# Supplementary material for: Reprogramming of lysosomal gene expression by interleukin-4 and Stat6
Source: BMC Genomics. 2013 Dec 5;14:853. doi: 10.1186/1471-2164-14-853 (PMC3880092; doi:10.1186/1471-2164-14-853)
Supplement: Additional file 1 — Expression correlation between membrane biogenesis genes and known transcription factors. The data pertain to Figure 1 of the main article, and calculations were performed as detailed in the accompanying legend. (Worksheet 1, “Cholesterol biosynthesis”) Column A lists 19 genes encoding enzymes in the cholesterol biosynthesis pathway that were used as a reference set [6]. Column C lists NCBI GEO accession numbers of 472 Mouse430_2-based gene expression data series that had been selected based on a minimum average coefficient of correlation among the 19 reference genes of 30%. The genes in Column E are based on a list of known transcription factors (see Methods). Values in Column G represent average Pearson correlation coefficients calculated between the corresponding transcription factor in Column E and the reference genes from Column A across the data series listed in Column C. Column F indicates whether the gene encodes a DNA-binding protein according to GO annotations (GO:0003677). Transcription factor genes are listed according to correlation values in descending order. (Worksheet 2, “ER”) Column A lists 95 highly correlated ER genes that have been selected as detailed in the legends to Figure 1b and Additional file 3, after removing known transcription factors. Column C lists NCBI GEO accession numbers of 247 Mouse430_2-based gene expression data series that had been selected based on a minimum average coefficient of correlation among the 95 reference genes of 30%. Columns E-G contain correlation data for transcription factor genes as detailed above. [file 1471-2164-14-853-S1.xls]

## Sheet: Cholesterol biosynthesis
Reference genes		Data Series		Gene Symbol	DNA Binding	Correlation
Cyp51		GSE10026		Srebf2	DNA_Binding	0.376583
Dhcr24		GSE10210		Srebf1	DNA_Binding	0.278036
Dhcr7		GSE10230		Cops5		0.254452
Ebp		GSE10239		Snd1		0.246537
Fdft1		GSE10246		Apex1	DNA_Binding	0.236305
Fdps		GSE10262		Zdhhc6		0.235325
Hmgcr		GSE10285		Rdbp		0.230971
Hmgcs1		GSE10343		Lass2	DNA_Binding	0.230751
Hsd17b7		GSE10478		Foxk2	DNA_Binding	0.22679
Idi1		GSE10525		Edf1	DNA_Binding	0.226375
Lss		GSE10552		Men1	DNA_Binding	0.226097
Mvd		GSE10573		Mlx	DNA_Binding	0.224181
Mvk		GSE10627		Polr3k	DNA_Binding	0.217016
Nsdhl		GSE10644		Smarcb1		0.216225
Pmvk		GSE10733		Gatad1	DNA_Binding	0.214722
Sc4mol		GSE10871		Xbp1	DNA_Binding	0.214663
Sc5d		GSE10881		Smad2	DNA_Binding	0.213658
Sqle		GSE10970		Gtf2h4		0.212643
Tm7sf2		GSE11040		Med8		0.210219
		GSE11044		Ube2k		0.20746
		GSE11050		Phf5a	DNA_Binding	0.20675
		GSE11098		Hdgf	DNA_Binding	0.203988
		GSE11110		Zdhhc9		0.201654
		GSE11149		Thoc4		0.199925
		GSE11165		Hdac3	DNA_Binding	0.199523
		GSE11194		Hax1		0.199248
		GSE11201		Phb2		0.198723
		GSE11220		Th1l		0.198286
		GSE11221		Gtf2e2	DNA_Binding	0.19825
		GSE11222		Ruvbl1		0.198114
		GSE11224		Gtf2f2	DNA_Binding	0.197441
		GSE11287		Mycbp		0.194144
		GSE11291		Xrcc6	DNA_Binding	0.194066
		GSE11333		Nab1		0.19376
		GSE11382		Polr2d		0.193065
		GSE11384		Gtf3c3	DNA_Binding	0.192502
		GSE11386		Zdhhc16		0.192259
		GSE11415		Mki67ip		0.191927
		GSE11443		Hnrnpab	DNA_Binding	0.191849
		GSE11667		Hes6	DNA_Binding	0.189314
		GSE11677		Mbd3	DNA_Binding	0.187386
		GSE11680		Snrpd1		0.186047
		GSE11684		Zfp207		0.184945
		GSE11859		Zfp280b		0.184479
		GSE11870		Polr2h		0.183133
		GSE11918		Plrg1		0.182725
		GSE11982		Ndnl2		0.182157
		GSE12049		Mcm5	DNA_Binding	0.181896
		GSE12073		Nme2	DNA_Binding	0.181776
		GSE12333		Bola1		0.181307
		GSE12388		Sub1	DNA_Binding	0.180314
		GSE12389		Pqbp1	DNA_Binding	0.180167
		GSE12413		Hdac1	DNA_Binding	0.179728
		GSE12421		Pwp1		0.179492
		GSE12432		Ctnnbl1		0.178871
		GSE12464		Rnf4	DNA_Binding	0.178675
		GSE12465		Gtf3a	DNA_Binding	0.178635
		GSE12466		Hsbp1		0.178325
		GSE12498		Bhlhe40	DNA_Binding	0.178174
		GSE12601		Taf10	DNA_Binding	0.178021
		GSE12618		E2f6	DNA_Binding	0.177633
		GSE12748		Hmgb3	DNA_Binding	0.176964
		GSE12769		Ecd		0.176726
		GSE12772		Ttf2	DNA_Binding	0.176538
		GSE12982		Taf6l	DNA_Binding	0.175897
		GSE12985		Polr2f	DNA_Binding	0.175789
		GSE12998		Atf5	DNA_Binding	0.175137
		GSE12999		Bud31		0.174723
		GSE13061		Tardbp	DNA_Binding	0.174619
		GSE13062		Mcm6	DNA_Binding	0.17442
		GSE13063		Taf1	Error	0.174235
		GSE13093		Polr1e	DNA_Binding	0.173947
		GSE13104		Ssrp1	DNA_Binding	0.173664
		GSE13106		Grlf1	DNA_Binding	0.173656
		GSE13149		Cops2		0.173612
		GSE13235		Parp1	DNA_Binding	0.173091
		GSE13259		Ddb1	DNA_Binding	0.173087
		GSE13306		Tsg101	DNA_Binding	0.172709
		GSE13333		Ecsit		0.172299
		GSE13379		Gtf2e1	DNA_Binding	0.172269
		GSE13387		Rbm14		0.172196
		GSE13394		Ciao1		0.172103
		GSE13409		Polr3h	DNA_Binding	0.171635
		GSE13443		H1f0	DNA_Binding	0.171245
		GSE13490		Pa2g4	DNA_Binding	0.171218
		GSE13547		Mcm3	DNA_Binding	0.171125
		GSE13582		Polr2b	DNA_Binding	0.171112
		GSE13583		Creb3	DNA_Binding	0.17094
		GSE13585		Taf9	DNA_Binding	0.170921
		GSE13611		Toe1		0.170905
		GSE13693		Sfpq	DNA_Binding	0.170885
		GSE13707		Polr2g		0.170817
		GSE13730		Gtf2h2		0.170787
		GSE13796		Ctnnb1	DNA_Binding	0.170574
		GSE13805		Tfdp1	DNA_Binding	0.170338
		GSE13874		Atf6b	DNA_Binding	0.170338
		GSE13880		Ilf2	DNA_Binding	0.170168
		GSE14007		Polr2j	DNA_Binding	0.169865
		GSE14012		Nr2f6	DNA_Binding	0.16943
		GSE14088		Gtf2f1	DNA_Binding	0.16922
		GSE14222		Preb	DNA_Binding	0.16792
		GSE14242		Rad51	DNA_Binding	0.166851
		GSE14308		Kat5		0.166827
		GSE1435		Pfdn1		0.166007
		GSE14406		Med27		0.165431
		GSE14585		Uhrf1	DNA_Binding	0.165381
		GSE14672		Nolc1	DNA_Binding	0.163339
		GSE14678		Pdcd11		0.162687
		GSE14698		Abt1	DNA_Binding	0.162528
		GSE14753		Cnot8		0.162384
		GSE14833		Tceb2		0.162325
		GSE14843		Polr3c	DNA_Binding	0.162242
		GSE15129		Dmap1	DNA_Binding	0.161548
		GSE15268		Hmgb1	DNA_Binding	0.161342
		GSE15303		X0610031J06Rik		0.161298
		GSE15315		Hdac2	DNA_Binding	0.161097
		GSE15324		Ddx54		0.161015
		GSE15401		Atf4	DNA_Binding	0.161
		GSE15458		Snrpb		0.160678
		GSE15541		Taf11	DNA_Binding	0.160594
		GSE15580		Rbbp7		0.160495
		GSE15610		Trip13		0.160461
		GSE15620		Tarbp2		0.159918
		GSE15733		Rnf141	DNA_Binding	0.159052
		GSE15760		Tfam	DNA_Binding	0.158748
		GSE15772		Supt3h	DNA_Binding	0.15862
		GSE15894		Nono	DNA_Binding	0.158612
		GSE16114		Mafg	DNA_Binding	0.158374
		GSE16150		Ruvbl2	DNA_Binding	0.158132
		GSE16195		Znhit3		0.158123
		GSE16210		Aes		0.157951
		GSE16266		L3mbtl2		0.157945
		GSE16381		Eaf1		0.157817
		GSE16387		E2f3	DNA_Binding	0.157762
		GSE16438		Yeats4	DNA_Binding	0.157744
		GSE16516		Xrcc5	DNA_Binding	0.157158
		GSE16655		Cobra1		0.156531
		GSE16777		Asb8		0.156389
		GSE16925		Rfc1	DNA_Binding	0.156261
		GSE17160		Sin3b		0.155862
		GSE17184		Pcbd2		0.155416
		GSE17263		Mcm2	DNA_Binding	0.155355
		GSE17266		Polr2c	DNA_Binding	0.154368
		GSE17297		Dnmt1	DNA_Binding	0.154061
		GSE17316		Med14		0.154027
		GSE17462		Gtf2h3	DNA_Binding	0.154002
		GSE17473		Tcf19		0.153905
		GSE17542		Hnrnpd	DNA_Binding	0.153638
		GSE17553		Gatad2a	DNA_Binding	0.152334
		GSE17597		Ash2l	DNA_Binding	0.152308
		GSE17617		Ikbkg		0.152082
		GSE17649		Tada2a	DNA_Binding	0.152079
		GSE17745		Rnf14		0.151976
		GSE17794		Yaf2		0.151794
		GSE17796		Gtf2b	DNA_Binding	0.151104
		GSE17797		Taf13	DNA_Binding	0.15065
		GSE17825		Tcf25	DNA_Binding	0.150375
		GSE17880		Gabpa	DNA_Binding	0.150023
		GSE17886		Gtf3c5	DNA_Binding	0.149781
		GSE17923		Mphosph8		0.149541
		GSE17925		Rfxap	DNA_Binding	0.149527
		GSE17933		Btf3		0.149418
		GSE18010		Sirt5		0.14932
		GSE18115		Ssb		0.148998
		GSE18119		Htatip2		0.148716
		GSE18216		Nkrf	DNA_Binding	0.148628
		GSE18281		Ercc3	DNA_Binding	0.148476
		GSE18293		Nfyb	DNA_Binding	0.148055
		GSE18322		Phf10		0.147462
		GSE18348		Msl3	DNA_Binding	0.147034
		GSE18351		Brd7	DNA_Binding	0.146791
		GSE18383		Gzf1	DNA_Binding	0.146605
		GSE18396		E2f1	DNA_Binding	0.146378
		GSE18460		Med4		0.145903
		GSE18507		Rxra	DNA_Binding	0.145635
		GSE18597		Taf6	DNA_Binding	0.14558
		GSE18647		Rexo4		0.145171
		GSE18648		Hcfc1		0.145088
		GSE18649		Smarca4	DNA_Binding	0.145072
		GSE18669		Myef2	DNA_Binding	0.145009
		GSE18737		Cnbp	DNA_Binding	0.144919
		GSE18765		Znrd1		0.144889
		GSE18801		Cnot6		0.144858
		GSE18858		Eif5b		0.144724
		GSE19176		Zfp410	DNA_Binding	0.144227
		GSE19272		Dedd	DNA_Binding	0.144186
		GSE19299		Aip		0.144167
		GSE19369		Brca1	DNA_Binding	0.143622
		GSE19401		Taf12	DNA_Binding	0.143441
		GSE19402		Polr2e	DNA_Binding	0.143141
		GSE19601		Mcm7	DNA_Binding	0.143107
		GSE19657		Mcm4	DNA_Binding	0.143027
		GSE19675		Wwp1		0.142875
		GSE19684		Suv39h2		0.142679
		GSE19693		Papola		0.142476
		GSE19729		Mcm8	DNA_Binding	0.142424
		GSE19732		Med30		0.142289
		GSE19753		Espl1		0.142183
		GSE19825		Ssbp3	DNA_Binding	0.141523
		GSE1986		Rbck1	DNA_Binding	0.140779
		GSE19954		Cenpb	DNA_Binding	0.140489
		GSE19979		Phf23		0.140396
		GSE20100		Snapc2		0.139995
		GSE20177		Cbfb	DNA_Binding	0.139983
		GSE2019		Rnps1		0.139345
		GSE20335		Wdhd1	DNA_Binding	0.13914
		GSE20366		Whsc1	DNA_Binding	0.139017
		GSE20391		Smarca5	DNA_Binding	0.13817
		GSE20465		Rbbp4		0.137706
		GSE20466		Pir		0.137651
		GSE20562		Csrp2		0.137145
		GSE20696		Polr3a	DNA_Binding	0.136966
		GSE20727		Smarcc1	DNA_Binding	0.136681
		GSE20752		Rnf6	DNA_Binding	0.136432
		GSE20841		Parn		0.136332
		GSE21033		Mta2	DNA_Binding	0.136276
		GSE21048		Cebpb	DNA_Binding	0.136237
		GSE21156		Rbl1		0.136141
		GSE21224		Kntc1		0.135636
		GSE21368		Tcea1	DNA_Binding	0.135622
		GSE21381		Khdrbs1	DNA_Binding	0.135423
		GSE21393		Tcerg1		0.135169
		GSE21444		Med21		0.134922
		GSE21447		Mybbp1a	DNA_Binding	0.134857
		GSE21515		Fubp3	DNA_Binding	0.134729
		GSE21670		Xrcc3	DNA_Binding	0.134243
		GSE21671		Zfp324		0.13371
		GSE21716		Tle1		0.133706
		GSE21829		Etv6	DNA_Binding	0.133281
		GSE21900		Gabpb1	DNA_Binding	0.133183
		GSE21902		Snip1		0.132943
		GSE21944		Trim32		0.132878
		GSE22005		E2f7	DNA_Binding	0.132827
		GSE22007		Nfil3	DNA_Binding	0.132632
		GSE22046		Ctdspl		0.132484
		GSE2205		Hira		0.132478
		GSE22180		Ctnnbip1		0.13244
		GSE22313		Wbp11	DNA_Binding	0.13243
		GSE22317		Ascc1		0.132054
		GSE22418		Thap7	DNA_Binding	0.131887
		GSE2250		Nab2		0.131448
		GSE22778		Med6	DNA_Binding	0.131431
		GSE22824		Ddx20	DNA_Binding	0.131314
		GSE22927		Sap18		0.13095
		GSE22985		Mxd3	DNA_Binding	0.130551
		GSE23009		Tob1		0.130471
		GSE23114		Tceb3	DNA_Binding	0.130451
		GSE23119		Hif1a	DNA_Binding	0.130423
		GSE23200		Pcbd1		0.130405
		GSE23396		Cbx3		0.1304
		GSE23408		Timeless		0.129551
		GSE23755		Trp53	DNA_Binding	0.129492
		GSE23780		Trip4		0.129283
		GSE23925		Dnajc2	DNA_Binding	0.129151
		GSE23972		Kdm1a	DNA_Binding	0.12908
		GSE24207		Fmr1		0.128879
		GSE2433		Sap30bp		0.128788
		GSE24628		Zdhhc2		0.128731
		GSE24637		Ilf3	DNA_Binding	0.128484
		GSE24789		Mllt1	DNA_Binding	0.128472
		GSE24813		Topors	DNA_Binding	0.128465
		GSE24886		Smarcad1	DNA_Binding	0.128085
		GSE25088		Aatf		0.12801
		GSE25123		Stat2	DNA_Binding	0.127882
		GSE25140		Zfp64	DNA_Binding	0.127677
		GSE25178		Gtf2i	DNA_Binding	0.127619
		GSE25179		Ccrn4l		0.127562
		GSE25257		Sec14l2		0.127136
		GSE25439		Suz12	DNA_Binding	0.127124
		GSE2557		Med23		0.127017
		GSE25645		Tial1		0.126904
		GSE25765		Zfp637		0.126902
		GSE25911		Cenpk		0.126571
		GSE2592		Churc1	DNA_Binding	0.12652
		GSE26023		Polr2k	DNA_Binding	0.126467
		GSE26076		Polr3b	DNA_Binding	0.125843
		GSE26229		Hinfp	DNA_Binding	0.125707
		GSE26390		Coil		0.125531
		GSE26396		Hmgb2	DNA_Binding	0.125352
		GSE26446		Ctr9		0.124702
		GSE26502		Dr1	DNA_Binding	0.124471
		GSE26538		Psip1	DNA_Binding	0.124249
		GSE26616		Hexim1		0.123776
		GSE26669		Gtf3c4	DNA_Binding	0.123753
		GSE26695		Zdhhc21		0.123697
		GSE26697		Fus	DNA_Binding	0.123167
		GSE27241		Gtf2a2		0.12311
		GSE27261		Eed		0.123104
		GSE27378		Taf5l		0.123008
		GSE27546		Hmg20b	DNA_Binding	0.122942
		GSE27568		Phtf1	DNA_Binding	0.122562
		GSE27655		Mta1	DNA_Binding	0.122198
		GSE27686		Lass5	DNA_Binding	0.122044
		GSE2774		Cebpg	DNA_Binding	0.121998
		GSE27786		Klf16	DNA_Binding	0.121916
		GSE27787		Trim28	DNA_Binding	0.121326
		GSE27816		Brip1	DNA_Binding	0.121009
		GSE28025		Ctbp1		0.120659
		GSE28031		Eya3		0.120627
		GSE28237		Pms1	DNA_Binding	0.120457
		GSE28559		Ahr	DNA_Binding	0.120242
		GSE28887		Blzf1	DNA_Binding	0.12005
		GSE2917		Tbl1x	DNA_Binding	0.119979
		GSE2924		Atf6	DNA_Binding	0.119829
		GSE29572		Zfp623		0.11982
		GSE29766		Nfx1	DNA_Binding	0.119724
		GSE29949		Hnrnpk	DNA_Binding	0.119645
		GSE29962		Cxxc1	DNA_Binding	0.119505
		GSE30056		Ascc2		0.119496
		GSE30701		Zfp707		0.119324
		GSE30861		Nfkbil2		0.119047
		GSE31028		Zfp593	DNA_Binding	0.119011
		GSE31082		Nap1l4		0.118917
		GSE31199		Ell2		0.1188
		GSE3126		Mybl2	DNA_Binding	0.118735
		GSE31359		Cnot7		0.11845
		GSE31752		Gtf3c2	DNA_Binding	0.118439
		GSE31972		Pias2	DNA_Binding	0.11826
		GSE32199		Zhx1	DNA_Binding	0.118251
		GSE3293		Zfp326	DNA_Binding	0.117807
		GSE34206		Med20		0.117602
		GSE34208		Cdc5l	DNA_Binding	0.117572
		GSE34423		Nfxl1		0.117508
		GSE3530		C79407		0.117347
		GSE3595		Tbp	DNA_Binding	0.116952
		GSE3653		Ercc8		0.116716
		GSE3822		Zfp191	DNA_Binding	0.116636
		GSE3837		Stat3	DNA_Binding	0.116618
		GSE3843		Lass4	DNA_Binding	0.116556
		GSE3861		Zdhhc7		0.115983
		GSE3889		Ing2	DNA_Binding	0.115756
		GSE3962		Kank2		0.115352
		GSE4098		Stat5b	DNA_Binding	0.114912
		GSE4142		Pnn	DNA_Binding	0.11475
		GSE4193		Supt16h		0.114635
		GSE4238		Snapc1	DNA_Binding	0.114553
		GSE4253		Csde1	DNA_Binding	0.114432
		GSE4288		Gtf2a1	DNA_Binding	0.114369
		GSE4308		Foxm1	DNA_Binding	0.114002
		GSE4309		Drap1	DNA_Binding	0.113987
		GSE4481		Rai14		0.11383
		GSE4518		Pygo2		0.113791
		GSE4535		Asb6		0.113628
		GSE4627		Pcgf6	DNA_Binding	0.113139
		GSE4658		E2f5	DNA_Binding	0.113036
		GSE4695		Trim27	DNA_Binding	0.113018
		GSE4696		Zdhhc13		0.112643
		GSE4718		Ankrd49		0.112484
		GSE4734		Brca2	DNA_Binding	0.112123
		GSE4739		Rbmx	DNA_Binding	0.111906
		GSE4768		Slc30a9		0.111607
		GSE4786		Nfya	DNA_Binding	0.111561
		GSE4818		Hdgfrp2	DNA_Binding	0.111527
		GSE4926		Zzz3	DNA_Binding	0.111332
		GSE5011		Ehmt2		0.111131
		GSE5037		Stat5a	DNA_Binding	0.11111
		GSE5038		Asxl1		0.111061
		GSE5119		Polr3e		0.111035
		GSE5202		Smarce1	DNA_Binding	0.110982
		GSE5236		Jazf1		0.110903
		GSE5241		Polr3d	DNA_Binding	0.110771
		GSE5245		Pbrm1	DNA_Binding	0.11077
		GSE5333		Ezh2	DNA_Binding	0.110415
		GSE5334		Sirt7		0.110407
		GSE5371		Zfp467	DNA_Binding	0.110256
		GSE5425		Sfmbt1		0.110065
		GSE5447		Phf6		0.109775
		GSE5587		Safb	DNA_Binding	0.109637
		GSE5817		Irf3	DNA_Binding	0.1096
		GSE5861		Lztr1		0.109584
		GSE5891		Irf2bp1		0.109569
		GSE5976		Nfkb1	DNA_Binding	0.109551
		GSE6030		Zfp41	DNA_Binding	0.10947
		GSE6065		Nfkbib		0.10938
		GSE6084		Zfp367	DNA_Binding	0.109256
		GSE6085		Ewsr1		0.10916
		GSE6210		Hif1an		0.109073
		GSE6223		Fxr1		0.108904
		GSE6290		Srrm1	DNA_Binding	0.108808
		GSE6291		Tada3		0.108216
		GSE6398		Baz1b		0.108169
		GSE6399		Gtf2ird1	DNA_Binding	0.107961
		GSE6466		Adnp2	DNA_Binding	0.107808
		GSE6482		Zfpl1	DNA_Binding	0.10775
		GSE6487		Zfp275		0.107557
		GSE6526		Zranb2		0.107318
		GSE6589		Dip2c		0.107232
		GSE6623		Med16		0.106988
		GSE6674		Hnrnpr		0.10683
		GSE6686		Med17		0.106749
		GSE6789		Zfp7		0.106739
		GSE6837		Hmgn3	DNA_Binding	0.106338
		GSE6881		Whsc2		0.106221
		GSE6882		Zbtb22	DNA_Binding	0.105892
		GSE6903		Purb	DNA_Binding	0.105841
		GSE6916		Kat2b		0.105787
		GSE6933		Tbpl1	DNA_Binding	0.105726
		GSE6998		Habp4		0.105537
		GSE7069		Creb3l2	DNA_Binding	0.105409
		GSE7219		Zbtb45	DNA_Binding	0.105258
		GSE7257		Dhx38		0.105241
		GSE7258		Cebpz	DNA_Binding	0.105098
		GSE7269		Tcf3	DNA_Binding	0.104986
		GSE7275		Mms19		0.104944
		GSE7309		Atf2	DNA_Binding	0.103906
		GSE7310		Ahctf1	DNA_Binding	0.103878
		GSE7348		Gtf3c1	DNA_Binding	0.103779
		GSE7357		Hdac10		0.103768
		GSE7404		Zfp248		0.103449
		GSE7460		E2f8	DNA_Binding	0.103376
		GSE7503		Tcfe3	DNA_Binding	0.103243
		GSE7598		Zfp407		0.103194
		GSE7683		Stat1	DNA_Binding	0.102644
		GSE7685		Cebpa	DNA_Binding	0.102585
		GSE7688		Ctdp1		0.10244
		GSE7699		Erf	DNA_Binding	0.101943
		GSE7764		Cbx6		0.101692
		GSE7793		Nfatc3	DNA_Binding	0.101533
		GSE7823		Chd4	DNA_Binding	0.10152
		GSE7831		Sf1		0.101461
		GSE7838		Creg1		0.101274
		GSE7852		Rcan1	DNA_Binding	0.101265
		GSE7863		Zfp282		0.10123
		GSE7897		Zfp335		0.100816
		GSE7948		Zfp825		0.100799
		GSE7957		Cry2	DNA_Binding	0.100649
		GSE8000		Ubtf	DNA_Binding	0.100339
		GSE8024		Ankrd54		0.100259
		GSE8039		Nr2c1	DNA_Binding	0.100114
		GSE8156		Zfp91		0.0999493
		GSE8249		Ivns1abp		0.099945
		GSE8295		Upf1	DNA_Binding	0.0996386
		GSE8307		Zscan21	DNA_Binding	0.0996381
		GSE8322		Apc		0.0995306
		GSE8407		Fiz1		0.0991697
		GSE8512		Zbtb48	DNA_Binding	0.0990851
		GSE8513		Prdm4	DNA_Binding	0.099032
		GSE8621		Yy1	DNA_Binding	0.0988928
		GSE8660		Zfp639	DNA_Binding	0.0988052
		GSE8679		Npat		0.0987696
		GSE8681		Foxa3	DNA_Binding	0.0987294
		GSE8682		Zbtb33	DNA_Binding	0.0981149
		GSE8684		Yap1	DNA_Binding	0.0980019
		GSE8788		Sp3	DNA_Binding	0.0978764
		GSE8836		Taf5	DNA_Binding	0.097849
		GSE8863		Asb1		0.0977922
		GSE8966		Tox4	DNA_Binding	0.0977223
		GSE9012		Sap30	DNA_Binding	0.0975791
		GSE9013		Yeats2		0.0975651
		GSE9018		Ascc3		0.0970787
		GSE9083		Csda	DNA_Binding	0.097068
		GSE9130		Lass6	DNA_Binding	0.0969439
		GSE9132		Hdac5	DNA_Binding	0.0969337
		GSE9146		Id2		0.0966964
		GSE9198		Zfp161	DNA_Binding	0.0963221
		GSE9249		Ankrd57		0.0960723
		GSE9294		Nap1l3		0.096026
		GSE9316		Crem	DNA_Binding	0.0959452
		GSE9338		Epas1	DNA_Binding	0.095945
		GSE9355		Fubp1	DNA_Binding	0.0953892
		GSE9400		Sirt2		0.0950932
		GSE9424		Anks1		0.0944706
		GSE9460		Deaf1	DNA_Binding	0.0944516
		GSE9509		Htt		0.0940395
		GSE9717		Trib3		0.0936127
		GSE9786		Nmi		0.0930584
		GSE9809		Htatsf1		0.0930573
		GSE9810		Hes1	DNA_Binding	0.0930218
		GSE9811		Trip6		0.0929873
		GSE9812		Tbc1d22a		0.092975
		GSE9892		Arntl	DNA_Binding	0.0927688
		GSE9954		Bin1		0.0927446
				Taf1b	DNA_Binding	0.0926957
				Hsf1	DNA_Binding	0.0926569
				Mta3	DNA_Binding	0.0925019
				Zfp9		0.0924047
				Pias4	DNA_Binding	0.0924037
				Zfp524	DNA_Binding	0.0920965
				Zfp523	DNA_Binding	0.092084
				Gtf2h1		0.0920402
				Phf16		0.0919682
				Rnf19a		0.0918221
				Sertad3		0.091683
				Nr1h4	DNA_Binding	0.0916817
				Klf12	DNA_Binding	0.0916778
				Sirt3		0.0914949
				Notch1	DNA_Binding	0.090795
				Snapc3	DNA_Binding	0.0907045
				Zfp277		0.0906328
				Rfxank	DNA_Binding	0.0906218
				Pias3		0.0899349
				Mbd2	DNA_Binding	0.089681
				D10627		0.0896569
				Dazap2		0.0895814
				Tulp3		0.0895722
				Nfe2l1	DNA_Binding	0.0894101
				Ncoa5		0.0892313
				Pknox1	DNA_Binding	0.0891631
				Supt7l		0.0890736
				Atf1	DNA_Binding	0.0890724
				Homez	DNA_Binding	0.0889705
				Rbm7		0.0888522
				Nfyc	DNA_Binding	0.088805
				Mcm9	DNA_Binding	0.0887501
				Zbtb7b	DNA_Binding	0.0884503
				Ikbkb		0.0882284
				Srf	DNA_Binding	0.0882166
				Zxdc		0.0879981
				Phf17		0.0879813
				Patz1	DNA_Binding	0.087764
				Myc	DNA_Binding	0.0876647
				Zfp768	DNA_Binding	0.0876568
				X2810021B07Rik		0.0876343
				Zscan22	DNA_Binding	0.0875678
				Ell		0.0875616
				Nr1h2	DNA_Binding	0.0875338
				Ints12		0.0870026
				Tfpt	DNA_Binding	0.0864239
				Fbxw7		0.0862327
				Zhx3	DNA_Binding	0.086158
				Mlxipl	DNA_Binding	0.0859406
				Zfp219	DNA_Binding	0.085827
				Msrb2		0.0857811
				Snapc4	DNA_Binding	0.0855431
				Zfp426	DNA_Binding	0.0853638
				Safb2	DNA_Binding	0.0848382
				Ankrd32		0.0846262
				Trim24	DNA_Binding	0.0842713
				Asb3		0.0842473
				Dek	DNA_Binding	0.0840796
				Pbx3	DNA_Binding	0.0838442
				Xab2		0.083844
				Btaf1	DNA_Binding	0.0837888
				Jrk	DNA_Binding	0.0832942
				Bclaf1	DNA_Binding	0.0831854
				Zfp597		0.0831697
				Tulp4		0.083133
				Ctcf	DNA_Binding	0.0830988
				Crabp2		0.0830353
				Cbx8		0.0829706
				Top2b	DNA_Binding	0.0828788
				Etv5	DNA_Binding	0.082755
				Zfp446		0.0827467
				Rybp	DNA_Binding	0.0827166
				Mtf1	DNA_Binding	0.082603
				Ppard	DNA_Binding	0.0824739
				Rela	DNA_Binding	0.0824261
				Stat6	DNA_Binding	0.0822712
				Zkscan17	DNA_Binding	0.0818867
				Zkscan3	DNA_Binding	0.0817445
				Hnrnpul1		0.0816946
				Hist1h2bp	DNA_Binding	0.0816746
				Bcl3	DNA_Binding	0.0814594
				Abtb1		0.081442
				Atm	DNA_Binding	0.0813521
				Hopx	DNA_Binding	0.0812396
				Nfe2l2	DNA_Binding	0.0811918
				Tcea3	DNA_Binding	0.0811786
				Ing1		0.0811592
				Baz1a		0.0811351
				Zfp422	DNA_Binding	0.0809883
				Cnot3		0.0808947
				Usf1	Error	0.0807117
				Scaf1		0.0804281
				Fbxo7		0.0801236
				Eif2ak2		0.0800241
				Zbtb1	DNA_Binding	0.0799074
				Hdac8		0.0795495
				Nfix	DNA_Binding	0.0794581
				Cited2		0.0790895
				Crebzf	DNA_Binding	0.0789087
				Myst2		0.0787856
				Ssbp4	DNA_Binding	0.0787808
				Zfp281	DNA_Binding	0.0787641
				Fxr2		0.0787252
				Rara	DNA_Binding	0.0786167
				Sirt4		0.0783064
				Ehmt1		0.0782539
				Bmyc		0.07818
				Zfp512	DNA_Binding	0.0779962
				Zbtb43	DNA_Binding	0.0779617
				Zbtb12	DNA_Binding	0.0779076
				Maff	DNA_Binding	0.0778828
				Sox3	DNA_Binding	0.0777924
				Tsc22d1		0.0776118
				Smarcc2	DNA_Binding	0.0774012
				Tcof1		0.0773884
				Rbm15		0.0772029
				Zbtb7a	DNA_Binding	0.0771007
				Zfp213		0.0770767
				Polr3f	DNA_Binding	0.0769021
				Med31		0.0768815
				Zfp553	DNA_Binding	0.0767886
				Irx1	DNA_Binding	0.0767654
				Phf20	DNA_Binding	0.0767631
				Ing4		0.0766007
				Mbd1	DNA_Binding	0.0763019
				Rfx1	DNA_Binding	0.0762666
				Bmi1	DNA_Binding	0.0761974
				Ring1		0.0761833
				Mycn	DNA_Binding	0.0759194
				Zbtb25	DNA_Binding	0.0759
				Trrap		0.0757923
				E2f4	DNA_Binding	0.0757447
				Smarcd2		0.0756681
				Ncoa6		0.0755024
				Phf8		0.0754772
				Max	DNA_Binding	0.0752482
				Plagl2	DNA_Binding	0.0751806
				Zkscan1	DNA_Binding	0.07506
				Zfp418		0.0744556
				Nrf1	DNA_Binding	0.074398
				Supt6h		0.0741291
				Taf1c	DNA_Binding	0.0741206
				Gm98	DNA_Binding	0.0740865
				Irf6	DNA_Binding	0.0740862
				Zfp708		0.0739279
				Solh		0.0738933
				Phf7		0.0737641
				Rb1	DNA_Binding	0.0737314
				Rad51l1	DNA_Binding	0.0737056
				Cry1	DNA_Binding	0.0735502
				Hhex	DNA_Binding	0.0734142
				Zfp143	DNA_Binding	0.0733715
				Aff4		0.0733157
				Dpf2		0.0727336
				Tsc22d3		0.0726668
				Smad1	DNA_Binding	0.0726665
				Brpf1	DNA_Binding	0.0726176
				Mkx	DNA_Binding	0.0724242
				Dedd2	DNA_Binding	0.0723867
				Sertad1		0.0723301
				Zfp408		0.0723112
				Maz	DNA_Binding	0.0722809
				Foxa2	DNA_Binding	0.0722009
				Zfp385a		0.0721375
				Vhl		0.0719672
				Tle6		0.0719131
				Rbl2	DNA_Binding	0.0718434
				Rorc	DNA_Binding	0.0717835
				Creb3l3	DNA_Binding	0.0717729
				Mtf2	DNA_Binding	0.0716686
				Med12		0.0714798
				Trim25		0.0713418
				Zfp661	DNA_Binding	0.0712843
				Ncor2	DNA_Binding	0.071209
				Nfic	DNA_Binding	0.0709093
				Supt5h		0.070862
				Rbpj	DNA_Binding	0.0706912
				Fosl2	DNA_Binding	0.0706854
				Id1		0.0706633
				Batf3	DNA_Binding	0.0706446
				Zfx	DNA_Binding	0.0706006
				Rcor2	DNA_Binding	0.0705918
				Sall2	DNA_Binding	0.0705599
				Scand1		0.0704605
				Arnt	DNA_Binding	0.070362
				Dnmt3a	DNA_Binding	0.0703293
				Hic1	DNA_Binding	0.0703248
				Zbtb34	DNA_Binding	0.0701813
				Prpf4b		0.0701123
				Limd1		0.0698945
				Zfp644		0.0698845
				Nr1h3	DNA_Binding	0.0698305
				Mllt3		0.0698
				E2f2	DNA_Binding	0.0695738
				Gmeb1	DNA_Binding	0.0695679
				Bdp1	DNA_Binding	0.069292
				Nr3c1	DNA_Binding	0.0692565
				Ss18l1	DNA_Binding	0.0691236
				Esr1	DNA_Binding	0.0690535
				Zfp449		0.0689019
				Cnot2		0.0686843
				Mkl2		0.0684957
				Lmo4	DNA_Binding	0.068379
				Zfp451	DNA_Binding	0.0683471
				Zkscan5	DNA_Binding	0.0680508
				Zfml	DNA_Binding	0.0679835
				Onecut2	DNA_Binding	0.067788
				Runx3	DNA_Binding	0.0677833
				Nr0b2	DNA_Binding	0.0676254
				Pbx2	DNA_Binding	0.0673012
				Tbc1d2b		0.0672456
				Ercc2	DNA_Binding	0.0672281
				Brd8		0.0670804
				Zfp142		0.0670446
				Med26	DNA_Binding	0.0669226
				Ppara	DNA_Binding	0.0668314
				Tle2		0.0667329
				Rnf2		0.0666181
				Gmeb2	DNA_Binding	0.0666004
				Dab2		0.0665749
				Glis2	DNA_Binding	0.0664377
				Foxn2	DNA_Binding	0.0662858
				Hltf	DNA_Binding	0.0659906
				Cbl		0.0658184
				Zbtb17	DNA_Binding	0.0657085
				Smarcd1		0.0656634
				Cic	DNA_Binding	0.0656583
				Abl1	DNA_Binding	0.0656352
				Bard1		0.0656322
				Ndn	DNA_Binding	0.0655491
				Dcp1a		0.0654168
				Zfp27		0.0653317
				Thrb	DNA_Binding	0.0652836
				Zfp110	DNA_Binding	0.0652035
				Cnot6l		0.0650411
				Trp53bp1	DNA_Binding	0.0649835
				Ncoa2	DNA_Binding	0.0648404
				Nr1i2	DNA_Binding	0.064837
				Zbtb3	DNA_Binding	0.0647183
				Foxk1	DNA_Binding	0.0646066
				AW146020	DNA_Binding	0.0643783
				Clock	DNA_Binding	0.0643724
				Cbx4		0.0643269
				Lhx2	DNA_Binding	0.064304
				Thrap3		0.0640625
				Phf13		0.0640081
				Irf5	DNA_Binding	0.0639859
				Sufu		0.0638669
				Mmp14		0.0638571
				Zfp239	DNA_Binding	0.0638403
				Pml	DNA_Binding	0.0638155
				Bcor	DNA_Binding	0.0637602
				Zfp560		0.0637056
				Elk1	DNA_Binding	0.0636646
				Tgif2	DNA_Binding	0.063569
				Hdac4	DNA_Binding	0.0632898
				Tcfap4		0.0626495
				Brf1		0.0626182
				Znf512b	DNA_Binding	0.062552
				Apbb2		0.06244
				Nfkb2	DNA_Binding	0.0621657
				Irx2	DNA_Binding	0.062113
				Nfkbil1		0.0620663
				Zfp57	DNA_Binding	0.062005
				Myb	DNA_Binding	0.0620033
				Nobox	DNA_Binding	0.0619836
				Zfp358		0.0618927
				Usf2	DNA_Binding	0.0618907
				Ptrf		0.0618213
				Hsf4	DNA_Binding	0.0617267
				Dido1		0.0616589
				Creb1	DNA_Binding	0.0616388
				Ubp1	DNA_Binding	0.0615795
				Hdac11		0.0614727
				Zfhx4	DNA_Binding	0.0612879
				Zfp36	DNA_Binding	0.0611418
				Arid1a	DNA_Binding	0.0610369
				Taf4b	DNA_Binding	0.0607002
				H1fx	DNA_Binding	0.0605144
				Zfp384	DNA_Binding	0.0604287
				Pura	DNA_Binding	0.060179
				Zfp655		0.0601482
				Zfp445	DNA_Binding	0.0600007
				Pttg1		0.0599623
				Sox12	DNA_Binding	0.0599313
				Zfp354a	DNA_Binding	0.0598316
				Zfp84		0.0595682
				Foxq1	DNA_Binding	0.0595255
				Zfp11	DNA_Binding	0.0591412
				Prdm10	DNA_Binding	0.0591197
				Sin3a	DNA_Binding	0.0591138
				Ep400	DNA_Binding	0.0590088
				Klf7	DNA_Binding	0.0589329
				L3mbtl3		0.0588686
				Zc3h8	DNA_Binding	0.0588686
				Mypop	DNA_Binding	0.0586969
				Nsd1		0.0586729
				Tbx3	DNA_Binding	0.058604
				Papolg		0.0585974
				Zfp217	DNA_Binding	0.0583217
				Snai3	DNA_Binding	0.0583089
				Sp1	DNA_Binding	0.0582421
				Sox9	DNA_Binding	0.058089
				Tcf20	DNA_Binding	0.0580442
				Ing3		0.057857
				Zscan12	DNA_Binding	0.0577957
				Smarca2	DNA_Binding	0.0576288
				Etv2	DNA_Binding	0.0575805
				Zfp689	DNA_Binding	0.0574289
				Zfp334		0.0574058
				Phf14		0.0573768
				Gata4	DNA_Binding	0.0573411
				Dot1l	DNA_Binding	0.057119
				Apbb1		0.057018
				Zbtb5	DNA_Binding	0.0569889
				Ankra2		0.0569601
				Foxl2	DNA_Binding	0.0567558
				Klf15	DNA_Binding	0.0565685
				Sall1	DNA_Binding	0.0565038
				Tcfcp2l1		0.0564103
				Zfp180		0.0563726
				Lcor	DNA_Binding	0.0563223
				Ski		0.0563157
				Dennd4a	DNA_Binding	0.0563119
				Tceal1		0.0561856
				Zfp235		0.0561105
				Nr6a1	DNA_Binding	0.0561039
				Sox21	DNA_Binding	0.056075
				Nr1i3	DNA_Binding	0.0560512
				Zmynd11	DNA_Binding	0.0559986
				Phf19		0.0557652
				Ncoa3		0.0557549
				Mybl1	DNA_Binding	0.0557287
				Irf1	DNA_Binding	0.0553994
				Nfatc1	DNA_Binding	0.0552395
				Notch2		0.0551313
				Zfp251		0.0548085
				Rora	DNA_Binding	0.0547854
				Klf6	DNA_Binding	0.054687
				Egr2	DNA_Binding	0.0545431
				Mycl1	DNA_Binding	0.0543918
				Aebp2	DNA_Binding	0.0543725
				Zfp462		0.0543042
				Zbtb32	DNA_Binding	0.0542862
				Isl2	DNA_Binding	0.0541414
				Per2		0.0540476
				Grhl1	DNA_Binding	0.0539894
				Zfp2	DNA_Binding	0.0537894
				Zfp341		0.0537584
				Sp2	DNA_Binding	0.0537332
				Rbak		0.0533528
				Smad6	DNA_Binding	0.0532812
				Zfp12		0.0532417
				Klf10	DNA_Binding	0.0530171
				Zfp653	DNA_Binding	0.05299
				Zfp473	DNA_Binding	0.0529768
				Znfx1		0.0528539
				Zfp295	DNA_Binding	0.0527679
				Med1	DNA_Binding	0.0525512
				Zfp36l1	DNA_Binding	0.0524646
				Glis1	DNA_Binding	0.0524438
				Sertad2		0.0523793
				Bbx	DNA_Binding	0.0523764
				Rax	DNA_Binding	0.0522819
				Chd1	DNA_Binding	0.0522807
				Prox1	DNA_Binding	0.0522446
				Zfp513	DNA_Binding	0.0521455
				Strn3		0.0519398
				Klf3	DNA_Binding	0.051922
				Zfp606		0.0517894
				Hoxb6	DNA_Binding	0.05167
				Elk3	DNA_Binding	0.0515681
				Jarid2	DNA_Binding	0.0514071
				Rreb1	DNA_Binding	0.0514006
				Hmbox1	DNA_Binding	0.051257
				C80913		0.0511632
				Fbxl19	DNA_Binding	0.0510283
				Jund	DNA_Binding	0.0509661
				Hoxd8	DNA_Binding	0.0506236
				Zfp62		0.0505828
				Tle3		0.0502687
				Zfp90	DNA_Binding	0.0502617
				Ubn1	DNA_Binding	0.0502241
				Tgif1	DNA_Binding	0.0502218
				Otp	DNA_Binding	0.0502004
				Mzf1	DNA_Binding	0.0498744
				Rlf	DNA_Binding	0.0498525
				Mynn	DNA_Binding	0.0498501
				Klf13	DNA_Binding	0.0498332
				Irf9	DNA_Binding	0.0497022
				Smarcd3		0.0495328
				Snai1	DNA_Binding	0.0494627
				Hnf4a	DNA_Binding	0.0493947
				Taf7	DNA_Binding	0.0493402
				Irx3	DNA_Binding	0.0491304
				Hsf2	DNA_Binding	0.0491053
				Vav1		0.0490224
				Lbx2	DNA_Binding	0.0489425
				Trim33	DNA_Binding	0.0485886
				Zfp212		0.0485003
				Barx2	DNA_Binding	0.048454
				Zfp583	DNA_Binding	0.0483017
				Grhl3	DNA_Binding	0.0482953
				Xpc	DNA_Binding	0.0481049
				Notch3		0.0480839
				Zfp647	DNA_Binding	0.0480726
				Brpf3		0.0480375
				Mkl1		0.0479043
				Olig1	DNA_Binding	0.0478718
				Zfp580	DNA_Binding	0.0478328
				Zfp438		0.0477654
				Smad9		0.0477644
				Trim29		0.0473984
				Klf9	DNA_Binding	0.0473423
				Sox18	DNA_Binding	0.0473423
				Mxi1	DNA_Binding	0.0472849
				Ascl3	DNA_Binding	0.0468852
				Zbtb38	DNA_Binding	0.046797
				Nfib	DNA_Binding	0.0467936
				Zfp192		0.0467898
				Ldb1	DNA_Binding	0.0464745
				Foxa1	DNA_Binding	0.0464371
				Pbx4	DNA_Binding	0.0463365
				Pou2f1	DNA_Binding	0.0460297
				Ankzf1		0.0459204
				Brwd1		0.045734
				Bcl6	DNA_Binding	0.0453508
				Lhx3	DNA_Binding	0.0452218
				Pax6	DNA_Binding	0.0451599
				Daxx		0.0450597
				Zswim4		0.0449295
				Zfp276	DNA_Binding	0.0448791
				Ppargc1b		0.044827
				Tlx2	DNA_Binding	0.0447089
				Nap1l2		0.0445808
				Barx1	DNA_Binding	0.0445281
				Rai1		0.0444146
				X2210012G02Rik		0.0443654
				Aebp1	DNA_Binding	0.0442896
				Tcf12	DNA_Binding	0.044251
				Heyl	DNA_Binding	0.0442252
				Id3		0.0442164
				Mnt	DNA_Binding	0.0442065
				Ncor1	DNA_Binding	0.0440321
				Nfe2	DNA_Binding	0.0439599
				Jmy		0.0438783
				Hoxa1	DNA_Binding	0.0435179
				Zfp317		0.0434864
				Rxrb	DNA_Binding	0.0432649
				Zfp236		0.0431749
				Pparg	DNA_Binding	0.0431581
				Uimc1		0.0430848
				Dach2	DNA_Binding	0.0430538
				Crtc1		0.0430259
				Lhx9	DNA_Binding	0.0429395
				BC006779		0.0428457
				Zfp189		0.0425144
				Taf1a	DNA_Binding	0.0425109
				Zfp160		0.0424273
				Irf8	DNA_Binding	0.0423059
				Zfp157		0.0422969
				Hic2	DNA_Binding	0.0422519
				Zdhhc15		0.0422025
				Hnf1b	DNA_Binding	0.0421437
				Hoxb5	DNA_Binding	0.0420865
				Bhlhe41	DNA_Binding	0.0420695
				Pcgf2	DNA_Binding	0.042063
				Zfp454		0.0420409
				Rel	DNA_Binding	0.0419412
				Junb	DNA_Binding	0.0416888
				Hoxc6	DNA_Binding	0.0416654
				Cdkn2a	DNA_Binding	0.0416288
				Hr	DNA_Binding	0.0415602
				Shox2	DNA_Binding	0.0414352
				Nr2f1	DNA_Binding	0.0413097
				Tcfcp2		0.0412734
				Bach1	DNA_Binding	0.041272
				Onecut1	DNA_Binding	0.0411812
				Dmtf1	DNA_Binding	0.0411729
				Ptger3		0.0411021
				Mef2a	DNA_Binding	0.0408982
				Hnf1a	DNA_Binding	0.0407254
				Rxrg	DNA_Binding	0.0406955
				Dpf1		0.0405627
				Phf12		0.0404919
				Bcl11b	DNA_Binding	0.0404909
				Tead2	DNA_Binding	0.0403963
				Jdp2	DNA_Binding	0.040395
				Zfp764		0.0403589
				Sox13	DNA_Binding	0.0401061
				Csrp3		0.0400344
				Elk4	DNA_Binding	0.039976
				Tcf7l1	DNA_Binding	0.0399218
				Nkx2.6		0.0398532
				Rarg	DNA_Binding	0.0398347
				Tshz3	DNA_Binding	0.0397265
				Tbx15	DNA_Binding	0.0394985
				Prdm1	DNA_Binding	0.0394751
				Chd5	DNA_Binding	0.0393797
				Zfp28	DNA_Binding	0.0392647
				Csrnp2	DNA_Binding	0.0392431
				Tsc22d4		0.0392078
				Ovol2	DNA_Binding	0.0391848
				Zmym2		0.0389478
				Msx1	DNA_Binding	0.0389008
				Jun	DNA_Binding	0.0388315
				Hoxd1	DNA_Binding	0.0387956
				Ar	DNA_Binding	0.0387049
				Runx1	DNA_Binding	0.0386382
				Creb3l1	DNA_Binding	0.0385973
				Ighmbp2	DNA_Binding	0.0385488
				Nkx1.2		0.0384647
				Zbtb39	DNA_Binding	0.0382995
				Dbp	DNA_Binding	0.0381607
				Crebl2	DNA_Binding	0.0380476
				Insm1	DNA_Binding	0.0380226
				Hcls1	DNA_Binding	0.0379858
				Tshz2	DNA_Binding	0.0379061
				Hdac7		0.0378666
				Tead1	DNA_Binding	0.0378261
				Egr4	DNA_Binding	0.0377539
				Ddx5		0.0375828
				Ets1	DNA_Binding	0.0374576
				Havcr2		0.0374261
				Zbtb11	DNA_Binding	0.0374116
				Zfp646		0.0373777
				Npas1	DNA_Binding	0.0373776
				Tshz1	DNA_Binding	0.0373282
				Gpbp1	DNA_Binding	0.0372739
				Atf7	DNA_Binding	0.0372089
				Zkscan14	DNA_Binding	0.0371691
				Wbp7	DNA_Binding	0.0371676
				Tef	DNA_Binding	0.0371444
				Lmo1		0.0370829
				Smyd1	DNA_Binding	0.0370309
				Zfp111		0.0369986
				Matr3		0.0369092
				Cebpd	DNA_Binding	0.036847
				Snai2	DNA_Binding	0.0367185
				Zfp566		0.0366603
				Hlf	DNA_Binding	0.0366269
				Nkx2.3		0.0365502
				Ankrd42		0.0364735
				Arid3a	DNA_Binding	0.0364655
				Tead3	DNA_Binding	0.0363246
				Smad3	DNA_Binding	0.0362491
				Rfx4	DNA_Binding	0.0362472
				Zkscan16		0.0360515
				Tcf7	DNA_Binding	0.0359419
				Tcf7l2	DNA_Binding	0.0356615
				Cited4		0.0355699
				Hif3a	DNA_Binding	0.0352909
				Ankrd6		0.0352194
				Dmrt3	DNA_Binding	0.0350609
				Ets2	DNA_Binding	0.0349628
				Egr1	DNA_Binding	0.0348391
				Rarb	DNA_Binding	0.0348016
				Sox11	DNA_Binding	0.0346645
				Nr2f2	DNA_Binding	0.034664
				Nr5a2	DNA_Binding	0.034629
				Sirt1		0.0345287
				Shprh	DNA_Binding	0.0344761
				Zscan2	DNA_Binding	0.0344415
				Phf3		0.034436
				Six5	DNA_Binding	0.0344163
				Rfx5	DNA_Binding	0.0343592
				Hbp1	DNA_Binding	0.0343195
				Tsc22d2		0.0343022
				Cbfa2t2		0.0342654
				Skil	DNA_Binding	0.0342221
				Cramp1l	DNA_Binding	0.0341554
				Mesp1	DNA_Binding	0.0341141
				Per3		0.0341053
				Lhx5	DNA_Binding	0.0340589
				Cited1	DNA_Binding	0.0340404
				Wwtr1		0.0340321
				Irf2	DNA_Binding	0.0339476
				Pax7	DNA_Binding	0.0339429
				Zfp369	DNA_Binding	0.03389
				Trp73	DNA_Binding	0.0338818
				Irf7	DNA_Binding	0.0338194
				Ovol1	DNA_Binding	0.0337523
				Elf3	DNA_Binding	0.0337145
				Cux1	DNA_Binding	0.0336574
				Zfp760		0.033464
				Msx2	DNA_Binding	0.0334617
				Krba1		0.0333208
				Zfp46	DNA_Binding	0.033275
				Elf2	DNA_Binding	0.0332194
				Whsc1l1		0.0331812
				Zglp1	DNA_Binding	0.0331608
				Tcfap2a		0.033151
				Dbx1	DNA_Binding	0.0331459
				Dmrt2	DNA_Binding	0.0329916
				Fli1	DNA_Binding	0.0329901
				Pogk	DNA_Binding	0.0329272
				Foxn3	DNA_Binding	0.0328627
				Zfp148	DNA_Binding	0.0328426
				Smad5	DNA_Binding	0.0327565
				Nkx2.4		0.0326864
				Nfatc2	DNA_Binding	0.0326137
				Zbtb24	DNA_Binding	0.0325915
				Foxo4	DNA_Binding	0.0325512
				Zfp709		0.0325144
				Hand2	DNA_Binding	0.0325048
				Zscan20	DNA_Binding	0.0324013
				Zfp36l2	DNA_Binding	0.0323127
				Scml2	DNA_Binding	0.0322317
				Mxd4	DNA_Binding	0.0322057
				Foxp4	DNA_Binding	0.0320968
				Foxp3	DNA_Binding	0.0320887
				Fosl1	DNA_Binding	0.0319145
				Dnmt3l		0.0319121
				Per1	DNA_Binding	0.0315419
				Tbx21	DNA_Binding	0.0315372
				Irx6	DNA_Binding	0.0312926
				Zfp444		0.031255
				Lhx6	DNA_Binding	0.0312283
				Zbtb26	DNA_Binding	0.0311119
				Foxf2	DNA_Binding	0.0310248
				Foxj3	DNA_Binding	0.0309995
				Nr1d1	DNA_Binding	0.0309506
				Zfp292	DNA_Binding	0.0309477
				Zfp238	DNA_Binding	0.0309268
				Gfi1	DNA_Binding	0.0308113
				Egr3	DNA_Binding	0.0308091
				Alx4	DNA_Binding	0.0307876
				Vdr	DNA_Binding	0.030642
				Atf3	DNA_Binding	0.030592
				Myt1l	DNA_Binding	0.0305403
				Arntl2	DNA_Binding	0.0304907
				Zic2	DNA_Binding	0.0304814
				Id4		0.0304152
				Zkscan4	DNA_Binding	0.0303656
				Nkx6.1		0.0302339
				Tead4	DNA_Binding	0.0300917
				Bach2	DNA_Binding	0.030005
				Zfp26	DNA_Binding	0.0299526
				Phf2		0.0298559
				Spen	DNA_Binding	0.0297841
				Zfp202		0.0297766
				Meis3	DNA_Binding	0.0297699
				Hoxa11	DNA_Binding	0.0297521
				Dlx4	DNA_Binding	0.0297227
				Anks3		0.0296176
				Helz		0.0294867
				Runx2	DNA_Binding	0.0294634
				Elf5	DNA_Binding	0.0294447
				Zfp128		0.0294191
				Rest	DNA_Binding	0.0293665
				Tbx2	DNA_Binding	0.0293199
				Csrnp1	DNA_Binding	0.0293009
				Peg3		0.0292544
				Phf15		0.0291351
				Zfp187		0.0290623
				Foxn1	DNA_Binding	0.0290604
				Zfp628	DNA_Binding	0.0290404
				Prrx2	DNA_Binding	0.028994
				Hlx	DNA_Binding	0.0289454
				Ankrd22		0.0289306
				Twist1	DNA_Binding	0.0289094
				Hist3h2ba	DNA_Binding	0.0288153
				Hoxa10	DNA_Binding	0.0286558
				Hoxb13	DNA_Binding	0.0286142
				Ddb2	DNA_Binding	0.0285991
				Thra	DNA_Binding	0.028547
				Tnfaip3	DNA_Binding	0.0285267
				Mafb	DNA_Binding	0.0285231
				Zfp619		0.0284559
				Hoxb2	DNA_Binding	0.0284344
				Zfp113		0.0282208
				Zfp319	DNA_Binding	0.0281743
				Zbtb2	DNA_Binding	0.0281317
				Foxs1	DNA_Binding	0.0280658
				Trip11		0.0279731
				Pias1	DNA_Binding	0.0278782
				Pou3f4	DNA_Binding	0.0278715
				Maml1		0.0278592
				Scrt2	DNA_Binding	0.0278573
				Zfp711	DNA_Binding	0.027785
				Phf21b		0.0276973
				Nfatc4	DNA_Binding	0.0276509
				Cir1		0.0276178
				Pdlim4		0.0275738
				Nfrkb	DNA_Binding	0.027361
				Tlx1	DNA_Binding	0.0272622
				Six1	DNA_Binding	0.0271116
				En1	DNA_Binding	0.0271023
				Med15		0.0269668
				Prdm2	DNA_Binding	0.0269051
				Sox5	DNA_Binding	0.0268798
				Pou3f1	DNA_Binding	0.0266773
				Elf1	DNA_Binding	0.0265397
				Prdm9	DNA_Binding	0.0265071
				Bcl6b	DNA_Binding	0.0263799
				Zfp563		0.0263544
				Tgfb1i1		0.026335
				Nupr1		0.0262194
				Six3	DNA_Binding	0.0261888
				Hivep1	DNA_Binding	0.0261796
				Tcf4	DNA_Binding	0.0261188
				Elavl2		0.0261168
				Dmbx1	DNA_Binding	0.0260605
				Mllt10	DNA_Binding	0.0260438
				Kcnip3	DNA_Binding	0.0259296
				Zfp688		0.0256229
				Cdx2	DNA_Binding	0.0255127
				Etv3	DNA_Binding	0.025475
				Pth		0.0254469
				Scmh1	DNA_Binding	0.0254365
				Nfkbiz		0.0254301
				Maf	DNA_Binding	0.0253331
				Vax2	DNA_Binding	0.0253191
				Chd7	DNA_Binding	0.0251226
				Kdm5a	DNA_Binding	0.0250984
				Zfp354c	DNA_Binding	0.0250001
				Nr4a1	DNA_Binding	0.0249711
				Irx5	DNA_Binding	0.0249355
				Vsx1	DNA_Binding	0.0249
				Mesp2	DNA_Binding	0.0247667
				Mef2b	DNA_Binding	0.0247544
				Nrl	DNA_Binding	0.02472
				Ybx1	DNA_Binding	0.0247162
				Zfp184	DNA_Binding	0.0247108
				Arx	DNA_Binding	0.0245811
				Relb	DNA_Binding	0.0245083
				Zfp715		0.0243414
				Tox2	DNA_Binding	0.0243225
				Hmx2	DNA_Binding	0.0240972
				Hoxd3	DNA_Binding	0.0239095
				Arid1b	DNA_Binding	0.0238595
				Pou6f2	DNA_Binding	0.023851
				Spdef	DNA_Binding	0.0238361
				Phox2a	DNA_Binding	0.0238287
				Ssbp2	DNA_Binding	0.0237899
				Six4	DNA_Binding	0.0237896
				Trp63	DNA_Binding	0.0237709
				Myod1	DNA_Binding	0.0237239
				Mycs	DNA_Binding	0.0237063
				Six2	DNA_Binding	0.0236397
				Ep300	DNA_Binding	0.0234894
				Zfp354b	DNA_Binding	0.0233706
				Btbd11	DNA_Binding	0.0233623
				Zfp37	DNA_Binding	0.0233381
				Prdm5	DNA_Binding	0.0233366
				Zfp182	DNA_Binding	0.0233165
				Zfp712		0.0232312
				Hist1h1c	DNA_Binding	0.0232309
				Vgll2		0.0231258
				Elf4	DNA_Binding	0.0230035
				Npas2	DNA_Binding	0.0229729
				Klf11	DNA_Binding	0.0228657
				Vsx2	DNA_Binding	0.0228555
				Zfp13	DNA_Binding	0.0226967
				Fev	DNA_Binding	0.0226522
				Esrrb	DNA_Binding	0.022349
				Hist1h1e	DNA_Binding	0.0223487
				Sfpi1	DNA_Binding	0.0222602
				Pou3f3	DNA_Binding	0.0222516
				Kdm5b	DNA_Binding	0.0222472
				Olig2	DNA_Binding	0.0221886
				Figla	DNA_Binding	0.0221805
				Foxo1	DNA_Binding	0.0221687
				Tox	DNA_Binding	0.0219382
				Gcm2	DNA_Binding	0.0219142
				Fhl2		0.0218702
				Zfp78		0.0218459
				Zfp595		0.0217428
				Btg2		0.0217046
				Esrra	DNA_Binding	0.0215791
				Sox10	DNA_Binding	0.0214555
				Ptf1a	DNA_Binding	0.0210959
				Zeb1	DNA_Binding	0.0210708
				Foxd4	DNA_Binding	0.0210577
				Gbx2	DNA_Binding	0.0210165
				Eomes	DNA_Binding	0.020982
				Eya2		0.0209042
				Zfp1	DNA_Binding	0.0208704
				Sox7	DNA_Binding	0.0208609
				Ankrd10		0.0208533
				Hoxa4	DNA_Binding	0.0208503
				Tfdp2	DNA_Binding	0.0207856
				Meis2	DNA_Binding	0.0204949
				Esx1	DNA_Binding	0.0204858
				Zkscan6	DNA_Binding	0.0202166
				Sp7	DNA_Binding	0.0201655
				Polr2a	DNA_Binding	0.0199871
				Hivep2	DNA_Binding	0.0199372
				Hoxa7	DNA_Binding	0.0198093
				Asb9		0.0196878
				Pitx3	DNA_Binding	0.0196877
				Sox6	DNA_Binding	0.0193857
				Etv4	DNA_Binding	0.019349
				Crebbp	DNA_Binding	0.0192692
				Mef2d	DNA_Binding	0.0192332
				Smad7	DNA_Binding	0.0192185
				Nr4a2	DNA_Binding	0.0192163
				Asb12		0.0191297
				Hoxb4	DNA_Binding	0.0190728
				Dmrt1	DNA_Binding	0.0190503
				Nr2c2	DNA_Binding	0.0189848
				Msx3	DNA_Binding	0.0189702
				Zfp169		0.0189367
				Chd8	DNA_Binding	0.018912
				Carf		0.0188184
				Sall3	DNA_Binding	0.0187393
				Rsf1		0.0186495
				Satb2	DNA_Binding	0.0186161
				Hesx1	DNA_Binding	0.018472
				E4f1	DNA_Binding	0.018413
				Casz1	DNA_Binding	0.0184102
				Hivep3	DNA_Binding	0.0183773
				Sox1	DNA_Binding	0.0182319
				Zbtb16	DNA_Binding	0.0181484
				Dlx3	DNA_Binding	0.0181441
				Gatad2b	DNA_Binding	0.0180848
				Trps1	DNA_Binding	0.0180309
				Sp8	DNA_Binding	0.0179674
				Khdrbs2		0.0179581
				Tlx3	DNA_Binding	0.0179292
				Gas7		0.0178947
				Tmem229a		0.0175733
				Fosb	DNA_Binding	0.0174639
				Hdac9		0.0174328
				Zfp592	DNA_Binding	0.0171735
				Nkx6.2		0.0171496
				Arid5b	DNA_Binding	0.0170212
				Klf1	DNA_Binding	0.0169222
				Phf1		0.0168863
				Irf4	DNA_Binding	0.016714
				Tcfap2c		0.0163937
				Otx1	DNA_Binding	0.0163423
				Hoxc10	DNA_Binding	0.0163269
				Grhl2	DNA_Binding	0.0162812
				Zfp786	DNA_Binding	0.0162517
				Evx1	DNA_Binding	0.0162468
				Pitx2	DNA_Binding	0.0161946
				C030039L03Rik		0.0160008
				Zfp458		0.0159408
				Barhl2	DNA_Binding	0.0158297
				Nfe2l3	DNA_Binding	0.0157339
				Notch4		0.0157032
				Scrt1	DNA_Binding	0.015677
				Mef2c	DNA_Binding	0.0155628
				Arnt2	DNA_Binding	0.0155086
				Emx2	DNA_Binding	0.0154746
				Eya4		0.0154725
				Btg1		0.0154568
				Tcfeb	DNA_Binding	0.0153813
				Ankrd2		0.0153001
				Gli1	DNA_Binding	0.0152791
				Pygo1		0.0152509
				Zfp423	DNA_Binding	0.015211
				Foxe3	DNA_Binding	0.0151962
				Gbx1	DNA_Binding	0.0151751
				Ppargc1a	DNA_Binding	0.0151583
				Onecut3	DNA_Binding	0.0151502
				Alx1	DNA_Binding	0.0151331
				Pou5f1	DNA_Binding	0.0151024
				Crx	DNA_Binding	0.0150963
				Hoxc8	DNA_Binding	0.015095
				Gata6	DNA_Binding	0.0150677
				Zic5	DNA_Binding	0.0150133
				Slc26a3		0.0148806
				Irx4	DNA_Binding	0.0147802
				Nkx2.2		0.0147795
				St18	DNA_Binding	0.0147651
				Ankrd33		0.01469
				Hmg20a	DNA_Binding	0.0146107
				Sim1	DNA_Binding	0.014596
				Utf1		0.0144827
				Sebox	DNA_Binding	0.0143981
				Lhx1	DNA_Binding	0.0143706
				Hmx1	DNA_Binding	0.014335
				Arid4a	DNA_Binding	0.0143014
				Cux2	DNA_Binding	0.0142492
				Nr3c2	DNA_Binding	0.0141413
				Pou4f1	DNA_Binding	0.0141318
				Pknox2	DNA_Binding	0.0141085
				Glis3	DNA_Binding	0.0140848
				Gfi1b	DNA_Binding	0.0140117
				Zfp551		0.0139191
				Ciita	DNA_Binding	0.0138787
				Prdm16	DNA_Binding	0.0137207
				Csrnp3	DNA_Binding	0.013703
				Foxo3	DNA_Binding	0.0136904
				Hes2	DNA_Binding	0.0136767
				Hoxa2	DNA_Binding	0.0136509
				Nkd2		0.0135653
				Ascl2	DNA_Binding	0.0135468
				Batf	DNA_Binding	0.0133727
				Hoxd13	DNA_Binding	0.013282
				Tal2	DNA_Binding	0.0132519
				Fos	DNA_Binding	0.0130959
				Lin28		0.0130796
				Gcfc1	DNA_Binding	0.0130421
				Sox2	DNA_Binding	0.0129789
				Pgbd1		0.0129561
				Hoxa13	DNA_Binding	0.0128804
				Erg	DNA_Binding	0.0128131
				Gata3	DNA_Binding	0.0127196
				Hist1h1t	DNA_Binding	0.0125278
				Trim31		0.0124744
				Dlx5	DNA_Binding	0.012449
				Myog	DNA_Binding	0.0123788
				Smarca1	DNA_Binding	0.01235
				Hmx3	DNA_Binding	0.0122895
				Tcfap2d		0.0122211
				Zfp612		0.0119905
				Six6	DNA_Binding	0.0118313
				Ncoa1	DNA_Binding	0.0117313
				Foxf1a	DNA_Binding	0.0116743
				Jmjd1c		0.0116666
				Gsc2	DNA_Binding	0.0116605
				Pgr	DNA_Binding	0.0116252
				Arid4b	DNA_Binding	0.0115629
				Prrx1	DNA_Binding	0.0114477
				Bnc1	DNA_Binding	0.0114049
				Zfhx3	DNA_Binding	0.0113375
				Neurod1	DNA_Binding	0.0111911
				Nfkbia		0.0111792
				Neurog1	DNA_Binding	0.0110629
				Hand1	DNA_Binding	0.0110509
				Hoxd12	DNA_Binding	0.0110469
				Wnt5a	DNA_Binding	0.0110002
				Mnx1	DNA_Binding	0.0109487
				Tle4		0.0107358
				Sp4	DNA_Binding	0.0107281
				Pax9	DNA_Binding	0.0105048
				Uncx	DNA_Binding	0.0103626
				Zbtb20	DNA_Binding	0.0103319
				Csdc2	DNA_Binding	0.0103256
				Nkx2.5		0.010218
				Tcea2	DNA_Binding	0.0100564
				Evx2	DNA_Binding	0.00994757
				Atoh1	DNA_Binding	0.00991984
				Klf2	DNA_Binding	0.0098872
				Esr2	DNA_Binding	0.00984933
				Ebf3	DNA_Binding	0.00982116
				Mafk	DNA_Binding	0.00980494
				Sox15	DNA_Binding	0.00978674
				Zfp296		0.00975383
				Hoxd9	DNA_Binding	0.00972403
				Sry	DNA_Binding	0.0097013
				Trim15		0.00959364
				Sohlh1	DNA_Binding	0.00958409
				Hoxc9	DNA_Binding	0.00954095
				Zeb2	DNA_Binding	0.00947661
				Atf7ip		0.00942702
				Zscan10	DNA_Binding	0.00919599
				Rfx3	DNA_Binding	0.00911176
				Gli2	DNA_Binding	0.00903839
				Twist2	DNA_Binding	0.00900707
				Gsc	DNA_Binding	0.0089813
				Creb3l4	DNA_Binding	0.00897523
				Mxd1	DNA_Binding	0.00894408
				Prdm6		0.00888659
				Lbx1	DNA_Binding	0.00874996
				Tcf15	DNA_Binding	0.00873945
				Mll1	DNA_Binding	0.00859833
				Nkx2.1		0.00855276
				Hoxb9	DNA_Binding	0.0084488
				Lmx1a	DNA_Binding	0.00826084
				Brdt		0.00818167
				Tcfec	DNA_Binding	0.00804384
				Gata2	DNA_Binding	0.00799043
				Cbfa2t3		0.00794943
				Hmga2	DNA_Binding	0.00791899
				Batf2	DNA_Binding	0.00785494
				Hoxa9	DNA_Binding	0.0075924
				Fhl5		0.00756305
				Etv1	DNA_Binding	0.00750147
				Dlx1	DNA_Binding	0.00731811
				Sall4	DNA_Binding	0.00722333
				Sox30	DNA_Binding	0.00720061
				T	DNA_Binding	0.00707856
				Mga	DNA_Binding	0.00697725
				Sox8	DNA_Binding	0.00695939
				Spib	DNA_Binding	0.00677996
				Zfp558		0.00675378
				Prrxl1	DNA_Binding	0.0065141
				Asb4		0.00612989
				Hoxc4	DNA_Binding	0.00606785
				Tbx19	DNA_Binding	0.00603373
				Insm2	DNA_Binding	0.00592775
				Foxj1	DNA_Binding	0.00584364
				Nr5a1	DNA_Binding	0.00583226
				Rbpjl	DNA_Binding	0.00577026
				Ankrd45		0.00573641
				Taf15	DNA_Binding	0.00550758
				Nhlh1	DNA_Binding	0.00548348
				Tal1	DNA_Binding	0.00548289
				Fank1		0.00544372
				Zscan18	DNA_Binding	0.00543453
				Pou2f2	DNA_Binding	0.00542329
				Hsf2bp		0.00538099
				Nkx2.9		0.00532969
				Tcfl5	DNA_Binding	0.00525641
				Zic1	DNA_Binding	0.00511172
				Hey1	DNA_Binding	0.00504539
				Maf1	DNA_Binding	0.00503627
				Nrip1		0.0047481
				Zfp105	DNA_Binding	0.00461914
				Rorb	DNA_Binding	0.00452449
				Pbx1	DNA_Binding	0.00436428
				Klf14	DNA_Binding	0.0042642
				Tbx22	DNA_Binding	0.00423021
				Bcl11a		0.00419949
				Zfp42	DNA_Binding	0.00411742
				Ash1l	DNA_Binding	0.00394501
				Nr1d2	DNA_Binding	0.0039245
				Tox3	DNA_Binding	0.00389008
				Papolb		0.00381702
				Zfp286		0.00379696
				Olig3	DNA_Binding	0.0037757
				Dtx1		0.003656
				Lef1	DNA_Binding	0.00360162
				Med13		0.00351295
				Mlxip	DNA_Binding	0.00350184
				Tbx4	DNA_Binding	0.00350152
				Pdx1	DNA_Binding	0.00312472
				Zic3	DNA_Binding	0.00312249
				En2	DNA_Binding	0.00307051
				Vax1	DNA_Binding	0.00298037
				Pax8	DNA_Binding	0.00297911
				Pax4	DNA_Binding	0.00290096
				Nanog	DNA_Binding	0.00285638
				Gata5	DNA_Binding	0.00278654
				Kcnh8		0.00270067
				Lmo2	DNA_Binding	0.00264073
				Emx1	DNA_Binding	0.00264036
				Hoxd4	DNA_Binding	0.00261216
				Mdm4		0.00259601
				Msc	DNA_Binding	0.0025593
				Tbx18	DNA_Binding	0.00233396
				Pou4f2	DNA_Binding	0.00232437
				Tbx20	DNA_Binding	0.0022668
				Dmrtb1	DNA_Binding	0.00225938
				Gtf2a1l	DNA_Binding	0.00208239
				Hoxd11	DNA_Binding	0.00205781
				Hoxa3	DNA_Binding	0.00197694
				Nkx3.2		0.00192267
				Hoxd10	DNA_Binding	0.00188903
				Arid3b	DNA_Binding	0.00185255
				Rgs14		0.00184444
				Zscan5b	DNA_Binding	0.00172078
				Dpf3		0.00141081
				Foxp1	DNA_Binding	0.00124054
				Nkx3.1		0.0011885
				Myst3	DNA_Binding	0.00118441
				Ikzf1	DNA_Binding	0.00117808
				Sox17	DNA_Binding	0.00105769
				Rbm39		0.00105137
				Hoxb1	DNA_Binding	0.00102654
				Ehf	DNA_Binding	0.00102593
				Nkx6.3		0.000899396
				Klf4	DNA_Binding	0.000857954
				Neurod2	DNA_Binding	0.000835726
				Faim3		0.000822077
				Asb11		0.000796421
				Ankrd7		0.00077299
				Spz1	DNA_Binding	0.000728982
				Zfp287	DNA_Binding	0.000687754
				Cdx4	DNA_Binding	0.000676068
				Zfp398		0.000630444
				Zhx2	DNA_Binding	0.000545999
				Dmrtc2	DNA_Binding	0.00050914
				Barhl1	DNA_Binding	0.000450504
				Klf17	DNA_Binding	0.000372635
				Hes7	DNA_Binding	9.56286e-05
				Foxd2	DNA_Binding	-4.25226e-05
				Aff3	DNA_Binding	-0.000300825
				Mixl1	DNA_Binding	-0.000378072
				Phox2b	DNA_Binding	-0.000474393
				Satb1	DNA_Binding	-0.000560003
				Zfp112	DNA_Binding	-0.000565255
				Sox4	DNA_Binding	-0.000773973
				Foxb1	DNA_Binding	-0.000821268
				Hoxa5	DNA_Binding	-0.000896421
				Gli3	DNA_Binding	-0.000931358
				Meis1	DNA_Binding	-0.000933068
				Isl1	DNA_Binding	-0.000970904
				Ascl1	DNA_Binding	-0.00107382
				Lhx8	DNA_Binding	-0.00116535
				Mecom	DNA_Binding	-0.00122403
				Zfp30	DNA_Binding	-0.00132968
				Pou2af1	DNA_Binding	-0.00138635
				Asb10		-0.00170645
				Pou3f2	DNA_Binding	-0.00181723
				Prop1	DNA_Binding	-0.00190185
				Gata1	DNA_Binding	-0.00190742
				Sla2		-0.00212164
				Neurog2	DNA_Binding	-0.0021242
				Zfp263	DNA_Binding	-0.00228883
				Gsx1	DNA_Binding	-0.00241863
				Plag1	DNA_Binding	-0.00253453
				Foxj2	DNA_Binding	-0.00259464
				Tcfap2b		-0.00266203
				Hsf5	DNA_Binding	-0.00268531
				Mamstr		-0.0028263
				Dlx2	DNA_Binding	-0.00301136
				Mll2	DNA_Binding	-0.00310043
				Ifi204	DNA_Binding	-0.0033919
				Ikzf3	DNA_Binding	-0.00340249
				Nfat5	DNA_Binding	-0.00359715
				Tcf21	DNA_Binding	-0.00368251
				Ankrd5		-0.00374092
				Dach1	DNA_Binding	-0.00374478
				Tbx1	DNA_Binding	-0.00382673
				Neurog3	DNA_Binding	-0.0040064
				Spic	DNA_Binding	-0.00411512
				Foxg1	DNA_Binding	-0.00424407
				Nr4a3	DNA_Binding	-0.00436981
				Klf5	DNA_Binding	-0.00447324
				Nr2e1	DNA_Binding	-0.00451793
				Spo11	DNA_Binding	-0.00475505
				Ldb2		-0.00509577
				Nfia	DNA_Binding	-0.00524875
				Pou1f1	DNA_Binding	-0.00535465
				Foxd1	DNA_Binding	-0.00536303
				Aire	DNA_Binding	-0.00538813
				Ebf1	DNA_Binding	-0.0054161
				Mecp2	DNA_Binding	-0.00546069
				Otx2	DNA_Binding	-0.00547146
				Zfp14	DNA_Binding	-0.00567176
				Nhlh2	DNA_Binding	-0.00569238
				Hoxb3	DNA_Binding	-0.00582495
				Lyl1	DNA_Binding	-0.00596947
				Pou2f3	DNA_Binding	-0.00604847
				Chd2	DNA_Binding	-0.0060522
				Smad4	DNA_Binding	-0.00606931
				Esrrg	DNA_Binding	-0.00614229
				Epc1		-0.00635164
				Dlx6	DNA_Binding	-0.00657485
				Pax3	DNA_Binding	-0.00669281
				Wt1	DNA_Binding	-0.00723806
				Ebf4	DNA_Binding	-0.00740528
				Sim2	DNA_Binding	-0.00748058
				Stat4	DNA_Binding	-0.0076098
				Ezh1	DNA_Binding	-0.00761086
				Zfpm2	DNA_Binding	-0.0077595
				Foxp2	DNA_Binding	-0.00788076
				Neurod4	DNA_Binding	-0.00805349
				Nr0b1	DNA_Binding	-0.00838981
				Aff1		-0.00845554
				Ikzf2	DNA_Binding	-0.00849888
				Foxl1	DNA_Binding	-0.00859102
				Tcfap2e		-0.00866113
				Baz2b	DNA_Binding	-0.00887478
				Vezf1	DNA_Binding	-0.00913734
				Sox14	DNA_Binding	-0.00916799
				Hoxc5	DNA_Binding	-0.00928805
				Gcm1	DNA_Binding	-0.00953963
				Gsx2	DNA_Binding	-0.00967875
				Lhx4	DNA_Binding	-0.0099499
				Vgll1		-0.0100877
				Myf5	DNA_Binding	-0.0102564
				Cdx1	DNA_Binding	-0.0106855
				Runx1t1	DNA_Binding	-0.0107879
				Lmx1b	DNA_Binding	-0.0112266
				Myf6	DNA_Binding	-0.0113966
				Rfx2	DNA_Binding	-0.0114422
				Hey2	DNA_Binding	-0.0116145
				Foxb2	DNA_Binding	-0.0116155
				Hoxc13	DNA_Binding	-0.0118444
				Hsfy2	DNA_Binding	-0.0122831
				Foxi1	DNA_Binding	-0.0123131
				Foxc1	DNA_Binding	-0.0124269
				Tbr1	DNA_Binding	-0.0125531
				Pax5	DNA_Binding	-0.0127584
				Ythdc1		-0.0130669
				Alx3	DNA_Binding	-0.0133106
				Ankrd1	DNA_Binding	-0.013414
				Calcoco1	DNA_Binding	-0.0135019
				Mbd3l1	DNA_Binding	-0.0136917
				Npas3	DNA_Binding	-0.0145539
				Ikzf4	DNA_Binding	-0.0147259
				Foxc2	DNA_Binding	-0.0150493
				Asb15		-0.0154846
				Ddit3	DNA_Binding	-0.0156957
				Isx	DNA_Binding	-0.016613
				Myt1	DNA_Binding	-0.016619
				Pou6f1	DNA_Binding	-0.0168548
				Neurod6	DNA_Binding	-0.0170113
				Rere	DNA_Binding	-0.018327
				Mllt6		-0.0183398
				Hoxb7	DNA_Binding	-0.0191266
				Hmgb4	DNA_Binding	-0.0192797
				Meox2	DNA_Binding	-0.0193679
				Myocd	DNA_Binding	-0.0202194
				Foxh1	DNA_Binding	-0.0205411
				Pou4f3	DNA_Binding	-0.0211468
				Hnf4g	DNA_Binding	-0.0218317
				Mll3	DNA_Binding	-0.0230859
				Cbx7		-0.0230893
				Meox1	DNA_Binding	-0.0233854
				Pitx1	DNA_Binding	-0.0233919
				Mitf	DNA_Binding	-0.0242457
				Foxn4	DNA_Binding	-0.0254602
				Tbx6	DNA_Binding	-0.0258908
				Pax1	DNA_Binding	-0.0290925
				Foxd3	DNA_Binding	-0.030196
				Ebf2	DNA_Binding	-0.0317958
				Prdm14	DNA_Binding	-0.0330308
				Tbx5	DNA_Binding	-0.0340459
				Lmo3		-0.0341469
				Nr2e3	DNA_Binding	-0.0362024
				Creb5	DNA_Binding	-0.0372943
				Zbtb10	DNA_Binding	-0.0381682
				Pou5f2	DNA_Binding	-0.038861
				A930001N09Rik	DNA_Binding	-0.0401725

## Sheet: ER
Reference genes		Data Series		Gene Symbol	DNA Binding	Correlation
0610007P14Rik		GSE10230		Xbp1	DNA_Binding	0.415497
Aars		GSE10239		0610031J06Rik		0.375031
Acsl5		GSE10246		Snd1		0.372199
Ahcyl1		GSE10262		Lass2	DNA_Binding	0.353747
Alg1		GSE10285		Creb3	DNA_Binding	0.352781
Alg14		GSE10343		Mlx	DNA_Binding	0.346065
Arl6ip1		GSE10478		Ndnl2		0.337767
Bcap31		GSE10525		Zdhhc16		0.337336
Calr		GSE10552		Cops5		0.334809
Calu		GSE10573		Zdhhc6		0.334314
Canx		GSE10627		Cnot8		0.330813
Cdipt		GSE10881		Atf6	DNA_Binding	0.329788
Cnih		GSE10970		Ctnnb1	DNA_Binding	0.324625
Cnpy2		GSE11044		Ddb1	DNA_Binding	0.324253
Creld2		GSE11050		Rnf4	DNA_Binding	0.323248
Cyb5r4		GSE11110		Nme2	DNA_Binding	0.322127
Ddost		GSE11201		Msl3	DNA_Binding	0.320637
Derl1		GSE11221		Ssrp1	DNA_Binding	0.320402
Derl2		GSE11291		Gtf2e2	DNA_Binding	0.320004
Dnajb11		GSE11333		Hnrnpab	DNA_Binding	0.319394
Dnajc10		GSE11384		Creb3l2	DNA_Binding	0.317932
Dnajc3		GSE11386		Plrg1		0.317714
Dpagt1		GSE11667		Smad2	DNA_Binding	0.317115
Edem1		GSE11677		Ciao1		0.315846
Elovl1		GSE11680		Ruvbl1		0.314027
Ergic1		GSE11684		Phf23		0.313857
Ganab		GSE11859		Cops2		0.310944
Gosr2		GSE12389		Polr2g		0.310393
Gusb		GSE12413		Hax1		0.310079
H47		GSE12421		Polr2d		0.309852
Hsd17b12		GSE12432		Phf5a	DNA_Binding	0.309769
Hsp90b1		GSE12601		Ube2k		0.307961
Hspa13		GSE12618		Gtf2b	DNA_Binding	0.307095
Hspa5		GSE12769		Pwp1		0.306423
Itgb1		GSE12772		Atf6b	DNA_Binding	0.305843
Kdelr2		GSE13071		Mki67ip		0.305524
Lman1		GSE13093		Edf1	DNA_Binding	0.305379
Lrrc59		GSE13149		Tsg101	DNA_Binding	0.304179
Lsg1		GSE13235		Tardbp	DNA_Binding	0.30285
Magt1		GSE13333		Hdac3	DNA_Binding	0.300757
Mcfd2		GSE13379		Cbfb	DNA_Binding	0.299747
Mlec		GSE13387		Sin3b		0.299733
Nploc4		GSE13394		Phf10		0.299647
P4ha1		GSE13443		Cobra1		0.298324
P4hb		GSE13547		Tceb3	DNA_Binding	0.298246
Pdcd6		GSE13585		Rdbp		0.295837
Pdia3		GSE13693		Hsbp1		0.295492
Pdia4		GSE13730		H1f0	DNA_Binding	0.294896
Pdia5		GSE13796		Gtf2f2	DNA_Binding	0.294674
Pdia6		GSE13805		Mta2	DNA_Binding	0.294176
Pigm		GSE13874		Gatad1	DNA_Binding	0.293949
Pigx		GSE14012		Papola		0.293695
Ptplb		GSE14242		Ercc3	DNA_Binding	0.293224
Rer1		GSE14308		Znrd1		0.292295
Rpn1		GSE1435		Rbbp7		0.291825
Rpn2		GSE14672		Rbm7		0.291808
Rrbp1		GSE14678		Preb	DNA_Binding	0.291417
Sar1a		GSE14698		Pcbd2		0.291119
Scd2		GSE14753		Polr3c	DNA_Binding	0.290634
Sdf2l1		GSE14833		Med8		0.290532
Sec11a		GSE14843		Eaf1		0.288804
Sec22a		GSE15129		Gzf1	DNA_Binding	0.288634
Sec22b		GSE15324		Taf9	DNA_Binding	0.288465
Sec23b		GSE15458		Xrcc6	DNA_Binding	0.288255
Sec61a1		GSE15580		Zfp207		0.288195
Sel1l		GSE15610		Bud31		0.288176
Serp1		GSE15620		Cnot6		0.287794
Sgpl1		GSE15760		Med20		0.28761
Slc35b1		GSE15772		Ctnnbl1		0.287101
Spcs2		GSE15894		Eed		0.286382
Sptlc1		GSE16150		Gabpa	DNA_Binding	0.286104
Srd5a3		GSE16195		Nono	DNA_Binding	0.285636
Srp68		GSE16210		Gtf2h4		0.285541
Srp72		GSE16438		Zfp410	DNA_Binding	0.284708
Srprb		GSE16655		Nfxl1		0.284615
Ssr1		GSE16777		Polr2h		0.284378
Ssr2		GSE16925		Phb2		0.2833
Ssr3		GSE17160		Toe1		0.283105
Stt3a		GSE17266		Mbd1	DNA_Binding	0.28306
Stt3b		GSE17297		Gtf3a	DNA_Binding	0.282929
Stx18		GSE17473		Pdcd11		0.282834
Surf4		GSE17542		Snip1		0.282833
Tmed9		GSE17553		Eif5b		0.282793
Tmem43		GSE17617		Tcea1	DNA_Binding	0.282775
Tram1		GSE17794		Lass5	DNA_Binding	0.282261
Txndc12		GSE17796		Tbl1x	DNA_Binding	0.281859
Txndc5		GSE17880		Nab1		0.280646
Ube2g2		GSE17886		Polr2b	DNA_Binding	0.280057
Ube2j1		GSE17925		Mbd2	DNA_Binding	0.279916
Ubqln1		GSE18010		Med23		0.279774
Vcp		GSE18119		Gtf2h2		0.279771
Yipf5		GSE18216		Thoc4		0.279704
Ykt6		GSE18293		Gtf2e1	DNA_Binding	0.27879
Zmpste24		GSE18348		Aatf		0.278194
		GSE18351		Med17		0.278074
		GSE18383		Fxr1		0.276416
		GSE18647		Btf3		0.276284
		GSE18648		Tfdp1	DNA_Binding	0.275539
		GSE18649		Zhx1	DNA_Binding	0.275264
		GSE18669		Abt1	DNA_Binding	0.275041
		GSE18737		Nolc1	DNA_Binding	0.27433
		GSE18765		Pbrm1	DNA_Binding	0.274264
		GSE18801		Rnf6	DNA_Binding	0.274163
		GSE19401		Cxxc1	DNA_Binding	0.273795
		GSE19402		Snrpb		0.273596
		GSE19601		Dmap1	DNA_Binding	0.273595
		GSE19693		Smarcb1		0.273464
		GSE19729		Hif1a	DNA_Binding	0.273355
		GSE19732		Mycbp		0.273086
		GSE19825		Ruvbl2	DNA_Binding	0.272927
		GSE1986		Snrpd1		0.272811
		GSE19979		Cnbp	DNA_Binding	0.272435
		GSE20177		Brd7	DNA_Binding	0.271519
		GSE20366		Ash2l	DNA_Binding	0.270979
		GSE20391		Ehmt2		0.270757
		GSE20465		Rexo4		0.270523
		GSE20466		Nfx1	DNA_Binding	0.270418
		GSE2060		Smarce1	DNA_Binding	0.269431
		GSE20727		Fubp3	DNA_Binding	0.269346
		GSE20841		Polr3k	DNA_Binding	0.269175
		GSE21381		Etv6	DNA_Binding	0.269174
		GSE21444		Taf10	DNA_Binding	0.268975
		GSE21447		Med4		0.268369
		GSE21716		Yy1	DNA_Binding	0.268342
		GSE21829		Nfkb1	DNA_Binding	0.268223
		GSE21900		Polr2j	DNA_Binding	0.268091
		GSE21902		Csde1	DNA_Binding	0.267982
		GSE21944		Ikbkg		0.267927
		GSE22046		Zdhhc7		0.267872
		GSE22180		Sap18		0.267837
		GSE22313		Phtf1	DNA_Binding	0.267737
		GSE22317		Tcf25	DNA_Binding	0.267641
		GSE2250		Th1l		0.26741
		GSE22778		Srebf1	DNA_Binding	0.266959
		GSE22824		Polr2c	DNA_Binding	0.266802
		GSE22927		Baz1b		0.266623
		GSE22985		Gtf2f1	DNA_Binding	0.266319
		GSE23114		Kat5		0.266168
		GSE23119		Dazap2		0.266163
		GSE23396		Nfya	DNA_Binding	0.265611
		GSE23408		Pa2g4	DNA_Binding	0.265524
		GSE23437		Polr2f	DNA_Binding	0.265477
		GSE24207		Gatad2a	DNA_Binding	0.265429
		GSE24886		Nap1l4		0.265427
		GSE25140		Dr1	DNA_Binding	0.265328
		GSE25178		Lztr1		0.265278
		GSE25179		Stat3	DNA_Binding	0.265135
		GSE25439		Hdac2	DNA_Binding	0.265022
		GSE25911		Tfam	DNA_Binding	0.264648
		GSE2592		Tox4	DNA_Binding	0.263563
		GSE26023		Zfp637		0.263386
		GSE26229		Parn		0.263281
		GSE26390		E2f6	DNA_Binding	0.263204
		GSE26396		Trim27	DNA_Binding	0.262904
		GSE26502		Polr2e	DNA_Binding	0.262872
		GSE26669		Sfpq	DNA_Binding	0.262243
		GSE26695		Ecd		0.262221
		GSE26697		Kdm1a	DNA_Binding	0.262157
		GSE27241		Taf13	DNA_Binding	0.261614
		GSE27261		Ddx54		0.26155
		GSE27378		Hdac1	DNA_Binding	0.261337
		GSE27546		Gtf3c3	DNA_Binding	0.261211
		GSE27655		Trip4		0.261197
		GSE27686		Adnp2	DNA_Binding	0.261193
		GSE27786		Tbpl1	DNA_Binding	0.26089
		GSE27787		Atf4	DNA_Binding	0.260447
		GSE28025		Zfp623		0.260354
		GSE28031		Men1	DNA_Binding	0.260061
		GSE28559		Blzf1	DNA_Binding	0.259643
		GSE2917		Coil		0.259487
		GSE2924		Gtf3c4	DNA_Binding	0.258758
		GSE29759		Zzz3	DNA_Binding	0.258665
		GSE29949		Cdc5l	DNA_Binding	0.25827
		GSE29962		Mcm6	DNA_Binding	0.257995
		GSE30056		Apex1	DNA_Binding	0.257851
		GSE30701		Yeats4	DNA_Binding	0.257744
		GSE31082		Srebf2	DNA_Binding	0.257542
		GSE34208		Ilf3	DNA_Binding	0.257408
		GSE3837		Med14		0.25635
		GSE3861		Supt5h		0.256342
		GSE3962		Smarcad1	DNA_Binding	0.256329
		GSE4098		Rbck1	DNA_Binding	0.255959
		GSE4142		Rfxap	DNA_Binding	0.25587
		GSE4193		Sub1	DNA_Binding	0.255732
		GSE4288		Gtf2a1	DNA_Binding	0.255732
		GSE4308		Mms19		0.255536
		GSE4309		Mcm7	DNA_Binding	0.255479
		GSE4481		Asb8		0.255432
		GSE4535		Mybbp1a	DNA_Binding	0.255401
		GSE4718		Hdgf	DNA_Binding	0.255308
		GSE4734		Khdrbs1	DNA_Binding	0.25506
		GSE5037		Pygo2		0.254903
		GSE5038		Hmgb1	DNA_Binding	0.254484
		GSE5119		Tial1		0.254121
		GSE5245		Cnot6l		0.253943
		GSE5371		Ttf2	DNA_Binding	0.253941
		GSE5891		Ssb		0.253882
		GSE6084		Creg1		0.253837
		GSE6210		Irf3	DNA_Binding	0.253524
		GSE6223		Cited2		0.253515
		GSE6259		Ilf2	DNA_Binding	0.253476
		GSE6290		Rnf2		0.253468
		GSE6526		Polr1e	DNA_Binding	0.252693
		GSE6589		Polr3a	DNA_Binding	0.251729
		GSE6623		Med27		0.251398
		GSE6686		Zdhhc13		0.251211
		GSE6882		Taf11	DNA_Binding	0.250888
		GSE6933		Zdhhc21		0.250639
		GSE6998		Zfp275		0.250158
		GSE7069		Taf12	DNA_Binding	0.249784
		GSE7219		Rnf14		0.249256
		GSE7275		Ddx20	DNA_Binding	0.249056
		GSE7309		Slc30a9		0.24905
		GSE7404		Htatsf1		0.249027
		GSE7598		Rbpj	DNA_Binding	0.248929
		GSE7688		Gtf2h1		0.248867
		GSE7764		Ints12		0.248802
		GSE7838		Zfp191	DNA_Binding	0.248389
		GSE7863		Zfx	DNA_Binding	0.248215
		GSE7897		Rfc1	DNA_Binding	0.24791
		GSE7948		Xrcc5	DNA_Binding	0.2479
		GSE7957		Cebpg	DNA_Binding	0.247065
		GSE8024		Hnrnpk	DNA_Binding	0.246327
		GSE8249		Med6	DNA_Binding	0.246287
		GSE8322		Dpf2		0.246087
		GSE8407		Nfe2l2	DNA_Binding	0.245858
		GSE8681		Mafg	DNA_Binding	0.2449
		GSE8682		Fus	DNA_Binding	0.244822
		GSE8684		Churc1	DNA_Binding	0.244149
		GSE8788		Med21		0.243908
		GSE8836		Taf5l		0.243863
		GSE8863		Ctbp1		0.243849
		GSE9083		Mbd3	DNA_Binding	0.243414
		GSE9198		Zkscan3	DNA_Binding	0.243391
		GSE9249		Foxk2	DNA_Binding	0.242272
		GSE9294		Smarca5	DNA_Binding	0.242014
		GSE9316		Rbl1		0.241987
		GSE9338		Tarbp2		0.241857
		GSE9355		Aebp2	DNA_Binding	0.241654
		GSE9424		Mcm3	DNA_Binding	0.241648
		GSE9717		Ctdspl		0.241543
		GSE9786		Rela	DNA_Binding	0.241531
		GSE9809		Rnf141	DNA_Binding	0.241451
		GSE9810		Wwp1		0.241364
		GSE9811		Bmi1	DNA_Binding	0.241274
		GSE9812		Gtf2i	DNA_Binding	0.241226
		GSE9954		Zfp639	DNA_Binding	0.241224
				Ivns1abp		0.241184
				E2f3	DNA_Binding	0.241082
				Drap1	DNA_Binding	0.241019
				Asb3		0.240786
				Thrap3		0.240634
				Smarca4	DNA_Binding	0.240568
				Topors	DNA_Binding	0.24051
				Rbl2	DNA_Binding	0.240375
				Bhlhe40	DNA_Binding	0.239833
				Mcm2	DNA_Binding	0.239536
				Tada2a	DNA_Binding	0.239386
				Prdm4	DNA_Binding	0.239376
				Znhit3		0.239321
				Elk3	DNA_Binding	0.238916
				Rybp	DNA_Binding	0.238818
				Atf2	DNA_Binding	0.238616
				Zfpl1	DNA_Binding	0.23856
				Zranb2		0.238506
				Rcan1	DNA_Binding	0.238207
				Gtf3c5	DNA_Binding	0.238163
				Trim28	DNA_Binding	0.238137
				Nmi		0.237739
				Pnn	DNA_Binding	0.237568
				Gabpb1	DNA_Binding	0.237524
				Rad51	DNA_Binding	0.237067
				Sirt7		0.236851
				Zbtb22	DNA_Binding	0.236784
				Rnps1		0.236548
				Pqbp1	DNA_Binding	0.236455
				Zfp280b		0.236285
				Phf17		0.236284
				Mta1	DNA_Binding	0.236264
				Taf1b	DNA_Binding	0.235597
				Crebzf	DNA_Binding	0.235508
				Yaf2		0.235421
				Mcm5	DNA_Binding	0.235406
				Tcf12	DNA_Binding	0.235155
				Hmgb3	DNA_Binding	0.235095
				Rnf19a		0.235053
				Cbx3		0.234622
				Sfmbt1		0.234433
				Snapc2		0.234433
				Suz12	DNA_Binding	0.234196
				Gtf2h3	DNA_Binding	0.234064
				Sap30bp		0.233958
				Atf1	DNA_Binding	0.233847
				Ing2	DNA_Binding	0.233557
				Parp1	DNA_Binding	0.23348
				Rbbp4		0.233255
				Brf1		0.233234
				Ecsit		0.233168
				Stat6	DNA_Binding	0.233128
				Polr3b	DNA_Binding	0.232863
				Tcerg1		0.232811
				Polr2k	DNA_Binding	0.232439
				Zkscan17	DNA_Binding	0.232265
				Ctdp1		0.232248
				Med30		0.232178
				Zfp148	DNA_Binding	0.231763
				Rbm14		0.231439
				Htatip2		0.231395
				Smarcc1	DNA_Binding	0.231356
				Whsc1	DNA_Binding	0.231268
				Aip		0.231006
				Cebpb	DNA_Binding	0.230857
				Trim25		0.230825
				Srrm1	DNA_Binding	0.230632
				Sp3	DNA_Binding	0.230598
				Hnrnpd	DNA_Binding	0.23043
				Sf1		0.230263
				Nfatc3	DNA_Binding	0.229907
				Nfyb	DNA_Binding	0.229265
				Stat5b	DNA_Binding	0.229028
				Zfp36l2	DNA_Binding	0.228792
				Gtf3c2	DNA_Binding	0.228761
				Polr3h	DNA_Binding	0.228734
				Zfp324		0.228606
				Mef2a	DNA_Binding	0.228538
				Zfp277		0.228416
				Mcm4	DNA_Binding	0.227968
				Sp1	DNA_Binding	0.227591
				Ikbkb		0.227375
				Pias2	DNA_Binding	0.227363
				Rbmx	DNA_Binding	0.227275
				Srf	DNA_Binding	0.227258
				Sertad2		0.22724
				Zxdc		0.227221
				Hbp1	DNA_Binding	0.22721
				Npat		0.226771
				Top2b	DNA_Binding	0.226512
				Bdp1	DNA_Binding	0.226511
				Uimc1		0.226468
				Zbtb1	DNA_Binding	0.226446
				Fiz1		0.225803
				Trip13		0.225619
				Atf5	DNA_Binding	0.224788
				Ncoa5		0.224556
				Ascc1		0.224032
				Stat1	DNA_Binding	0.224015
				Med31		0.223888
				Ezh2	DNA_Binding	0.223753
				Polr3e		0.223588
				Thap7	DNA_Binding	0.223586
				Smarcd2		0.223572
				Ring1		0.22322
				Tbc1d2b		0.223184
				Ubtf	DNA_Binding	0.223151
				Dedd	DNA_Binding	0.223115
				Ing1		0.223099
				Hnrnpr		0.223067
				Cnot7		0.222957
				Cebpz	DNA_Binding	0.222943
				Pfdn1		0.222772
				Aff4		0.222756
				Supt3h	DNA_Binding	0.22265
				Ell2		0.222642
				Timeless		0.222462
				Trim32		0.222141
				Ets2	DNA_Binding	0.221778
				Cbx6		0.221769
				Zfp110	DNA_Binding	0.22161
				Tceb2		0.221283
				Purb	DNA_Binding	0.221249
				Ascc3		0.221191
				Foxj3	DNA_Binding	0.221101
				Sin3a	DNA_Binding	0.221083
				Smad5	DNA_Binding	0.220799
				E2f5	DNA_Binding	0.220628
				Zfp282		0.220479
				Mphosph8		0.220443
				Strn3		0.220056
				Cenpb	DNA_Binding	0.219851
				Ncoa6		0.219834
				Ell		0.219721
				Dnajc2	DNA_Binding	0.21966
				Hcfc1		0.2195
				Prpf4b		0.219297
				Csrp2		0.219096
				Dcp1a		0.219025
				Btaf1	DNA_Binding	0.218843
				Supt16h		0.218411
				Zbtb33	DNA_Binding	0.218385
				Nkrf	DNA_Binding	0.218259
				Polr3d	DNA_Binding	0.218137
				Whsc2		0.21813
				Hexim1		0.218071
				Bola1		0.217859
				Tbp	DNA_Binding	0.21781
				Zfp655		0.217488
				Hif1an		0.216923
				Taf1	Error	0.216806
				Lmo4	DNA_Binding	0.216739
				Sirt2		0.216729
				Nr1h2	DNA_Binding	0.216669
				Taf6	DNA_Binding	0.216622
				Zfp422	DNA_Binding	0.216374
				X2810021B07Rik		0.216277
				Zfp326	DNA_Binding	0.216238
				Myc	DNA_Binding	0.21573
				Ing4		0.21572
				Gtf2a2		0.215383
				Atm	DNA_Binding	0.215136
				Snapc1	DNA_Binding	0.21513
				Fmr1		0.214565
				Pknox1	DNA_Binding	0.214473
				Trp53	DNA_Binding	0.214139
				Fubp1	DNA_Binding	0.212846
				Hltf	DNA_Binding	0.212722
				Vhl		0.2127
				Sap30	DNA_Binding	0.21243
				Cbx4		0.212334
				Zfp84		0.212332
				Pias1	DNA_Binding	0.211458
				Creb1	DNA_Binding	0.21137
				Ascc2		0.211308
				Baz1a		0.211278
				Grlf1	DNA_Binding	0.211223
				Psip1	DNA_Binding	0.211194
				Ctr9		0.210891
				Whsc1l1		0.210639
				Trip6		0.210588
				Nr2f6	DNA_Binding	0.210254
				Zdhhc9		0.210231
				Id2		0.210073
				Hmg20b	DNA_Binding	0.210057
				Fosl2	DNA_Binding	0.209845
				Gpbp1	DNA_Binding	0.209789
				Scand1		0.209713
				Elf2	DNA_Binding	0.209539
				Hdac10		0.209278
				Taf6l	DNA_Binding	0.208962
				Yeats2		0.208753
				Ewsr1		0.208436
				Nfe2l1	DNA_Binding	0.208378
				Hsf1	DNA_Binding	0.207948
				Ehmt1		0.207911
				Arid1a	DNA_Binding	0.207602
				Ubp1	DNA_Binding	0.207557
				Zfp407		0.207556
				Ctcf	DNA_Binding	0.207536
				Mcm8	DNA_Binding	0.207481
				Foxn2	DNA_Binding	0.207447
				Nr3c1	DNA_Binding	0.207416
				Snapc3	DNA_Binding	0.207294
				Tsc22d1		0.207087
				Irf2bp1		0.206941
				Phf20	DNA_Binding	0.206865
				Zbtb25	DNA_Binding	0.206624
				Zfp161	DNA_Binding	0.206615
				Tbc1d22a		0.206573
				Ankrd49		0.206522
				Eya3		0.206426
				Zmynd11	DNA_Binding	0.206035
				Zfp64	DNA_Binding	0.205791
				Xpc	DNA_Binding	0.205778
				Zfp91		0.205761
				Tcf3	DNA_Binding	0.205641
				Limd1		0.205469
				Asxl1		0.205282
				Tcf19		0.205234
				Cnot2		0.204981
				Trrap		0.204566
				Aes		0.204335
				Bclaf1	DNA_Binding	0.204292
				Safb	DNA_Binding	0.20418
				Zfp524	DNA_Binding	0.204095
				Sirt3		0.204012
				Smad4	DNA_Binding	0.203665
				Deaf1	DNA_Binding	0.203082
				Crem	DNA_Binding	0.203017
				Pias3		0.202967
				Ssbp3	DNA_Binding	0.202947
				Hes6	DNA_Binding	0.202675
				Wbp11	DNA_Binding	0.202618
				Zscan21	DNA_Binding	0.202586
				Daxx		0.20245
				L3mbtl2		0.202117
				Dek	DNA_Binding	0.201933
				Zfp384	DNA_Binding	0.201748
				Nr2c1	DNA_Binding	0.201721
				Ncoa2	DNA_Binding	0.20156
				Uhrf1	DNA_Binding	0.201418
				Zfp281	DNA_Binding	0.201257
				Bbx	DNA_Binding	0.201049
				Nfil3	DNA_Binding	0.200984
				Ahctf1	DNA_Binding	0.20065
				Rbak		0.200551
				Yap1	DNA_Binding	0.200415
				Hdgfrp2	DNA_Binding	0.200318
				Ankrd57		0.199943
				Dnmt1	DNA_Binding	0.199405
				Elf1	DNA_Binding	0.199366
				Zfp707		0.199342
				Myef2	DNA_Binding	0.199039
				Rai14		0.198767
				Zmym2		0.198627
				Zfp593	DNA_Binding	0.198622
				Smad1	DNA_Binding	0.198558
				Phf14		0.198532
				Pura	DNA_Binding	0.198057
				Zfp512	DNA_Binding	0.19804
				Ddx5		0.197965
				Trim33	DNA_Binding	0.197895
				Mkl2		0.197562
				Fbxw7		0.197213
				Gtf2ird1	DNA_Binding	0.197027
				Dip2c		0.196759
				Pcgf6	DNA_Binding	0.196735
				Dhx38		0.196296
				Nab2		0.196293
				Tulp4		0.196198
				Sertad1		0.196105
				Fbxo7		0.195862
				Zfp12		0.19585
				Zfp451	DNA_Binding	0.195826
				Ahr	DNA_Binding	0.195286
				Zfp36	DNA_Binding	0.195053
				Mcm9	DNA_Binding	0.194894
				Wdhd1	DNA_Binding	0.194418
				Nfkbil1		0.194268
				Lass6	DNA_Binding	0.194185
				Brd8		0.194023
				Nfatc1	DNA_Binding	0.193938
				Nrf1	DNA_Binding	0.193755
				Ep400	DNA_Binding	0.193622
				Zfp445	DNA_Binding	0.193353
				Kat2b		0.193074
				Mta3	DNA_Binding	0.193042
				Tshz1	DNA_Binding	0.192866
				Zfp644		0.19257
				Hdac8		0.192407
				Brpf1	DNA_Binding	0.192251
				Myst2		0.192124
				Zfp217	DNA_Binding	0.191912
				Tgif1	DNA_Binding	0.191633
				E2f1	DNA_Binding	0.191588
				Zbtb34	DNA_Binding	0.191557
				Espl1		0.19135
				Ski		0.19093
				Kdm5a	DNA_Binding	0.190917
				Zkscan1	DNA_Binding	0.190914
				Cebpd	DNA_Binding	0.190518
				Phf8		0.190278
				Phf13		0.190038
				Plagl2	DNA_Binding	0.190016
				Mxd4	DNA_Binding	0.189709
				Safb2	DNA_Binding	0.18946
				Rxra	DNA_Binding	0.18943
				Klf6	DNA_Binding	0.189311
				Zbtb43	DNA_Binding	0.189179
				Cry2	DNA_Binding	0.189059
				Ldb1	DNA_Binding	0.189046
				Gmeb2	DNA_Binding	0.188961
				Zfp335		0.188789
				Bach1	DNA_Binding	0.188779
				E2f7	DNA_Binding	0.188768
				Htt		0.188572
				Med12		0.188511
				Phf16		0.18817
				Brca1	DNA_Binding	0.188136
				Zfp7		0.188057
				Anks1		0.187453
				Supt6h		0.187253
				Tle1		0.187165
				Zfp560		0.187141
				Zfml	DNA_Binding	0.187086
				Zfp9		0.18706
				Phf7		0.187011
				Papolg		0.186798
				Zfp160		0.186649
				Smarcc2	DNA_Binding	0.186603
				Trip11		0.186413
				Zfp715		0.18634
				Dido1		0.186317
				Rest	DNA_Binding	0.186304
				Pms1	DNA_Binding	0.186068
				Maml1		0.185655
				Mmp14		0.1853
				Hnrnpul1		0.185223
				Abl1	DNA_Binding	0.185084
				Pml	DNA_Binding	0.184997
				Zfp426	DNA_Binding	0.184934
				Habp4		0.184739
				D10627		0.184697
				Mllt1	DNA_Binding	0.184482
				BC006779		0.184434
				Nfkbib		0.184341
				Hdac5	DNA_Binding	0.184285
				L3mbtl3		0.184248
				Dab2		0.184236
				Mlxip	DNA_Binding	0.184217
				Ctnnbip1		0.184142
				Zfp367	DNA_Binding	0.184031
				Csda	DNA_Binding	0.183925
				Asb6		0.183862
				Zdhhc2		0.183824
				Tob1		0.183776
				Smad3	DNA_Binding	0.183628
				Kank2		0.183485
				Pbx2	DNA_Binding	0.183339
				Mtf2	DNA_Binding	0.18325
				Apc		0.182886
				Zfp187		0.182809
				Mynn	DNA_Binding	0.182808
				Zfp449		0.182787
				Zfp263	DNA_Binding	0.182738
				Taf5	DNA_Binding	0.182686
				Matr3		0.18243
				Ncor1	DNA_Binding	0.182284
				Zfp90	DNA_Binding	0.182078
				C80913		0.18198
				Tle3		0.181628
				Clock	DNA_Binding	0.181551
				Mxi1	DNA_Binding	0.181535
				Pias4	DNA_Binding	0.181117
				Zfp408		0.181048
				Zbtb2	DNA_Binding	0.180848
				Zscan22	DNA_Binding	0.180687
				Xab2		0.180403
				Sufu		0.180316
				Usf2	DNA_Binding	0.180154
				Ubn1	DNA_Binding	0.180138
				Tfpt	DNA_Binding	0.179829
				Aff1		0.179797
				Stat5a	DNA_Binding	0.179692
				Hmgb2	DNA_Binding	0.179686
				Irf1	DNA_Binding	0.179422
				Wbp7	DNA_Binding	0.179417
				Zfp295	DNA_Binding	0.179282
				Brwd1		0.179251
				Nfyc	DNA_Binding	0.179242
				Zfp597		0.179204
				Phf3		0.179159
				Hist1h1c	DNA_Binding	0.179132
				Id3		0.178714
				Cbl		0.178601
				Zbtb11	DNA_Binding	0.178466
				Zfp192		0.177563
				Jun	DNA_Binding	0.177508
				Znfx1		0.1775
				Dmtf1	DNA_Binding	0.177411
				Zfp143	DNA_Binding	0.177358
				Ncor2	DNA_Binding	0.177358
				Nr1d2	DNA_Binding	0.177279
				Notch1	DNA_Binding	0.177243
				Arnt	DNA_Binding	0.177233
				Bcor	DNA_Binding	0.17702
				Nsd1		0.176755
				Arntl	DNA_Binding	0.176688
				Phf6		0.175993
				Nfkb2	DNA_Binding	0.175893
				Notch2		0.175766
				Irf8	DNA_Binding	0.175701
				Zfp592	DNA_Binding	0.175494
				Hmgn3	DNA_Binding	0.175301
				Etv3	DNA_Binding	0.17526
				Ets1	DNA_Binding	0.174934
				Maf1	DNA_Binding	0.17446
				Tada3		0.174412
				Supt7l		0.174274
				Zfp180		0.174257
				Zfp768	DNA_Binding	0.174071
				Hinfp	DNA_Binding	0.173909
				Med15		0.173683
				Tsc22d2		0.173533
				Patz1	DNA_Binding	0.17343
				Sirt1		0.173179
				Tsc22d3		0.173131
				X2210012G02Rik		0.172845
				Zfp236		0.172623
				Elk4	DNA_Binding	0.172117
				Suv39h2		0.172089
				Ncoa3		0.171561
				Usf1	Error	0.171472
				Asb1		0.171408
				Zfp62		0.171166
				Zfp36l1	DNA_Binding	0.171089
				Etv5	DNA_Binding	0.171085
				Rbm15		0.171066
				Tnfaip3	DNA_Binding	0.170905
				Stat2	DNA_Binding	0.170854
				Chd4	DNA_Binding	0.170804
				Zbtb24	DNA_Binding	0.170652
				Zfp212		0.170216
				Sirt5		0.170126
				Arid5b	DNA_Binding	0.170111
				Med1	DNA_Binding	0.170106
				Zfp219	DNA_Binding	0.16978
				Bin1		0.169638
				Zfp276	DNA_Binding	0.169598
				Irf9	DNA_Binding	0.169543
				Gtf3c1	DNA_Binding	0.169476
				Vezf1	DNA_Binding	0.169312
				Msrb2		0.169066
				Bcl3	DNA_Binding	0.16902
				Rxrb	DNA_Binding	0.168995
				AW146020	DNA_Binding	0.168918
				Polr3f	DNA_Binding	0.1688
				Taf1a	DNA_Binding	0.168786
				Ccrn4l		0.168644
				Med16		0.168412
				Zbtb45	DNA_Binding	0.168352
				Ing3		0.168332
				Zbtb26	DNA_Binding	0.168171
				Cramp1l	DNA_Binding	0.167927
				Junb	DNA_Binding	0.167898
				Rreb1	DNA_Binding	0.167839
				Gcfc1	DNA_Binding	0.167591
				Jdp2	DNA_Binding	0.167534
				Hes1	DNA_Binding	0.167446
				Klf16	DNA_Binding	0.167245
				Vav1		0.167198
				Ssbp4	DNA_Binding	0.167141
				Cry1	DNA_Binding	0.166945
				Tcfe3	DNA_Binding	0.1669
				Trim24	DNA_Binding	0.166833
				Klf13	DNA_Binding	0.166746
				Hmbox1	DNA_Binding	0.166617
				Klf10	DNA_Binding	0.166433
				Pbx3	DNA_Binding	0.166097
				Zbtb48	DNA_Binding	0.165587
				Crebbp	DNA_Binding	0.165287
				Foxk1	DNA_Binding	0.165211
				Csrnp1	DNA_Binding	0.165188
				Foxo1	DNA_Binding	0.165177
				Hivep1	DNA_Binding	0.165048
				Upf1	DNA_Binding	0.164844
				Wwtr1		0.16467
				Zfp26	DNA_Binding	0.164544
				Ankrd54		0.16453
				Zhx3	DNA_Binding	0.164
				Nfkbia		0.163746
				Nfix	DNA_Binding	0.163606
				Med26	DNA_Binding	0.163382
				Rfx5	DNA_Binding	0.163195
				Erf	DNA_Binding	0.162773
				Ddb2	DNA_Binding	0.162669
				Anks3		0.162356
				Snapc4	DNA_Binding	0.162329
				Zfp513	DNA_Binding	0.162327
				Creb3l1	DNA_Binding	0.162035
				Arid4b	DNA_Binding	0.161835
				Smad7	DNA_Binding	0.161808
				Hdac4	DNA_Binding	0.161237
				Kntc1		0.161232
				Eif2ak2		0.161184
				Nfkbiz		0.160927
				Trp53bp1	DNA_Binding	0.160905
				Atf7ip		0.160865
				Zbtb7a	DNA_Binding	0.160688
				Zfp213		0.160633
				Brca2	DNA_Binding	0.160554
				Rfxank	DNA_Binding	0.16053
				Rbm39		0.160409
				Cebpa	DNA_Binding	0.160223
				Dnmt3a	DNA_Binding	0.160097
				Zfp41	DNA_Binding	0.159451
				Glis2	DNA_Binding	0.15935
				Phf2		0.159176
				Tulp3		0.159095
				Mtf1	DNA_Binding	0.159079
				Chd1	DNA_Binding	0.158656
				Hhex	DNA_Binding	0.158486
				Cenpk		0.158465
				Zfp764		0.158459
				Smarca2	DNA_Binding	0.158127
				Epas1	DNA_Binding	0.157849
				Abtb1		0.157637
				Csrnp2	DNA_Binding	0.157388
				Cbfa2t2		0.157181
				Foxn3	DNA_Binding	0.157121
				Tle6		0.15712
				Zfp438		0.156708
				Zbtb7b	DNA_Binding	0.156691
				Mitf	DNA_Binding	0.15649
				Cbx8		0.156443
				Zfp157		0.156214
				Klf11	DNA_Binding	0.155916
				Fxr2		0.155868
				Zfp553	DNA_Binding	0.155842
				Skil	DNA_Binding	0.155633
				Mga	DNA_Binding	0.155533
				Ankrd10		0.15544
				Rlf	DNA_Binding	0.155424
				Jmjd1c		0.155156
				Rfx1	DNA_Binding	0.155016
				Ankzf1		0.155001
				Ankrd32		0.15485
				Tcf4	DNA_Binding	0.154114
				Jarid2	DNA_Binding	0.154103
				Zbtb17	DNA_Binding	0.153965
				Nrip1		0.153928
				Tcof1		0.15379
				Zfp647	DNA_Binding	0.15301
				Zfp142		0.152759
				Zfp292	DNA_Binding	0.152573
				Nfic	DNA_Binding	0.152559
				Med13		0.152265
				Nr2c2	DNA_Binding	0.152167
				Zfp523	DNA_Binding	0.152166
				Lass4	DNA_Binding	0.15165
				Zfp653	DNA_Binding	0.151533
				Irf2	DNA_Binding	0.151211
				Sertad3		0.150973
				Mef2d	DNA_Binding	0.15082
				Jrk	DNA_Binding	0.15067
				Taf1c	DNA_Binding	0.150661
				Hdac7		0.150539
				Nupr1		0.150471
				Zfp251		0.150434
				Hira		0.150361
				Ercc8		0.150267
				Zc3h8	DNA_Binding	0.150163
				Btg1		0.149875
				Homez	DNA_Binding	0.149872
				Zscan12	DNA_Binding	0.149756
				Fli1	DNA_Binding	0.149504
				Phf12		0.1494
				Apbb2		0.149355
				Jmy		0.149168
				Id1		0.149107
				Irf5	DNA_Binding	0.148652
				Zbtb39	DNA_Binding	0.148366
				Max	DNA_Binding	0.148196
				Dedd2	DNA_Binding	0.148179
				Solh		0.148092
				Btg2		0.147905
				Zfp760		0.147104
				Myst3	DNA_Binding	0.146122
				Rb1	DNA_Binding	0.14594
				Rai1		0.145817
				Cnot3		0.145705
				Znf512b	DNA_Binding	0.145696
				Zfp27		0.145511
				Smad6	DNA_Binding	0.145312
				Mllt10	DNA_Binding	0.145183
				Zfp709		0.145109
				Pou2f1	DNA_Binding	0.145074
				Zfp825		0.145047
				Ash1l	DNA_Binding	0.144912
				Nfrkb	DNA_Binding	0.14488
				Ep300	DNA_Binding	0.144864
				Trps1	DNA_Binding	0.144608
				Cux1	DNA_Binding	0.144481
				Rsf1		0.144434
				Xrcc3	DNA_Binding	0.144414
				Zkscan6	DNA_Binding	0.144377
				Zfp446		0.144029
				Helz		0.143559
				Mdm4		0.143126
				Fhl2		0.142622
				Tcf20	DNA_Binding	0.142324
				C79407		0.142186
				Ss18l1	DNA_Binding	0.142046
				Zfp319	DNA_Binding	0.141949
				Mkl1		0.141882
				Brip1	DNA_Binding	0.14174
				Lcor	DNA_Binding	0.141
				Ankra2		0.140772
				Batf3	DNA_Binding	0.14046
				Rere	DNA_Binding	0.140004
				Hmg20a	DNA_Binding	0.139447
				Shprh	DNA_Binding	0.139364
				Mll1	DNA_Binding	0.13884
				Mybl2	DNA_Binding	0.138612
				Rora	DNA_Binding	0.13848
				Zfp235		0.138386
				Zfp369	DNA_Binding	0.138345
				E4f1	DNA_Binding	0.137988
				Zfp46	DNA_Binding	0.13798
				Zfp606		0.13787
				Maf	DNA_Binding	0.137837
				Mllt3		0.137821
				Pir		0.137089
				Nfat5	DNA_Binding	0.136997
				Scmh1	DNA_Binding	0.136635
				Atf3	DNA_Binding	0.136449
				Zeb2	DNA_Binding	0.135848
				Bcl6	DNA_Binding	0.13462
				Hic1	DNA_Binding	0.134117
				Ythdc1		0.134102
				Scaf1		0.133819
				Maff	DNA_Binding	0.133551
				Zkscan5	DNA_Binding	0.133206
				Zfp202		0.133123
				Ncoa1	DNA_Binding	0.132998
				Rara	DNA_Binding	0.1329
				Mafk	DNA_Binding	0.132461
				Chd8	DNA_Binding	0.132439
				Runx1	DNA_Binding	0.13234
				Zfp105	DNA_Binding	0.13216
				Zfp595		0.132115
				Per1	DNA_Binding	0.132108
				Trib3		0.132
				Ezh1	DNA_Binding	0.131657
				Chd2	DNA_Binding	0.131565
				Mnt	DNA_Binding	0.131527
				Relb	DNA_Binding	0.131503
				Sp2	DNA_Binding	0.131352
				Lmo2	DNA_Binding	0.131202
				Gatad2b	DNA_Binding	0.131073
				Esrra	DNA_Binding	0.131006
				Zkscan14	DNA_Binding	0.13083
				Zfp238	DNA_Binding	0.130441
				Tle2		0.130294
				Ikzf1	DNA_Binding	0.130055
				Taf4b	DNA_Binding	0.129821
				Sfpi1	DNA_Binding	0.129775
				Zfp566		0.129773
				Zfp418		0.129763
				Mxd3	DNA_Binding	0.129695
				Klf7	DNA_Binding	0.129653
				Fos	DNA_Binding	0.129272
				Pogk	DNA_Binding	0.129171
				Phf15		0.128741
				Tsc22d4		0.12871
				Hist1h2bp	DNA_Binding	0.128382
				Foxm1	DNA_Binding	0.128338
				Sirt4		0.128077
				Tcfcp2		0.127995
				Gmeb1	DNA_Binding	0.127603
				Zfp11	DNA_Binding	0.127217
				Mkx	DNA_Binding	0.12691
				Nr1h3	DNA_Binding	0.126876
				Arid4a	DNA_Binding	0.126465
				Hivep2	DNA_Binding	0.126413
				Mll3	DNA_Binding	0.126103
				Cic	DNA_Binding	0.126016
				Klf9	DNA_Binding	0.125731
				Taf7	DNA_Binding	0.125644
				Per2		0.125597
				Ptrf		0.125448
				Rad51l1	DNA_Binding	0.125077
				Zfp113		0.125029
				Sox4	DNA_Binding	0.124527
				Zfp458		0.124339
				Zeb1	DNA_Binding	0.124051
				Bmyc		0.123899
				Zfp358		0.123675
				Klf3	DNA_Binding	0.123627
				Pttg1		0.123613
				Zdhhc15		0.123597
				Nr2f2	DNA_Binding	0.123552
				Apbb1		0.123389
				Epc1		0.123225
				Zfp334		0.123052
				Zfp661	DNA_Binding	0.122806
				E2f8	DNA_Binding	0.122772
				Foxo3	DNA_Binding	0.122283
				Zfp646		0.122034
				Zbtb3	DNA_Binding	0.121925
				Kdm5b	DNA_Binding	0.121613
				Egr1	DNA_Binding	0.121591
				Irf7	DNA_Binding	0.120885
				Zfp189		0.12088
				Zfp688		0.120759
				Hcls1	DNA_Binding	0.120755
				Runx2	DNA_Binding	0.120534
				A930001N09Rik	DNA_Binding	0.12042
				Baz2b	DNA_Binding	0.120342
				Gata2	DNA_Binding	0.119923
				Smarcd1		0.119892
				Hopx	DNA_Binding	0.119714
				Zfp317		0.119146
				Ssbp2	DNA_Binding	0.118799
				Foxp1	DNA_Binding	0.118758
				Tcfap4		0.118559
				Vdr	DNA_Binding	0.118274
				Dot1l	DNA_Binding	0.118121
				Six5	DNA_Binding	0.118088
				Phf1		0.117909
				Ddit3	DNA_Binding	0.117673
				Sox13	DNA_Binding	0.117477
				E2f4	DNA_Binding	0.117363
				Foxj2	DNA_Binding	0.11729
				Pparg	DNA_Binding	0.116919
				Crebl2	DNA_Binding	0.116846
				Zfp467	DNA_Binding	0.116775
				Klf4	DNA_Binding	0.11652
				Foxp4	DNA_Binding	0.116483
				Polr2a	DNA_Binding	0.116407
				Arid1b	DNA_Binding	0.115706
				Tead1	DNA_Binding	0.115395
				Irf6	DNA_Binding	0.115393
				Tle4		0.115286
				Tceal1		0.115177
				Tfdp2	DNA_Binding	0.11498
				Sec14l2		0.114855
				Tef	DNA_Binding	0.114493
				Snai1	DNA_Binding	0.114361
				Ppard	DNA_Binding	0.114325
				Mecp2	DNA_Binding	0.114239
				Zfp111		0.113718
				Tcf7l1	DNA_Binding	0.112823
				Jund	DNA_Binding	0.112384
				Ercc2	DNA_Binding	0.112188
				Tgif2	DNA_Binding	0.112157
				Peg3		0.112089
				Cir1		0.112001
				Tcfec	DNA_Binding	0.111942
				Aebp1	DNA_Binding	0.111493
				Spen	DNA_Binding	0.111395
				Rel	DNA_Binding	0.111267
				Pcbd1		0.111262
				Dennd4a	DNA_Binding	0.111133
				Pdlim4		0.111125
				Egr2	DNA_Binding	0.110991
				Brpf3		0.110989
				Glis3	DNA_Binding	0.110879
				Ndn	DNA_Binding	0.110547
				Zbtb12	DNA_Binding	0.110417
				Klf2	DNA_Binding	0.110371
				Zfp689	DNA_Binding	0.110314
				Nfkbil2		0.10994
				Pbx1	DNA_Binding	0.109811
				Rarg	DNA_Binding	0.109555
				Taf15	DNA_Binding	0.109034
				Thra	DNA_Binding	0.108821
				Mllt6		0.108487
				Havcr2		0.108087
				Tcf7l2	DNA_Binding	0.10699
				Sox12	DNA_Binding	0.106813
				Zfp1	DNA_Binding	0.106782
				Gata6	DNA_Binding	0.10593
				Meis1	DNA_Binding	0.105762
				Smarcd3		0.105678
				Zfp182	DNA_Binding	0.10554
				Snai2	DNA_Binding	0.105396
				Maz	DNA_Binding	0.105116
				Jazf1		0.103694
				Sall2	DNA_Binding	0.103445
				Esr1	DNA_Binding	0.10343
				Batf	DNA_Binding	0.103207
				Klf12	DNA_Binding	0.102766
				Ighmbp2	DNA_Binding	0.102599
				Prdm1	DNA_Binding	0.102562
				Meis3	DNA_Binding	0.102536
				Zbtb5	DNA_Binding	0.102497
				Dbp	DNA_Binding	0.102347
				Prdm5	DNA_Binding	0.102321
				Nr1h4	DNA_Binding	0.102305
				Tcea3	DNA_Binding	0.10227
				Zfp239	DNA_Binding	0.102241
				Mxd1	DNA_Binding	0.102238
				Nfatc4	DNA_Binding	0.101793
				Tcea2	DNA_Binding	0.101267
				Zfp354a	DNA_Binding	0.101
				Nr4a2	DNA_Binding	0.100817
				Arid3a	DNA_Binding	0.100485
				Zfp628	DNA_Binding	0.10037
				Tgfb1i1		0.100158
				Mycn	DNA_Binding	0.100141
				Atf7	DNA_Binding	0.100083
				Tead3	DNA_Binding	0.0993503
				Tshz3	DNA_Binding	0.0990757
				Zfp551		0.0981403
				Nr4a1	DNA_Binding	0.0974983
				Hlx	DNA_Binding	0.0974311
				Lmo1		0.0973642
				Zfp708		0.0973289
				Mll2	DNA_Binding	0.0971701
				Sox18	DNA_Binding	0.0969611
				Heyl	DNA_Binding	0.0966812
				Gfi1	DNA_Binding	0.0964751
				Erg	DNA_Binding	0.0951754
				Grhl1	DNA_Binding	0.0949776
				Foxa2	DNA_Binding	0.0945013
				Prdm10	DNA_Binding	0.0944768
				Runx3	DNA_Binding	0.0942073
				Hlf	DNA_Binding	0.093971
				Zscan18	DNA_Binding	0.0932387
				Zfp563		0.0930491
				Sox9	DNA_Binding	0.0928516
				Zfp248		0.0928114
				Elk1	DNA_Binding	0.0921772
				Nfia	DNA_Binding	0.0920896
				E2f2	DNA_Binding	0.0920419
				Cbfa2t3		0.0920096
				Per3		0.0914777
				Zfp583	DNA_Binding	0.0912975
				Bach2	DNA_Binding	0.0910105
				Tshz2	DNA_Binding	0.090982
				Irf4	DNA_Binding	0.0907512
				Zswim4		0.0902508
				Klf15	DNA_Binding	0.0894929
				Nfib	DNA_Binding	0.0894776
				Hey1	DNA_Binding	0.0893525
				Hdac11		0.0892388
				Zfhx3	DNA_Binding	0.0891923
				Mafb	DNA_Binding	0.0891366
				Zfp354c	DNA_Binding	0.0889742
				Zbtb20	DNA_Binding	0.0889125
				Irx2	DNA_Binding	0.0888868
				Gata4	DNA_Binding	0.0888413
				Tbx3	DNA_Binding	0.088836
				Id4		0.088729
				Foxa3	DNA_Binding	0.088206
				Tead2	DNA_Binding	0.0881298
				Ifi204	DNA_Binding	0.0878699
				Zbtb10	DNA_Binding	0.0874941
				Ptger3		0.0868392
				Zhx2	DNA_Binding	0.0864698
				Foxo4	DNA_Binding	0.0861578
				Tcf7	DNA_Binding	0.0856162
				Glis1	DNA_Binding	0.0851274
				Zfp37	DNA_Binding	0.0850886
				Tbx2	DNA_Binding	0.0845556
				Prdm2	DNA_Binding	0.0845436
				Irx3	DNA_Binding	0.0844441
				Nr6a1	DNA_Binding	0.0842551
				Zfp287	DNA_Binding	0.0839127
				Krba1		0.0834044
				Thrb	DNA_Binding	0.0832783
				Nap1l3		0.0828099
				Elf3	DNA_Binding	0.0821339
				Zfp2	DNA_Binding	0.0820172
				Zfhx4	DNA_Binding	0.0816078
				Gm98	DNA_Binding	0.0815534
				Zkscan4	DNA_Binding	0.0814021
				Ybx1	DNA_Binding	0.0811976
				Crtc1		0.0804971
				Ankrd42		0.0803402
				Gas7		0.0795066
				Phf19		0.0794112
				Tcfeb	DNA_Binding	0.0793519
				Mef2c	DNA_Binding	0.0793052
				Ankrd6		0.0789436
				Fosl1	DNA_Binding	0.0786628
				Ikzf2	DNA_Binding	0.0785546
				Pknox2	DNA_Binding	0.0781319
				Zfp341		0.0779013
				Nr1d1	DNA_Binding	0.0778697
				Ascl3	DNA_Binding	0.0777824
				Notch3		0.0775428
				Prdm6		0.0774341
				Myb	DNA_Binding	0.0774012
				Rarb	DNA_Binding	0.077208
				Pcgf2	DNA_Binding	0.0768157
				Zfp28	DNA_Binding	0.0766665
				Lyl1	DNA_Binding	0.0766378
				Foxl2	DNA_Binding	0.07632
				Meis2	DNA_Binding	0.0762015
				Elf4	DNA_Binding	0.0759592
				Hoxd8	DNA_Binding	0.0756057
				Lbx2	DNA_Binding	0.0755186
				Twist1	DNA_Binding	0.0753413
				Zfp385a		0.0751945
				Chd7	DNA_Binding	0.074661
				Mlxipl	DNA_Binding	0.0739918
				Ar	DNA_Binding	0.0738022
				Zfp462		0.073672
				Hic2	DNA_Binding	0.0731595
				Zfp398		0.0730657
				Prrx1	DNA_Binding	0.0729459
				Mypop	DNA_Binding	0.0727461
				Hivep3	DNA_Binding	0.0725391
				Zscan20	DNA_Binding	0.0723564
				Nr2f1	DNA_Binding	0.0721948
				Foxf1a	DNA_Binding	0.0717578
				Mecom	DNA_Binding	0.0716537
				Zfp473	DNA_Binding	0.0712709
				Hoxb2	DNA_Binding	0.0709219
				Tcfcp2l1		0.0707715
				Prrx2	DNA_Binding	0.0703481
				Foxf2	DNA_Binding	0.0700677
				Rgs14		0.0696232
				Fbxl19	DNA_Binding	0.0692701
				Rcor2	DNA_Binding	0.0692522
				Wnt5a	DNA_Binding	0.0690184
				Satb1	DNA_Binding	0.0686812
				Ppargc1b		0.0686786
				Bard1		0.0686203
				Arnt2	DNA_Binding	0.0684806
				Foxc1	DNA_Binding	0.0684639
				Hsf4	DNA_Binding	0.0681342
				Hoxa1	DNA_Binding	0.0679149
				Tox2	DNA_Binding	0.0678701
				Isl2	DNA_Binding	0.0678496
				Zbtb16	DNA_Binding	0.0674155
				Zfp619		0.0673238
				Pou6f1	DNA_Binding	0.0671523
				Klf5	DNA_Binding	0.0664522
				Prdm9	DNA_Binding	0.06622
				Creb3l3	DNA_Binding	0.0659832
				Zfp712		0.0659777
				Hmga2	DNA_Binding	0.0657339
				Zfp128		0.0656629
				Hoxb6	DNA_Binding	0.0651901
				Prdm16	DNA_Binding	0.0646585
				Hoxb4	DNA_Binding	0.0644838
				Zfp580	DNA_Binding	0.0644314
				Etv2	DNA_Binding	0.0643639
				Hist1h1e	DNA_Binding	0.0642684
				Btbd11	DNA_Binding	0.0642446
				Zbtb38	DNA_Binding	0.0641058
				Hif3a	DNA_Binding	0.0640788
				Irx1	DNA_Binding	0.063625
				Foxs1	DNA_Binding	0.0635842
				Tcf21	DNA_Binding	0.0635804
				Six4	DNA_Binding	0.0633154
				Hoxb3	DNA_Binding	0.0633003
				Dach2	DNA_Binding	0.0630623
				Crabp2		0.0626233
				Fosb	DNA_Binding	0.0626204
				Eya2		0.0624595
				Gli2	DNA_Binding	0.062115
				Ciita	DNA_Binding	0.0620915
				Tead4	DNA_Binding	0.0620555
				Ankrd1	DNA_Binding	0.061648
				Nkd2		0.0616114
				Cited1	DNA_Binding	0.0616068
				Rfx3	DNA_Binding	0.0610333
				Zfp444		0.0610319
				Hnf1a	DNA_Binding	0.0606514
				Zfp57	DNA_Binding	0.0605067
				Msx1	DNA_Binding	0.0602637
				Satb2	DNA_Binding	0.0599949
				Pou2af1	DNA_Binding	0.0597757
				Msx2	DNA_Binding	0.0597326
				Hdac9		0.0595106
				Ldb2		0.0595105
				Lhx3	DNA_Binding	0.0594817
				Lhx2	DNA_Binding	0.059479
				Bcl11b	DNA_Binding	0.0594625
				Carf		0.059354
				Sla2		0.0585021
				Tlx1	DNA_Binding	0.0581267
				Smad9		0.0580222
				Zfp78		0.0579745
				Cited4		0.0576678
				Zfpm2	DNA_Binding	0.0575922
				Sox3	DNA_Binding	0.0574735
				Foxa1	DNA_Binding	0.0573903
				Pbx4	DNA_Binding	0.057297
				Notch4		0.057139
				Hoxa11	DNA_Binding	0.0569847
				Arntl2	DNA_Binding	0.0567436
				H1fx	DNA_Binding	0.0565364
				Sox21	DNA_Binding	0.0565145
				Tbx18	DNA_Binding	0.0563487
				Otp	DNA_Binding	0.0561927
				Mzf1	DNA_Binding	0.056029
				Sox7	DNA_Binding	0.0556862
				Zfp296		0.0555148
				Sox17	DNA_Binding	0.0549684
				Kcnip3	DNA_Binding	0.0545325
				Shox2	DNA_Binding	0.0543215
				Zbtb32	DNA_Binding	0.0542789
				Hand2	DNA_Binding	0.0541832
				Irx5	DNA_Binding	0.0541355
				Tox	DNA_Binding	0.0539076
				Meox1	DNA_Binding	0.0533886
				Hoxa5	DNA_Binding	0.0533828
				Chd5	DNA_Binding	0.0531488
				Nfatc2	DNA_Binding	0.0531081
				Mybl1	DNA_Binding	0.0529443
				Scml2	DNA_Binding	0.0528078
				Cbx7		0.0526406
				Zfp612		0.0523736
				Mycl1	DNA_Binding	0.0522793
				Aff3	DNA_Binding	0.0520053
				Bcl6b	DNA_Binding	0.0518788
				Zkscan16		0.0518077
				Pgbd1		0.051529
				Hoxa3	DNA_Binding	0.051059
				Smarca1	DNA_Binding	0.0510014
				Calcoco1	DNA_Binding	0.0507274
				Nr0b2	DNA_Binding	0.0505427
				Ikzf3	DNA_Binding	0.0503439
				Gata3	DNA_Binding	0.050113
				Rorc	DNA_Binding	0.0500085
				Tlx2	DNA_Binding	0.0496348
				Egr3	DNA_Binding	0.0496066
				Six2	DNA_Binding	0.0495973
				Tal1	DNA_Binding	0.0495062
				Tbx15	DNA_Binding	0.0494191
				Gli3	DNA_Binding	0.0494029
				Tox3	DNA_Binding	0.0492496
				Stat4	DNA_Binding	0.0490718
				Dmrt2	DNA_Binding	0.0490217
				Zfp354b	DNA_Binding	0.0485745
				Hoxd9	DNA_Binding	0.0484754
				Ovol2	DNA_Binding	0.0483385
				Bhlhe41	DNA_Binding	0.0481741
				En1	DNA_Binding	0.048074
				Trp63	DNA_Binding	0.0476379
				Six1	DNA_Binding	0.0473843
				Pth		0.0472961
				Ppara	DNA_Binding	0.0472004
				Hnf4a	DNA_Binding	0.0471493
				Barx1	DNA_Binding	0.0469884
				Csrp3		0.0465226
				Sp4	DNA_Binding	0.0454917
				Dnmt3l		0.0449527
				Hsf2	DNA_Binding	0.0447815
				Sox6	DNA_Binding	0.0442325
				Foxq1	DNA_Binding	0.0441739
				Etv1	DNA_Binding	0.0438224
				Creb3l4	DNA_Binding	0.0437831
				Hoxd3	DNA_Binding	0.0437202
				Nr1i2	DNA_Binding	0.0436738
				Hoxa4	DNA_Binding	0.0434673
				Arid3b	DNA_Binding	0.0431891
				Prox1	DNA_Binding	0.0430949
				Hey2	DNA_Binding	0.0430805
				Hnf1b	DNA_Binding	0.0426691
				Sox5	DNA_Binding	0.0425839
				Spib	DNA_Binding	0.042524
				Zfp286		0.042436
				Foxc2	DNA_Binding	0.0422903
				Zfp30	DNA_Binding	0.0420926
				Foxp3	DNA_Binding	0.0419575
				Dtx1		0.0416498
				Ovol1	DNA_Binding	0.0414383
				Nfe2	DNA_Binding	0.0409591
				Trim29		0.040822
				Sox8	DNA_Binding	0.040619
				Mesp1	DNA_Binding	0.0405884
				Irx6	DNA_Binding	0.0405758
				Klf1	DNA_Binding	0.0404672
				Hist3h2ba	DNA_Binding	0.040145
				Gli1	DNA_Binding	0.0400125
				Asb4		0.039917
				Nr3c2	DNA_Binding	0.0396704
				Bnc1	DNA_Binding	0.0395755
				Batf2	DNA_Binding	0.039211
				Zfp14	DNA_Binding	0.0390954
				Cdkn2a	DNA_Binding	0.0390202
				Nkx2.3		0.0387748
				Foxp2	DNA_Binding	0.038439
				Tbx20	DNA_Binding	0.0384357
				Pygo1		0.0382729
				Zfp454		0.0382646
				Zglp1	DNA_Binding	0.0381051
				Msc	DNA_Binding	0.0380877
				Lhx9	DNA_Binding	0.0380265
				Gsc2	DNA_Binding	0.0378053
				Zfp711	DNA_Binding	0.0376876
				Zfp184	DNA_Binding	0.037637
				Alx4	DNA_Binding	0.0374248
				Lhx6	DNA_Binding	0.0374034
				Hoxa9	DNA_Binding	0.037216
				Tcf15	DNA_Binding	0.0371645
				Hoxa7	DNA_Binding	0.0369065
				Hoxa2	DNA_Binding	0.0366577
				Gata5	DNA_Binding	0.0363603
				Nr1i3	DNA_Binding	0.0362722
				Hmx2	DNA_Binding	0.0361431
				Ebf3	DNA_Binding	0.0360366
				Onecut2	DNA_Binding	0.0356273
				Gfi1b	DNA_Binding	0.0353697
				Hr	DNA_Binding	0.0352936
				Hoxc6	DNA_Binding	0.0352456
				Gtf2a1l	DNA_Binding	0.0348723
				Nobox	DNA_Binding	0.034833
				Spo11	DNA_Binding	0.0346731
				Dmrt3	DNA_Binding	0.0346612
				Eya4		0.0346063
				Tcfap2a		0.0345405
				Zfp558		0.0344777
				Figla	DNA_Binding	0.0343174
				Sp7	DNA_Binding	0.0342264
				Phox2a	DNA_Binding	0.0339791
				Ppargc1a	DNA_Binding	0.03353
				Tbx21	DNA_Binding	0.0333037
				Mesp2	DNA_Binding	0.0326428
				Foxd2	DNA_Binding	0.0326264
				Pax6	DNA_Binding	0.0318639
				Twist2	DNA_Binding	0.03183
				Hoxb9	DNA_Binding	0.0316069
				Snai3	DNA_Binding	0.0313482
				Zscan10	DNA_Binding	0.0312525
				Esx1	DNA_Binding	0.0310711
				C030039L03Rik		0.0308062
				Sohlh1	DNA_Binding	0.0305791
				Dach1	DNA_Binding	0.0302141
				Zfp786	DNA_Binding	0.0299244
				Ankrd2		0.0297798
				Phox2b	DNA_Binding	0.029732
				Lhx5	DNA_Binding	0.0297118
				Pou2f2	DNA_Binding	0.0296439
				Foxd1	DNA_Binding	0.0296042
				Hoxa10	DNA_Binding	0.029587
				Nkx2.5		0.0295597
				Klf14	DNA_Binding	0.0294818
				Emx1	DNA_Binding	0.0292188
				Faim3		0.0291325
				Smyd1	DNA_Binding	0.0289938
				Ebf1	DNA_Binding	0.02894
				Asb9		0.0289369
				Pitx1	DNA_Binding	0.0289022
				Grhl3	DNA_Binding	0.0287813
				Sall1	DNA_Binding	0.0285811
				Tbx4	DNA_Binding	0.0285584
				Vgll2		0.0285398
				Bcl11a		0.0284635
				Barx2	DNA_Binding	0.0283732
				Gbx1	DNA_Binding	0.0280657
				Nkx2.6		0.0278733
				Pou5f2	DNA_Binding	0.0278421
				Gata1	DNA_Binding	0.0276531
				Npas2	DNA_Binding	0.0275466
				Dlx2	DNA_Binding	0.0275227
				Vax2	DNA_Binding	0.0274223
				Lef1	DNA_Binding	0.0273631
				Zfp13	DNA_Binding	0.0272261
				Foxj1	DNA_Binding	0.0272079
				Nkx6.1		0.0271413
				Zfp112	DNA_Binding	0.0263206
				Myod1	DNA_Binding	0.0261359
				Dpf1		0.0260011
				Rax	DNA_Binding	0.025718
				Brdt		0.0257046
				Pou6f2	DNA_Binding	0.0253537
				Zfp169		0.025152
				Hoxb5	DNA_Binding	0.0250965
				Evx2	DNA_Binding	0.0250556
				Egr4	DNA_Binding	0.0248553
				Sebox	DNA_Binding	0.0248438
				Hist1h1t	DNA_Binding	0.0246554
				Alx1	DNA_Binding	0.0240911
				Trp73	DNA_Binding	0.0237718
				Nr5a2	DNA_Binding	0.0235621
				Hoxd4	DNA_Binding	0.0234147
				Emx2	DNA_Binding	0.0234085
				Elf5	DNA_Binding	0.0233863
				Hoxd10	DNA_Binding	0.0233085
				Nap1l2		0.0231906
				Csdc2	DNA_Binding	0.0229244
				Ikzf4	DNA_Binding	0.0227724
				Hoxb13	DNA_Binding	0.0227711
				Sox11	DNA_Binding	0.0226878
				Fev	DNA_Binding	0.0226592
				Tcfap2c		0.0224031
				Lhx8	DNA_Binding	0.0221444
				Sox2	DNA_Binding	0.0221369
				Evx1	DNA_Binding	0.0220955
				Spdef	DNA_Binding	0.0220678
				Ehf	DNA_Binding	0.0220566
				Casz1	DNA_Binding	0.0220449
				Foxd4	DNA_Binding	0.0218271
				Dlx4	DNA_Binding	0.021536
				Hoxa13	DNA_Binding	0.0213864
				Dpf3		0.0213096
				Rxrg	DNA_Binding	0.0211132
				Vsx1	DNA_Binding	0.0210846
				Runx1t1	DNA_Binding	0.0209467
				Tlx3	DNA_Binding	0.0208667
				Wt1	DNA_Binding	0.0205267
				Tcfl5	DNA_Binding	0.02048
				Meox2	DNA_Binding	0.0202746
				Prrxl1	DNA_Binding	0.0198812
				Trim31		0.0198291
				Sox10	DNA_Binding	0.0197045
				Hoxc8	DNA_Binding	0.0196928
				Nkx1.2		0.0196102
				Sry	DNA_Binding	0.0195213
				Hoxc4	DNA_Binding	0.0194302
				Arx	DNA_Binding	0.0193036
				Cdx2	DNA_Binding	0.0190351
				Tbx19	DNA_Binding	0.0189288
				Mycs	DNA_Binding	0.0187415
				Ankrd33		0.018505
				Tbx6	DNA_Binding	0.0181912
				Khdrbs2		0.0176469
				Nkx2.4		0.0175025
				Zscan5b	DNA_Binding	0.0173124
				Lmx1a	DNA_Binding	0.0172955
				Hand1	DNA_Binding	0.0172658
				Foxn1	DNA_Binding	0.0172385
				Eomes	DNA_Binding	0.0171162
				Zfp423	DNA_Binding	0.0170411
				Sox30	DNA_Binding	0.0170165
				Gbx2	DNA_Binding	0.016891
				Plag1	DNA_Binding	0.0158646
				Pitx3	DNA_Binding	0.0156106
				Hoxd13	DNA_Binding	0.0154496
				Pgr	DNA_Binding	0.0150418
				Creb5	DNA_Binding	0.0148434
				Mamstr		0.014646
				Hesx1	DNA_Binding	0.0143025
				Pitx2	DNA_Binding	0.0137863
				Insm1	DNA_Binding	0.0133105
				Hoxd1	DNA_Binding	0.0132711
				Ankrd5		0.0130648
				Hoxc5	DNA_Binding	0.0127219
				Esrrg	DNA_Binding	0.0126574
				Dbx1	DNA_Binding	0.0123302
				Rfx4	DNA_Binding	0.0123032
				Sp8	DNA_Binding	0.0122569
				Utf1		0.0116019
				Hes7	DNA_Binding	0.0114706
				Otx1	DNA_Binding	0.0111682
				Hsf2bp		0.0110252
				Pou3f1	DNA_Binding	0.0109509
				Nkx2.2		0.0109287
				Insm2	DNA_Binding	0.0108016
				Nrl	DNA_Binding	0.0107909
				Fhl5		0.0106412
				Lbx1	DNA_Binding	0.0103769
				Vsx2	DNA_Binding	0.0103398
				Nkx2.9		0.010247
				Nhlh1	DNA_Binding	0.0101824
				Ascl2	DNA_Binding	0.0100639
				Foxb1	DNA_Binding	0.00945265
				Dmrt1	DNA_Binding	0.00935945
				Spic	DNA_Binding	0.00931208
				Ebf4	DNA_Binding	0.00930533
				Dmrtb1	DNA_Binding	0.00925986
				Grhl2	DNA_Binding	0.00922395
				Trim15		0.00894841
				Rorb	DNA_Binding	0.00891064
				Atoh1	DNA_Binding	0.00857133
				Sim1	DNA_Binding	0.00849016
				Hoxc9	DNA_Binding	0.00847217
				Myog	DNA_Binding	0.00831292
				Barhl1	DNA_Binding	0.00772641
				Nfe2l3	DNA_Binding	0.00770603
				Nr4a3	DNA_Binding	0.0075347
				Olig1	DNA_Binding	0.00744172
				Asb12		0.00742206
				Nr5a1	DNA_Binding	0.00725536
				Ebf2	DNA_Binding	0.00708568
				Pou3f3	DNA_Binding	0.00702526
				Ankrd22		0.00694639
				Pax7	DNA_Binding	0.00687204
				Foxg1	DNA_Binding	0.00637222
				Hoxd12	DNA_Binding	0.00607155
				Zic5	DNA_Binding	0.00595865
				Phf21b		0.00579617
				Zscan2	DNA_Binding	0.00563006
				Sox15	DNA_Binding	0.00515079
				Gcm2	DNA_Binding	0.00484117
				Rfx2	DNA_Binding	0.00482857
				Isl1	DNA_Binding	0.00477538
				Mnx1	DNA_Binding	0.00453631
				Nkx3.2		0.00418716
				Asb11		0.00404547
				Pou3f4	DNA_Binding	0.00373969
				Mef2b	DNA_Binding	0.00373891
				Sall3	DNA_Binding	0.00350154
				Lin28		0.00324949
				Gsc	DNA_Binding	0.00310157
				Pax9	DNA_Binding	0.00305559
				Npas3	DNA_Binding	0.00291949
				Prop1	DNA_Binding	0.00218639
				Sim2	DNA_Binding	0.00207962
				Dlx1	DNA_Binding	0.00191424
				Npas1	DNA_Binding	0.00147945
				Lmx1b	DNA_Binding	0.0014265
				Pou4f1	DNA_Binding	0.00142396
				Rbpjl	DNA_Binding	0.000930168
				Vgll1		0.000790536
				T	DNA_Binding	0.000289583
				Nkx2.1		0.000271802
				Msx3	DNA_Binding	0.000142196
				Olig2	DNA_Binding	1.48211e-05
				Neurog3	DNA_Binding	-8.68688e-05
				Lhx4	DNA_Binding	-0.000297014
				Pax8	DNA_Binding	-0.000458368
				Myocd	DNA_Binding	-0.000653782
				Etv4	DNA_Binding	-0.000880125
				Nkx6.3		-0.000887182
				Foxe3	DNA_Binding	-0.00108551
				Dmbx1	DNA_Binding	-0.00121531
				Esrrb	DNA_Binding	-0.00121889
				Hoxd11	DNA_Binding	-0.00127337
				Dlx3	DNA_Binding	-0.00168374
				Hoxb1	DNA_Binding	-0.00168632
				Klf17	DNA_Binding	-0.00171013
				Dlx5	DNA_Binding	-0.00196124
				Mixl1	DNA_Binding	-0.00201585
				Onecut1	DNA_Binding	-0.002177
				Pou5f1	DNA_Binding	-0.00220183
				Crx	DNA_Binding	-0.002241
				St18	DNA_Binding	-0.00276987
				Zic1	DNA_Binding	-0.00282321
				Cdx4	DNA_Binding	-0.00282468
				Papolb		-0.00307102
				Sall4	DNA_Binding	-0.00324238
				Nkx6.2		-0.00338121
				Tbx1	DNA_Binding	-0.00378991
				Asb10		-0.00395339
				Tbx5	DNA_Binding	-0.00417868
				Esr2	DNA_Binding	-0.00431094
				Foxb2	DNA_Binding	-0.0043495
				Hes2	DNA_Binding	-0.00532106
				Scrt2	DNA_Binding	-0.00537381
				Scrt1	DNA_Binding	-0.00572703
				Fank1		-0.00585915
				Neurod1	DNA_Binding	-0.0060729
				Tal2	DNA_Binding	-0.00628954
				Hnf4g	DNA_Binding	-0.00646779
				Dmrtc2	DNA_Binding	-0.0069343
				Spz1	DNA_Binding	-0.00693484
				Hsf5	DNA_Binding	-0.00698226
				Hoxc13	DNA_Binding	-0.00701514
				Neurod2	DNA_Binding	-0.00705321
				Alx3	DNA_Binding	-0.00716521
				Hoxc10	DNA_Binding	-0.00722084
				Pou2f3	DNA_Binding	-0.0073488
				Nr0b1	DNA_Binding	-0.00738639
				Zfp42	DNA_Binding	-0.00761221
				Onecut3	DNA_Binding	-0.00792917
				Gsx1	DNA_Binding	-0.00804825
				Six6	DNA_Binding	-0.00844986
				Elavl2		-0.00880374
				Tcfap2b		-0.00940119
				Cux2	DNA_Binding	-0.00958197
				Mbd3l1	DNA_Binding	-0.00962468
				Nanog	DNA_Binding	-0.00994711
				Cdx1	DNA_Binding	-0.00996956
				Tbr1	DNA_Binding	-0.0102488
				Pax5	DNA_Binding	-0.0108051
				Zic3	DNA_Binding	-0.011227
				Ptf1a	DNA_Binding	-0.0115484
				Tmem229a		-0.0117088
				Csrnp3	DNA_Binding	-0.011742
				Nkx3.1		-0.0117421
				Prdm14	DNA_Binding	-0.0118887
				Ankrd7		-0.0119366
				Barhl2	DNA_Binding	-0.0119857
				Pou1f1	DNA_Binding	-0.0121726
				Neurod6	DNA_Binding	-0.012209
				Pax1	DNA_Binding	-0.0126245
				Hmx1	DNA_Binding	-0.0126284
				Pdx1	DNA_Binding	-0.013484
				Vax1	DNA_Binding	-0.0138041
				Slc26a3		-0.0141858
				Pax3	DNA_Binding	-0.0156466
				Dlx6	DNA_Binding	-0.0158629
				Hmx3	DNA_Binding	-0.0160672
				Tcfap2d		-0.016075
				Neurog1	DNA_Binding	-0.0163468
				Hoxb7	DNA_Binding	-0.0167378
				Pax4	DNA_Binding	-0.0171109
				Olig3	DNA_Binding	-0.0171507
				Myt1	DNA_Binding	-0.0176543
				Foxi1	DNA_Binding	-0.0178103
				Neurog2	DNA_Binding	-0.0183307
				Six3	DNA_Binding	-0.0187974
				En2	DNA_Binding	-0.0190587
				Tbx22	DNA_Binding	-0.0194451
				Aire	DNA_Binding	-0.0206858
				Ankrd45		-0.0217006
				Isx	DNA_Binding	-0.0228313
				Gcm1	DNA_Binding	-0.0231449
				Hsfy2	DNA_Binding	-0.0232027
				Neurod4	DNA_Binding	-0.0235434
				Myt1l	DNA_Binding	-0.0242991
				Sox1	DNA_Binding	-0.0243863
				Irx4	DNA_Binding	-0.0245396
				Nr2e3	DNA_Binding	-0.025185
				Sox14	DNA_Binding	-0.0261706
				Myf6	DNA_Binding	-0.0275292
				Kcnh8		-0.0278391
				Nhlh2	DNA_Binding	-0.0280995
				Lhx1	DNA_Binding	-0.0282466
				Myf5	DNA_Binding	-0.0287354
				Uncx	DNA_Binding	-0.0297585
				Foxl1	DNA_Binding	-0.0306499
				Foxh1	DNA_Binding	-0.0311361
				Asb15		-0.031315
				Foxd3	DNA_Binding	-0.0314225
				Ascl1	DNA_Binding	-0.0318144
				Pou4f3	DNA_Binding	-0.0319291
				Nr2e1	DNA_Binding	-0.0320248
				Hmgb4	DNA_Binding	-0.0325641
				Zic2	DNA_Binding	-0.0360497
				Pou3f2	DNA_Binding	-0.0370084
				Tcfap2e		-0.0372488
				Gsx2	DNA_Binding	-0.037268
				Foxn4	DNA_Binding	-0.0393683
				Otx2	DNA_Binding	-0.0410557
				Pou4f2	DNA_Binding	-0.0414953
				Lmo3		-0.058323
