# Supplementary material for: Reprogramming of lysosomal gene expression by interleukin-4 and Stat6
Source: BMC Genomics. 2013 Dec 5;14:853. doi: 10.1186/1471-2164-14-853 (PMC3880092; doi:10.1186/1471-2164-14-853)
Supplement: Additional file 2 — Matrix of expression correlations among ER genes in mouse. This supplement pertains to Figure 1b and Additional file 3. Data were generated as described in the accompanying legends. Tab-delimited. [file 1471-2164-14-853-S2.txt]

"0610007P14Rik"	"0610009B22Rik"	"1700029F09Rik"	"1700090G07Rik"	"2610528E23Rik"	"2900062L11Rik"	"4833423E24Rik"	"6530401D17Rik"	"A130022J15Rik"	"A1cf"	"A830007P12Rik"	"Aadac"	"Aars"	"Abca9"	"Abcb9"	"Acer1"	"Acer2"	"Acer3"	"Aco1"	"Acsbg1"	"Acsl1"	"Acsl3"	"Acsl4"	"Acsl5"	"Acsl6"	"Adipoq"	"Adora1"	"Agpat2"	"Agpat3"	"Agpat6"	"Agpat9"	"Agtrap"	"Ahcyl1"	"Ahrr"	"Ahsa1"	"AI314180"	"Aifm3"	"Akap1"	"Aldh3a2"	"Alg1"	"Alg12"	"Alg13"	"Alg14"	"Alg2"	"Alg3"	"Alg5"	"Alg6"	"Alg8"	"Alg9"	"Amfr"	"Aph1a"	"Apoa5"	"Apob"	"Apoc1"	"App"	"Aqp11"	"Aqp5"	"Arl6ip1"	"Arl6ip5"	"Armc10"	"Arsg"	"Asph"	"Asphd1"	"Asphd2"	"Atf6b"	"Atp13a4"	"Atp1a3"	"Atp2a1"	"Atp2a2"	"Atp2a3"	"Atp2b2"	"Atp4b"	"B230219D22Rik"	"B3galt5"	"B3galtl"	"Bak1"	"Bax"	"BC016579"	"Bcap29"	"Bcap31"	"Bche"	"Bcl2"	"Bdnf"	"Bet1"	"Bfar"	"Bnip1"	"Bnip3l"	"Bscl2"	"Cacna1s"	"Calr"	"Calr3"	"Calu"	"Caml"	"Cant1"	"Canx"	"Casp12"	"Catsper3"	"Cav1"	"Cav2"	"Ccdc3"	"Ccdc47"	"Ccdc88a"	"Ccnd1"	"Ccpg1"	"Cd74"	"Cdipt"	"Cds1"	"Cds2"	"Cept1"	"Cercam"	"Ch25h"	"Cherp"	"Cib1"	"Cisd2"	"Ckap4"	"Clcc1"	"Cldn14"	"Cldn8"	"Clgn"	"Cln3"	"Cln5"	"Cln6"	"Cln8"	"Clstn1"	"Clstn2"	"Clstn3"	"Cmah"	"Cml1"	"Cml2"	"Cml3"	"Cml5"	"Cnbp"	"Cnih"	"Cnpy2"	"Col4a3bp"	"Crat"	"Creb3"	"Creb3l1"	"Creb3l2"	"Creb3l3"	"Creb3l4"	"Creg2"	"Creld2"	"Cspg5"	"Cubn"	"Cyb5"	"Cyb5r3"	"Cyb5r4"	"Cyp17a1"	"Cyp19a1"	"Cyp1a1"	"Cyp1a2"	"Cyp1b1"	"Cyp21a1"	"Cyp26a1"	"Cyp2a12"	"Cyp2b10"	"Cyp2b19"	"Cyp2b9"	"Cyp2c37"	"Cyp2c38"	"Cyp2c39"	"Cyp2c50"	"Cyp2c54"	"Cyp2c55"	"Cyp2c68"	"Cyp2c70"	"Cyp2d10"	"Cyp2d22"	"Cyp2d26"	"Cyp2d9"	"Cyp2e1"	"Cyp2f2"	"Cyp2j5"	"Cyp2j6"	"Cyp2r1"	"Cyp2s1"	"Cyp2u1"	"Cyp39a1"	"Cyp3a11"	"Cyp3a13"	"Cyp3a16"	"Cyp3a25"	"Cyp46a1"	"Cyp4a12a"	"Cyp4a14"	"Cyp4a31"	"Cyp4b1"	"Cyp4f14"	"Cyp4f18"	"Cyp4v3"	"Cyp7a1"	"Cyp7b1"	"Cyp8b1"	"D19Bwg1357e"	"D330012F22Rik"	"Ddit3"	"Ddost"	"Degs1"	"Degs2"	"Derl1"	"Derl2"	"Derl3"	"Dgat1"	"Dgat2"	"Dhcr24"	"Dhcr7"	"Dhrs1"	"Dio1"	"Dlg1"	"Dnajb11"	"Dnajb9"	"Dnajc1"	"Dnajc10"	"Dnajc14"	"Dnajc3"	"Dnase1l1"	"Dolk"	"Dolpp1"	"Dpagt1"	"Dpm1"	"Dpm2"	"Dpm3"	"Drd1a"	"Dse"	"Dullard"	"Duoxa2"	"Dus2l"	"Ebp"	"Ebpl"	"Eda"	"Edem1"	"Edem3"	"Ehd4"	"Eif2ak2"	"Eif2ak3"	"Eif2ak4"	"Elovl1"	"Elovl2"	"Elovl3"	"Elovl4"	"Elovl5"	"Elovl6"	"Elovl7"	"Emid1"	"Emid2"	"Entpd5"	"Ephx1"	"Epm2a"	"Epm2aip1"	"Erap1"	"Ergic1"	"Ergic2"	"Ergic3"	"Erlin1"	"Erlin2"	"Ermp1"	"Ern1"	"Ern2"	"Ero1l"	"Ero1lb"	"Erp27"	"Erp29"	"Exoc6"	"Ext1"	"Ext2"	"Extl1"	"Extl2"	"Extl3"	"Fa2h"	"Faah"	"Fads1"	"Fads2"	"Fads3"	"Fam129a"	"Fam176a"	"Fam19a1"	"Fam57b"	"Far2"	"Fbxw7"	"Fdft1"	"Fgf3"	"Fkbp10"	"Fkbp14"	"Fkbp2"	"Fkbp7"	"Fkbp8"	"Fkbp9"	"Fmo1"	"Fmo2"	"Fmo3"	"Fmo4"	"Fmo5"	"Foxred2"	"G6pc"	"G6pc2"	"G6pc3"	"Gabarap"	"Gabarapl1"	"Ganab"	"Ggcx"	"Ghdc"	"Gimap1"	"Gimap8"	"Gja1"	"Glra1"	"Glrb"	"Glt25d1"	"Glt25d2"	"Golt1b"	"Gosr2"	"Gpaa1"	"Gpc2"	"Gpr37"	"Gpsm1"	"Gria1"	"Grip1"	"Gsg1"	"Gulo"	"Gusb"	"H13"	"H47"	"H6pd"	"Hace1"	"Hax1"	"Hcrt"	"Hdhd2"	"Herpud1"	"Hhat"	"Hhatl"	"Hmgcr"	"Hmox1"	"Hmox2"	"Hpd"	"Hsd11b1"	"Hsd11b2"	"Hsd17b10"	"Hsd17b12"	"Hsd17b6"	"Hsd17b7"	"Hsd3b1"	"Hsd3b2"	"Hsd3b3"	"Hsd3b4"	"Hsd3b5"	"Hsd3b7"	"Hsp90b1"	"Hspa13"	"Hspa5"	"Htt"	"Hyou1"	"Icmt"	"Ier3ip1"	"Ifi47"	"Ifng"	"Ifngr1"	"Ifngr2"	"Iigp1"	"Il15ra"	"Inpp5k"	"Insig1"	"Insig2"	"Ireb2"	"Irgm1"	"Itgb1"	"Itpr1"	"Itpr2"	"Itpr3"	"Jagn1"	"Jph1"	"Jph2"	"Jph3"	"Jsrp1"	"Kcnip3"	"Kcnj11"	"Kcnma1"	"Kdelc1"	"Kdelr1"	"Kdelr2"	"Kdelr3"	"Kdsr"	"Keap1"	"Ktn1"	"Lass2"	"Lass4"	"Lass5"	"Lass6"	"Lclat1"	"Lepre1"	"Leprel1"	"Leprel2"	"Lman1"	"Lman2l"	"Lmf1"	"Lmf2"	"Lpcat1"	"Lpcat2"	"Lpcat3"	"Lpcat4"	"Lpgat1"	"Lrat"	"Lrit1"	"Lrmp"	"Lrp2"	"Lrpap1"	"Lrrc59"	"Lrrtm1"	"Lsg1"	"Ltk"	"Magt1"	"Mapk8ip3"	"March2"	"March6"	"Mbl1"	"Mbl2"	"Mboat4"	"Mbtps1"	"Mcfd2"	"Mgp"	"Mgst1"	"Mgst3"	"Minpp1"	"Mlec"	"Mmel1"	"Mmgt1"	"Mogat1"	"Mogat2"	"Mov10"	"Moxd1"	"Mr1"	"Mrap"	"Msrb3"	"Mtdh"	"Mttp"	"Myh7b"	"Myoc"	"Napa"	"Napb"	"Napg"	"Ncln"	"Ncstn"	"Ndufb8"	"Necab3"	"Nfe2l2"	"Ngf"	"Nhlrc1"	"Nox4"	"Npc1"	"Nploc4"	"Nr3c2"	"Nrp1"	"Nsdhl"	"Nt5c3"	"Ntf3"	"Ntf5"	"Nucb2"	"Nup210"	"Ogn"	"Olfm1"	"Ormdl1"	"Ormdl2"	"Ormdl3"	"Otof"	"P2ry13"	"P4ha1"	"P4ha2"	"P4hb"	"P4htm"	"Pacs2"	"Park2"	"Pcsk9"	"Pcyt1a"	"Pcyt1b"	"Pdcd6"	"Pdia2"	"Pdia3"	"Pdia4"	"Pdia5"	"Pdia6"	"Pemt"	"Pex5"	"Pgrmc1"	"Phtf2"	"Pi4kb"	"Piga"	"Pigb"	"Pigc"	"Pigf"	"Pigg"	"Pigk"	"Pigl"	"Pigm"	"Pign"	"Pigo"	"Pigs"	"Pigt"	"Pigu"	"Pigv"	"Pigx"	"Pigy"	"Pigyl"	"Pigz"	"Pip4k2b"	"Pitpnm1"	"Pja2"	"Pkd2"	"Pkd2l1"	"Pkmyt1"	"Pla2g12a"	"Pla2g12b"	"Plcb4"	"Plcd4"	"Pld1"	"Pld3"	"Plod1"	"Plod2"	"Plod3"	"Pnpla6"	"Pnpla7"	"Pofut1"	"Pofut2"	"Pom121"	"Pomt1"	"Pomt2"	"Por"	"Porcn"	"Ppap2b"	"Ppib"	"Preb"	"Prkcsh"	"Prnp"	"Prr18"	"Psen1"	"Psen2"	"Psenen"	"Pskh1"	"Psmg1"	"Ptgds"	"Ptgfrn"	"Ptgis"	"Ptgs1"	"Ptgs2"	"Ptn"	"Ptp4a1"	"Ptplb"	"Ptpn1"	"Ptrf"	"Qsox1"	"Rab1"	"Rab14"	"Rab24"	"Rab2a"	"Rab2b"	"Rab38"	"Rasgrf2"	"Rasgrp1"	"Rce1"	"Rcn1"	"Rcn2"	"Rcn3"	"Rdh10"	"Rdh11"	"Rdh14"	"Rdh7"	"Rer1"	"Resp18"	"Retsat"	"Rhbdf1"	"Rhbdf2"	"Ric3"	"Rint1"	"Rnf122"	"Rnf128"	"Rnf139"	"Rpl31"	"Rpn1"	"Rpn2"	"Rrbp1"	"Rsad2"	"Rtn1"	"Rtn2"	"Rtn3"	"Rtn4"	"Rtn4r"	"Sacm1l"	"Sar1a"	"Sar1b"	"Sc4mol"	"Sc5d"	"Scap"	"Scara3"	"Scd1"	"Scd2"	"Scd3"	"Scfd1"	"Sdf2l1"	"Sec11a"	"Sec11c"	"Sec16b"	"Sec22a"	"Sec22b"	"Sec22c"	"Sec23a"	"Sec23b"	"Sec23ip"	"Sec24a"	"Sec31a"	"Sec61a1"	"Sec61a2"	"Sec61b"	"Sec61g"	"Sec62"	"Sec63"	"Sel1l"	"Selm"	"Sep15"	"Serinc1"	"Serinc5"	"Serp1"	"Serp2"	"Serpinh1"	"Set"	"Sez6l"	"Sez6l2"	"Sgk1"	"Sgms1"	"Sgpl1"	"Sgpp1"	"Sgpp2"	"Sh3glb1"	"Shisa2"	"Shisa3"	"Shisa5"	"Sigmar1"	"Sil1"	"Slc24a6"	"Slc26a11"	"Slc27a2"	"Slc27a5"	"Slc33a1"	"Slc35b1"	"Slc36a1"	"Slc39a6"	"Slc9a6"	"Smpd4"	"Soat1"	"Soat2"	"Sort1"	"Spcs1"	"Spcs2"	"Sptlc1"	"Sptlc2"	"Sptlc3"	"Sqle"	"Srd5a1"	"Srd5a2"	"Srd5a3"	"Srebf1"	"Srebf2"	"Srp14"	"Srp19"	"Srp54b"	"Srp68"	"Srp72"	"Srp9"	"Srpr"	"Srprb"	"Ssr1"	"Ssr2"	"Ssr3"	"Ssr4"	"Stau1"	"Stau2"	"Stim1"	"Stim2"	"Sts"	"Stt3a"	"Stt3b"	"Stx17"	"Stx18"	"Sulf1"	"Sulf2"	"Sumf1"	"Sumf2"	"Surf4"	"Syvn1"	"Tap1"	"Tap2"	"Tapbp"	"Tapbpl"	"Tcl1"	"Thy1"	"Tlr3"	"Tm7sf2"	"Tmc6"	"Tmc8"	"Tmco1"	"Tmed11"	"Tmed4"	"Tmed5"	"Tmed6"	"Tmed9"	"Tmem106c"	"Tmem109"	"Tmem117"	"Tmem132a"	"Tmem173"	"Tmem189"	"Tmem195"	"Tmem38b"	"Tmem43"	"Tmem49"	"Tmem50a"	"Tmem50b"	"Tmem98"	"Tmprss3"	"Tmtc2"	"Tor1a"	"Tor1aip2"	"Tor1b"	"Tor2a"	"Tor3a"	"Tpbg"	"Tpd52"	"Tpst2"	"Tram1"	"Tram1l1"	"Trappc1"	"Trappc2"	"Trappc3"	"Trappc4"	"Trappc5"	"Trappc6a"	"Trappc6b"	"Trappc9"	"Trp53"	"Trpc2"	"Trpc4ap"	"Ttc35"	"Txndc11"	"Txndc12"	"Txndc5"	"Txnrd3"	"Ube2g2"	"Ube2j1"	"Ube2j2"	"Ubqln1"	"Ubqln4"	"Ubxn2b"	"Ubxn4"	"Ugcg"	"Ugt2b5"	"Unc93b1"	"Upk1a"	"Upk2"	"Upk3a"	"Use1"	"Utp14b"	"Vamp7"	"Vapa"	"Vapb"	"Vcp"	"Vcpip1"	"Vkorc1"	"Vrk2"	"Vwf"	"Wfs1"	"Xylt2"	"Yif1a"	"Yipf5"	"Yipf6"	"Yipf7"	"Ykt6"	"Zdhhc16"	"Zdhhc9"	"Zfyve1"	"Zmpste24"	"Zw10"
"0610007P14Rik"	1	0.173460980893939	0.151371139563885	-0.00435483510969491	0.152889687793132	0.113544453220459	-0.00334813351656913	0.0449438387850611	0.0668806788354673	0.0311849583872375	0.101082941749403	0.0413315484923974	0.162950768912088	-0.0141450419237679	0.065781099717808	-0.00139723323063726	-0.0861277482487193	0.150795768716804	0.211631187767641	0.0149439547155625	0.0420221354408238	0.199244028329798	0.167598919434597	0.207974732472949	0.00283613040545791	-0.0369265816548908	0.00719175840649078	0.122008654869525	0.123602788259457	0.186046256266565	-0.0111091355271423	0.0882989059620478	0.234941414715490	-0.0136455656218706	0.225150988024622	0.0668099937028861	0.0180288723639169	0.181283788040063	0.125603736544057	0.154800811447429	0.194383627193407	0.106819612799756	0.245404807458261	0.170804816024517	0.291786935931312	0.291384378770741	0.196522083772310	0.192171051003292	0.199548923778344	0.182351195539043	0.128264212245029	0.0119500937807478	0.00704879998722742	0.101124773205193	0.0543005094635545	0.0848736029724688	0.04242134291769	0.275183156222909	0.187874505141158	0.153643342414959	0.0552686791864321	0.0568012190252148	0.0113278755265554	0.0306903079356615	0.204765932651172	-0.0148891690710534	0.0234491881201078	-0.00531292419907106	0.0772467070267975	0.0433110042979339	0.00280082452419743	-0.0246962988984988	0.0879213614831914	0.00270212375528287	0.0340309259659258	0.163791521568197	0.253054245499660	0.000663402511536916	0.134207500995033	0.249903469471287	0.0133514048879085	-0.0562461020205624	0.0142383251669377	0.276225570278603	0.0655235056116595	0.229945304940904	0.0726982124887848	0.112208189926239	-0.0164422291900338	0.216427251870944	0.0398019880488308	0.132476496048495	0.107256471298918	0.111453879991841	0.267030855434451	-0.00284167430260356	-0.0139937979948709	-0.0183208477508708	-0.00123653796220885	-0.0228509653248233	0.142196867165938	-0.00344817908270414	0.108124239662490	-0.0116558868794570	0.0179809905533157	0.106400165585619	0.0372753537973387	0.0847339127850242	0.161900155265107	0.0310404265858416	-0.0295020803994162	0.0363114827160933	0.186007070707624	0.0524608330188482	0.0905438550791705	0.125701757676115	0.0362800921812401	0.0163984216131622	-0.0224872928408682	0.0658129863467501	0.135757994836266	0.134797815743739	0.140909605158103	0.0986024319120138	-0.0208025268912315	0.0674733230611703	0.0120327523760408	0.0371645548499654	0.0307367565573552	-0.0252566556109819	0.00354489294986583	0.0905979931526062	0.239041812981543	0.229912941970422	0.0405460045922881	0.0139426584663951	0.139991804537713	0.0246588444843307	0.0532850824658803	0.035042795508391	0.0156558451183717	-0.0350116231592404	0.18144477252226	0.047207285019739	-0.0317439018430942	0.13538173993891	0.199125726897255	0.156689859252122	0.0132539690602404	-0.0198725523666780	0.0128171080010631	0.00609980146586092	-0.0388735302958893	0.0386585807895665	0.0265758025820497	0.0224360937082225	-0.0280547384432832	-0.0242299686969386	0.00497926965276196	0.0329172227707509	0.0134176788626109	0.00951319283465749	0.0338387278559596	0.0426647138401122	0.0110722102159297	0.0211246276865518	0.0598905713320989	0.00642690037716742	0.007956142900335	-0.0071138077100898	3.61689430968665e-05	-0.000823535059180208	0.00516858140257185	0.00229096028508158	0.0589632543975494	0.088864716692083	0.00285297963743351	0.0245420967547167	0.0571745007565075	0.0208774804364585	0.0257594955865698	-0.0198362586222083	0.0151689000091123	-0.00716297939193197	0.0114869108485172	0.00876391485792367	0.0186287935740034	-0.0368532192600449	0.0476417142979376	-0.0228746142285580	0.0247657741314104	0.0190863919374877	0.0580393087466215	0.0155770671484657	0.110356120928525	0.074552745579833	-0.0417209838500755	0.358758995284724	0.142991533794697	0.0415762109964452	0.157345166397695	0.301171435175397	0.0485206984548857	0.0749159515810491	0.0874690313618595	0.304134320320549	0.314000458821806	0.221134811807304	0.0146771384238412	0.0674121893320789	0.238945044938514	0.0287465962840604	-0.0279743851937634	0.176669224356971	0.186744320205968	0.206071453417434	0.0564161570720901	0.180808895886287	0.217198823392416	0.280497065878415	0.00550706032540012	0.242565309337520	0.049015458919855	-0.0364072508322122	0.00719218929942969	0.126653489101585	-0.0173108646213194	0.118593827404609	0.417362245370614	0.227917287954264	0.0094387781116426	0.147674830613870	0.0105990825814418	0.0599757954823979	0.0693743571486196	0.11190976076767	0.0500191593661256	0.256844971652328	0.0670763585744473	0.0386649927214851	0.0517283739835836	0.205243422632870	0.22708664234017	0.0399359519213703	-0.00103000867938327	-0.00199876184419436	0.197541314971222	0.071760052329077	-0.0480013378237135	0.101296960501592	0.136973443555276	0.214893334667635	0.154444359150759	0.231525879154777	0.133469206818389	0.141869351171741	0.129258498381023	0.00227335590418806	-0.0127974748788420	0.152117864830073	0.0433027198020042	-0.0147022758668457	0.221920732858977	-0.078901607269822	0.107953040574807	0.141667797732372	0.0377642813734842	0.154925895128329	0.0672317229581687	-0.0129762538782415	0.114367363027103	0.250207533737816	0.341416447530166	0.0604651510512286	-0.00295651810596162	0.055270284247799	0.00810444018469995	-0.015125700588587	0.0175591852864866	0.0090958235971281	0.346057315257745	-0.00341332068742094	0.042014892942036	0.087982083544815	0.31422368608672	0.032731932627687	0.185517112678803	0.021292085122364	0.00532593015079236	-0.0625380449740843	0.0292876261688135	-0.0089941574756701	-0.00350782022075348	0.0550703156792291	0.00398541303640708	-0.0220605812347742	0.189017666314366	0.179324056457958	0.120385768677209	0.279488013129545	0.170233706594482	0.0903225950897919	0.0294701548238665	-0.0759876098315782	0.0247945827396469	-0.0188969936752957	0.0322644709797124	0.126072850497875	0.00626809962443486	0.193466909900915	0.18256697121884	0.202251227344565	0.0125818314742688	0.0293007985699139	0.0184023374529959	-0.0312399581116337	-0.0390825238525308	0.0153844293921577	0.0617843668832986	0.246157717776994	0.114851493694793	0.156694566385888	0.0672880081374678	0.004564999018923	0.211372501273638	0.0158000951469904	0.165572764725652	0.108829711932103	0.0747254735454412	-0.0144375794160369	0.349996188366916	0.0699965427395305	0.178279838192569	0.0222832864373902	0.0640279672366576	0.0124789348485048	0.210417265328966	0.379040010555836	0.00336945447123224	0.297349814256994	-0.00281846417229931	0.00294120327223841	0.00609312308215246	-0.0233668564327898	-0.00984574225032436	0.132842128890825	0.178110372294005	0.179404210697609	0.133146502515406	0.0196070569290602	0.146047615213716	0.162921209634338	0.141349959471584	0.0436528529134955	-0.0261024653506986	0.0655208395391288	0.0953639528857256	0.00446396054083803	0.0398270379663092	0.0396168863624642	0.263944560410398	0.0796825355816871	0.107854654590090	0.0469105325912169	0.135388033962506	0.0285112333140489	-0.0319187589411749	0.0310639465212224	0.287273573597063	-0.0098020396890189	-0.0445519683778067	-0.0126243646129085	-0.00433926008563488	0.0381485278941100	0.0312215604135597	-0.018013094998625	0.203382436110209	0.223916925902219	0.280581545686025	0.0858031620279369	0.12287480692695	0.188908307467970	-0.014949729621473	0.192967486850034	0.093632685729379	0.0969421376562898	0.0365235703331960	0.131075717236052	0.110242507423830	0.0365668658215551	0.0166729729213885	0.201459273150711	0.094034068239396	0.185377148819882	0.142771584066646	0.131180971547746	0.0285954645672279	0.249482716698334	0.109206609395346	0.0946210984124305	-0.0034261681212072	0.0364274737591986	0.0117994082068973	-0.0220258351918638	0.0636399557187244	0.244040413998938	-0.0249961343304997	0.188528358530498	-0.0251239570783806	0.216560888076706	-0.00634895071374218	0.063758695536892	0.0335984258645556	0.0295435972391131	0.0357804180153366	-0.0138059787497147	0.134895186666372	0.199427295387661	0.0154341783850880	0.0946480815998479	0.175546792063032	0.194962473722898	0.232852225826926	-0.0275592305560017	0.201499912044713	-0.0214251807121576	0.0213965268877855	0.0857061791334447	-0.0152121590778274	0.0888456276253876	-0.0144766024490351	0.0024778442302422	0.0496983038615801	0.0586212894787232	-0.0121554095844354	-0.0140845638502550	0.125433079853388	-0.0298236507005976	0.114151330852615	0.166793823773353	0.152414926646942	0.153813896287310	0.0438192287145248	0.0294207174714902	-0.0202163278995249	0.0485274288067939	-0.00851631019421198	0.0795407723365141	0.189808579066229	-0.0205371953633171	-0.0150466593520833	0.407526524852313	0.129314021585202	-0.0123993868589395	0.0531500211322906	0.0180968468622426	0.112034834715900	-0.0145696025418660	0.0144673983327558	0.201599220911857	0.335354408367588	0.139414131438787	0.00561796679096894	0.0134632831445229	0.0899105699922794	0.0282978419866741	0.275605829457181	0.0319075069874237	0.134852452021801	-0.0363647346667688	0.107730927254948	0.182940394593699	0.0923950412314605	0.218101107932847	0.0215409713011684	0.285344566578556	0.239774946416586	0.179424518837222	0.260485054981752	0.172938871012212	0.205282202581587	0.124328824625169	0.0568091760269311	0.088769573654774	0.164971406052116	0.089897957593699	0.167605290317484	0.189832520099359	0.127266693235721	0.214126049838488	0.117175421842426	0.214143796666050	0.119233647257474	0.0570657798324524	0.202233257338480	0.0967593999140969	0.194081130608586	0.0864858407706253	0.253510991674488	0.211659722095498	0.226620481489563	-0.00354104571150942	0.0860066122330679	0.0111119592492901	0.0634901982123703	-0.0166467746910556	-0.0167131406948943	0.128857953504742	0.139326569621316	0.0523730484766781	-0.0636400294009972	-0.0340817665962082	0.0171812377240881	0.113898722931775	0.107616971445243	0.0303874016730535	0.0952689108336202	0.0410363965203814	0.0102260034410713	0.163651343940562	0.0730781649888154	0.0499516157027035	0.136199387635285	0.182337639708230	0.129853291647215	0.0608653676774586	0.0578186404806997	0.229632669136500	0.0901046759193386	0.204836242456578	0.0634292011475399	-0.0329988535194811	0.216913743693024	0.0767224940503034	0.212922201693738	0.133921850931829	0.302374874323109	0.0467581927457906	0.0542869939628761	-0.00175558642648971	0.0465160039640747	-0.0457517076064774	0.0292160350953932	0.0678750451686413	0.183374505988656	0.0185746793636048	0.0340379343813054	0.127582391703555	0.115817067695534	0.0597381284024672	0.230966431260501	0.172878974049916	0.0459781708242095	0.076620632550027	-0.0471777232490005	-0.00994499039424398	0.203775942563297	0.0944172559327126	0.164516830783946	0.0929541720045712	0.0866667748921528	0.346740466141813	0.0369499200585798	0.00669465805612541	0.189266258778910	-0.0142646294796284	0.123563623158023	0.0111887496440984	0.0253052529334372	-0.0248236581888794	0.037891693735346	0.0255342103232473	0.059866355763325	0.077117098553895	0.140866843280535	0.226489399418220	0.281093900265001	0.115824062931272	-0.0290949877300966	0.0085849985289309	0.00672367930514464	0.202901808322984	-0.00420762813457284	-0.0221056575727470	0.0246707956014222	0.240908829260327	0.201557047060289	0.349324673237455	0.353476686813615	0.152607133970111	0.00401271348721574	0.183932958955366	0.269698441527107	0.0613480532471154	0.151492910693878	0.279878509453207	0.278886414141805	0.0908770718380146	0.0668581316926512	0.243126143994409	0.215581770225971	0.0591539593716513	0.156348023024641	0.227292802333109	0.0892675412524108	0.0679962178440753	0.136992907582733	0.258625489639357	0.132360764149342	0.260645896943041	0.196449902524117	0.0520604047836063	0.107841083640672	0.203090162129645	0.134607799683821	0.247690337140084	0.057499960943752	0.0631912478029322	0.218593414731786	0.0139358483602099	0.108150770491836	0.193853092108690	-0.00462564649208787	0.00437190942324992	-0.0317600129086487	-0.0160484600973697	0.14421216985462	0.134499173550728	0.0357315440661708	-0.0413392442945613	-0.0134986956313297	-0.0416179483878782	0.0787455502181121	0.341373963881188	0.112354422383898	0.112209242436921	0.00125216053930513	0.029592119011462	0.0116487522091722	0.156096401144787	0.2338826656377	0.125165112940494	0.0812405688388308	0.138323074304117	0.106107939478711	0.107453118012442	0.0430516883329002	0.071149536794471	0.238573537913607	0.346581033092824	0.232712530723551	0.128606752478970	-0.00836987543462515	0.393529945822619	0.209246878560552	0.0208209703961458	0.206141211240259	0.140127639566251	0.323141503078555	0.141257303116365	0.0921969750615798	0.0299371729895426	0.165773518822974	0.142926665924119	0.165685221613461	0.126085837457148	0.255789328777631	0.292495553470485	0.335486134971260	0.200840652255053	0.336881819877378	0.122814733307412	0.0463846422231263	0.0343276590661670	0.0316852821751425	-0.0364575710194142	0.182057745496849	0.170204079567505	0.0403778852395584	0.202751193880858	-0.0281337491118083	0.0356583504469098	0.0884153380294735	0.211733157329799	0.20726431302008	0.0878802797908686	0.0539638166425107	0.0727577325920588	0.131010268843397	0.124854640507247	0.0202370795221302	0.0271252478193419	0.0249199400286814	0.304945187557725	0.0819334066692612	0.0427740636846412	0.237400271763444	-0.0223358721284822	0.151400092316619	0.0906348036422	0.00252176977084845	0.248554478854015	0.193142877896549	0.088521505263443	0.0352977923245085	0.0839800458806922	0.0814238576183604	0.126256843242737	0.0441436836407926	0.117377390322898	0.142516491296111	0.173929442311603	0.170744823816520	0.124224766543514	0.119355950696392	0.00109124621764963	0.0489088621161978	0.202745944882257	0.180200575494285	0.114922275679056	0.170510588390737	0.0352400841654678	0.0287226601783049	0.0906645307521283	0.0795542669191674	0.225932852993020	0.0220405702893998	0.2960735540699	0.0940736652128618	0.233811230707157	0.230152902189000	0.218511760854337	0.166529894177990	0.0536451883477155	0.0406068265179698	0.18801466423152	0.000335783831542171	0.127927438769747	0.0920458501182083	0.189055494430926	0.244136977845755	0.269098997537736	0.062891192409966	0.140782817625467	0.132564214421762	0.0697022153041416	0.186334883667329	0.150440582532314	0.0508494084551281	0.0174652904297091	0.13910866797178	0.0371225778291088	0.0591232624708698	-0.00190630138322765	-0.0171377402963554	-0.00590901442594452	0.0751088631218199	0.0595129029106748	0.220222943187079	0.0637656870145816	0.0481751302264215	0.180738095671717	0.0201318686501693	0.236171284067839	0.131244197500850	-0.054139680721277	0.0638540983146679	0.0871601561500454	0.289215607590794	0.145046925138963	0.101139403771948	-0.0236045754123531	0.273427026895947	0.165473307021246	0.0882538113253325	0.0791784935540006	0.140403563432301	0.118316733181574
"0610009B22Rik"	0.173460980893939	1	0.234254885737081	-0.0186402313308271	0.215468782252704	0.158873829893690	-0.0266555513457571	0.0879102905471315	0.0722091579840242	-0.0491945187122438	0.0815999313989371	0.0253678843193998	0.0538680435496177	-0.0243838885143947	0.00816377917246407	-0.00157115703686326	0.0050004121721411	0.175048969678585	0.240183976143726	-0.0399325540734569	0.128153572456982	0.173430673520456	0.137193758521371	0.0845845099621734	0.0895567461498087	0.0271858559843961	9.29947638108902e-05	0.120350625508052	0.101302358799405	0.0139441474938512	0.0425075843533606	0.0579257109594307	0.136521317284588	0.0174084831775220	0.213184157981777	0.137641007619451	-0.0126130307342467	0.104079366350702	0.138717123139376	0.131564433045624	0.122832385165838	0.226026293445028	0.234448809094750	0.0971252021343068	0.130031997689282	0.178318681532306	0.233211233880629	0.128554337713508	0.113969115473443	0.153459545740368	0.0276484210261568	-0.0482379427614233	-0.0341358470495702	0.0691504884847046	0.00370829698290733	0.105846520121814	0.00364291724442351	0.183646660427657	0.0876050718811834	0.154653348712411	0.06449566694643	0.107677450081852	-0.0304158185541973	-0.0537094072020209	0.0502664118175154	-0.03703847684802	-0.0355549427686068	-0.0289190660271266	0.0463224405856769	-0.0830043673474933	-0.0498016687670773	-0.0119976697200588	0.209543069939310	-0.0226456231003096	0.0694437629522796	-0.0280792129091571	0.118599538065388	-0.0145973837583552	0.283138572022290	0.254137886603411	0.00843004154535169	-0.0478354755674718	-0.0163910647947104	0.391009732443801	0.24915038561071	0.191495633040371	0.207865494645774	0.158719601824898	0.00267784610559535	0.0324374892369576	0.106037800543042	0.0378596078198286	0.265015435050214	0.0161888235817426	0.203171745379266	0.0167711021685728	-0.000622945559745968	0.0480942559485876	0.0941238288917017	-0.0405909121262664	0.259364284937960	0.112492350571751	0.0344778489408091	0.218877286693294	-0.0457815037175315	0.0932649388587038	0.0652307210987082	0.0941292325363878	0.24074771670006	-0.000506639336084197	-0.0335656723245278	0.0511993698380336	0.149299719022494	0.183981231167922	-0.0294986008964378	0.284061768092745	-0.009606765577805	0.0159743625173125	0.00812284842598442	0.0324457430512581	0.176776314313886	0.0229927789549119	0.0847980508535403	-0.0146272030320166	-0.0320487651594950	0.0382917868244795	-0.042309668922173	0.135921782200047	-0.00722798284787732	-0.0200796904619738	-0.000588120297632366	0.154733068689128	0.228040196050493	0.389911176474884	0.158104964505609	0.0530328283576969	0.112763669008205	-0.0356740981015284	0.0257148065174946	-0.00810582762043576	0.030986213959585	-0.00328431543633251	0.15666183030183	-0.0215254825364145	-0.0266148934883328	0.297741114926300	0.066487005474476	0.271361644755654	-0.0464102946395640	-0.0325547563153694	-0.00889943141796399	-0.0240441876125685	-0.01578314736448	-0.0435328090014345	-0.0250383870835342	-0.0224596055862259	-0.0376644901416964	-0.0574715691926569	-0.0112847043929916	-0.0176285592843436	-0.0646544208113496	-0.0373079987553418	-0.00689780064787202	-0.0143290366377895	0.00814554971513085	-0.00616157207420264	-0.006257789987303	-0.0185421602279480	-0.0142879795405918	-0.0356975970492006	-0.0315404863038198	-0.0152235840324752	0.00480574802703809	-0.0117051309321318	0.122432085771775	0.0826647720047729	-0.0206721994381392	0.0213560240055219	0.0854558253382845	-0.0190082389982009	0.0278033179536643	-0.00256318768844383	-0.0100854826921037	-0.02958513960317	-0.0284571862825836	-0.0223725766190849	-0.0323484490369441	0.0161335563633434	-0.00852270880999752	-0.0734545750495701	0.109814033166169	-0.041732516747654	0.0272573381805392	-0.0369142539173672	0.115427360142445	0.172323669368064	0.0320036385194441	0.0658338570711588	0.133537664050358	-0.0108116667184108	0.197922128039753	0.281952303630707	0.0397397061303789	0.0691692055727263	-0.0065213704237166	0.00888751683559562	0.0739304412359497	0.196214651095157	0.00067648095332253	0.0605765081478674	0.116051990187163	0.211189822432678	0.0481934808815001	0.173724037014977	0.187413792524183	0.193843988958703	0.150433408000744	0.181136126889327	0.0322664568047739	0.127972232236731	0.091857864815191	0.186582561917879	0.0391832872382356	-0.0389702797262725	0.0684944178991589	-0.0184622955257413	-0.0413244828195531	0.117800217653212	0.189729866001109	0.173675402853022	-0.0795566454992531	0.0809588342059994	0.138683184430252	0.0452202024193641	0.0297748828648308	0.0753793197528271	0.116987284682932	0.0621426857033617	0.056230334466393	-0.0135462710921828	0.0110487816386044	0.08374673544738	0.125683035600754	0.0662442449027269	-0.0230309673087531	-0.046346648442878	0.132506342876800	0.0717630614711966	-0.0300244172119420	0.175203283643577	0.114710705703204	0.119127334950427	0.264247038401983	0.155432212897490	0.110113639985701	0.200756113404605	0.149650187597609	0.0211730306880419	-0.0460747106005705	0.110072039955020	0.0955416749904088	-0.0214325123297899	0.135671522281804	0.120431307849580	0.0398216409171246	0.0338838530794398	0.0257077005965053	0.203551177918588	-0.0143283311223929	-0.0498710989289663	-0.0049673899874147	0.0636483100040699	0.0311744776912632	-0.0243480700582932	0.0355006752214776	0.0509945323087429	-0.0252172156326900	0.0139182613872972	-0.00251638415703445	0.0774759781139936	0.153203641521974	-0.0177094838848156	-0.0700366594643	0.123500587545091	0.200046014516651	0.133961205631258	0.0489306338987263	0.0964190954676553	0.0343180484919807	-0.05465765127321	-0.0240896426380457	-0.0315274472850034	0.0696730545350994	0.0765636854818617	-0.0176376202885199	-0.00867954504516039	0.0819250691979398	0.158785785944707	0.130319769776122	0.0961324248371969	0.0468119288997964	0.0965682696333178	0.00863351370540478	-0.0188012669948271	0.0645530752932565	-0.0273921057525766	0.062603021400392	0.00567111080305072	-0.0383656977169905	0.11067881582435	0.151428022953123	0.0215671974223963	0.00713881653950864	0.00966158414741722	0.0390701693500326	-0.0508388687605344	-0.0132415836749644	-0.0104583750228809	0.00333169403192021	0.125137679012196	0.00513442789209524	0.215864658494080	0.0167521831331171	0.0642580239834074	0.282924466730421	-0.0266136300354138	0.308469834266502	0.0768247295283446	0.00327612498411779	0.0129977806211539	0.066215343262048	-0.0258665448644023	0.247868240673895	-0.0239497143452429	0.0573528081654335	-0.00576713835207677	0.300477280196722	0.167898236839460	-0.0382703616627795	0.0559074248859682	-0.0396112970339542	-0.0391316334400259	-0.0189579104594569	-0.0242088308531657	-0.00764499659184016	0.174927009270133	0.155502241294770	0.208488137161174	0.111794326996206	-0.0686994737404096	0.00570882251802234	0.0472929193534501	0.310566889348193	0.0132001062101380	-0.0325749192054816	0.0376861115975069	0.0139835759624655	0.00784085607512793	0.0253185144439836	0.0512182380626449	0.0925649263228561	0.324502239457902	0.232792794737749	0.0775378250272828	0.00798878922351155	0.0807704554793958	-0.0251017845562349	-0.0875085793696376	0.314055704628521	-0.0106261544434391	-0.0562520471532478	-0.0513920878937093	-0.0217939345658226	-0.0668332527832584	-0.0192878832876445	-0.043221208710952	0.251579146227551	0.114488623442526	0.113296033088097	-0.00061404338323027	0.113847402460208	0.07380731392087	0.165742224697991	0.126613517412390	0.0271829838105566	0.047898274293935	0.063976041019787	0.0995934997666988	0.0135384028038844	-0.0394330059421857	-0.0136473638238274	0.17205412101999	0.135639508861537	0.111525855783419	-0.0560130978876452	-0.0331000445254174	-0.00518331588127008	0.142160672726655	-0.0794547066960571	0.158362833403681	-0.0144797199954470	-0.00563950026549612	0.00401472431719872	-0.00785345578987166	0.132695534950370	0.0831493063472155	-0.0257144065571370	0.0901905904786335	-0.0574224074636237	0.20444225657206	-0.0929322245659557	0.0968039037951264	0.173091220749841	0.00844091520157187	-0.0091939484753644	-0.0307465404919352	0.0980194317524617	0.202208132833291	0.0274983348393748	0.194030754236242	0.131740777941688	0.132134871045846	0.0993886175288973	-0.0429600047432825	0.246708845723131	-0.0115014337138525	-0.0266083006195146	-0.0506702324514198	-0.00799647590850443	0.0634270638129116	0.00749765868780946	0.0348678248973805	0.129812923015342	0.106915471263973	-0.0224889795409397	0.00204670808998397	0.0777664907278732	0.0281800658902391	0.120239512163112	-0.0342825678670149	-0.00222376424942406	0.284343730097699	-0.0123500565125017	0.132038379145929	-0.0543575132529242	0.127744265362236	-0.0120295054951746	0.0978723597837464	0.0385252528170200	0.070723730758157	0.0783832083451311	0.144879127696463	0.196464881192005	0.0122098461640718	0.0338374460381483	0.0935854219471706	-0.0306487789357044	0.0517080460223114	0.0117142018399975	0.365419191267558	0.324577671030033	0.149873982025899	-0.0446910922447409	-0.0203876755525691	0.0564941501641918	0.0298956992890133	0.0601030646464191	0.0281132600076134	0.00363154409315347	-0.0200666181063233	-0.0184199397093470	0.102383399615956	0.00918848552058365	0.251633415794897	-0.00135386202147605	0.120975286730286	0.0744578310510173	0.0780124452470638	0.110440327581185	0.0607611614469942	0.0413965470316997	0.184487379830706	0.142390786386692	-0.0142766839441458	0.126013436766109	0.0497522379305289	0.249894415020310	0.282652824114041	0.193461657896622	0.167882674187985	0.158516475090541	0.0720484813581496	0.0387687268437032	0.0694992704260946	0.108277576705885	-0.0357227813143575	0.123640345361101	0.109926151348641	0.265765756418408	0.291751761796664	0.260936143231054	-0.0644422394467884	0.0808457357637943	-0.0528256146611123	0.207457680216517	0.0815612172223262	-0.0296705513995525	-0.0360994412234295	0.122987189630718	0.000254039334521438	0.0404351985011076	-0.0289418677022407	0.0791427685267371	0.0390446154969895	0.0284738448330313	0.0160461153515225	-0.0312839353357874	0.0255438790645727	0.0459807756162396	0.054602457466618	0.0988070892509136	-0.0163389424493596	0.131117142452223	0.0319463207462779	-0.0158617395074733	0.027010704206477	0.046408877263508	0.152088557619732	0.0446036601458299	0.0573855744711677	0.100177633255488	-0.0411301380987248	0.034143674368425	0.0390452668880632	0.231553954065378	0.0623874237314144	0.31359392566168	0.023169796733115	-0.00224155439214572	-0.014789151729901	0.00149690925932154	-0.0956078946079865	-0.0109632816606331	0.125567809116345	0.211686828274357	-0.0659576475437577	-0.0520291590803993	-0.039184176168999	0.240903573065649	0.166646910108783	0.192638354745669	0.243185828182463	0.138531394931065	0.061996330951664	-0.0143299816799234	-0.0512292219449669	0.0321235850898304	0.0566045592945287	0.149204344097318	0.00355002425892375	0.117276415040659	0.184895846595785	0.261224943987458	-0.0327752218042238	0.201315146567256	0.00685535263840417	0.157552361541999	-0.073432958580257	-0.100853026177317	-0.0044962226083647	0.0931922658577179	-0.0613987543477335	0.148303794853366	0.161977876111582	0.187974036182317	0.108790169884767	0.110258709432842	-0.00734641460908409	-0.0551359520520668	-0.0354996302098268	0.0180384736790456	0.175066378383582	0.0808574695060162	-0.0570854685355309	0.206551973590909	0.108563485048131	0.40760472835706	0.139471171703761	0.149925388977542	0.00614493534175208	-0.00924005772661684	0.0282514580063418	0.0892514611809145	0.0046058073759009	0.229507195484257	0.119535339967390	0.212448302592517	0.187770277455495	0.00620592748835055	0.267625560211624	0.223780285904406	0.0783979177426608	0.238585039487719	0.177063434655784	0.178318808093237	0.137582063858828	0.0157347926730679	0.0292957784648337	0.103832070734087	0.234535137576702	0.236580057776578	0.228857490868358	0.120305007551443	0.068121635878223	0.100428967419858	0.331656856762554	0.184231786868741	0.112562769365667	0.185764261988181	-0.0311120258963843	0.00391373962670929	0.0998129726195498	-0.0403232453952716	-0.00954853408444202	0.0559633223343691	0.0863644805489406	0.0467804723394973	0.194958566912626	0.0202097800281039	0.105738661267731	0.0536636193271839	0.000257735427948661	-0.0199103903574316	0.133738899722682	0.142784416165818	-0.0131214426085055	0.0109204780788285	0.0448605446009039	-0.0347870701852396	0.313499573644437	0.17363836531327	0.0919043300541393	0.0642398050827128	0.164191561044847	0.00315808848199803	0.0650321588061493	-0.00706614184470032	0.0318374909807808	0.313492266815047	0.267530621456643	0.130510186022686	0.0288180853249974	-0.0292465889296473	0.114683428142495	0.0721449816021643	-0.00832252022127032	0.0919476856859925	0.0773189018427407	-0.0744873342172556	0.355336931199258	0.273808556027444	-0.00776640780336697	0.100831339911645	0.16745576288708	0.323649564566845	0.0979729458469811	0.125163297110330	0.132546903160139	0.233473345651382	0.15817986025584	0.257103653200839	0.0950500556650427	0.141647946229116	0.032996115668746	0.0652549961191131	-0.0564536369361425	0.156721596190052	0.124516757325026	0.186544803958113	0.240796144723533	-0.0277595379310959	0.0397285439363635	0.184882054190336	0.144307202268382	0.0798742514882848	0.0164394075705262	-0.0397356336058029	-0.0282948666646909	-0.0351831112570281	0.0275148214083411	-0.0311888486286067	-0.0319514123955111	0.0468354005301405	0.150670234610646	0.00447861098081283	-0.0240777303315194	0.378456229051341	-0.0243321589358086	0.214680168337136	0.156597964150917	0.0114688495722883	0.100214703285633	0.199521026536407	0.127299432983886	0.0617311659451619	-0.0515262526628568	-0.0249896480145804	0.0060576379997832	0.102875242896636	0.173594696864439	0.0286514073037741	0.216284608753187	0.136384898255378	0.145966675123793	0.0636400396924738	-0.0300510070430514	0.00647769820628878	0.179865020266878	0.216959949772995	0.0722962476582037	0.180978990819615	0.0162527930010508	-0.0372640634674714	0.115362895512805	0.0127183397434691	0.149265976008212	0.0272945240345504	0.337310567271223	0.323324233063946	0.205535740355599	0.222970685089741	0.197218428841011	0.154452969888914	0.343024628147324	0.0088727011483104	0.00887743230909853	0.0416031617763014	-0.00812980321294067	0.368235000949087	0.0387984403771381	0.276417672269394	0.0382313273368759	0.0339767273895622	0.0883696666536467	0.123841710886052	0.00718738825602632	0.173539308528687	0.0524396488029477	0.197805526534718	0.148733752691359	-0.019199847246718	0.0143350066375582	-0.0440679743156865	-0.0530251876120759	-0.0425795862912017	-0.00811993356285748	0.199667038656031	-0.0195309908660905	0.366147037398956	0.176495142628097	0.11233909563648	0.0512779061997298	0.135096544522237	0.216227612976675	0.176874005266617	-0.0180989148589606	0.0492075067754667	-0.00769735573491836	0.213990608577709	0.218988706041621	0.160181755449371	-0.0175563277583492	0.133275499147497	0.195230339363207	0.057517379688875	0.129997144725081	0.120898089148102	0.0900846731734366
"1700029F09Rik"	0.151371139563885	0.234254885737081	1	-0.0325135703199424	0.297965343479457	0.0907596586764605	-0.0452926685730081	0.0154720920595312	0.0923495727268242	-0.061780737865815	-0.0527394183498281	-0.0384789031604458	0.134360670196935	-0.0074961097195938	-0.0479751311199992	-0.0191246077586323	-0.0277136447500073	0.224977926731195	0.0828323164623799	0.00515862116484664	0.0244860239240220	0.162524874029088	0.202160913792706	0.157302136360937	0.0309019167365964	-0.0134484305810675	-0.0462080303876695	-0.0178398041058499	-0.0432619044849505	0.079859049585536	0.0280429150033914	-0.0881172385295889	0.135887821683151	-0.0213508657602473	0.266492202330717	0.142829531785108	-0.0482231021224268	0.0646970087197794	-0.004319809320353	0.0351466078631209	0.0332738789500864	0.382269732844104	0.143195663176508	0.0105849488712781	0.138831561627093	0.175643943839742	0.264804389080845	0.213060057113247	0.131971395512957	0.0453004859705842	-0.0673753619612728	-0.0429572380460489	-0.0394344198073404	-0.0472773771581898	-0.11396903528568	2.63809760044456e-05	-0.0235871937013653	0.173936448278397	0.0236381023824864	0.219974245296456	-0.0963908091349823	0.0712331637036255	-0.0515218841152132	-0.0467220877155816	0.0650235942369198	-0.0475911857209375	-0.0918316260166796	-0.0510449180201381	0.121017038789977	-0.0873765424219363	-0.0699985639919887	-0.0639983784162204	0.229570901904094	-0.0337247330773371	0.0201388703481558	0.0293735446076376	0.138553788917229	-0.0091193109667356	0.310020041146811	0.0833489669449965	-0.0431928173040624	-0.0141340453537341	0.00154407127391276	0.241772817050324	0.079309988656057	0.124638387692563	0.106341025392255	-0.0572660109308949	-0.0370792335808743	0.040967888445389	0.059515378388487	0.135521244722252	0.170709647355923	-0.0843216404046803	0.192323188727499	-0.0543220280943297	-0.0055842798873119	-0.00337346524107725	0.0441599813307034	-0.125886706315657	0.190936676539021	0.134957189241533	0.0753755261169821	0.0128625009813875	-0.0595634380675521	0.0347449635679093	0.0158334033892345	-0.0187837122692513	0.141057581270420	-0.0724837726621644	0.0175669368957391	0.203206474103251	0.0699511074550991	0.185624742187577	0.0613724427076021	0.230193663544886	-0.0220239335294936	-0.00326926674521957	0.0223116469493091	-0.078641179764284	0.111383995982618	-0.0316144554412443	0.0562460374510359	-0.0887467532658619	-0.0658168345259921	-0.0366104703999944	-0.0551350847446027	-0.0749940122974382	-0.0295033173619854	-0.0582828654761925	-0.0419436019643308	0.334894644018357	0.264230779495816	0.0915035266806761	0.130111277251093	-0.125835972291365	0.00292058982984915	-0.0725366325277311	-0.0590882845031554	-0.0716402880646318	-0.00889968869306267	-0.0311745680062877	0.223869983421553	-0.0609818992444403	-0.0201839864654061	0.0269620829331953	-0.0671432165436558	0.241052559480684	-0.0216119860683594	-0.0292581317896619	-0.0436384425717017	-0.0354526951933185	-0.00605626478454087	-0.00531136808094682	-0.0311504763595664	-0.0501403476772287	-0.0692837060542565	-0.0348830272982491	-0.0175318184519993	-0.0207529791122723	-0.0857419360640525	-0.0414960186275929	-0.0391325890602043	-0.0472556523759949	-0.0100898936881496	-0.041398759667722	-0.0331387676668519	-0.0365542025544060	-0.149812670692045	-0.0659914127873284	-0.0376856335001167	-0.0651988893309842	-0.103164463912697	-0.0255563669592922	-0.0597416451203523	0.0693992818652265	-0.0872057731417676	-0.0424585901359686	0.0417543547416867	-0.0237451630949511	-0.00771813357783322	0.00435304638836019	-0.0177354320287142	-0.0734051666764098	-0.0332149520064218	-0.0273938735394033	-0.037676967383285	-0.0647319775666535	-0.0541235940833885	-0.0342882776001512	-0.0919759138479017	-0.0705535308034196	-0.0212467736461104	-0.0545954050361724	0.294447552899427	0.102499104874045	0.00136651018340140	0.105789713390897	0.111289576258558	-0.0565400630292856	0.0778759853369181	0.171033343662436	0.00137411435731627	-0.0230140101805258	-0.0344226494049854	0.0199091193650898	0.0445067096983393	-0.00619458367004426	-0.0122039523766335	0.104012568342229	0.211415963374615	0.113238372199589	0.0402065238989244	0.200432020127054	0.0180042421437776	0.184946248421606	-0.0390026696098012	0.0099348122136881	0.0146503334417632	0.0891371724224387	0.0273149446308335	0.109256066871435	-0.0182019558015515	-0.00114678540698074	0.0845042506514937	0.0107901859951924	-0.0305950003006026	0.065103961593554	0.0895171646191298	-0.0450597702568272	-0.0700081873922335	0.148802749948072	0.166773199024629	0.0909643400430549	0.050556500908457	0.0917823976950528	0.172283815502754	0.0517432046290974	0.0552973408064037	-0.0303775047346766	0.0557787833432198	0.112803959414536	0.118389347591057	0.0110128404556598	-0.0336234051247047	-0.0582808811407063	0.0381011239337723	-0.118956512819021	-0.0967049722998898	0.085125055027833	0.123559872579414	0.0922995782824075	0.331109036325078	-0.0733275378215329	0.200751264527531	0.0571458911661043	0.120759646450598	0.00499330553529515	-0.0238962604458504	0.211635801207277	0.0918567560982269	-0.0154812526918712	0.0951901509993002	0.0530154479380904	0.0300953019998582	-0.0812505810439205	-0.0542150447184194	0.105008806105720	-0.0651243558935495	-0.0674009117031968	-0.0918875742126248	-0.0162345775902797	0.0116343470155580	-0.0544604715266615	-0.00504688121331988	0.0298982114589813	-0.0480128034465828	-0.0784562925425288	0.00491960431659123	0.155598325709157	0.0806919504910555	-0.00321307574199379	-0.0754060250956896	0.0319892862914088	0.138101419149331	0.0392300254596373	-0.0630392522838258	-0.0276235612862334	-0.108943205227023	-0.100374331892912	-0.0307690639676105	-0.0606071229306685	-0.104079203313441	0.0538689345985502	-0.0642336267263585	0.00326116318848206	-0.0472920977941243	-0.0692311041729982	-0.0487315827912951	0.0577962487055627	-0.0680359504381502	-0.0524827306791926	-0.00107053399477636	-0.0140861939667006	0.109558119200907	-0.0273040823576028	0.0185816016274678	0.0419100617488327	-0.089117571848552	0.234905437047893	0.102855932730199	0.0306807095329193	0.0243948812445626	-0.00994226055093744	0.0324885050237417	-0.0910420026991231	0.00548664411956096	-0.00415737894318802	-0.0362236184352555	0.133484451830357	-0.0131401721076741	0.160033622263707	-0.0670948953218499	0.120307126954820	0.262535224757378	-0.0400854490063756	0.188313507342275	0.0543310299826381	-0.0186463413759166	-0.0536240052555548	0.194269835749341	0.00394970251084409	0.08856572028768	-0.0642386288846298	-0.0238457708271376	-0.00260045438577000	0.133895942720579	0.215090873102562	-0.0115906137403957	0.113977094408949	-0.0168341716420545	-0.05913944540273	-0.0608988221070416	-0.0372066616176218	-0.0448774784723734	-0.0658324723777093	0.197975026194173	0.226771334915898	0.226384874990101	0.0345281914911246	0.0688007137369075	0.0672401901936344	0.264388954886731	0.0144020962038898	0.0213783865421731	0.0193147982880055	-0.0356525428192752	-0.0126618121236604	-0.0164348994364798	-0.157482929843547	0.0987997684296819	0.121998545790747	0.260225807461842	0.00912121456345274	0.111934336027740	0.0315632403774472	-0.107999364437059	-0.0626088816688763	0.255645039310769	-0.0136579261491566	-0.120430696080067	-0.0581362580057032	-0.064952709452572	-0.0702976684086309	-0.029056093797981	-0.0640415461726658	0.262959197928119	-0.0573971114698731	0.171349498743395	0.0227289784969894	0.0716686830278485	0.00847990640748749	0.176996413850625	0.0598532104867661	-0.0913291114523517	0.0639948280065282	0.0786133414338049	0.0654053432533952	0.0168348935301408	-0.0432942616025717	-0.0967961719975974	0.167382796104995	-0.0271097911245321	-0.0814098169272802	0.0104761853511079	0.0586879408471478	-0.0294117735928827	0.0147250832003551	-0.0363207000785964	0.109764832693188	-0.034135211837138	-0.00292438883823182	0.0458851271370332	-0.0118374551126988	-0.0623255768654413	0.26150792344839	-0.0588507397775326	0.229140491439088	-0.0530558390454343	0.165086606499471	-0.0820378036874204	-0.0746256034429277	0.0563215074212856	-0.0239890889568326	-0.0255597938406734	-0.0516684354098522	0.0451584002194953	0.125338552937003	-0.0399809839696906	0.0080262152235173	-0.0340307216617947	0.145791164833116	0.114782719148424	-0.0100101050966202	0.327185829851656	-0.0382922517446085	0.0016492265584439	-0.0925372474840572	-0.0220764951749713	-0.08638861621302	-0.0263125556510312	0.0141039571550506	0.251366203777046	0.00596428391586229	-0.0312578969606370	-0.0512987556303556	-0.0337956667334850	-0.0612262618755748	0.12128720584567	0.0427019679481877	-0.0571498003432901	0.150661863843926	-0.000918253869840261	0.112050973045511	-0.00600592471551497	0.000404102202075987	-0.0334197882838341	-0.0363714500330519	0.175195143666785	-0.0542304098568288	-0.0139338565962309	0.0888267015991623	0.236243893982330	-0.0211375918474266	-0.0251526352758579	0.0662394489963002	0.108065776953819	-0.0443860178995391	-0.0591818017931645	0.329819191837342	0.270378193107281	-0.00524735078477635	-0.0549371377415173	-0.0576783084586133	0.0575012910863536	-0.0153528565347712	0.070499838686484	-0.0888788654903217	-0.0765983967024338	-0.0769092799284837	0.0398302205529233	0.0329496906138015	-0.000647803480931599	0.228328258029385	0.00755479655321563	0.137086820762792	0.0751220567461884	0.07688628996157	0.175171311386479	0.0697048734490384	-0.00600584519688747	0.116925786709385	0.268266612595100	-0.0185585652604781	0.326485622178333	0.0218288318529628	0.0419932209264917	0.340425833327472	0.065536074465695	0.0591714251567661	0.101027358485828	0.195795582877925	0.0860974817647264	0.0575810931390873	-0.00827698325292293	-0.0321468585840767	0.0932454908182968	-0.0379547576935689	0.194735884021732	0.109957231551649	0.0276089329019991	-0.080206567219825	0.0301486413437836	-0.0687429195851387	0.0228465584519459	-0.00423393062359101	-0.00788202655221345	0.154914374169416	0.114941481326137	-0.0391049791839546	0.0051905679652241	-0.0652483018476907	-0.0514090774344940	-0.140693132860891	-0.102215415843499	0.0541033654900379	-0.0566572132032538	-0.12560503842969	-0.082590432468032	-0.0195728596113837	0.0446985004574246	0.226068127197731	0.0464425657131046	-0.0492650780737454	-0.0403018364644594	-0.0990597218407615	-0.105249185052471	0.106197583335605	0.114495953787968	0.0145774595179191	-0.0675761618218134	-0.0659379141008183	0.0221001832443190	-0.0724889806936465	0.0293523622751455	-0.0840808958623762	0.32280010168424	-0.0581179516591363	-0.0116812958136461	-0.0670761154307307	-0.0218643773531498	0.0206422874723798	-0.041619180650633	0.183060541475172	0.172237315541815	0.0178292387111554	-0.0862771980845142	-0.0852753210705944	0.212959016225473	0.118450840224649	0.0443939786900938	0.120831435121412	-0.0376879315835659	0.0262955239860154	-0.0848500733678001	-0.0393254831560507	0.104857986794628	0.090059319282229	0.1635017457214	-0.0714671466098646	0.119716947996342	0.199770446772704	0.0584608856678791	-0.0635699767156421	0.192794893324876	-0.0338014299126417	0.0179895874215763	-0.0807972419789305	-0.0387741313862439	-0.0165328262839904	0.116502888981794	-0.0953401139043168	0.0984757582293438	0.140757597422139	0.253667474010630	0.198496246811986	0.149461052307442	0.0575335548687384	-0.0442903763791392	-0.0732507330015853	-0.0899320214141216	0.0853661728795736	0.0718712378460692	-0.0791676484097511	0.141101437250982	0.184443295835971	0.220357085798432	0.137267791858468	0.098604276409361	0.0266735977645367	-0.0602974233495154	0.00834564813347152	0.0537343397952575	-0.00930684593278188	0.194792796701963	0.169836454668123	0.254785249452447	0.180700779135632	-0.0543493511028268	0.123542776646062	0.21713181419462	0.0482970024955326	0.142177940196509	0.235276987590163	0.25332532065063	0.158193431150299	-0.0230617748835357	0.148275809083011	0.159262929499404	0.230870243597265	0.218454124404540	0.0983118484678929	0.202151604780752	-0.0275042753788866	-0.0513154517909266	0.212764707501495	0.064404096800705	0.0815262268864263	0.262992329398189	-0.0161245708302528	-0.0379766773517565	0.369566804466523	-0.0380158650313221	-0.0481045118689134	0.0549841782781156	0.0742707324856037	0.0165771189913515	0.145345751543811	-0.0171106032942366	0.085271438319884	-0.00913733223797173	-0.00107374503149062	-0.114403230228205	0.109362313171546	-0.0140498597098532	-0.102180232854238	-0.0861002473987661	-0.0135685812765542	-0.0373843724191509	0.151240361941741	0.166803058760808	-0.0300527127838347	0.200302173371311	0.0668074788414828	0.211837275802874	0.078649528985834	-0.00862670131654474	-0.106355599257691	0.220390842950331	0.246886868114579	0.0743345712647253	0.0732437810587041	-0.0357089329907267	0.167083018596090	0.0853318237711933	-0.0262234124801324	0.0180161330344675	-0.0189063260618002	-0.00598891778401945	0.174381028360858	0.332604668324645	0.0918885905261404	0.132989324881155	0.184406862057458	0.381403214821267	0.053159556675059	0.187284640508896	0.270045084396266	0.238993935331596	0.244621139897192	0.163927506164945	0.0568938456723474	0.0557175344802965	-0.0653719339499358	0.0907894730050528	-0.0957464200575523	0.22647595168673	0.196831036874858	0.0296268529984999	0.163345948536031	-0.0374878900133106	-0.087390581843699	0.0401697446343192	0.0960627587610087	0.0799951369880067	0.0118440829534965	-0.0627272056534243	-0.079168773286911	-0.113110199528256	-0.0370629955155253	-0.0214177296769657	-0.0449855212114819	-0.0223830800837684	-0.0529442643554723	-0.0554548649317311	-0.0145625693330915	0.240171776291478	-0.0111834814927365	0.0223155369002487	0.251668214943232	0.0216214528355960	0.155902301234904	0.0185884386241247	0.0955380067876692	-0.00632001207615544	-0.0495751596328826	-0.0050387604617407	0.0151038370833557	-0.0193440918541271	0.0482665258915755	0.0178887812917204	0.168835937165838	-0.0583868064807158	0.00212378047988468	-0.0210428185919983	-0.00301731769563832	-0.00404168253968911	0.190683739081873	0.248543333747305	0.0896971180327916	0.148129307855058	-0.0520461862447288	0.0412817156604076	0.121418691848447	0.076382155811772	0.208312261301501	0.00167397744688458	0.115523527461091	0.133817937259278	0.0637485937758127	0.178084793387791	0.151507897718047	0.003408123156165	0.196873356300512	-0.149526313059857	0.118265162986254	0.101938447331817	-0.093350796258506	0.212754313252291	0.0998022825136937	0.109545995013811	0.0518250296935675	0.045882437598946	0.149599166473857	0.206485206236087	0.228336627341681	0.229404951344168	0.135098026509235	0.183475135835316	0.102812959827459	0.155627562514165	-0.0133419592350683	-0.129647802414142	-0.101721235030989	-0.0575599341947285	-0.0243711230963047	-0.0447573078116828	0.0428009711139020	0.260597321691223	0.236552537109631	-0.0352870187691851	0.120108639903132	0.189268896383757	-0.00347168246100087	0.230485241861371	-0.0572645201635694	-0.0928663483385129	-0.0594151443829316	0.0184538801858488	0.191407800250466	0.191989892929846	-0.0861022644608737	0.130921904647384	0.247571291601516	-0.069366616690659	-0.109123200581688	0.170803320661201	0.220656012407497
"1700090G07Rik"	-0.00435483510969491	-0.0186402313308271	-0.0325135703199424	1	-0.02175390667958	-0.0386014285995197	0.196781002814381	0.0604627164381326	-0.0400755032478440	0.221705696334455	0.0108245711853568	0.162257962895169	-0.0261304358150272	0.159734567083616	0.131172758994206	0.149099379187488	0.0650383425002644	-0.0489637049330447	-0.0369928528450078	0.069547159759672	0.00402652353328183	-0.0637516630889828	-0.0478062093756114	-0.0240617352365478	0.0780168753396931	0.0995550296721356	0.129098572387852	0.0436801574268396	0.00185627649094423	0.0532224140939953	-0.00746861661463522	0.0573578639089166	-0.0703375450093565	0.0881103364498485	-0.0403085555612723	-0.0711433246836407	0.189249509149531	0.00844423503322946	-0.00990080775599119	-0.036647844418128	0.0779403038224273	-0.0273708776690208	-0.00270943675301527	0.0048735749203613	0.0151698493839714	-0.0267877963810003	-0.0511908016124923	0.0248085288789094	0.0297901834495853	-0.0271057298911028	0.0683995503562537	0.210614069854593	0.192783923244691	0.0885665464829729	-0.0383682399745985	0.0535495801667133	0.0901798209989935	-0.0613337813273697	-0.047015217547345	-0.0816829257381936	0.0711873330935923	-0.0246863027109635	0.156024172783608	0.123426516160215	-0.0300029008917468	0.226526210675724	0.159790161085677	0.152163847883174	-0.0389318641408183	0.0733693849249505	0.183281085264791	0.218902518909466	-0.0851208251219837	0.209643004285289	0.0387283170459065	0.0432416675353063	-0.0232020900040502	0.0843697225494243	-0.0522993628936536	-0.0573503494685015	0.147377643149561	-0.0165545968202036	0.0962775307614874	-0.0520181459028888	-0.0579690222145999	-0.00523079109575360	-0.0642740072848929	0.00939337306251172	0.153762881433242	-0.0101048672323532	0.133855594880461	-0.0919546136717274	-0.0224818963400335	0.0528150954523332	-0.0764455962990387	0.0624013408014556	0.212412648807445	0.0117164142769556	-0.00736443407493155	0.139157503590782	-0.0946232628156806	-0.0568946647930761	-0.0271027623846662	-0.0781462161689492	0.0345787785086702	-0.0742396087014794	0.0521219495911073	-0.027179909057596	-0.0516219547722922	0.0387432767605026	0.0792624598203618	-0.0064313460246866	0.0338085160734309	-0.0539261417090641	-0.00336298858947328	-0.0537215165158583	0.204236280366397	0.114566408614060	0.177211184874151	0.0372614098420429	-0.0769570930527527	0.0302639845310105	0.0231514530950187	0.00477100176026345	0.125557331836823	0.108386285247705	0.161373624112664	0.0696839948790851	0.20308973631845	0.172361023922001	0.122331766556534	-0.0492885064192478	-0.0445019890623206	-0.0459112355040541	-0.048673705640783	0.113335728633167	-0.0104575970298238	0.108910852536438	-0.0380783270103926	0.208383009892789	0.144140049832982	0.116149303038629	-0.0180616669690961	0.165214528069879	0.109844473943233	-0.00200823081420197	0.00815999228532232	-0.0547834646644674	0.196183595542975	0.193999659416446	0.133576986528124	0.171633767001928	0.0716098852638487	0.216841414068635	0.196197032407467	0.192608187897719	0.182895319651227	0.209041622177370	0.190962865986981	0.174829534604030	0.248000329868271	0.181131899968093	0.119802621482621	0.251200288891372	0.149432046009793	0.209813931852730	0.203416977872354	0.176330464029587	0.0572821755286729	0.178661549376827	0.1388224554209	0.142272592318280	0.151429735629634	0.172147517119734	0.053993186793929	0.060365398142291	0.082662913960527	0.183263579083036	-0.0365417081892177	0.168299980185495	0.127839909133006	0.115066813153439	0.143393886953527	0.146878677621271	0.154400330422755	0.162003898220796	0.225518751863556	0.112552186651879	0.165265854098629	0.117391630128092	0.0112812431433664	0.236468015144300	0.0602872191291715	0.196744435673627	-0.0390057323661695	-0.0044657081703157	0.0204338618417458	-0.0210760156898729	-0.0572409606284215	0.167222891576787	-0.0474098994517668	-0.0615494738025826	0.159332624744757	-0.0215733533311478	0.0942954168164234	0.0217701067275368	-0.0181274095940642	0.0193391195054603	0.151462690160232	-0.0657533070041641	-0.0306964727005492	-0.0213716581411392	-0.0215732820905953	-0.0772066480547837	-0.0571633696262954	-0.0694281126013598	-0.0262305101715511	0.0228664783356397	0.0973935222082227	-0.0410476364015509	0.056854014889164	0.0071366622103958	0.123968081014015	0.149626874196979	-0.0407730262691309	-0.0063492541664467	0.212496784611768	0.053094341368227	-0.0271990632374590	0.0314801203569119	0.233760689606107	-0.0262275682606151	-0.072630267099215	-0.063338131484081	0.00289621404321812	0.00467966243168722	-0.0666664847978387	-0.00635482479957416	0.0746619890584975	0.174795160942609	0.0593404547645308	-0.0722170671670965	-0.0483593243770116	0.0527954381616305	0.0545085193850108	0.177867180612872	0.0209622809080518	-0.00489058131885674	0.152116162184221	-0.0476103325018821	-0.0616193446317295	-0.0637219112963495	-0.0961417738319216	-0.0248785640335664	-0.00508726284481467	-0.0570894961010809	-0.0406809736149827	0.0843701816231172	0.168997814287482	-0.0554885128173408	0.0358696420877254	0.18299091834006	-0.0221328006536262	0.0337604194718291	-0.0170391474661816	0.0840399920057833	0.133678450979290	-0.036588233023743	0.0125863449143535	0.193855551533150	0.119253841140703	-0.0262593087497617	-0.015738745886687	0.0342149294447131	-0.02106125306855	0.0642215662267365	0.127535225538717	0.153756745281884	0.163577803644507	-0.0731982155608788	-0.0167888763481644	0.203552791500865	0.0393923845028109	-0.0181061400444305	-0.0272119927003244	0.0271850231807753	0.0326521223717549	-0.0464787360865196	0.0943973777284936	0.205969894046633	0.173047236692929	0.204600576833201	0.0581389226936204	0.00124212961171432	0.213209315170324	0.120910944148071	0.0692080455436843	0.00942150149228642	-0.0437978247158374	-0.0770215855712027	0.0358756173154914	0.00366366097708798	-0.0046598401532142	0.0210809120417226	-0.037027544647346	0.219113980297960	0.0289204053998734	-0.0570628913664983	0.0836223629280289	-0.0378457101351374	-0.0183248318219811	0.00831899027553464	0.0625171193458887	0.145285186193819	-0.0478938737890663	0.165979653252134	0.124489159537607	0.179969008025597	0.138768394073727	-0.0777639353094393	0.0372400931610691	-0.0368469779422035	0.00610928710890483	0.0574238964389035	-0.0162839904445533	0.168900541473783	-0.0229647107698810	0.00916108025936618	0.0832615470235255	0.130802925579796	-0.0402354685935125	0.0360713929896278	0.00621546039935733	0.206222189319000	0.0444345665018854	0.111127978534943	-0.0473758535550767	-0.0536853677675849	0.173781712439965	0.0288455694132795	0.186701762041098	0.179345969361328	0.199110184639762	0.185232096983054	0.162830247791506	-0.0098826458295177	-0.0619675279774866	-0.0432501004102601	-0.0479949215026881	0.0471982197809282	0.100035848925994	-0.0226862333238822	-0.0593301944598997	0.0149308506019967	0.135500834397314	-0.0116207119971781	0.0325492589212703	0.0443976056262415	0.111532977113167	0.00444211252359208	-0.0300440534336094	-0.0465093465224006	-0.110293974527617	0.00241020737853956	-0.0437914063861563	-0.0573152925084235	0.07228423971349	0.00159391955917973	-0.00681512699781529	0.198807168446126	0.212477692141965	0.201293166553482	0.213940232248329	0.173722327519177	0.193472921261739	0.116093591983142	-0.0661287850036001	-0.0289793698428339	-0.00238883813773202	0.0384383046331128	-0.0509508721539079	-0.0190295223386714	-0.102190895145437	-0.0348000341692024	0.00466681830174064	-0.0443782917305595	-0.0367248311920518	-0.0516336568009483	0.0126206669164790	0.0641365072528792	0.00300069221694049	-0.0493271963717409	0.0143184333005164	0.0536655326680357	0.0679699771730518	-0.000761607945726564	0.0467516924301108	-0.00421872368505713	0.117117739558044	-0.0548262027454827	0.150569395905297	0.120008685911176	0.0218268722355063	0.139237863738234	-0.0278959424003258	-0.0236569154112638	0.170622317127608	0.000793797631481832	0.123825528119192	-0.0423227440282492	0.0322268940036630	0.0331556399298398	-0.0538836927528027	0.232249147851506	0.189026982728441	0.197294792693838	-0.0544546898232979	-0.0314908479067625	0.0524439438571888	-0.0154800254721564	0.0792743116763065	-0.00823123244228663	-0.0185957868926210	0.196285871343891	-0.073460992681063	0.156188747315551	0.141920858394049	0.149653728798014	0.0524414481821921	0.0488159616755832	0.164674265261133	0.0134853659082892	-0.0655971516794005	0.0700676540570586	0.177700911193398	0.142813891750585	0.0151450771783322	0.0868925668410977	-0.0335087934775311	0.0287486679171643	0.0164148149203807	-0.00692217285240903	0.150491945347164	-0.0327958850803705	0.117102106960458	0.0216400538924522	0.0713563433820904	-0.0352840533376119	-0.00542934154137957	0.0628485089628102	-0.0331475603716459	0.00664301055425868	-0.0409434522795512	0.103876073990923	0.114632860074465	-0.0132722318410948	-0.0230032179675640	0.0404111628822849	-0.0107583097896538	-0.0485646336317846	-4.17573302303612e-05	-0.0237629170217419	0.222034926917463	0.126825547974319	-0.0413435062505266	0.0113996735978567	-0.0457333784180878	0.0340393064693699	-0.0402726994257623	0.224832155707240	0.149045923540589	0.0137235153336611	0.101933194089888	-0.056511211177873	0.141216582370034	-0.0470716690817272	0.0289662658426080	0.00101836306851673	-0.0159611392719763	0.0903091669661333	-0.0150862561614503	-0.0906481078113608	-0.0947683750617295	0.0203548684356301	-0.0255852070175293	0.0968580422191073	-0.0279550263492791	-0.0337889010576285	-0.0514348398715379	-0.0008118380952682	-0.00128082563907013	0.0105832657805808	0.0889938209421758	0.0201961961578077	-0.00889918349542227	0.098158927150442	0.0496699239334741	0.0403052577785649	-0.0411526510803583	0.0277241923501900	0.0462659039472673	0.257993329320008	-0.0197717363606041	0.00405037159927327	-0.0721773359760468	-0.0390002777753294	0.200064937472593	0.0694809648298705	0.0321920554969786	0.169955412579377	0.0102503362790957	0.1901604491656	0.0173688468026793	0.00357199646963156	-0.0077216191251063	-0.00972529031374955	0.0232926848051879	0.0512086821931154	0.00813383556706411	-0.0150038911654745	-0.0047566294617746	-0.0255528400474256	0.0499935895756553	0.134935222545611	0.00629592496084928	0.0512209039656251	-0.0326917268171128	-0.0308986920649	0.0038168481310462	-0.00977860154477143	-0.0249562882269452	0.120793671602602	0.0126812154233021	0.0559627597392878	-0.0241769118412690	0.0313483352388554	-0.0309950329481953	0.134366977193094	0.000853648118998078	0.058485039139716	0.0241104292191192	0.0796644735449466	0.077567063379179	-0.0307385077911177	-0.00150486462561062	0.00872761949425417	0.0919362741466537	0.0657468709519991	-0.0772940171736771	-0.112499195153726	-0.0723501310519943	-0.0741372958191678	-0.0262004670854647	0.0649771478834444	0.147175347804432	0.119666145528959	0.0147295281509793	-0.0682180488399986	-0.0821966212964634	-0.000580153277688407	-0.0433376740924191	-0.0265378285496203	-0.0129984787020558	0.155657241870263	0.00575821540139469	0.149741354070598	0.0125962987856493	0.0116204360652710	0.0772167195709226	0.159626999720162	-0.0103013567454630	0.0664098806628841	-0.00788888236070226	0.00302910033822298	-0.0153399848175984	-0.0544085550106118	-0.0503427206016501	-0.0147820879089919	0.0470194618157957	0.0792200096735027	0.0571820058693353	-0.0334290690468406	-0.0777797997897858	0.157469185881422	-0.102876817259604	-0.0550118459112336	-0.0141122395609241	-0.0253339737334549	-0.0215155580145044	-0.0214783363956692	0.00572038647410777	-0.000303792331012382	-0.0606870708990936	0.175629167734649	-0.0186467018831847	0.0180374263540989	-0.0507742761306323	-0.0100083214001503	0.0753830055834893	-0.0266106520514715	-0.0761318958379633	0.00384345855966312	-0.0621284720260645	-0.0158660056875235	-0.0578811368896542	-0.0604283902741282	-0.0312557083515886	-0.0157852876580246	-0.0678817125681241	-0.0132340019366618	0.0248602249487737	-0.0603856650193246	-0.09984999478485	-0.025375994803283	-0.00456200756774647	-0.0308721703392484	-0.058322689379741	-0.0580449277429125	-0.0159250878819499	0.152863987148577	0.0145275508680429	-0.0929383351499242	0.198283260102815	0.110583828192227	-0.0251595472294958	-0.042180663903638	-0.050366879611081	-0.0443312249051748	0.09321967033583	-0.0234811866651437	0.0386053929488401	0.088240013000467	-0.0315078018468092	0.00626166202737814	0.0239507949465317	0.0682359117773233	0.0379681550269212	0.105554712324917	0.185852825394397	-0.0294869335067628	-0.0312996862201727	-0.0224495814558000	-0.0576873804040825	-0.0744748693614814	-0.0213936324769668	-0.0296680560768345	0.112432235850647	0.0487105654570804	-0.0422127183669476	-0.0398467209149084	0.0383985477574725	-0.0140622355224254	0.177530573624005	-0.0240746371858665	0.0856478750127589	0.161000247754175	-0.0197141739038359	-0.0144934620167906	0.00195492423442773	-0.0390876212195813	-0.0200497844634499	0.0268967504768697	-0.0641644468461734	-0.0807894597497084	-0.0542259994357493	0.0216302618330764	-0.0182909534042609	-0.0669861918203939	-0.0430235392408687	-0.0628371443997726	-0.0152292027500468	-0.0115423515710994	0.00801147266987444	-0.0184299827194736	-0.0579564869034166	0.109466051451414	-0.0964914409736548	-0.0585670779362444	-0.00519467071061816	-0.0131199247435149	0.0586387852103459	0.00846945189341397	-0.0678603782402808	0.00275290852345547	-0.0135733930594625	0.011121076209495	0.00277002979321596	0.00217324031295672	-0.0205892108504163	0.0162041718841559	0.226858390202364	0.0264249086837139	-0.00381644475557594	0.0608619318559976	-0.00208915670878457	0.198141423560677	-0.0689461029524929	0.147505246099532	-0.0308931834067124	-0.0218780249838219	0.133350888205448	-0.0163116144967287	-0.0081690488312569	-0.0179000707589619	0.071984212658344	0.0535043416570234	0.0296669479665746	0.0318250314155735	0.0109994874367379	0.0694381518372064	-0.0495266738101087	-0.0138316434416754	-0.0637585943518113	-0.0089044417171873	0.0056755334602807	0.172055957912570	0.0227884376276147	-0.0312596549043252	-0.0840841447972428	-0.0463095616551561	-0.0362575983422524	0.033047023428472	0.0251343395408459	-0.00870461465942925	0.00893686485153753	-0.0597783888398359	0.0522277685913991	-0.0132365193298607	-0.0182762296471885	-0.0207232771126361	-0.00980606522092524	-0.00549500313599678	0.0419631521940882	-0.0425528021880248	0.0758850235511717	0.000461218965667934	0.052303857669415	0.0142838304423815	-0.0492184183662258	-0.00785678223204857	-0.0628525349839999	-0.0100677420841667	0.0249043343239095	-0.00791494866429694	-0.0180673499617314	-0.0274517416259103	-0.0492023838704369	-0.0325180014842912	-0.00585209360976003	-0.0463351667304858	-0.058664412887056	0.0858623948688571	0.0859847560250558	0.195590528989465	0.192309150417183	0.178585640788596	-0.00322687186302322	0.133705443437309	-0.0638952765387047	-0.0694417578440092	-0.0218001197108729	-0.0866315037450315	-0.0707872878390497	-0.0211393453820250	-0.0385419170756895	0.00793170085159356	-0.00260644225046549	0.0490507341695205	0.0275817190356569	-0.0646995753804044	-0.0560279976974594	0.198522514392061	-0.0341392417140391	-0.0493073952852391	0.0172025745978266	0.0143933479487479	-0.0377541617526499	0.0210296041011156
"2610528E23Rik"	0.152889687793132	0.215468782252704	0.297965343479457	-0.02175390667958	1	0.132484366559539	-0.0319666420357491	0.0908930595461293	0.0442070952444236	-0.0391783417204207	-0.0208135074018199	-0.0290744421703088	0.229577414843643	-0.00500069419512493	0.0407943087228136	0.0294968291893810	-0.0117213627014313	0.0832470947974733	0.143229835057241	0.00271191125267094	0.0638892362114708	0.114548789098593	0.0506307510150315	0.168441464757335	0.0619076397411062	0.0293388872486892	-0.0334264064741161	0.100516249740907	0.0568391461941626	0.060056579697428	0.0528544326756099	0.0551217413230716	0.0536150586360528	0.0216306744279127	0.358189153524995	0.116667560798726	-0.00626594817506196	0.180482839985468	-0.0198851516635316	0.153886835982636	0.0752375762618406	0.271324825700719	0.168919344835948	0.0945981410921854	0.275526886937188	0.172513502614654	0.208390013037218	0.267539009837656	0.195427101032559	0.0333103090100734	0.0178808661749372	-0.0327529183969756	-0.0293506692103374	0.00379156715144335	-0.100134350591984	0.0703979145769708	0.034948885164262	0.0842327467511604	0.0137687316103867	0.230439008890542	-0.0271389315881616	0.0680625543780698	0.00161106830462294	0.0332323172574407	0.153481474071614	-0.0255984929515624	-0.0312588837172827	0.00394361013267941	0.0720312989068564	-0.0144623940968150	-0.0382552174264479	-0.0221645873398799	0.0323365964438619	-0.0117765408137264	0.0842881347185692	0.092855117534026	0.218889950157970	-0.0335473472926054	0.294647627406439	0.159012276029206	0.00484540977673784	-0.00339893978903357	-0.0172226576015532	0.133598723257143	0.0584748019994793	0.291687473507992	0.0550805697511254	0.090274992333428	0.0164061743439059	0.0563073778154889	0.0951333340362596	0.0901046528530077	0.131332063666126	-0.00855056512070278	0.144949923642394	-0.052390720063869	0.0291499208812786	0.0106210143856592	0.00611955910625866	-0.0105133773913052	0.138879868156379	2.49149882387008e-05	0.133978195343710	0.0098607883257905	-0.0312234966614986	0.137983333461640	0.0277041337907981	0.101459156329408	0.0206774826923615	0.0101768448573718	-0.0258035947043518	0.233867565279926	0.106527351467179	0.124986376720095	0.0772470420561482	0.211750370802679	-0.0113030138948675	0.00856110463046128	0.0189125435762669	-0.00118424469900512	0.0362595915562651	0.0868754548375381	0.0942063650741196	0.0308607418458949	-0.014468155861362	0.0231027194751685	-0.100980683215677	0.00879081714687005	-0.0271782130769215	-0.0276790090510451	-0.0181421118187947	0.278437085599138	0.240059073923143	0.229257086055611	-0.00446486062079158	0.00857906285784533	0.0199862810485584	-0.0174486140388437	-0.0203466734832735	-0.0328950847624312	0.00150075995059178	-0.0297596676598471	0.216511763874162	0.00821118961864309	-0.00519730768815671	0.0812375099078368	0.0285868994333982	0.174467525606484	0.00825639326605562	-0.0175277496020601	0.0191348677771641	-0.0323414972569674	-0.0259871998428149	-0.00252416372540779	0.00934819825725586	-0.0142473627296216	-0.0264285705735711	-0.0268988180719557	0.00367966786063053	0.00441743851210409	-0.0723940404755528	-0.00256193725451862	-0.0515770205863372	-0.0403323372781892	-0.0244171850760552	-0.0429308637702935	-0.0228183088016863	-0.0159260181001919	-0.0724478744115665	-0.049226084983178	-0.0288992849658083	-0.0297106954803563	-0.0331210180542631	-0.0336032341904561	0.0232853533135745	0.00464446849625514	-0.0100670320006463	-0.0218908626726892	0.0671445626320104	-0.0619835909043737	0.00288936404498415	0.0366942763068461	-0.0181452512456463	-0.0114918303428609	-0.0238674540701596	-0.00572279715169212	-0.00889556790067427	0.00638241138270711	-0.0228273514091321	-0.0535637480129116	-0.0670407372855498	-0.0359356571224662	0.00739891958115367	-0.0146596683511216	0.393623649081971	0.130694508863048	0.01793764404188	0.163513685795681	0.0794654968380406	0.00095027508556813	0.0834091334960495	0.0922575202992271	0.0309285834450604	0.0442045789499267	0.0616901580419406	0.125418565932898	0.125550014166165	0.0560047770045683	-0.0134220439226723	0.0261143714105665	0.133509884882101	-0.042697734000098	-0.0206733317445741	0.140175057648982	0.0431392286948086	0.0218135588541737	0.0244255120293104	0.14716022534783	0.0522383657973961	0.200553550430219	0.0601637094661509	0.167845765706854	0.0473892245321908	-0.0134194820369064	0.00721107435008988	0.155205693067296	-0.0510006580429101	0.188741484996473	0.145949888883857	0.075379955170818	-0.00607391381480127	0.00182261350291125	-0.0461874729052933	0.102295428709912	-0.0332113206563962	-0.0147219918035048	0.128019631416396	0.110256405172671	0.0284127389679821	-0.0186956423446753	0.0396712143581831	0.0505018996549546	0.126041401843090	0.0115171913750496	0.0531455259134363	0.00377345271248957	0.0654441307985437	0.0173613798169891	-0.0661078284241765	0.00693433583281006	0.0771586261798198	0.177766517190433	0.104867876726935	0.0886457513075504	0.120835948454654	0.0771024752170531	0.102916612554807	-0.0664128872016169	-0.00194662320158193	0.0547280866768656	-0.0312912718706025	-0.0173111550888797	0.134763164802262	0.148437397066739	0.0365093213004764	0.0462861625303998	0.0430257384978822	0.117727515019905	0.0369257332377094	-0.0212855492606991	-0.0386628254702955	0.089143033943046	0.069761716406123	0.0407527441376862	0.0235142866402827	-0.00218951476405498	-0.00731509705961089	0.0289340715655660	0.0103973872141769	0.106343622429041	0.166876428605463	0.0226695611700032	0.0309001797544214	0.032106666948268	0.214054951734319	0.0336547162094216	0.0978368220656962	0.0960545407552023	-0.0319716189284917	-0.0563741037834437	-0.0125575321867682	-0.0438252426556741	-0.0442591018393966	0.107812643541141	-0.0524452202904882	0.0201483966858330	0.122464384700751	-0.053916111418627	0.0151440033232486	0.0766591869695017	-0.0481467763769129	0.00954158180242662	0.0101070299526272	-0.0423794025909763	0.0984455549333675	-0.0202441282958249	-0.00649244032863526	0.0817281066918993	-0.0225800470825994	0.202250200830404	0.112996869901985	0.169681994577604	-0.0222677304328260	-0.0082869757432244	0.113506625845427	-0.046274967745377	0.0269585202111991	-0.00113434460289912	-0.00555907957746395	0.16672018666628	0.0261979580099014	0.116679101444195	0.00455504296967846	0.0123786755867408	0.324488172885023	-0.0114193676896064	0.288433158566388	0.0468908767808416	0.0492357427355328	0.04074342545348	0.059328598165142	-0.0153109048543799	0.191390118179710	-0.0450309848866861	-0.05407492755669	0.0335976701040082	0.318904668197691	0.119577421227844	-0.0239263763582054	0.0586804799734592	5.36821755642744e-05	-0.0532125479722178	-0.0360820767693823	-0.0225050354914811	-0.0283692715099943	-0.00519717880042396	0.0653116017093875	0.0655106673402654	0.110523347639266	0.032896525455371	0.0602863180642295	0.0647142125223295	0.175946038776459	-0.0203270474603802	-0.00457531966715925	0.00277636160921538	-0.0349882333298868	-0.0355316019737549	0.00189108556688696	-0.0355411961687904	0.05894823960943	0.0161379790886718	0.0746582797516695	-0.0163802156995960	-0.0125425893823806	-0.00120046826102549	-0.0650238469374223	0.00402583882381801	0.241844112424399	0.0317874626870207	-0.0210270100310109	0.00612886346760132	0.0131271809240203	-0.0197845926678789	0.0298612234095166	-0.0270561183467541	0.253971487886669	0.0383316595372813	0.123686103763822	0.0483584483740505	0.0197279841614807	0.106099220825771	0.136499331958921	0.0897614560313511	0.0206298100097403	0.0933974503894971	-0.00369725578204218	0.0858810513646786	0.0434380073433636	0.0138474334996664	-0.00822285871089303	0.145142977263786	0.0702565681074066	0.0762773725864102	0.101802999382027	0.107078800835403	-0.0442250255952014	0.0526059369567916	0.0199561676447906	0.0277160660244123	-0.0394729842179867	0.00225450628307253	0.0568057059688941	-0.0266197857899093	0.0905457915742403	0.250998061650553	-0.0197786681116540	0.248667556771057	-0.0198721515815559	0.0647657686521722	-0.0737585761494473	0.00602723465588964	0.0423966573260965	0.00392224884070436	-0.0163710852095469	-0.0105717387414268	0.102139466299164	0.0775906951654026	-0.0244140437162379	0.0134851143216833	0.0904978641509649	0.182003114605877	0.162832364335181	0.0177272099890675	0.221053133142957	-0.0149244774699064	0.015820196282596	-0.0444032344682407	0.0255793452463205	-0.054190659339796	-0.0203548462318881	-0.0234563958756392	0.154834285070058	0.043203024028803	0.0176412582497293	0.0302988860850028	0.110378308810817	-0.0435701843467619	0.0501391843095089	0.135256061004393	-0.00874170453437378	0.286292215259195	0.0225027469900332	0.0109718505622726	-0.00432236799259237	0.128768532204672	-0.0753036135981337	-0.0469124956868211	0.184782495662255	0.0027019798551157	-0.0292812581877616	0.125231052026035	0.175774217053382	0.0390871293448386	0.0259357505000128	0.0613901046207454	0.173257556588690	-0.00487077084161789	-0.0119112666360197	0.204742069530829	0.205777582058753	0.00964129954727068	-0.00960717829903917	-0.0341401443753667	-0.00383427461064065	0.0355034095626994	0.0754327669042111	0.072120834510544	0.0442198998922463	-0.0134902685573149	0.0583055228641245	0.00480938993995364	0.0651978190855594	0.170641394176546	0.0372676391426379	0.0297356217945774	0.0529922347570892	0.0861706437458824	0.140818247589622	0.135346044127720	0.00702197768085313	0.0702198107380474	0.165188756550032	-0.0156690665470098	0.137327691810841	0.0463583160247498	0.0200898111999386	0.297399133369923	0.0793354045837277	0.101543691226023	0.0995187356399442	0.0716617595589202	6.42981021122816e-06	0.152154421088920	0.107405470300323	0.0639575630758382	0.20596929714328	0.0448599675286306	0.189935869865567	0.243380905238594	0.169955423002608	-0.0466246059061899	0.150387987594329	-0.00173713939489510	-0.0138379036731920	-0.0361379078485257	-0.0206609495789067	0.182104000054298	0.199568039285219	-0.0177041522152602	-0.00328069771576882	-0.0104078669829653	-0.0246467045919703	-0.0512043831179101	-0.00284505805783700	0.0208752055640699	0.0436885188411201	-0.0355614534571341	0.00374049447164127	0.0728109284736167	0.064315972228484	0.212956061661839	0.134640920100823	0.0178310016472797	0.00360883963029850	0.0103514674453054	-0.0468473881855129	0.164593243409747	0.159655556446667	0.121975300638609	-0.019963925542218	-0.0252034002444127	0.0240324362984209	-0.0258420868417768	0.118726664981181	0.0490001835942817	0.45965821771848	0.0164013925150009	0.0333734733363384	0.054427715420854	0.0201136877338836	-0.0782251529596073	-0.0188530787410890	0.0460091079885009	0.146555770538323	0.0501055542265933	0.00736996337721043	-0.107681892500128	0.0389434361807417	-0.00160831783143449	0.112927864471039	0.0349897437068429	0.0112202813041773	0.0557003880026982	-0.0406691230091847	-0.0539814581910535	0.167487247916427	0.103249287314407	0.0971237302874222	0.00692564640651995	0.0478034786428555	0.0850564572194767	0.0456223476684078	-0.0380780087908181	0.217520577781954	0.0093217942683905	0.137004266910008	0.0193228753430752	-0.0282830516421633	-0.00764334740715024	0.100474568809379	-0.0590972427456959	0.0201458603979832	0.0275421397929173	0.290550170475142	0.258136349934558	0.182322418047094	0.0302937100409241	-0.0426435663373722	-0.0215106649920075	0.0691733652914008	0.0501517454584283	-0.0596324828286592	-0.0187277931204922	0.0568410337660841	0.142667087000779	0.192934552005037	0.0623258349029378	0.025150698907897	0.0962492644574994	0.0349605403751702	0.00188465448772040	0.0180942815054745	0.0105064435305658	0.0769713086844023	0.154517188861896	0.170354879874512	0.0966687320905571	-0.0161013811472257	0.157273811590561	0.119527837387912	0.0772318290805634	0.0474747971085712	0.193370981131733	0.131385292874436	-0.0126502025696351	0.0398581828892454	0.121566731415222	0.113190112083342	0.234327107999330	0.230186554840479	-0.000844604932099877	0.0560973129176497	-0.066085295377512	0.071107289087144	0.109613006152372	-0.091642033895542	0.0329505697693861	0.0761558381455936	0.0111680370729958	-0.0020359098989832	0.333293179062111	-4.61453329571137e-05	0.0241513078683694	0.00469588691836147	-0.0588682844829313	-0.0584288362887315	0.0468635556240474	-0.00908987934117658	0.00686868787484171	0.0897833654400981	0.0337351675720328	-0.0389272063165584	0.157630877793871	0.141288223036546	-0.06884347194982	-0.0772537684463065	0.00562753319176721	-0.0232895042949532	0.0744882436394757	0.166526647513641	-0.0207717875593061	0.126970199249645	0.0707292696969563	0.270650078073753	0.0264919905631926	0.0288963843094547	-0.0281879975799305	0.157316569133390	0.161497725157115	0.0825189737346182	0.00443519561038591	-0.0130268787283759	0.128648918517414	0.105018312533127	-0.00732139675741848	0.071432897387954	0.0939874147730202	0.0136827217058605	0.206678574722108	0.283263027323193	0.00475404871013966	0.246437056364188	0.174499861335193	0.26530372149648	0.136434549392246	0.189072393198925	0.171553921260065	0.264943598002487	0.0829905638170094	0.186028769355761	0.0577620995972009	0.105849718615165	0.0171516853435239	0.0445971140980926	-0.0452555464975542	0.192976108316949	0.120019278864855	0.0566151499528840	0.214829211748407	-0.0412448957986953	0.0168921352103246	0.0577779054434469	0.205819110431710	0.0775621765222789	-0.0179289022358359	-0.0172939177531327	-0.0150231070192612	-0.0808147925797695	0.0156018775621334	0.0124151405242783	0.0393179543897989	-0.0221427798202823	0.073480137542103	0.0303603648805573	-0.00836900705063203	0.186285164617693	-0.00852171690609784	0.0864827177945702	0.0667874126135375	0.0344466102917728	0.120001489887417	0.109242460988668	0.195033308437865	0.0280808598757255	0.0277997206030139	0.0453996557037527	-0.00152395889475590	-0.0145682113894680	-0.0245616661532983	0.0134434066334601	0.0213152113804542	-0.0216481865682472	0.0120566394341589	0.0625346383235854	0.00339651238413890	-0.0236441378807741	0.231072751461198	0.099461362159124	0.103162198015629	0.180029168230888	-0.0115326228333436	0.0171488037408418	0.0385966018786305	0.0723811667196439	0.0520144886585187	0.0159444772901511	0.221416599903712	0.104136277581662	0.100725583118514	0.1894285447612	0.254828504977274	0.134828492790817	0.0853363802030143	0.00189780708621856	0.155742756650277	0.0947608648206954	0.00403345887205529	0.222577313698308	0.0556689416944899	0.152057813116864	0.0655073840984816	0.199442910678935	0.127520243696944	0.117137643490399	0.168905445770718	0.15526072404421	0.247975709596446	0.141123274373740	0.0159853269705064	-0.0564123556061999	-0.0184515021793871	-0.0518731789423626	-0.0289343994915035	-0.00600724534059871	-0.0109893296845297	0.113731240333436	0.048991379063638	0.123070434026884	0.155257621218513	0.0794152214907126	0.183652243651348	0.000392245320047243	0.124143648607839	0.221484657616287	0.0338601378538332	0.0266661548769023	0.00101860783924728	0.193289151144837	0.0938913354194756	0.0420550504162781	-0.00727732046679148	0.123491073337901	0.253328291410426	-0.040544868923817	-0.0744338582308114	0.179522407229145	0.192611919209725
"2900062L11Rik"	0.113544453220459	0.158873829893690	0.0907596586764605	-0.0386014285995197	0.132484366559539	1	-0.0154459157535115	0.434495764714536	0.122108985033169	-0.0616185106753946	-0.00861052238837624	-0.0411144461057231	-0.0118848365685574	-0.0171190342570003	0.0453971258115895	-0.0176875652779106	0.0544712588333789	0.093497381086816	0.207742712557629	0.0139784538182877	0.065208863527773	0.193523077276628	0.124802842997193	0.0306386201591123	0.0799165668296552	0.123337994985787	0.046494894727569	0.00907060916586999	0.0838556202666909	0.0289122535867284	0.0364895464039815	-0.00395488652672362	0.0944717394088608	0.0180777663885289	0.0681626790706385	0.0628864109182903	-0.0163137056631136	0.0611036890392772	0.0237517510449524	0.0954198042371897	0.0161012268308224	0.128388802240271	0.139683024730153	0.157389374838812	0.0746456093663644	0.0761514003868792	0.163072741263278	0.0613663430370741	0.0725968939908911	0.0800345673164257	-0.0214012673611477	-0.0576351645001362	-0.0346696321119666	0.0403427047981878	0.07372629342356	0.0425532463212332	0.00884557347330354	0.094706325909739	0.0551347646119235	0.120588719531573	0.0193007593196310	0.109304967932151	0.0240233925140730	0.0570639080269582	0.0527932318493162	0.00632858539909717	0.00855697130468726	-0.00307964489068679	0.103517256103876	0.03369741218766	0.00417452938947301	-0.0458210464367423	0.149492668709036	0.00118131771460063	0.131181509253548	-0.0209854872575670	0.0270032624977331	-0.00292149569761444	0.154524323779648	0.156836887722228	0.059592175475297	0.0774712811502656	0.0588746379799765	0.127507871165677	0.109831991904649	0.0159098295306434	0.0799455680347685	0.101623421335911	-0.00631556375013632	0.0515903403073983	0.0199601256934762	0.110207208152737	0.157685844775047	-0.00466704342274776	0.140746835106056	0.0990216362643957	-0.0194203799569595	0.163039211226646	0.105077776888908	0.0508580979796028	0.161184423700393	0.174841617321706	0.0493047995490775	0.136311972288556	-0.0385837814521716	0.120287286501176	0.0335166787949578	0.080754458054692	0.0833991222721334	0.0693503068768316	0.00297451494139421	0.0910122335375286	-0.0226596624915984	0.148798405369167	0.0660651316517865	0.167206708864609	-0.0203631688290967	0.021748893671559	-0.0021890547477842	0.0170020195940125	0.0768017808412254	0.00982065160006658	0.0236847523051874	0.0881055822579173	0.120034460863140	0.091600092264427	-0.0327533925717515	0.0299600573514498	-0.0511346665186057	-0.0296225787195753	-0.000300610371436708	0.133531528420779	0.142135894076259	0.136906424871528	0.0539980047437844	-0.0101714344583647	0.0485181494184485	0.0292755450964869	0.0812534856547973	-0.0530518918934573	-0.0118536559851167	0.00535755418853182	0.0558167555581119	0.00402909057918756	0.0119613466544983	0.127437356055871	-0.00729625305169501	0.0864840383281756	-0.0263611473197631	-0.0151006933062813	0.0296802129742502	-0.0479605794970444	0.0967910951764409	-0.0457606426112406	-0.0308040040476730	-0.037428346188104	-0.0117266882156321	-0.0286648373654508	0.00495870445486691	-0.0417017275321577	-0.0438662577063743	-0.0253270170114627	-0.0244268534211822	-0.0337179233626136	-0.0147910819650100	-0.0388665531596347	-0.00340666414986528	-0.041534520285816	0.0211666690636592	-0.05176412769215	-0.0233908801674635	0.0646347940911788	0.00275617883693676	-0.0308604141460595	0.099304714223359	0.00457449319007785	0.0494625653356704	0.0130026027696918	0.0812363756382653	-0.0202330727281245	-0.0162392324948424	-0.00697673770815818	-0.0316671779112423	0.0250570832491455	-0.0222953703929738	-0.0314272958439986	-0.0163871916515688	0.0482066456367692	-0.0209444365237651	-0.0428033482291041	0.0693476695158833	-0.0493124444999688	0.0894371804765831	-0.0337129367763259	0.0889713077826103	0.0740165692125646	-0.0650775702190337	0.0385722767651529	0.146742264765318	0.000160487952298939	0.140962348615111	0.065055020882047	-0.0115661636621845	0.0589770906800554	0.0054133326100259	0.0408046801153892	0.0623777296860652	0.0458145659842413	-0.022113416045535	0.0411507093244182	0.0514601872563281	0.148687228275051	0.066614173576712	0.162882619939878	0.118081316032266	0.131061976115426	0.0143567805483616	0.143524956781753	0.00264946330097972	0.0890260711650367	0.0979750308511327	0.0512344281364775	-0.00387683949463308	0.00457009447987397	0.159489833367949	0.000989694760025424	-0.0300749138597885	0.0491896060117605	0.0434556063991294	0.0980954176703923	0.0153169359147833	0.0124905223722382	0.134192707428835	0.0624250359676272	0.0103816208435085	0.0334005527990902	0.157926109467666	0.0132453101041883	0.111906045382754	0.00691439623935301	0.119772015281132	0.126307346853278	0.161212706506151	0.0195361414540759	0.0233239317407077	0.0203908792600970	0.0641366471796529	0.0332017028373226	0.000243419919899159	0.177970267067958	0.0834109956463959	0.156364982918144	0.153690731599580	0.0718591490415209	0.055977136367598	0.142374240856964	0.0923907480243368	-0.0253280369795902	-0.0294242031529003	0.0560735538695953	-0.000721455922548023	-0.0194313413939579	0.0597370779262846	0.0328909044353088	0.076215208227432	0.0647060330851009	-0.0261660751017793	0.171944744683555	0.054505343454999	0.00956706195286227	-0.0247808466241179	0.108037309765252	0.046357873571236	0.0693320290571043	0.0559376902561317	0.0403093867976096	0.0586091886968858	0.0517719062890593	0.019526226515202	0.0692256377154529	0.0845368225371876	-0.0186932811314096	0.0903689457513273	0.183286233467370	0.0378110971438437	0.157352353197669	-0.0064423914000703	0.201003674936441	0.0753200730416106	-0.00337638763435162	0.00328667695555506	-0.0336073571748926	0.0145768920105062	0.0855894274848319	-0.0436376529660774	0.0108443277089707	0.0285275428327248	-0.0316178295653936	0.0531034972868656	0.0753425993519581	0.0339006313837155	0.0163774328849134	0.0744836639282891	0.0534508100932161	0.184754257414928	0.00208493126095103	0.165937215108045	0.0344255490561055	0.0508915427328108	0.134822271040476	0.0475671482175059	0.0276648608230316	0.0501005125239233	0.0246040621840956	0.182646309067769	0.0270759852495618	0.0572403292559489	-0.00986130813623843	0.00297073066272237	0.097994350076691	0.0167347123474887	0.139360318869675	0.0326396682240757	0.0859162925398063	0.0353724615163079	0.00515175028921325	0.188664550690155	0.00534887357532903	0.0758370659547796	0.0058342532910241	0.123068810115018	-0.0412455605110918	0.0533059062378374	-0.0260844514916564	0.0553249859123767	0.0514812207773578	0.118002834917692	0.135058776507182	-0.0392163965295876	0.0544361456901581	-0.0195566395694516	-0.0260524982525403	-0.0349507438131639	-0.0258836337521821	-0.0333271489123334	0.0445398520922094	0.108774168040274	0.152143798904276	0.090708790227044	-0.0132135844250013	0.0229370363126655	0.0145114406506008	0.210709969276437	0.00255582427929873	-0.0283902877519315	0.0410464345720277	-0.0195217947999014	0.00406971268810109	-0.0185550880092138	-0.00101244311277923	0.146146471046348	0.108821504414031	0.158582631405818	0.0198099958719915	0.0613397386863852	0.106703037686294	-0.0253532104535030	-0.0162589509055470	0.102951897761911	-0.00401126237815414	-0.00207827176005202	0.0132698606495848	-0.0230818916435320	0.00355306602628308	-0.00988525363697981	0.0645630966085196	0.180462281529276	0.0680737626720955	0.0549511215910267	0.0522587213491231	0.122908649300438	0.0144842440907130	0.168961886765157	0.0813909792120594	0.135256809003173	0.145241281486727	0.126350071188488	0.12087299974335	0.0847368146646648	0.0629313066083793	0.123075484966401	0.0695056781716184	0.0946443467712869	0.0219349968920419	-0.0192216374192374	0.103053552113899	-0.0428223777678743	0.0371547379833768	-0.0303561910899954	0.0882862254033578	-0.0106342637971803	-0.0369358389378006	0.00443070095793791	0.00131264401992968	0.123511749399857	0.0411708779666390	0.0322518715687188	-0.00725313971413715	0.00658260940590269	0.0984106046367258	0.0115857221744165	0.0276207819327289	0.135435521917159	-0.00831327184046586	-0.0256391094810658	-0.00449513483251243	0.118437297591096	0.104928543081486	0.068689018966475	0.0979421520399545	0.00964823520945495	0.163136473105750	0.073207946791146	-0.0304683649651801	0.191412042485906	0.0335767088403436	0.0168370678624498	-0.0291154147217656	0.0840948438938508	0.0358062336732793	0.0260335096054643	0.0796172934470251	0.0936186745049719	0.066224819211518	-0.0170656259707969	0.0601231945839214	0.0409747038466596	0.0638078645491906	0.065535107642274	-0.00867230521314593	-0.00140710564886371	0.101039919956524	-0.0105158580651151	0.0255174063008524	-0.0602594686662078	0.128284182938938	0.0527943881813045	0.0238234854525187	0.0290246601809413	0.0399355559529863	0.100802657029144	0.105171736874148	0.110553976735383	0.0611294593287922	0.0535068309126139	0.0791312492609207	0.0261523042668174	0.147138465854608	0.124602886456321	0.161265470175501	0.0100726431311417	0.101444826464511	0.00418626699362424	0.0160942476627107	0.0528528510498811	0.0566678423604759	0.0411106332742716	0.141513463187269	0.0483967095348405	-0.0272706278334454	0.0128641900111824	0.0143114129969204	0.0460026513578092	0.045028817910044	-0.00465182492399061	0.0778087202006028	0.0404800691384123	0.075225099968958	0.0673165625662654	0.0106985266100420	0.0176684241540857	0.211579111507223	0.164861995130716	0.0275289214620289	0.0564770035072317	-0.00145386008119731	0.086316912504265	0.130744458069668	0.107976777745082	0.127462130419326	0.104371760903421	0.0840202831494474	-0.0195181060627750	0.0438161571682971	0.0900542894532903	0.00935604479235484	0.0728293505859333	0.0253173870812705	0.0730713408658673	0.107307240434420	0.0398072706822345	-0.0413757360584471	0.0914567451130088	0.0273077299474785	0.170575125128266	0.150184786988285	-0.0312778640981153	-0.0113473099833442	0.0103277685138033	-0.0215630486252926	0.130659304354124	0.0251808501025294	0.0507900586287527	0.00752527189031287	0.0278032114732019	0.156628500968983	0.0287209427584472	-0.00109556489228215	-0.0466004601335324	0.104973786351880	0.141914484503983	0.091600113766109	0.0671263139871242	0.0471125181501637	0.00583036540493949	0.0730014192033352	0.0832027059540093	0.0393841963369618	0.000832272525284488	0.0305136623149483	0.151021553202540	0.0255044428733665	-0.0179344630875744	0.0198708303689744	0.0184066449218594	0.0161958358521618	0.113408548934492	0.028973525032673	0.100867455190479	0.0901635223940705	0.0122910328569712	-0.00164287113980571	0.153168131467624	0.104230528585086	0.0976448629763827	-0.0176673311634641	0.0779905803628792	-0.0215655241356024	0.134803448615159	0.0843223231843539	0.0433390349937892	0.160463842205176	0.160777987155364	0.0873678969899877	0.0571396201105567	-0.00934755570249874	0.0220635380542222	0.204611055968414	0.282525442759496	0.0938107657749663	0.117535587318453	0.117623052522275	0.150028625238461	-0.0462842268969894	0.126494453126253	0.0646513198161473	0.0451845992428086	0.0177390349569307	-0.072923585638398	0.0489004725850136	0.101756332683195	0.053744891988274	0.0490635739133878	0.0454602717581337	0.106567935639411	0.102702943085022	0.0890867491039209	0.0227012697384070	-0.0394705188842257	0.0782687139112636	0.075751848710995	0.151482318882548	0.0875176754812604	-0.0167169484411833	0.150045181667197	0.0682857416945142	0.126906715247274	0.0967023240169695	0.108950559932527	0.0399067375873271	0.111278863311163	0.085315471374461	0.176788916134542	-0.001533560442061	0.127628678658305	-0.0039871439829831	0.095346507492825	0.0847113974084855	0.0564485138445213	0.141191844191527	0.126784965219291	0.0768833226151495	0.181738976761147	0.0509457971030294	0.128660729642054	0.102018496593287	0.0247969939048108	0.0215252060918403	0.165726265234367	0.0870960273955647	0.0280339629702747	0.128079620331424	0.0740990554412064	0.0198195947425288	0.106390247090836	0.164879247049201	0.13623206457408	0.157672935928628	0.0443846880268675	-0.00298042522226405	0.131608415509205	0.0994385184106655	0.0219322463997577	0.0696016448411737	0.054491715489695	0.0677837303355807	0.040169086849851	0.138704793500030	0.0515878464003683	0.0566986832028376	0.127345441618887	0.0463601280124004	0.0358620007547858	0.0547969871763305	0.0250893123588125	-0.0656595001166252	0.00734419278893617	0.040590983092765	-0.0247293704318768	0.194012877710307	0.0647712641036606	0.0471266701960018	0.173787785549184	0.170097516420619	0.0663733065900503	0.0865657763198184	-0.0555209453075222	0.0655829750329796	0.140969649733505	0.124482682760378	0.104993621770639	0.033662574925552	-0.0149088019847366	0.102660088553686	0.00947999673688531	-0.0040374394611398	0.0473079097070803	0.0487588192009710	0.0044070233991014	0.158910919890839	0.083632095561505	0.00640020951337247	0.0610304739988738	0.0935469488229405	0.106650952192819	0.0291549281508708	0.0875531381565946	0.131203638487890	0.121251395013933	0.139678416963289	0.0794379487993797	0.0805174581912412	0.153732796968989	0.0301870950935019	0.129259116902305	-0.0731235514327901	0.166294582643600	0.0950437203578443	0.0978717501730223	0.121213783271168	0.138870538529892	0.085143502143732	0.150558935490800	0.119442891892015	0.0769114355224726	0.0347756083350683	-0.0287656846701973	-0.0177526435755375	-0.0547718170415829	-0.00662904557858046	-0.00461069597351888	0.0862750667571386	0.0527489779945224	0.0496959523952765	-0.0103462627268577	-0.0390983040457044	0.196221169003061	-0.0131606458976605	0.0882589729265948	0.113682226424872	-0.0106957155785748	0.0864862828538106	0.0943161998266594	0.169426267313162	0.081891025696419	0.0819262269273987	-0.00337499862384414	0.0219983701930520	0.092898604988317	0.0472048157875156	0.0495610191953045	0.0696165501063606	0.070514671465194	0.119972005855698	0.120770527997342	-0.0079086586498135	0.0931867703500886	0.0819576284661146	0.114330310998514	0.0365175823751067	0.0841551237087583	-0.00578307132040129	0.114354331175159	0.00379408356301909	0.0232962793013257	0.0819996629544419	0.18845845429247	0.0888430279292822	0.200730648939599	0.102409324737988	0.0791332316524344	0.0555095146638709	-0.00632603227728831	0.187983891936480	0.0238970249001115	-0.0155031316754755	0.0254634898219400	0.00457154865630729	0.175935861163683	0.0204361086769415	0.154928473105030	0.0645151600872397	0.0873438766031136	-0.0096519926790514	0.073679120810231	-0.0201496766897693	0.0674075850361235	0.0537266932577091	0.160549177290585	0.0302384886074987	0.0476161712321934	-0.00105016617899518	-0.0525115071549525	-0.006187535743485	0.00680619522241028	-0.0132578737536231	0.0106492366675435	0.0071776227114874	0.184600090312867	0.150476008366124	0.120401921413358	0.0472692510875874	0.106519908955382	0.126742233983955	0.0677586778061154	0.0164100820690807	0.0618689622358639	0.0231486646374706	0.0526301217355347	0.155423406722741	0.130390991787271	-0.0277351645351616	0.0300819013227435	0.145466922733593	0.0315528127250455	-0.0224301791794416	0.0841698424556385	0.0507667508414527
"4833423E24Rik"	-0.00334813351656913	-0.0266555513457571	-0.0452926685730081	0.196781002814381	-0.0319666420357491	-0.0154459157535115	1	0.0683840619102751	-0.0120961996381423	0.224090376589181	0.0229914829752918	0.164489396094914	-0.0551248485354093	0.130979208721691	0.0873987245521856	0.186616652913655	0.0989371493649588	-0.0327987984146060	-0.0244732556559723	0.110811616598740	0.0374816082037916	-0.0242997503264055	-0.0163583145709829	-0.0132897144452090	0.0851394743774317	0.0676216427842591	0.106465330798811	0.0285306473038145	0.0198157923769606	-0.00919450869913699	-0.00269845484268995	0.0488876392781701	-0.0498999095167731	0.0746880959534955	-0.0603064091395671	-0.046796514929832	0.158559989849093	0.0157875514214964	-0.0098519972798459	-0.0571344355641078	0.0416799086725731	-0.0299647818149931	0.0355691392416578	-0.00443704758191102	0.00370058250213500	-0.0202734146557780	-0.0261740242770379	0.0199199216787742	0.0289834237846582	-0.0340010304127793	0.079863345751599	0.169458219240382	0.174733873850287	0.118526366604102	0.00082574800875052	0.0194350970055587	0.0813665293813599	-0.0459840435054401	-0.0310517276912064	-0.071694422283506	0.0828903309417845	0.00498670096382206	0.138016122086475	0.107944932091910	-0.0308489477994649	0.241514891218193	0.156382695541728	0.155972255365432	-0.00567691326104085	0.0812127218834675	0.148669070299058	0.192073480383949	-0.0554575972391937	0.217383651888834	0.048760597354445	0.023184074171901	-0.0392905791811049	0.114352100456183	-0.0373705060288661	-0.0352480466661197	0.179229514081866	0.0247707132313292	0.118213047860414	-0.0465152601069962	-0.053617236367143	-0.0525739739859898	-0.00643982665398515	7.4887944308055e-05	0.118628643434688	-0.000549790697558087	0.0649954969781638	-0.0611374693128167	-0.00352277882027225	0.0407313230635426	-0.0535352841689915	0.110987458070285	0.158486471357340	0.0575363890856663	0.0480024993910411	0.200101112315029	-0.0638018995508405	-0.0316553512197867	0.00178210996637453	-0.0434835020436052	0.075939442409996	-0.051136727706813	0.073703340381796	-0.0172052713158148	-0.0211242490289472	0.0654369482690422	0.108404997267629	-0.0262174269233061	0.0314703178023997	-0.0101212995802439	0.0153258141510511	-0.0446513811665555	0.155916039210812	0.178415601875852	0.128942834163196	0.048709026065737	-0.0289622625048583	0.0365912546825908	0.043750987959946	0.0269802691758138	0.143108734655286	0.132660296929114	0.16536375500393	0.0697841442199355	0.193694101061602	0.159476840792456	0.135761108410711	-0.0274646728503395	-0.037322637683017	-0.0465191479160977	-0.0432644125206076	0.0686733351356525	-0.00645051319993455	0.113645078978755	-0.0107217317395869	0.183131011451441	0.125378269030782	0.126553295629658	-0.0657024394023613	0.161721109130150	0.0998949837372166	0.0220378957765581	-0.00911412156369017	-0.0427760209513607	0.168518985331011	0.169959142616134	0.144054665647495	0.145164950295731	0.100328231639868	0.183628905764555	0.119572122408958	0.17523506072572	0.185495228794744	0.246866094414083	0.183167024843202	0.148217249736241	0.243562206168587	0.176720613955394	0.119595159115281	0.240804771246121	0.13627233417308	0.172279463305539	0.201501092840044	0.110510705959688	0.0930047023961973	0.139842985109851	0.141848158434527	0.156930304492968	0.166398566989699	0.17359002862844	0.102741586033116	0.0420496042935684	0.144978933644441	0.158821359813863	0.011249708558283	0.179758546015341	0.167006056440300	0.096337669117841	0.124067897307364	0.124863232897441	0.156417875329131	0.169782636665417	0.230219682055730	0.112291816915148	0.126028941768220	0.0653014402812904	0.0480498036597338	0.220671550676438	0.0590313163065454	0.189193759593871	-0.0375639494887589	-0.0180301756875287	0.0058989299311742	-0.0422280857345435	-0.0294248090444969	0.157791726779415	-0.0325682500663053	-0.0651789893091594	0.142428586450807	-0.0232021312529248	0.0964295558033207	0.0372703276033037	0.00231166931397512	0.0119489508319254	0.146425589544593	-0.0253542609773100	-0.0485276163002881	-0.00760096166673637	-0.00683137885630026	-0.0690629150232475	-0.0576962617431894	-0.0416104816810273	-0.00335645871237504	0.00859910900774996	0.130320693508982	-0.0444988747192615	0.0886914449098583	-0.0201062046614048	0.106721167570165	0.115295847958503	-0.00994194929894978	-0.0265813507695782	0.204606579580302	0.0112582800644503	-0.0251509308414202	0.0227683642128409	0.238307703258624	-0.0113630220812000	-0.0299036045293276	-0.0323056506340838	0.0364903744474088	-0.0146840494601038	-0.0675585902945672	0.0228528877965645	0.0450183154364034	0.199745924825047	0.116899864970425	-0.0484695947638286	-0.0069839042115793	0.121339825384220	0.0558112191643901	0.143870381860497	0.0578541347066386	0.0267185840128317	0.168131155517715	-0.0222991813061800	-0.0120402724197557	-0.0535649294986073	-0.0911944512455766	-0.0345280555633257	-0.00855478778797572	-0.0313633508157946	0.0158506773417795	0.0752570890742988	0.115964487969345	-0.00721977814473491	0.0293834377896901	0.154792323562508	-0.0400729240519591	0.00610229910640394	-0.0467355720842617	0.0424347503559066	0.132388357347455	-0.0219609670101145	-0.00221397203687282	0.210583330086356	0.111455536427882	-0.0124938219541535	-0.00787940874360186	0.0209659876494741	0.0134488660969655	0.0743588622325437	0.138326136450266	0.127254559213505	0.175258944561887	-0.0423882352028341	-0.0131017896048596	0.128791298661488	0.0371666570746134	0.0203197368942573	-0.0273142968172081	0.0241293371399787	-0.00126610519808504	-0.011489991263555	0.107167373029129	0.180424076874236	0.177229391673668	0.159490811969709	0.0764225694851534	-0.00295910076514821	0.186900853149202	0.141722507991184	0.0347376890235344	0.0266794950811323	-0.043269910810033	-0.0615303145289894	0.0321655882012624	-0.00541124131899647	0.0240267072346693	0.0624622377260576	0.0394925457472592	0.182351146098230	0.0404302430877848	-0.0575682213553805	0.125726267221133	-0.0487449189732465	-0.0549547749134736	0.0213943613060584	0.0620625621856206	0.115312318528157	-0.0425919519566322	0.156998814302175	0.124644791918017	0.13819118161388	0.122660564170292	-0.0778887843222009	-0.000148199382735515	-0.0318100931637466	0.00960493760499952	0.088383532417979	-0.0370577716619935	0.154532983242926	-0.0132791528153222	-0.00477270831599831	0.0877476416265848	0.136124221357516	-0.0185218883819271	0.0485558486992621	-0.0174644355817204	0.175069322773976	0.0606668880948036	0.0988054614725365	-0.0678558172081876	-0.0305237164169953	0.138662366680681	0.076330606221451	0.156734158821768	0.174936027548798	0.193129682817444	0.154407967241239	0.147281265115920	0.0262482654793492	-0.059205338926491	-0.0457319329675052	-0.0460318569492017	0.062427445017334	0.0784900250045677	-0.02269618349692	-0.0495400570217439	0.0385734177251092	0.106846591413447	-0.00839020328552248	0.0251349185135402	0.0777995686983035	0.124997427089108	0.0303758027449933	-0.0126179947446527	-0.0127666641468859	-0.0718230405829871	0.0299282757217242	-0.0141864684837095	-0.038656817580724	0.084244648276665	0.0279806119979492	-0.0197294564470997	0.192547451761212	0.184040580528601	0.175016970137346	0.157005700507676	0.146764337652269	0.177670338661785	0.147132730756394	-0.0572890308248693	-0.0213138769228469	-0.00714202967565041	0.0350956539150578	-0.00627437621575391	-0.0126846503133264	-0.0300878166149575	-0.0324151557032911	0.0390983897281738	-0.0344290140224401	-0.0270349619808155	-0.0155168275818474	-0.000942532016539427	0.089505731821986	0.0105799031980422	-0.0588277015342616	0.000988197712094458	0.0279132843150628	0.0427836707406894	-0.00443541463408542	0.0727831293553187	0.00275726626719076	0.0872461440014822	-0.0598963242621656	0.144533223494408	0.149374135079167	0.0241894007305976	0.114639349775986	-0.0350253564342855	-0.0595952741498618	0.158181880706827	-0.0259605501552056	0.0998625036072005	-0.00877689830582856	0.0155566015012083	0.0275296789541248	-0.0382880490858442	0.193571801787076	0.171773060650608	0.200925310262777	-0.0441348456108101	-0.0395947118048878	0.0681473631457384	0.0340662273747707	0.0871998656203462	-0.0151458223161043	-0.0384511348968207	0.13397639817433	-0.0575181328513981	0.130425077572635	0.121783057181172	0.124296028812411	0.105335787750108	0.0802328693628833	0.106900434992372	0.0144321059166709	-0.0366462458922144	0.0543417723876079	0.138840915989662	0.162322113420626	-0.0168843396879189	0.105123954026327	-0.0190662314866210	-0.00863280716955627	0.0267528998926715	-0.0133031382857916	0.131898755076538	-0.00653045905953398	0.104065694438398	0.0544124234325638	0.0716999370167512	-0.0202460726458612	-0.0305845498406234	0.0457099038778938	-0.00871593256942257	0.0327218451085623	-0.0160747738850304	0.0754836729652403	0.11125949663662	0.00699283423460104	-0.00324258537446121	0.0729049334190505	-0.0212475383561293	-0.0428851118944873	0.0227052014165861	-0.0352709305397838	0.229101221638759	0.125930918808807	-0.0527451304193052	0.0131378199650070	-0.0178810708782613	-0.00353640559569079	-0.0286549020568199	0.160084650927486	0.104530179277092	0.00354532938336152	0.103552586311076	-0.0362062992174307	0.129090626414944	-0.0341105949733558	-0.00579751332955795	-0.0313077272910592	-0.0303556114212068	0.0959167618816384	-0.0332208953549331	-0.0585003886118338	-0.0499044437394093	0.0188315118178157	-0.018685415283478	0.0526277490205423	-0.0210684555527581	-0.0318429325942216	-0.0181983179394387	-0.00408770434527823	0.0194629590157728	0.044135820182764	0.0970582532905496	0.00842229531565975	0.00363060251759343	0.058777667910026	0.0430492877684774	0.0642868464235734	-0.0300866876126177	0.0344186704303697	0.0333028080692918	0.222960303154763	-0.0119826061400968	-0.00785551222782918	-0.0541392274998941	-0.0166746729996753	0.165403584120178	0.0427067347144411	0.0261313640219815	0.157013704406644	0.00551931719270035	0.187532100676243	0.0616879792792461	-0.00680755996567926	-0.00415698089099919	0.0196616641840797	0.0140473661622327	0.0637518812056821	0.023184315460617	-0.0126542626390883	-0.025807102755879	-0.0257164028676149	0.00835891400685178	0.120808481929685	0.00222474788945122	0.0552791753940897	0.00320531878458868	-0.0386629783772681	-0.0188159526234901	-0.0248864801359119	0.00449380672988165	0.154642938736836	0.0287200798842093	0.0857341856913028	0.0049984293855679	0.0465176386860711	-0.0488955121232712	0.132382946557034	0.0588525506882428	0.05017858834551	0.0546069707472157	0.098246291377692	0.115296116009102	0.00983166718648543	0.0125707127211316	0.0168343883898075	0.0945436153761222	0.100242109388914	-0.0344136528194083	-0.0837180369261987	-0.0391079261597694	-0.0585830639935105	-0.0111965443992500	0.126210007364286	0.156405345978731	0.134330174051878	-0.000319162600824656	-0.0206672983602507	-0.0713042794222549	-0.00341406711430622	-0.00498923660306403	-0.0317077614620618	0.0230018332580807	0.161574645672380	-0.0147680233821589	0.139250254289577	0.0105657266100212	0.0376699337063675	0.0873436108133288	0.190615308884987	0.0300953124701291	0.0686177428095694	0.0238059082457538	-0.0180078695929099	0.00909717523216288	-0.0524118039636702	-0.080903057103116	0.00661957003415803	0.0791684561268591	0.052994764858666	0.0543848299446081	-0.0350464334390365	-0.0187303738784499	0.153957084902362	-0.0563573388366814	-0.0563448981464869	-0.00478652537091054	-0.00673249578780217	0.00362652342576343	-0.00495557297568338	0.04165429240469	0.0350232588240298	-0.0169360088553273	0.179307885201665	-0.0141710153474492	-0.00508450438027306	-0.0321777252080684	0.00733148475724412	0.0903006083390438	-0.0309779694221789	-0.0816522188532474	0.00996998595559154	-0.0577090509327077	-0.00267935784546492	-0.0685457750370846	-0.0304572820735986	-0.0386535345176455	-0.0369165154625630	-0.0244714694349241	-0.024640934202326	-0.00680649716724434	-0.0337334202087916	-0.072161625098389	-0.0153303787127759	-0.00897306539091791	-0.046178906430831	-0.0396842878621091	-0.0134864885911974	-0.0101506610489467	0.111411444966218	0.0171725263001227	-0.0593072458433203	0.168820554710516	0.103256926308694	-0.00759528338673653	-0.00437264430580543	-0.0373656836330688	-0.00143569460856677	0.135359132422	-0.0253748619271715	0.0512523539737933	0.0942960795740535	0.0127810165977351	0.00192194954054201	-0.00800807562081224	0.0890355101555655	0.0220264580419739	0.0816244024818562	0.166109911494686	-0.0140145726451556	-0.0358021977928864	-0.0014189348166105	-0.0187609236606445	-0.0369884720096568	-0.0253665687893723	0.00209745055449470	0.08776986291967	0.0816820512847713	-0.026143873728846	-0.0422336881166768	0.0469298262654994	0.0068785635328867	0.224927121269699	-0.00660346296303638	0.150037050628020	0.132156933386929	-0.000505001739583083	-0.00646046683411628	0.0163647922004083	-0.0318584882959858	-0.0294410485588469	0.0606897410005456	-0.0660725889535683	-0.0548422133565585	-0.0560831539478399	0.0192183987453828	-0.0479141751296539	-0.0707341496578217	-0.0658575522772764	-0.0564250955182558	-0.00888249681084466	-0.0247089912113281	0.051725559226578	-0.00494571525100095	0.000541199996793912	0.0708912263135314	-0.0611203173942412	-0.0623918820083573	0.0137419304450925	-0.0325152247762473	0.0743671581659346	0.0208361620448038	-0.0674604183119773	-0.0244284345579557	-0.0274769174982006	0.0163486982623299	0.0155074092656244	-0.00199754906428414	0.0021356452501499	0.0243466272183244	0.188478080796818	0.0582835951892123	0.0403833636960558	0.0631894399200223	0.0170428197924700	0.160441307212883	-0.04329188679586	0.146374481293005	-0.0337344372020682	0.0096564498379874	0.0986370127155225	-0.0113872738310909	0.0113683859077304	-0.0134041275155447	0.0802076991744181	0.0716877735999421	0.0298572183027718	0.00566676166998144	0.0631170516550078	0.0644472935446184	-0.0264898776803065	0.00562422583595571	-0.0206054975756643	0.00507223164436774	0.0126153752551419	0.141441146783086	0.0517514807165156	-0.0735450301412414	-0.0474551390644313	-0.0555018695962585	-0.0412198428021596	0.0830675921776434	0.0549373123627312	0.0193494042553773	-0.00136482896282433	-0.057050060597163	0.0726414225484508	-0.0103439877193775	0.0123096571104019	-0.0139714615822648	0.00213717761724938	-0.0266425909372219	0.0342788536826274	-0.057463778102334	0.0509757363298062	-0.0239655541286409	0.0199191781145951	-0.00908138542435619	-0.0398304195243724	-0.0346414863460661	-0.0554063052915984	-0.0315466471285347	0.0472056453037816	-0.0343975101137192	-0.0534420025725709	-0.0378894760943845	-0.0551401811847155	-0.0196236932913416	0.0186852820516880	-0.0442073054040493	-0.0300543152679359	0.0699370592296448	0.0939601499216315	0.193853036086164	0.203168299652362	0.136037099728183	0.00164271572937421	0.151552964234348	-0.0468002311001368	-0.0322025261275899	0.000365020988996621	-0.0720250379423045	-0.0439070080303791	-0.00409876667314442	-0.0435077287045026	0.00097525810217613	0.0176627979875552	0.00117094064803694	0.0271075920088421	-0.068130273239156	-0.0124443362472219	0.221434963503053	-0.0431828306254817	-0.0503934830056549	0.0505861884980371	0.00494065397138107	-0.025381030087428	0.0436120893626206
"6530401D17Rik"	0.0449438387850611	0.0879102905471315	0.0154720920595312	0.0604627164381326	0.0908930595461293	0.434495764714536	0.0683840619102751	1	0.0202585971444765	0.0460458259194209	-0.0500753508652303	0.0511127788832346	-0.0087609027382526	0.0585174617923181	0.058306867975053	0.0476836203283394	0.0711976291135301	0.0115199438261976	0.083557800655586	0.0559429880807243	0.058219078094184	0.081845045072515	0.00442304085851057	-0.0212804793766548	0.119344547659900	0.119458906876586	0.0805871812128689	0.0281085477220583	0.0357320361464086	0.0329829818638711	0.0244316442068122	0.00677526373787726	0.0111382967090953	0.0500182320324865	0.0227357635917037	-0.0064306638486355	0.0759844031530716	0.0671057663279291	-0.0022099058226464	0.0298616961141231	0.0293660027904069	0.0795333931062132	0.104641252657820	0.110334661963019	0.043094624287227	0.0100719481322927	0.0663449339305148	0.0241275703685283	0.0651853133819385	0.0247589981649609	-0.0110409655590126	0.0265259942944095	0.0555924415058264	0.0820172827317151	0.0294864647719906	0.0523622776895105	0.0361553617243072	0.055208105095965	0.0111007925038835	0.0478871319730159	0.0557653735588703	0.116664324576967	0.104100439421341	0.15577064742194	0.0330519761992380	0.082542309607474	0.100199671435331	0.046658985513918	0.0769681809357568	0.0163279281044616	0.0887357984715581	0.0377093446519490	0.0588019919661794	0.0849697117891835	0.143005817636730	-0.0304935701907191	0.0182114454366114	0.0257700522739715	0.0691238080843103	0.0682601991904785	0.142913089037804	0.0660375555859499	0.116572735201177	0.0401010011054724	0.0488813716552426	0.0302351672586743	0.0241080399734171	0.0839847837584448	0.0317427673766701	0.0163624010468535	0.0427904616823374	0.0255267782686206	0.0880715872194111	0.000702786178749733	0.0447345439835333	0.078732363199051	0.0550514287021205	0.148043502552233	0.0657738546026613	0.135011646133282	0.0323205275741757	0.110253445830622	0.0585239655017109	0.0491469976678291	-0.0233472386929534	0.0623111245588402	0.0545908061112772	0.0364170287935527	0.024754558589216	0.091971621952715	0.0487294194882811	0.0352833901815466	-0.0417717712636813	0.053381944228097	0.0481433532253661	0.0370418487986675	0.0184668535004086	0.0985330582804514	0.0913071582917272	0.00857138935684348	-0.00318982258915533	-0.0243223665141459	0.0210164877513183	0.0676357976813197	0.192600564872937	0.154552156702701	0.0182232344220826	0.0786832337824579	0.0782090947111726	0.0644193332199517	0.0516543615540751	0.0672471373865976	0.0720090036202783	0.0680628528833467	-0.00214239625509538	0.0185183919428259	0.0360847868213832	0.0934396985080107	0.0346560655700204	0.0439588405733715	0.0342771488129089	0.0743251151064296	0.0183863708977553	0.117655684214045	0.0763683397357257	0.0541163748519502	-0.0321525174013133	0.0127164576069138	0.040429490003337	0.0622398087093368	0.0568656129063289	0.0287434507353951	0.108141935163118	0.0467961883346088	0.0495973731625371	0.0534079249276311	0.053143086946707	0.0692993051487886	0.0597522433771261	0.0418106746110389	0.0546123879878809	0.0735213575976827	0.0391400079136348	0.0510929690159135	0.0593011058814794	0.0448803089900548	0.0550064603383387	0.0308043545071575	0.050479048030862	0.0465969985202228	0.036055686883689	0.0885701772961187	0.056783061322272	0.0533630511803872	0.100287203947034	0.0256958213867226	0.0796673224774655	0.0826798486681488	0.0100254910031439	0.0720934591332475	0.0366007939113687	0.0595965396157477	0.0454276025971906	0.0952814593441975	0.0572770729886955	0.0368838898226341	0.0757415195370544	0.0541369897904273	0.0483469470519535	-0.0238164897786388	0.0440252524725293	0.0526604339623221	0.103530861705044	0.0422521157916503	0.0495719027662116	0.0494546081660469	-0.0353199264562613	0.00569788970009608	0.0650443009425937	0.0339737057014283	0.0639899632806964	-0.00706301771939854	0.057803956015513	0.0531179654545399	0.0661184939176862	-0.00362297190846123	0.0242759918232341	-0.0075042867179099	0.0385243802639962	-0.0146245831993597	-0.0034387204806893	0.0594516267795882	0.00834343901869185	0.0658514595059258	0.0203719280159664	0.00581064957223998	-0.0100572837914866	0.119952823223619	0.0603927052630105	0.0109541409397070	0.132063951243061	0.0399287132462796	0.0344906384545458	0.0771568372673446	0.0882085914694836	-0.0163755550134634	0.0488283951039812	0.0320646324019898	-0.0121396410358619	0.0827142593120637	0.123488934739179	-0.044124954537626	0.0711994784573102	-0.0092493715960095	-0.0324656729379367	0.000225748666646837	0.0687266587565762	-0.0241100436973450	0.139838347239292	0.0980890067311552	0.168028219997978	0.0377544806601534	0.121531863138027	0.0524109414172038	0.0541306937982777	0.119609899143323	0.0425973286074392	0.0143377995464248	0.072104143776561	0.105216580950501	-0.0155384896793936	0.0798012329583012	0.0614375074137914	0.0241317954364309	-0.00566350202007661	0.0727174154810922	0.0582692385047151	-0.0216163586491882	0.0308104365019717	-0.0162764579235836	0.00154365062748558	0.0412708964621243	-0.0044944827240533	0.053501079018408	0.0355252818788107	0.0589695686352509	0.0293299506446644	0.130814064482872	0.050869446751889	0.0905257557531317	0.0259590098470012	0.0397490755180714	0.0240730487144477	0.091487271532247	0.0063107534122164	0.0790216106776969	0.139166660969974	0.145170882827799	0.0929869894629952	0.0238984362924441	0.0223961488661741	0.0402493042863768	0.109780086079620	0.134120490471953	0.0062710459873657	0.103547733554515	-0.0150215244247487	0.126307353650172	0.115375886225746	0.060603752100985	0.0483059440666831	0.0399481898307062	0.0200415048914469	0.074166236204488	0.0552491740460891	0.098286603100893	0.0268056853403798	-0.0311147584542949	-0.00108772052944794	0.0115721826768330	0.031517356045464	-0.00526336256767238	0.0183370531046384	0.0338625262367289	0.108061994430921	0.0705814701306506	0.145319075216227	-0.00544239676633514	0.0907499102244058	0.0606995307681671	0.00672169685583824	0.0320857236308305	0.0635520563006583	0.0778911117925107	0.101608513723732	0.125462982207667	0.136276197824173	0.0368404778911169	0.076770844313834	0.0180956442985957	-0.00156527582271486	0.0304081876879739	-0.00502968878649042	0.0774541291865043	0.0241337312908002	0.0676760191134907	0.134102839522739	-0.0272798941661112	0.0688032270877098	0.0668037985517606	0.00977062249031072	-0.0212951621844537	0.00322415775749283	0.0514177367996573	0.0294026652593932	0.0866636427972695	0.049549629269195	0.0711414048337458	0.0248073007272532	0.0320408430892682	0.0705796524603224	0.0542403325217338	0.0641886323713479	0.0405739165057591	0.0335888514259272	0.0202169564515757	-0.00290125376777741	0.0703935376405864	0.0156141453116901	0.00734603804608655	0.0308598116184284	-0.0268232466409162	0.0711097401464076	-0.0304026873320105	0.0297491666753644	-0.0292862902026814	3.59280901835988e-05	0.0215718398601635	-0.00128585600776687	-0.0107870705806799	0.0588360195503019	0.0138917325067194	0.0523827450473772	-0.0065783418937869	-0.0131579775341868	0.0605284166508686	-0.0197679228450743	-0.0406986368730485	0.0679547789103907	0.0686052869193522	0.0646559821194419	0.139121675696969	0.0561814755015041	0.100312633540888	0.0633788622279663	0.138274469083629	0.103412404797667	0.00625670986972496	0.0243691384349386	0.0506265490407945	0.0741027707591873	-0.00452239819007715	0.0596906791244957	-0.0092767332218029	0.08901561924696	0.0826949322541277	0.0547765858315065	0.0494828018087849	0.0611297853092758	0.0635165539507931	0.0992196310659336	0.0179517695366833	0.0679953694327451	-0.00476272062295235	-0.0094645916509910	0.0703536447071112	-2.714789182889e-05	-0.00267952528488147	0.0223380580345051	0.0177259614251758	0.051064928460362	0.0509665855811456	-0.00408185369403738	0.0808717360731723	0.102966902356013	0.0090225311881526	0.152517885235799	0.000248020008774225	0.0452008491077614	0.0202060372553662	0.0135539128660915	0.0111955272476783	0.090151915740105	0.0606634634898032	0.052806116813368	0.0714205328966329	0.0457888379571358	0.0244748687155424	0.0443443780650684	0.0541042394210194	0.0467855559393226	0.0744185763184799	0.00716323531260264	0.0617826313778062	0.0893634307616202	0.106327164039471	0.0685235363817287	0.0264417833345491	0.139523869955178	0.0233139180473880	0.0789052801992745	0.062437834027818	0.00788590668272453	0.108028373078560	0.0401489693032739	0.122767993011700	0.0423207100525951	0.136409374460206	0.0367053426932111	-0.0299530621566884	-0.00504605319349627	0.0646341354250404	0.0513820371047738	-0.0168861097626435	0.0157952685208909	0.107386241549828	0.084623215272159	-0.0202758014021617	-0.000379908882476464	0.0552847903003296	0.0597989539379449	0.0728357170916415	0.0525701340645682	0.119192042704108	0.0740962872900876	0.011445820208884	0.0154246186902246	0.141738197893403	0.105464714966298	0.0766912239214199	-0.0176363194417328	0.059816134550117	0.108981804337220	0.0597549293333733	-0.0227196803916684	0.0357791091931869	-0.0254483507963938	0.129329133885421	0.0181441260632106	0.0651858134133911	0.0544382601484277	0.0039806315558547	0.120978098116761	-0.0162851860494472	0.0343224303507386	0.0338285989083547	0.02220646031066	0.0382304685741572	0.0121839211460052	0.034062164597013	-0.0130778292689421	0.110616125321513	0.06836366313726	0.0206040160645176	0.0118408192233700	0.0187896429669952	0.0561213038856256	0.0738580413340326	0.0170646552919186	0.056014238937962	0.0727748558584741	0.0602178528372983	0.0123878559714088	0.0606798983089872	0.0509770358613654	0.0402866598686554	0.0240593262226488	0.0193822351352356	0.0463416460080414	0.0986379186898047	0.0357007957377008	0.0679682473992639	0.0705579072640718	0.0209602518961696	0.0694628417742926	0.11271632712122	0.0604454831091404	0.00897961401224227	0.00532425476054315	0.0487827741887321	0.095478508143151	0.105494547897725	0.0134155300583281	0.00461497392256559	0.00863155559946919	0.093804453923735	0.015323992466694	0.00386527710581827	-0.0410221289076385	0.0435647721015458	0.0639141323415511	0.0292909986801618	0.0294071170726781	0.0859189723132435	-0.0118909357889126	0.0907649716131957	0.0943486779922996	0.0182307061154707	0.0101382177829032	0.0135619642259106	0.101235675496794	0.0960925982004482	-0.0241051514771635	0.0198882420179853	0.00485973247032882	0.0359646453678694	0.0701972280274848	0.0897276610323938	0.0589496210827865	0.0933285049129023	-0.00954793033625346	0.033622617065606	0.183539277372191	0.060617225903869	0.0673882801218561	-0.0349414668210869	0.0644646216991699	-0.0119931182454068	0.0501629022518706	-0.00610388358740866	-0.0253033995690343	0.0350338467791887	0.140233017091153	0.095589328481231	0.110192316911676	0.0582951964424977	0.028394355841434	0.100329300571663	0.115836506436579	0.0606198097463835	0.0689914956659363	0.0112768794246754	0.0947297262261757	0.0358042220174095	0.0482136841866346	0.130633099238675	0.0318123748756857	0.0466325724969866	-0.0369641030951709	0.132203523715808	0.0620346609845382	0.086867588412796	0.0187949951713754	0.0274360731397817	0.0782123155374865	0.0414496603933133	0.0185688694286993	-0.0195394292800037	-0.000995842313487634	0.12692590996724	0.117234274048321	0.0517448015549791	0.0373629247600385	0.0590988111158251	0.0458934426899906	0.0224137999156602	0.0596678473229268	-0.00103205209263379	0.0263730367158479	-0.00993766535988973	0.132876632940777	0.0579084856590378	0.0423132879260459	0.101990430778859	0.0578136840314532	-0.0390149249122061	0.0479258069761544	0.0209938220893414	0.0679928282634545	0.0675257611027882	0.0399415207151492	0.04037245740912	0.0897363333213069	0.0291123048730280	0.0566835546952755	0.0335703115104414	-0.00922687514672038	-0.0120793062463097	0.0908852726170764	0.0305253129742581	0.0351777966592259	0.0514266951520327	-0.029439137018756	-0.0100287424761349	0.0660968559020545	0.0629881174522059	0.0617987918746673	0.0334083332437894	0.00743550378334698	0.0633619338085554	0.115241425790762	0.0312252210365706	0.120686844288725	0.129182933367435	0.0325358751426677	0.0139653660911007	-0.0159360394862257	0.00784903010921678	0.118740341195183	0.032526694327443	0.144983884271681	0.131954312410555	0.0157415984578205	0.0277559585041021	-0.00381890379643974	-0.0557652294806539	0.0108679605525663	0.0957325900451285	0.0649329771917694	0.0756894723613654	0.0458889582811104	-0.0150646040316098	0.0860599951970073	0.119395253196467	0.0471759249105212	0.0176845203227759	-0.00227209230067568	0.0828608396033514	0.0582268704563806	0.056330227537617	0.0444512938743586	0.000154601377800760	0.0711880861927551	0.0338195941703215	0.0713392499444169	0.0566363320183374	0.00115214439092781	0.0315589480046041	-0.0240956694639962	0.0687583238334983	0.0508905909600434	-0.00163481807130836	0.00269025665987864	0.0243462716972949	0.0329286275868698	0.0107611783542832	0.0201839356843805	0.0519943825832193	0.061449829045606	0.0338748697455031	0.0237055496598631	0.0454363033919694	0.155343653118922	-0.00768187026183322	0.0576080698790689	-0.00937654342852015	0.0540978351069005	0.0155740827222183	0.0693431753919604	0.0608303123000736	0.176107651074592	0.131105569071752	0.0428756740689985	0.0792168974816425	-0.0182278727399867	-0.0118161311195509	-0.0251003371913962	-0.05375797191036	-0.0642252626641615	-0.0270480510137932	0.084061610789139	0.0884902662261721	0.0353562274373978	0.0633199679550554	-0.0518892863981199	0.0245371429282563	0.0627236558637977	0.0649260430606551	0.0678402964040289	0.0215796755709089	0.0406389178936017	0.0265743292394697	0.0330633751420907	0.0607192456205777	0.09694242619741	0.103852784441709	-0.0272545709130503	-0.00317316978994933	0.0820626103931145	0.0179896353099947	0.00708432211614402	0.0314671326774585	0.00633913882192771	0.0440430050859672	0.092331175703251	0.0361993859200485	0.103432012043145	0.0503792076409966	0.0418004193649877	-0.00192668887005387	0.0312798945306618	-0.00404200544203592	0.137983343701946	-0.00123175453249347	-0.00770638211025496	0.000330338805516281	0.225671860984045	0.058669390557925	0.141437208445648	0.0543033311749155	0.0502827292506487	0.0517002567239148	0.00493474366426366	0.0860918740512914	0.0335947324279020	-0.0298673345415268	0.0449671088036577	-0.0114100244146068	0.0881439031796905	-0.0114884606659541	0.0821065944789627	0.0194799982561922	0.0408254913014939	-0.0150726637394257	0.0250540440820304	-0.00806553694382602	0.00627928042510233	-0.00337048097315444	0.114867044661023	-0.0233208144955648	0.00335383596897783	0.0514482902691208	-0.0183775884527446	0.0590058251440044	0.0575048390401414	0.058587373366376	0.0157047727401919	0.0628572641520557	0.0728866771154092	0.0569702633901808	0.0746400470000868	-0.0195262678453736	0.060268010649145	0.0627205977310215	0.0364533354491422	0.0186381196829350	0.042626080266137	0.0350278342047165	0.0493109374885106	0.0684506908201265	0.0330080498296128	0.0827097049844017	-0.0137742196061727	0.0761735100912807	-0.00774769784217093	-0.0202407546785729	0.0338840112484962	0.0527829066429008
"A130022J15Rik"	0.0668806788354673	0.0722091579840242	0.0923495727268242	-0.0400755032478440	0.0442070952444236	0.122108985033169	-0.0120961996381423	0.0202585971444765	1	-0.0402303979390918	0.160064053959221	-0.0378222973724469	0.0500909184808751	-0.00227356222705991	0.0525337715088599	-0.0218996919363648	0.0939344746060937	0.200231466824034	0.0953142234074103	0.0427340459600421	0.0270643922226253	0.159096090374407	0.144959125037834	0.158318551138083	-0.00423823363097657	0.0226867626795010	0.00877996493134092	0.0127900489562571	0.110775789815879	0.0772137920440071	0.0701462255467452	-0.00595561321996421	0.155046377479326	0.0305662269492121	0.0737044689410357	0.125692045111441	-0.00243624647844911	0.0725576470924365	0.178476289104955	0.156268389934822	0.127256250709053	0.09189917954374	0.183415235100282	0.133066059580628	0.077584775689621	0.122215556441980	0.187031251997095	0.136320583786663	0.104131863088399	0.130974764531857	0.109611364571104	-0.0386069331210871	-0.0225252099217532	-0.0337403927732382	0.168902596747615	-0.00105994758401050	0.0439919087890639	0.111492358943797	0.147085126533879	0.159651200520008	0.0637274212092814	0.151305916399890	-0.0314783709284066	0.00703381429303933	0.115232818637501	-0.00900826754374863	-0.0410938995613096	0.0119139463308549	0.148075447202818	0.065886636363183	0.0171671040442580	-0.0427265311885463	0.246302696044722	0.0252566540643375	0.147804720463474	0.0811617267809828	0.100756916709475	0.02788423409715	0.144779032950647	0.101542542992028	0.0142563792133783	0.170885870202357	0.0688740666588537	0.167146176827371	0.141490250841891	0.0658268553229714	0.0809381094496203	0.0751451574613207	0.00755651009697396	0.0781974255055716	0.0560524673634042	0.225794448253247	0.15808651113344	0.123643738781688	0.175923428310991	0.131331357394201	-0.0127453033775871	0.174037982960887	0.244868890181171	0.0249578447271288	0.241618394624046	0.218803748366745	0.13744398417866	0.129939686541092	0.07009859596175	0.181127244094095	0.0520770852367672	0.140707924906318	0.164245880957266	0.0671978871867928	0.0576225426412481	0.112185726273328	0.0287975775274009	0.168055369845135	0.121552348598596	0.190473309199564	0.00356323976951138	0.0362728753178277	-0.0072738957898032	0.0856107908112183	0.126308358257976	0.0862305329646771	0.0886280829279643	0.133809580122749	0.0704842714226359	-0.0103106805499773	0.0469212099813358	0.0200163865406308	-0.00754464840567265	0.032800373812444	-0.0151228405737831	0.107349109627714	0.135122806268442	0.0752282805930746	0.185905538522904	0.0286208219338011	0.155765121206598	0.0522951947931379	0.211160319740068	-0.0179434166795690	0.008242381184126	0.0291891036331384	0.0847380499881801	-0.00412077566266409	0.0569164827316104	0.0795878194994977	0.105770360959380	0.0886126157826326	-0.0274317024604889	-0.0144891285594961	0.0367259029032011	-0.0300196450214818	0.0982359270926131	0.00233530105846552	-0.0378617235084792	-0.0450597448451389	-0.0107606549287212	-0.017797908421222	-0.0364956156962054	-0.016667109171948	-0.0724246988967872	-0.0546166909467083	-0.00581476046560007	-0.0359550406794189	-0.00820312781450293	-0.0301961196898816	-0.0184021256888020	-0.0371845936177592	0.0399316146969552	-0.061368991108733	-0.0142915895024522	0.0135312380144871	-0.0212566383774158	-0.0185429820797193	0.103364917959607	0.0442727817012483	0.0797535650261197	0.0115506624362047	0.125627719323325	-0.0173900338163994	0.0135749552840229	-0.00248050654695886	-0.0430934424264437	-0.00618676913569764	-0.00688060314146763	-0.0167883485929134	-0.0147772247348408	0.0555380800563212	-0.0544601010870644	0.0142023004652523	0.107317740465426	-0.0369125944253912	0.0736178266921746	-0.050277814208475	0.107066700573204	0.0948137638085707	0.0267527559095297	0.117720510304322	0.164751192551814	0.0132779280692961	0.134419447051908	0.156070403490685	-0.0273994877179639	0.0188336506511827	-0.0321607612438889	0.0306857170498901	0.0495001444212932	0.0924109442802908	-0.0573067768846673	0.218928088317626	0.136033184443578	0.071345766175797	0.152502818529822	0.259470191581159	0.184998598719691	0.214381367056328	0.1382735734802	0.0786335317905195	0.065940865389672	0.163515736808346	0.0503688440427611	0.131661049347852	0.0250529887092100	0.0457355781490628	0.146905558731700	0.0928592680758726	-0.0160092784189650	0.0638021954778577	0.101860312686838	0.0946388724756509	-0.00632451005582351	0.163817345371759	0.200297515310589	0.216061106079553	0.164694925281664	0.152645071096499	0.196656886076337	0.154958881503889	-0.00854233001564802	-0.0210094681371351	0.0469255142875181	0.155489322072433	0.0736165472246789	0.0991244976662202	0.0562377754708738	-0.000262803604771841	0.116703783411269	0.111387763034792	0.0389202803146323	0.184281245473193	0.157137752474521	0.136058886988642	0.184389065499901	0.0828958808291614	0.135816333440790	0.192760842143637	0.158483496111090	0.0692852481547624	0.00400375917564559	0.147297188606851	0.0804781558539933	0.00795261026189288	0.111302688075289	0.102371067958922	0.143139497589503	0.108406531984690	0.0151837166947378	0.171485179294031	0.168710682765903	-0.0133307405830444	0.0211243880315349	0.116139270795392	0.0989710297494565	0.150733205869384	0.160262713922012	0.0775102176032771	0.0155058443727365	-0.0194597280972492	-0.00789791723499813	0.183345624596633	0.0142376405332601	-0.00267102441946673	0.146485125469831	0.211237366916696	0.0611330170649134	0.158275999147765	0.0205596973145056	0.178781220758743	0.0621436849016698	0.0232963910912199	0.00604511070612225	-0.0418224421202289	0.0872633768293634	0.0675243146687499	-0.0456855961045863	0.00948973505587472	0.0486357853673293	0.0275030958053021	0.094321123893426	0.170777164379275	0.162829866235198	0.125981784516969	0.155562846677855	0.168738132143843	0.137643910875300	-0.00722927818865933	0.0802279811655762	0.153340098766259	0.0729025358778348	0.143971643697174	0.129111765149955	0.0779208344870845	0.0392734648766034	0.0376362672357609	0.144431348790806	0.0270230497692833	0.0408518330507174	0.0166012860884488	-0.0427015663129645	0.161884181205317	0.08729164113844	0.124504075486237	0.0970967248608597	0.144375966574308	0.0163637760752564	0.0108074945603423	0.0955672605232014	0.0591710656171493	0.120025078496157	0.00723470377300926	0.101323932085803	0.0392795160031621	0.070923742537339	-0.0610011093516373	0.0336624655338842	0.0438239226025649	0.0448422804253674	0.113124022508878	-0.0214128146722755	0.0850774064932021	-0.0246707397508352	-0.0263995390623857	-0.0432690893587905	-0.0184850026446499	-0.0056471901447756	0.0947739508812118	0.142328854327882	0.178129940617715	0.120005520300615	0.101496458712470	0.0343659735456466	0.152972214053167	0.156159929583437	0.0599241090382896	0.0021166230068508	0.171235479288181	0.0875794002650933	0.0428542308791518	0.0477134842773006	0.0938709476895222	0.0310529430674746	0.159436943530536	0.172896394648235	0.108137042087113	0.244832713369171	0.210601469956675	0.114726219137367	0.118507285668247	0.115046836632030	-0.0147729274135266	0.0369772222067733	-0.0393368074336181	-0.0209852112211279	-0.00688490672478545	-0.00498465922618909	0.0396147345748681	0.246524770890467	0.131644677863908	0.093543610416041	0.113083181935809	0.188540299268164	0.0881444690352275	0.172625181165975	0.156371956088345	0.193595853090006	0.217098068681682	0.124000051881707	0.202130532855721	0.170715551941971	0.11683745934504	0.146613306225389	0.138848061987981	0.0963714036954257	0.0766014601862393	0.146729608492388	0.150916055181040	0.0665744124083978	0.072637488626193	0.0202283255268848	0.145852030773707	0.0345109387772733	-0.02539474522166	0.0506302513382358	0.0388167015177643	0.110156112936148	0.0887511625429027	-0.0133687511321426	0.0738513023786154	0.0349737199537187	0.176323747747110	0.110113390791518	0.0583495187851603	0.112972430509137	-0.0394060375892154	-0.0450697186449992	0.00045831926022631	0.173703651325267	0.146275329019019	0.0775707850988002	0.0338569740099392	0.0107116271549391	0.104417468634951	0.154294315234683	-0.0462578846493324	0.185160772899726	0.00928718822644167	0.0117772979226145	0.00435780756412181	0.0550954468347399	0.152542823956642	-0.012452511804596	0.201895830594017	0.102718652553692	0.0161913830433754	0.00550204953474671	0.00875734451182583	0.0624340851681381	0.0534632415618177	0.210562223678887	0.0906642788050194	0.124704364436117	0.0319180014267449	-0.00566447785348578	0.097460603645758	0.0170655522251137	0.0866320032042874	0.121447099647168	0.130254198564599	0.0700917655282794	0.0618579286313137	0.200998540832725	0.0904272592021724	0.0553516396109373	0.0460818387246935	0.0799596724480075	0.157750064797326	0.0574377436811561	0.107641415254687	0.0793169015039177	0.0993830274865574	0.0620359664680296	0.0797270245676409	-0.0174701793756965	0.0453550373384311	0.159663515321524	0.120676532847713	0.117008409863216	0.0825834547468357	0.140212230358936	-0.0401434148980901	0.0184182002551671	0.0708402575262538	0.0409133634448069	0.116738910448247	0.0119478423179563	0.182149172144176	0.0972626118596474	0.134081564661150	0.134815360833776	0.0178741682856415	0.0938738353221074	0.163679569678797	0.158286764034408	0.0762783575682007	0.126633876420986	0.0608215461822166	0.173879922461506	0.128141034657694	0.203567107540458	0.211289830749625	0.0903164360004108	0.151411840125998	0.127154207623349	0.110647075155658	0.139989987478186	0.0294903275888588	0.130690499644974	0.0851046172839965	0.0743319788427507	0.0342189083946175	0.0328598022163010	-0.0359151163958619	0.116349207314561	0.0964379158735735	0.204166745383123	0.259490825310132	0.016716473241165	0.0481353221666585	0.0167466103495120	0.00232111633780591	0.147977629810382	-0.0282392473121935	0.167884075764752	0.091373840199477	0.114925460638133	0.168583233034831	0.110691496370784	0.135702869961253	0.0424794047332475	0.167537325123653	0.14321367134664	0.105423947474974	0.0658248504218379	0.101116036404969	0.0517548387770021	0.064875988339774	0.096505400220408	0.0814732458797293	0.115198499289301	0.098516646558613	0.130724587916458	0.0421771327215369	0.104104294888371	0.0510848104128526	0.0345604467971293	0.0884516195054699	0.0315999058438705	0.0041595052913812	0.19809152297972	0.089161165065168	0.124351224246525	0.0645042401338532	0.0824505421310737	0.135573962537228	0.0669240000958514	0.087047560394408	0.126571529608638	0.0754076137289126	0.169095523373944	0.187383118679578	0.132440664882927	0.178646701340009	0.183200367625537	0.0702034167952287	0.0867182054453632	0.0347926170240081	0.0982764989514382	0.188259233049634	0.231321674419170	0.113631290152591	0.163058652813146	0.0960765295056436	0.104404373017868	-0.0681736613435737	0.118811964270572	-0.0130257293018289	0.0779651582391609	0.158923969148913	0.026495781873313	-0.00588946696899262	0.127017143962178	0.0241945668268337	0.0883958162577767	0.0926155298286082	0.0944506468141646	0.136189332262314	0.149517510191495	0.122094847566563	0.0345754449701152	0.0240163030305488	0.00495081982159491	0.154331062252313	0.179593788088144	0.00442179831410189	0.173090586175725	0.166521073675944	0.0769170199339239	0.102387163721051	0.137065963932025	0.0958083240849507	0.0762303496691818	0.0538644913432284	0.183928838949229	-0.0120145947134289	0.128095515053708	0.0531483960884854	0.155400441816300	0.0806510837113512	0.0568506216032799	0.166549400130599	0.127150402396956	0.122144834029001	0.126612410125303	0.115711555684464	0.165479612857801	0.140550383876079	0.148485023799267	0.130813280528244	0.204503453014861	0.0463194130904	0.0126688464401095	0.138144215871589	0.225915929841642	0.163514787632386	0.101069961586204	0.174619660379670	0.177269988484532	0.165272567000556	0.0837096079805034	0.0105702250437275	0.158541053283386	0.100887179721030	-0.00660868086216585	0.0221013037031907	0.129317336108568	0.185210829974227	0.142119896882777	0.164433592956746	0.0598538911422113	0.159911477687633	0.0224344419287489	0.0194971435401767	0.136290733946005	0.0878029913720964	0.0702098615937032	0.0629383351744048	0.118639718428796	-0.0253116162759971	-0.0378369922181392	0.158085669315324	0.0915141051658647	0.155310434253196	0.177096037662045	0.186304025851200	0.138287889731924	0.148269057583002	-0.0155473586045022	0.0748187584501764	0.147547522417686	0.139658223597224	0.175331329252619	0.211707121522505	0.00269909170266783	0.0924846299298107	0.0322295603572913	0.00019028963865405	0.157280095929326	0.0608398530071853	0.126788740971054	0.080482538307891	0.0923160797020652	0.0428640252086051	0.0955827632020341	0.130586175448723	0.109023446704280	0.0965470957332354	0.129743733318418	0.203563520270479	0.090149649298421	0.196279699185712	0.0588168094994701	0.129990721903001	0.105322164233380	0.0878576356231433	0.183247891153904	-0.0186295379635334	0.157350281111399	0.164614469092999	0.184165097265719	0.140181972783398	0.114326159533911	0.103769528988417	0.187049430583247	0.113792843171728	0.138035159752956	0.0903893441214826	0.105488424320041	0.113332058787876	0.0903011360112925	0.101640922042845	-0.0299610468907587	0.0823095311543599	0.199155212632362	0.0137757696360986	0.127856537293221	-0.0169768427412031	0.170114363368595	-0.000619176414486089	0.102124120088694	0.127451776542733	0.00633826072542823	0.155760063808866	0.0795122735850337	0.168128384984297	0.0924471862144091	0.0876714052372504	0.125271728809721	0.135364722327385	0.0534227945752925	0.0288002975597514	0.206667647181933	0.136195175592367	0.121483694106922	0.118083695761795	0.104471290891929	-0.0138156990635471	0.141563222695282	0.080439125631295	0.132619349344553	0.173388046452723	0.116203810490248	0.106337042118837	0.111250538949343	0.122799889215995	0.171829170458915	0.194461414700254	0.0757380738096323	0.0711936027689528	0.139981836663116	0.142001987214314	0.0744913161981266	0.0644724750616792	-0.00174696406081269	0.156800631235107	0.0363132023881262	0.0862824375001096	0.107801204719878	0.0540405874227889	0.107145510486216	0.148811957542583	0.136088987935845	0.155756575562938	0.0717301992873655	0.103789577381445	0.13737129731272	0.0458870380915976	0.107492978539503	0.0827887510962167	0.156218857902338	0.0857653271104615	0.138834274363287	-0.00313549326898673	0.0241377974550368	-0.0111654029474400	-0.0150069307852651	-0.000866666769164131	0.0300242207673091	0.0277906239239044	0.134106670861048	0.09216882105574	0.114758239289367	0.124060440857589	0.112388337924790	0.0629447119863517	0.144131569624389	0.110306031056191	0.106993116649316	0.0692470082433125	0.0405518680415252	0.166930666760029	0.191762780845538	-0.0250617604098913	0.127393674072181	0.160255016006624	0.0999668402264543	0.0777437930835917	0.168115517410038	0.110107462121552
"A1cf"	0.0311849583872375	-0.0491945187122438	-0.061780737865815	0.221705696334455	-0.0391783417204207	-0.0616185106753946	0.224090376589181	0.0460458259194209	-0.0402303979390918	1	-0.0232409337039345	0.256076519055010	0.00563678590144613	0.170958661138193	0.148823350707722	0.201831299571791	0.092521615236777	-0.0607116159792911	-0.0235585489862743	0.0498531152386901	0.0554615580754013	-0.0597537485571532	-0.0258261782207092	-0.0026215452029433	0.0528411651231003	0.0844235583234484	0.125097526704873	0.0611920968585687	0.0235988548042483	0.0890129978839812	0.0224629324865331	0.0483127343026519	-0.000198775532498740	0.0646435406514378	-0.0128354149105835	-0.0162877322428629	0.218549086957651	0.089923893331947	0.0513734307415558	-0.0544286942342733	0.112804294600442	-0.0354347971919333	0.0314931349842259	-0.0101952056842600	0.061035421738574	-0.00450056284227291	-0.0292529870614085	0.0267150883749072	0.0221622414992498	-0.00432922689165783	0.0692116766281651	0.251202543866242	0.314599342671275	0.125570023553179	-0.021448080801922	0.0751063602076668	0.0715006446562735	0.00521359613562085	-0.0450919691225318	-0.109682523117168	0.110665078777485	-0.0120623884715547	0.176024396923752	0.126314579928780	-0.0219985566122712	0.204888443488772	0.193462336847542	0.173506140855111	-0.0290497935555142	0.104023329152050	0.194795364098051	0.248636838772716	-0.0887396450011233	0.263016028144492	-0.00387028043409886	0.0382866925665198	-0.02838099138206	0.099868108458219	-0.09257611911746	-0.0477816746179746	0.243995859410975	-0.00905716595098637	0.120189265713837	-0.0207401287974575	-0.0541390283401367	-0.00691114577356299	-0.0702948503081035	-0.0162432899400124	0.115181207136674	0.0407104174239025	0.133810342801101	-0.0990343152889303	-0.0136847369277774	0.0928974537590091	-0.0287750631549242	0.0820018000954959	0.195539234978650	0.0005099955289157	0.00933105031076809	0.160340765317230	-0.0936718792358078	-0.104595936373373	-0.0164058774634992	-0.0889103066437079	0.0647775737902285	-0.0874151446746423	0.0222109011048554	-0.00167331787835425	-0.0231065234412347	0.051499261437317	0.0841927987802642	-0.0375882103364710	0.0410015369723647	-0.0679429096659033	-0.0337874133638459	-0.0543077322540874	0.239694175308292	0.134756859685996	0.168376359008297	0.0665009196373705	-0.0530744398275901	-0.00636312413127463	0.055270575409886	0.0149036625510177	0.128500476542260	0.183957107448454	0.243090265544385	0.107703219367404	0.29992821664718	0.193310544534541	0.19244095221063	-0.0235483517666385	-0.0650640443562212	-0.0565998976386541	-0.0362730433930319	0.125504806593292	0.0108948504267438	0.0870706558248439	-0.0291054915728587	0.26072822563502	0.143747055279547	0.104394373362202	-0.031126716958096	0.212981585053966	0.129227462805663	0.00208484585182774	0.0326657479689574	-0.0724678694612063	0.225754199698796	0.206343125265581	0.169376856249997	0.237684930653141	0.075920164056827	0.276058352540688	0.180427078929873	0.264523029230823	0.238613329267263	0.242053613785754	0.232366261292942	0.210332082586165	0.326976316372101	0.268968462597598	0.155237396977221	0.289032001875717	0.203361011993166	0.261980770668059	0.284375757602825	0.212353505319632	0.128425025577357	0.267845309250250	0.205602455102213	0.232454061165255	0.167712688954067	0.274546221565964	0.0772816385047799	0.100145358748651	0.120642291917257	0.203920273122600	-0.000892394033001555	0.279237930856563	0.192170152471118	0.126066974712893	0.194160055849235	0.156829864557486	0.229520428988411	0.236813684904437	0.323037135419237	0.147016573048222	0.196703615461342	0.0984874290604532	0.0598911118863833	0.304503922769758	0.051370337351612	0.284988864265592	-0.0398223970552687	0.015822126717115	0.0190733652531321	0.00384211409019864	-0.0441910724636136	0.183849037499825	-0.0613898813484463	-0.0522957016334819	0.184677073415714	-0.0108710672077507	0.136270953349882	0.0660022661119702	-0.00867623393687442	0.0250192265958552	0.202184276366638	-0.0633997535783099	-0.0300056233395104	-0.0273537184988847	-0.0390390789812586	-0.0925599172622352	-0.0967203341958008	-0.0244205587575397	-0.0236810880205914	0.0313615169607107	0.189883833667458	-0.00238597053067543	0.110284861401519	-0.0191233621890743	0.139164823957865	0.128013748695086	-0.0455770250778613	-0.0294791123484677	0.237809814313217	0.0385026053274309	0.00533482439404113	0.0508142962698266	0.285998025938246	0.00415387945193923	-0.0610875484418604	-0.0862852609682652	0.064009504259168	0.00540358183893497	-0.117002131936419	-0.00383293033132154	0.107228209317481	0.258864328048996	0.0438054709315735	-0.0530863186145778	-0.00981789151785513	0.0767602421394242	0.0460629156546175	0.168399093544871	0.0725827957001971	0.0276879251058715	0.204197129748047	-0.0396543837534067	0.00579711739257156	-0.0578992142493514	-0.0772952767872659	-0.0289773903752844	0.000401619212308045	-0.0544607123182044	-0.0186805157245309	0.0760213925517652	0.176099491513934	-0.0358565503540334	0.0726716122582923	0.202591103447441	-0.0388971334499175	0.00599666124078322	-0.0376672584532464	0.062494645596738	0.152275829139817	-0.0313645718236495	0.00858191632194062	0.211395614444553	0.188867017251044	-0.00799139971301487	0.0579196465509791	0.0196580047733677	-0.0477049107085717	0.0804017254784078	0.150811999405125	0.141351253164434	0.160766840214122	-0.102572417659072	-0.0216959806803789	0.209196243604142	0.0302427074011997	-0.0158497617468832	-0.0148313166559580	-0.0261224771042509	0.0529585202701786	-0.0622147118300799	0.194961027529296	0.214306206071989	0.175003503810823	0.281487957195308	0.100173493255927	-0.068185168857253	0.274062824098582	0.150284251158524	0.0644742874610155	0.0445607061994705	-0.0136066499614534	-0.0448064194975221	0.096031817898883	0.0393802762929416	0.0508341260853605	0.0430622927516102	-0.0305360438053183	0.185184529678228	-0.00601121849593931	-0.0299420160042534	0.137385380871233	-0.0816880702730153	-0.0172549174330497	0.056787661249478	0.0534357824932378	0.0994774037460586	-0.087612876457929	0.170664185830110	0.120804401959880	0.185259409280443	0.208815422149633	-0.0552724448998837	0.00477150994838614	-0.0412515382269187	0.00760228848431171	0.0539611269204155	-0.00828453628999978	0.215309707602329	-0.00909183586980822	0.0260710359015878	0.0923804225631724	0.140018216610879	-0.0265569164697237	0.0665219249235778	-0.0338106468293121	0.281536494141721	0.0786848385255231	0.107876972600107	-0.0401919467273372	0.0143419751320106	0.225131218142996	0.100120413967316	0.219766319189344	0.250086057618453	0.287609705662392	0.220590514925155	0.205529420513887	0.00681941697408539	-0.0100964988625376	-0.0109022521296635	-0.0181348918000991	0.0788164887836642	0.117117403158654	-0.0147312888991193	-0.103961358166490	0.0634324760377745	0.135063470550149	0.00119370452134317	0.0582102406487367	0.101238483129814	0.175548059995502	0.0437775817469424	-0.0228727342854816	-0.0226684098754377	-0.0926404385378422	0.0464676927085252	-0.0104301066439593	-0.0442903138454421	0.0715944361757181	-0.0150151206850310	-0.000550580376351929	0.186410576270120	0.219842036160881	0.19823562791364	0.201264419550532	0.209133054045005	0.222792831453922	0.124969032136563	-0.070614463060534	-0.0441346310329398	0.0247433978015251	0.0195476923765194	-0.0101276075671658	0.0409211637296939	-0.107016267620484	-0.00872701450686709	-0.0017859603228038	-0.0502676407597835	-0.0548647008394142	-0.0140902635391870	0.0437759353049576	0.0591896922198463	-0.0146127053623248	0.00691429131909174	0.00293404891930502	0.0629832967930636	0.0758613774407917	-0.0393480969090527	0.0310775985457534	0.0580717882085605	0.107207240996177	-0.0361028981800935	0.190325815523140	0.193345194947949	0.0349688569929267	0.128247206584684	-0.0345606322876776	0.022541581700625	0.170150038960382	0.0335587851652231	0.124136542102335	0.00215481437079826	0.0237885148353323	0.0309427552155927	-0.039032783314925	0.277669400945335	0.232346067416243	0.198234134694509	-0.0163995592839487	-0.00348304749261315	0.0145194572580006	0.0276942880509628	0.109173916386274	-0.000215087302506972	-0.000407037434362302	0.200280122441971	-0.0708560097593607	0.180860762101991	0.154666687005681	0.202951533383256	0.0541545597582473	0.0855523167158814	0.158428192385732	-0.023218694046134	-0.0637688162781877	0.139877703021389	0.181284228486637	0.159260109081944	-0.000151196062782104	0.107276258253314	-0.0330848333115848	0.0296210753105839	0.0467783837169511	0.00204313774877177	0.167856975871224	-0.0441197878306867	0.135749726584055	0.0321179599768224	0.0838482076783542	-0.0259797058650704	0.018050099506742	0.0533115675970359	-0.0190819142568583	0.0542035297201771	-0.0370067366178917	0.0617548581947817	0.0829153507740498	-0.0671857191448978	-0.0232217496674873	0.0366305351711342	-0.0433985370713989	-0.0612364243642997	0.0209368428089685	-0.00198612812997348	0.275817865701157	0.126022826130884	-0.040286023451459	0.00167309935633264	-0.00400313238533896	0.0135798207635621	-0.0214967859927621	0.224743092636175	0.158445803580055	0.0779796863708016	0.102530995643846	-0.0502985854843311	0.142827766632235	0.0092972709674978	0.0453853428190403	0.00822073879003354	0.0155866624678914	0.189561356370361	0.0540014030570756	-0.0414946751654468	-0.0876259557966907	0.0296452785458918	-0.0115036796020544	0.080801841323024	-0.0250441547267028	-0.0693638822319441	-0.0350841568223341	0.0158782271868188	0.0334518855067404	0.0558640216066492	0.159821973850275	0.0220244581011315	0.00371592574047277	0.0782884924538674	0.0632680578139538	0.069396745007262	-0.0387435217170728	0.0175382683451633	0.0651160905668241	0.240760272362542	-0.0490469262535154	-0.0166635027243371	-0.0554115357578927	-0.053653366397413	0.21024529299799	0.0692996548085254	0.0396243958459236	0.255993539020902	-0.00336680700735873	0.189170575255333	0.0261508310835641	-0.00899064211929775	0.0191932231104469	-0.0292154271525543	0.0333266793600562	0.0786457956028967	0.0363046776441262	-0.00528162403636719	-0.0397838128678049	-0.0681805040406768	0.0333207246150640	0.178905857131300	0.0600525072936963	0.0251799639978727	0.0176603583864444	-0.0150952589154524	0.0113385956336954	0.0122368341488741	-0.0332898927778084	0.128036222405945	0.0515798129290858	0.111662120023488	0.0070069153484965	0.0801332981452414	-0.00948845933861578	0.139677641047669	-0.0132093138055597	0.0181752803402647	0.0179112341864558	0.0701757912048027	0.0693754911520962	-0.00429399929647841	0.0174185172028265	-0.0261506714735552	0.0458417848939117	0.149499755629966	-0.0309908868004402	-0.137099041414600	-0.0565046038819849	-0.05218294181503	-0.0139215434176430	0.0877408428822348	0.169457741311483	0.135892613133973	0.0217142100801565	-0.0711458957235304	-0.117028528620117	-0.005747748413346	-0.0207102424799685	-0.00645498305052384	-0.00907754934130381	0.218177365686157	0.0132901268081272	0.137415234924589	0.0661385763569071	0.00829382202438041	0.0816470894347275	0.214082507103458	0.0298048185231241	0.0446667935196647	0.0279331201603464	-0.0189734106721141	-0.036324696936099	-0.0275538262097257	-0.0344285487816899	0.0193242116404430	0.110842000430986	0.056576054298277	0.0326035285979297	-0.0346507714613811	-0.0587726949358433	0.200304738407388	-0.091165354755006	-0.0309074378177902	0.0173118695111130	-0.030725383501638	0.00445013621551817	-0.000601790712547349	-0.0249559636187336	0.0335722663075605	-0.0457847080752046	0.225553676209670	-0.0133995149619574	0.0260613374567507	-0.0445957066023079	-0.0311472764257092	0.125442312247716	-0.0413990204459315	-0.0819028781527461	0.00244626162569484	-0.0271212588056639	0.000464372942890051	-0.0627597137243873	-0.00750506841822722	0.00373707403609828	0.0276030812877793	-0.0374923431044471	-0.0375493690100146	0.000388698117741684	-0.0453135226065503	-0.0776085455925066	0.0355384243270504	-0.0300796774154838	-0.0379407378840977	5.61277753812272e-05	-0.0751919064352015	0.0147542302959543	0.157218459892679	0.0185993206825433	-0.0761210513004944	0.213680973373091	0.128807049725241	-0.0261322433092830	-0.0419219074053711	-0.0310350124173870	-0.0279050282783712	0.137199826698808	-0.0513543417163172	0.0194822873337862	0.110208680153504	-0.0254335668698418	0.0692118021008947	0.0190998634597070	0.0979205878016012	0.0537755574724106	0.148887357224525	0.286142398414891	-0.0349218012919965	0.000741039552616509	-0.00447984497545349	-0.084485354784885	-0.066838322586963	-0.0192760429746450	-0.0630078044985568	0.199019353552170	0.0630643981788881	-0.0568919297757182	-0.0292029117253588	0.0344623111291102	0.001659266604574	0.196267653163495	-0.0166282734159354	0.196449672014848	0.210491922927070	-0.0138778061329110	0.0106321951784957	0.00696424887353423	-0.0744609650154013	-0.0417520627729155	0.0550809686073485	-0.0452429830342916	-0.0388924979635746	-0.075825617827862	0.0487566834752712	-0.00702806600391951	-0.0645637029221309	-0.0149483221977297	-0.0515258903074947	-0.00817884766643617	0.0264250274556028	0.0146846571933332	0.00389865767045922	-0.0701021752205286	0.0692948119644562	-0.0619732869558118	-0.0519704504794751	-0.00350660429080228	0.00634824239643054	0.0324861619024581	-0.000185483814672708	-0.0889593960750618	0.00863417462432124	0.0210583933837495	0.00756083038450962	0.0210348737628377	0.0207056539187914	0.023015515157142	0.0413330328142439	0.254809470823248	0.00967045005858222	0.0172040263518301	0.0711050807139027	0.00930592402152602	0.234123971290292	-0.0608423224809672	0.163684830993966	-0.0137963308325040	0.00410617108977451	0.118129457909430	-0.0172777156163754	-0.00872448076974604	-0.045878772766683	0.0754226763231443	0.0435458958523604	0.00652774909343741	-0.020441764255673	0.0695249920359395	0.0633209683094138	-0.0567381947972608	0.0234355198206287	-0.047862992413513	-0.0473579144050414	0.0087906814136361	0.188109201469595	0.0407975081647184	-0.0340181801845472	-0.0505331394899911	-0.0358600219730843	-0.0331164403625971	0.0560190498092146	-0.00602837788434788	-0.00310864618881875	-0.0133469283435913	-0.048228459629323	0.0528307931893827	-0.0077789324818533	-0.0393143476008679	0.000437756748836004	0.0099307584615892	0.00957329923210707	0.0355936599498183	-0.0818462173686482	0.0577267841153923	0.029855651343558	0.0388207103469686	0.0255254251155388	-0.0701170439794488	-0.00500672358329012	-0.0501843595269044	0.00348337812401805	0.0144412591895512	-0.00292167162050579	-0.0440411201114343	-0.00397210262156118	-0.0137646708385519	-0.0154006465117580	-0.00670231185646395	-0.00293526388682726	-0.0329910614522201	0.168719361549359	0.0935293921840097	0.222968875023272	0.239766735850438	0.192465562614978	-0.0128623199253054	0.163300642549713	-0.0327910918327785	-0.0570097693994988	-0.0267690464343225	-0.0397189033077258	-0.0870082024882393	-0.00546074927415087	-0.0539334966128877	-0.0242451174749434	-0.00787768710339101	0.0470277555375684	0.0755033185689066	-0.0845678074720315	-0.0480258806157625	0.294025426752554	0.0114306463403153	-0.0675384348524773	0.0273450778144680	0.0418716589205434	-0.0257984820395884	0.0463325384448179
"A830007P12Rik"	0.101082941749403	0.0815999313989371	-0.0527394183498281	0.0108245711853568	-0.0208135074018199	-0.00861052238837624	0.0229914829752918	-0.0500753508652303	0.160064053959221	-0.0232409337039345	1	-0.0122271155027001	0.0409401078675733	-0.00489859506087736	0.0406251418632022	-0.00185899632032081	0.063216723673701	0.07362560446658	0.0884374516341537	0.0783764288916288	0.00750442383646344	-0.0161470801951652	0.0432431489540331	0.170177224757339	-0.0427441017359895	0.0367392203589468	0.0184691275995048	0.189862394416025	0.141545688020570	0.0552125080972144	0.0674031228520477	0.228252063775082	0.0593998526720015	0.0685906309380351	0.0665142934729168	0.0180057361217298	0.0363271027614431	0.00182143262827556	0.23380559850314	0.199672279529028	0.136287684421592	-0.0210488618662269	0.117372927925592	0.146912552742221	0.070664186825981	0.1473765928034	0.00134812760571906	0.0544360630608657	0.105302702521689	0.125218393909055	0.152489068434286	0.00512722902241789	-0.0243890053016652	0.0447839835021846	0.182396592742834	0.0321313791816615	0.075496550059989	0.115248483335163	0.158031149184602	0.152843932460793	0.0957634847302617	0.0386750684072637	-0.0300913159696933	-0.0248350245458499	0.154911874261924	1.51664367798254e-05	0.0304995977663019	0.0174808235427699	-0.0155268707964711	0.196927793513882	-0.0185327062983375	-0.00291043408399005	0.094674141503228	-0.00164115987393174	0.0612398986370515	0.151736196235113	0.153513287309439	0.0102298765951202	0.0170206140567935	0.201058453580025	-0.00920283257185277	0.116030498751587	-0.00131168392215257	0.0611984942724321	0.140285378372556	0.0484896671838194	0.133047913618604	0.16542763739548	0.0223609832377973	0.128447420566202	0.0114636695678139	0.126973610950866	0.0859364511538264	0.212554516381726	0.0461117962263356	0.107567878208942	-0.00663409276725444	0.0780935635908953	0.108958128125589	0.0711238685032574	0.0746258602062536	0.0187744307686964	0.117861437734057	0.150454771987576	0.177530722967372	0.237468052779961	0.0629512577996916	0.168619026275129	0.177711666523530	0.102835502480893	0.0635892431144592	0.0618877587709445	0.190885864823395	0.0424570674891102	0.13833487602641	0.0877163788699682	0.00679493665253565	0.0525096040902874	-0.0268164038159116	0.251113525224864	0.182864053996775	0.196319887799716	0.110647032372186	0.112972797528968	-0.0211146652576162	-0.000908691560659322	0.0617438205547231	0.0816227396634275	-0.0284991258465771	-0.0165947064965047	-0.00610322436472448	-0.0564789745509811	0.094198902429932	0.136149544672068	0.126491019869631	0.093467310805592	0.186532138454356	0.156548008911677	0.194208157762361	0.00565742426880395	0.0352910173528616	-0.0163403346188285	0.100366870259705	-0.0256961846869681	0.0216138074973626	0.125267466352560	0.182828026587321	0.166206148314775	0.0290404807285245	-0.000313221389118989	0.0337228817354293	-0.0192286170976432	0.0755684927546268	0.00864782301783674	-0.00205358429656127	-0.0199351533045666	0.0227519119160929	-0.0163956453187933	-0.00941532564961987	0.00434844719506005	-0.0180954371798302	-0.0219507383765661	-0.0135932565951716	-0.0109972475273258	-0.0201854147679267	-0.000112301979672088	-0.0213754076803833	-0.00389459756555319	0.102145441652677	-0.0184093494049831	-0.00451963020072084	0.0160578864939568	0.0495415706315184	-0.0243930472338137	0.0932051422092249	0.0517176657448345	0.110654637359546	0.00218602137509630	0.0736473954718133	-0.0233240660097792	0.0177732205271167	-0.0205517178408412	-0.0269797129902403	-0.0347893533587217	0.00735559354354432	-0.0152121786855582	0.0202580141602627	0.0928892469613435	-0.00106037507030474	0.127585180369957	0.183731607244494	-0.0109019494279182	0.0248697808892598	-0.0100004416138466	0.0344340234425502	0.121123894399479	0.067489092857024	0.165791257885885	0.138887505507523	0.0339240779379689	0.181095056752556	0.173248854505114	0.0426986500315506	0.140180046100453	0.0107964405509174	0.0737743138910761	0.097663823403764	0.183432128022380	-0.0101551672140343	0.102688403607430	0.112991942121222	0.066100092380726	0.0926024107354389	0.152385892560332	0.276389180640863	0.107134829741018	0.249892107273419	0.178008594457539	0.086650814692145	0.195448216263943	-0.01530401200085	0.157556731450437	0.0676677203375624	-0.0318108323256587	0.0764382250495742	0.194341904294034	0.00431955056368024	0.0804370551830474	0.175509242416376	0.169117435066635	0.00797678345826212	0.159208660270843	0.0415892299641124	0.194147175205505	0.114908185285900	0.152527237507395	0.0574870483268895	0.230299721584964	-0.0682163271151576	0.00926355765609804	-0.0657445239833542	0.140016064854506	0.0231404125040700	0.120086559523272	0.0560580532301292	-0.0139435215359395	0.136770666017310	0.18260850080938	-0.0142614820933211	0.0369127203432776	0.148927803935982	0.0946490872999976	0.00688383382557522	0.23941918125351	0.0624801534221898	0.198886492906957	0.119176016307518	0.136548601210146	-0.00208664452400252	0.0739074934142948	0.069226190567635	0.0129761967968451	0.202130340128209	0.0627230765050647	0.105296095544151	0.185281234186661	0.024374210236076	0.101985510297379	0.149862226226188	0.0142407477017532	0.0844111051965897	0.0969280764564113	0.0349060890861102	0.102162577885058	0.171159822617106	0.0392362590835793	-0.0136994847647640	-0.0372894291240294	-0.0189302131899371	0.0617769832524513	0.0109879801095327	-0.0110506963865967	0.141050622883561	0.0785064738384082	0.0818734168146559	0.0968458010751683	0.164660922664745	0.126432446663410	0.0443303063520566	0.031515208196338	0.03541074977361	0.0113625262278027	0.171326439779527	0.0625195809728416	-0.00106600017360958	-0.0162684751945459	0.150771682047777	0.196838081305892	0.100302171206765	0.163474175298780	0.113688427553974	0.239855063651341	0.188882258575992	0.160019322302099	0.0168733345167622	-0.0106622462220549	-0.0316338073067130	0.203716876440009	0.0317809251908723	0.0307359088085729	0.124625047554933	0.145268201371170	0.000983847307846874	-0.00161060204767099	0.0473555830055822	-0.0131571102793524	-0.0365170333897114	0.0125812681801072	-0.00748358855035683	0.250727051699597	0.171250885296488	0.0771134862166484	0.250444531340364	0.00134410148713890	0.0208996299327779	-0.00491548239404743	0.00835897467416724	0.0510592065340271	0.0988167991577548	0.0196128400635197	-0.0169774429849439	0.123399902975900	0.180601756865411	-0.00723905450646884	0.113496125367558	0.0207349566478852	0.0913476528507244	0.0460567823060103	-0.0092995377812268	-0.0223045999753699	-0.000109369666087888	-0.0121582684217136	-0.00587748873872398	-0.0107489765139737	-0.0104067375989888	0.234791369614536	0.0449007198599272	0.0394833063972278	0.0226684565424573	0.0606167008148581	0.0438449522868076	0.194739494515451	0.0557852775716331	0.171446319396322	0.0405521155222393	0.211166881173637	0.16575464630975	0.0706570922757314	0.0573707505624423	0.181149078311713	-0.0478753294489992	0.111819164660408	0.0359086246569778	0.167351669796098	0.109625184186346	0.101062259567313	0.212644718317035	0.264384267028735	0.088549500367013	-0.0176151172129132	0.0138209055658728	-0.058119307777445	-0.00624501231264413	-0.00806165823180247	-0.00287621276925374	-0.0344481379677627	0.0516453939651757	0.214863243921581	0.0743275240550427	0.100230970691398	0.105303721738360	0.194879984124569	0.0224002933749087	0.187087763533169	0.193359183613355	0.197371513302094	0.0824010169016488	0.107393096442156	0.102573697114940	0.0824041925900965	0.147608335446138	0.0474072463489695	0.173132906869135	0.169059731021483	0.174199007204793	0.163933388790206	0.152049900046307	0.170252811733627	0.0849398701083685	0.0646546587387106	0.000529927878235201	-0.0109132361233692	0.161176639295364	0.0242352552778888	0.156130987524093	0.0564985696297464	-0.0426180532270241	0.0221222494602147	0.0257303930558098	0.0924062815900114	0.133538178515953	0.208052296466037	0.0712750758484258	-0.0202882652614088	-0.0154342045095511	0.0257036677442709	0.144010145707917	0.174219300644876	0.0964473663281612	0.10414980128411	0.0527377489381173	0.0346363492321341	0.190215167421545	-0.0153585836304908	-0.0174616144602219	0.0185849816937097	0.0568556046791513	0.126552260869755	0.00305279804733944	0.143605999901584	0.0272564134855769	0.0355516458923675	0.000663527791088038	0.010435844109438	-0.00941857183532314	-0.000640645751891465	0.140912641780262	-0.0403905536649662	0.109731035964130	0.176344243092993	0.216809676676409	0.0338165804561958	-0.0306968958375592	0.1779242053715	0.0183512902402207	0.0841157419959749	0.0387766431389574	0.162867287850962	0.0678424114735871	0.0326267019428015	0.103851122389462	0.0563159950412344	0.0225604133409920	0.0526505077327915	0.119426103763329	0.126164586187590	0.0842593557658391	0.0413459202135162	0.0810847993468179	0.119162528400307	0.142035683364211	0.145545501154083	0.0138474584288293	0.131926730698401	0.119907440818350	0.0987085196155006	0.165084996830981	0.0475399061443587	0.170915043147652	-0.0085872582419004	-0.00518683776968259	0.0650569197479924	0.00757661197791741	0.161873690668897	0.0106390608516621	0.119890925041809	0.120026850744625	0.0767909142821576	0.0943074012571474	0.00816676702022557	0.115398413921732	0.02986503250037	-0.022581043961957	0.0924144095308034	0.00218707500114620	0.066039019869587	0.206138523350307	0.0497117698457309	0.103181801399773	0.152104136328042	0.095479077834267	0.0639556308429053	0.0421698128982777	0.101580223570667	0.254552209834093	0.101883503649961	0.135542124172377	0.205643981883355	0.164565106614814	0.0699234784309543	0.112317569355553	0.0362207175311298	0.174254196840515	0.271168164212897	0.0465614029909407	0.10996929777895	-0.000482243942994849	0.0345672169042158	0.0117901080768114	0.0341729039133027	0.00643580933659662	-0.00544282400266384	0.181666345361480	0.261608841125932	0.224017065959263	0.0762788894557614	0.223136320901881	0.196052481670362	0.187431637365033	0.220071237151111	0.174944092472766	0.0305238849550331	0.099090691376228	0.102917951760878	0.161235162866692	0.0488640745532992	0.107421995032768	0.146944002038924	0.115982488619999	0.195620646937797	0.0804682261619868	0.0190970685900482	0.192998237968617	0.171311889754052	0.179729568610982	0.180607943147151	0.00264058476274926	0.0284141742547918	0.165835253789599	0.09823842749187	0.212897888362598	0.0349377791204881	-0.0411989279011990	-0.0194195706995973	0.0747199605983763	0.215897691103149	0.162997887246635	0.111421193716122	0.0169643426162546	0.141708020642588	0.172657393076734	0.104204631433288	0.0596473716770146	0.0882931296833546	0.0470748463557375	0.0824338600531258	0.143683371416622	0.0969354748317139	0.126645158953719	0.119304125504820	0.0951938766713765	0.0391875537522756	0.10289543485881	-0.0238514819649518	0.145578091971094	-0.0206140147301179	0.109830323752085	0.175438454589142	0.137037234043856	-0.0342036669872169	0.0177269488562078	0.0628443576724429	0.121246976913659	0.0830821169965094	0.0474531814175504	0.0943193506655443	0.167193450140065	0.156250914271989	0.109152669877505	0.0192210337348132	0.0163847839987453	0.165392456147363	0.0829735167686752	0.0199446058502598	0.0781525339923568	0.102078492260963	0.0430578844217956	0.0346065892474163	0.0654077335685167	0.140812461364706	0.0942761558632614	0.0628111164111618	0.114656503261032	-0.0117716359226651	0.0211070809591391	0.112617041697993	0.171727726417362	0.107444966431881	0.0563851676058942	0.118279975986852	0.1292455926594	0.118742431784457	-0.00398341082368503	0.135074018273652	0.0647140760200047	-0.0259633322135849	0.158025680489322	0.123783272859136	-0.0189954429498772	0.117861450097541	0.0434897002453735	0.0795643430294868	0.0600132824245522	0.149967067587709	0.140909281279665	0.106889081365782	0.0281612026815785	0.0873919023526918	0.0797789646974692	0.0196748968952248	0.117395486530962	-0.0116535080248075	-0.0334608073541923	0.0256071793117001	0.0695497950884396	0.113281339842987	0.204489879834265	0.0905010647762719	0.0524127441693481	0.118429534699111	0.00492495684939582	0.000293381813943283	0.334911260747179	0.100763923141320	0.129761837341481	0.21888468929966	0.148747076160891	-0.0337292833575893	-0.00513509544526798	0.0826069142598833	0.0507469780323984	0.182444949866501	0.0647233625890113	0.114888831451952	-0.00726930817503917	0.191487901164052	0.040267021973511	0.100319823154467	0.141424446323247	0.102656289027223	0.18897737874812	0.262374987134573	0.000499630009867264	0.0335249834361029	0.00238685622524016	0.00757856723465427	0.291220116400679	0.172457129003755	0.136701756007688	0.0994091662882633	-0.0411330097421116	-0.0146287006206805	0.0948244978371445	0.0885014902190442	0.0329930921015764	0.120915358026277	0.121606454560423	0.0561338445669214	0.0637330335191761	0.070337378144559	0.134661799401395	0.0817816282239104	0.0144600691466431	0.158047655244397	0.129067246823521	0.0643244796815467	0.0510503046534164	0.0882536531723995	0.115291846506738	0.115027677690562	0.0622595733738093	0.100160892443235	0.186091624708662	0.111835200438535	0.152035316714277	0.149493512440800	0.225109821797694	0.241185585904569	0.267093692534223	0.212979241952146	-0.000574498713976361	0.110242043692198	0.161254413869355	0.0688809843491185	0.309367539613908	0.0397384308428393	0.118392568729091	-0.00371811048753871	0.155658738183117	-0.00272509518639822	0.00369846281791773	0.107846281466277	0.168783868675417	0.0930983442910891	0.0133254999452194	0.08879438205367	0.279963414411914	0.20403022768466	0.0323116669575528	0.0796497345351546	0.203128050498384	0.109166784264257	0.223658686414788	0.168646071156753	0.142834030283640	0.00841272129263738	0.0388891085633534	0.125756388263432	0.0568169576808336	0.14855272984003	0.148570695829557	0.215748320102960	0.050239106263764	0.135015446428603	0.24026725903481	0.184893484129983	-0.0144912015532407	0.154249502581840	0.0952353138818785	0.126286096674241	0.100089231286702	0.114118228501497	0.151002571610115	0.0762102326536534	0.15280197819609	0.0882119996383382	0.0201865992810651	0.180999651653834	0.0654736708685743	0.128017675398734	0.165233328989273	0.182959592058974	0.0507968339325773	0.0700198836007583	0.0959898888468982	0.0161221187720259	0.0666021626034171	0.0807195608599057	0.00824870464206032	0.0476016613702378	0.0848960286037937	0.00171352259521394	0.223927578034829	0.0159316542247256	-0.00434826805561792	0.003148158800795	0.169209335356887	0.00583491288755881	0.0163841262907833	-0.0265654055002147	0.135022526921372	0.0980619449851211	0.02456370981871	0.167895587960794	0.112951412715322	0.126361852680838	0.147804884278577	0.157237259082242	0.130886701468021	0.099724089193397	0.0345056980324934	-0.0347452298405559	0.120087006043871	0.0991625063659093	0.131103377758258	0.163065603681499	0.117671314613724	0.0156780592804454
"Aadac"	0.0413315484923974	0.0253678843193998	-0.0384789031604458	0.162257962895169	-0.0290744421703088	-0.0411144461057231	0.164489396094914	0.0511127788832346	-0.0378222973724469	0.256076519055010	-0.0122271155027001	1	-0.0127593152782145	0.120928636214544	0.0854278653065203	0.219348690441652	0.0807353668272039	-0.0298011749019623	0.062297808932432	0.0755384216120953	0.0759303723049676	-0.023695519497052	0.00696412726357073	0.0756358104896787	0.0600063929028733	0.0832974388749815	0.0825324602973759	0.10111917858016	0.0409357981696127	0.0281925741893121	0.0555239157527092	0.0489966189303672	-0.0228008180906421	0.0875527084433219	-0.0169850246937047	-0.0602191320264185	0.15509442319581	0.0213656934092399	0.056942966424503	-0.043301229474273	0.0512432251978506	0.0242920774804929	0.0680550350258904	-0.0190760796308893	0.0415369945919737	0.0295067911845068	-0.00871069070274749	0.0205501945161796	0.0324480762254483	0.0217009613123924	0.0432435338230804	0.227126364782349	0.278776947051104	0.199997819360399	-0.0390431606178242	0.0922288759823798	0.081760025492301	-0.00286868450704716	-0.0264395805236683	-0.0782816647300867	0.113997090755467	-0.00531103114960375	0.126575933059919	0.0940255514480244	-0.0437584742928743	0.155412581147787	0.124741061331371	0.122594877864223	-0.0355301034810701	0.0349370702903608	0.126923938279972	0.201278547400231	-0.0711500167677493	0.154365920538148	0.0105877400481680	0.0089182913589918	-0.0065783402282406	0.119775911815101	-0.0441527676417066	0.0462927373630322	0.204400398962091	-0.0266782699231021	0.0827822788353855	0.0331744546238228	-0.00711062028491186	0.0188432379760933	-0.0140089613004155	0.0377899531292266	0.0943690898447964	0.0557061010717068	0.0865019899045014	-0.0690195019368859	0.00543715299884418	0.0177512209642245	-0.000235278287606239	0.04332361113405	0.168822688907999	0.0235084894410016	0.0238607604238449	0.126582578335368	-0.0414431239611044	-0.104879983091604	0.00526900895841972	-0.0362181927503881	0.0610817047050392	-0.0340624892153317	0.0531260802506607	-0.0138751120313306	0.0123257862843873	0.0352613930628916	0.0914015912999612	-0.0582255060464243	0.0745183405738678	-0.0154992755665738	-0.0348119135785872	-0.00194710286381332	0.151866913295946	0.140367447669658	0.125652882400367	0.033331944275578	0.00357162186702979	0.000612498746606818	0.0412132793143091	-0.0198504765662682	0.0889805583130803	0.131383284749586	0.199496987350093	0.168061519817600	0.250941489629499	0.154430267911649	0.196432529338669	-0.00821783969886398	-0.00126447594841279	0.0193070990160493	-0.0112138527548368	0.0673344896718257	0.0184400679911922	0.0448890931490873	-0.0232866544137275	0.230182470062564	0.117898691919798	0.0750196493314847	-0.00608085877785722	0.136076356864789	0.132534668402720	0.120996151862709	0.0606389029443403	-0.0181704374857272	0.198050458131727	0.144050351540759	0.142042398531247	0.217737288385867	0.0600617978286597	0.177300770072306	0.164262847831932	0.246440739847687	0.212606177702857	0.200214419021766	0.190518460086285	0.205545659788965	0.236035773051027	0.191759840607957	0.184779220477963	0.209677180381336	0.177463889725649	0.252034811865879	0.258547142056792	0.224833431835367	0.125849479133222	0.285228834604445	0.233525549729407	0.215042094587571	0.201137781684962	0.261198634120329	0.116397187205837	0.156146747004617	0.0879708765509902	0.156896196834489	0.0346600145666025	0.236796223112568	0.208628707502616	0.140175894332279	0.233765207591648	0.0990379162969634	0.206721102419027	0.207816308943378	0.227023786322433	0.148506407049974	0.196412511036762	0.0609976839587949	0.105647537692734	0.234821326549704	0.0932989624493406	0.2552098453343	-0.0144564866086747	0.0391153459869672	-0.00663197599171394	-0.00745540069747916	0.00948750815379685	0.171547243585195	-0.0317413786171331	0.0155722686422559	0.153362440016035	0.0166244209207767	0.140485277297063	0.0821921050619933	0.0542302560006127	0.0600560797045969	0.216354395759697	-0.0759503079328896	0.00191532010461619	0.00459755147337096	-0.0194011101180200	-0.0918371517845339	-0.0622284090566587	-0.0067751541992172	0.0135069963184737	0.0509930099913672	0.116911715401221	0.0076336223225131	0.0666472183964643	-0.00786741463234177	0.112294189501533	0.115680008622072	0.00320239235890395	-0.0436863801860025	0.153041411248825	0.00430121120253752	0.0772883534734345	0.0906620982132362	0.175168000959279	0.0333146011223719	-0.0646803216438479	-0.0472799633513411	0.00876131335546724	-0.0198102703314571	-0.083749417065431	0.0339355450170998	0.150631402972211	0.223553754279540	0.061020781444713	-0.0125147701487572	0.0395533831287505	0.093758452077367	0.051009418643528	0.120931475960679	0.0795783049754282	0.0520966772156394	0.116800231002218	-0.0656782567726772	0.0261300234296470	-0.0271870232371793	-0.0597611397154462	0.0144565277561240	0.0352767128414241	-0.0138933465450309	-0.0187955949797568	0.0761419554023226	0.132694756193616	-0.0492257224384623	0.0715108762610173	0.147077284826084	-0.0157724378668947	0.0379530119637785	-0.0237244644848783	0.0352205202949008	0.106210257205575	-0.0113721098990880	-0.0220579763015713	0.169911446252133	0.171042012447536	0.00726533942956984	0.0291015153509254	0.0135728529620919	-0.0414321760549235	0.106113605384508	0.105072209821760	0.107251714628400	0.140673504044573	-0.071492376137829	0.019824141855889	0.148594514455758	-0.000428340325787028	-0.00283679686981551	0.0368898282474673	-0.0112977450036369	0.0422317641477348	0.00655438788447317	0.157482124347069	0.133776726317037	0.135932518882989	0.214170121285264	0.140646344226795	-0.0361110572424477	0.256913407796152	0.166351442031190	-0.00820708984613277	0.0367574244872557	0.0193793510643049	-0.0420928411158384	0.0764572219948234	0.0157549727130855	0.0338905052634991	0.037644652859087	-0.00808065639009605	0.133617726536004	0.0218635016366849	-0.0525568181965228	0.100486465713320	-0.0583677291628978	-0.0122579870878623	0.0123516168808343	0.0233654880040907	0.0564342120134699	-0.0804389674961	0.108898475534754	0.095726412361105	0.126923086166461	0.211780287721173	-0.0321625489776512	0.027466575523487	0.0141997833455104	0.0182368471240838	0.0501288798852233	0.0380555825234766	0.151169354167495	0.0353313791328674	0.0290956890486512	0.0707960666665239	0.120604170514983	-0.00612719562337156	0.0531119970324437	0.0192024998577713	0.259415854982598	0.10908523874156	0.113345999363354	0.0360879654302502	0.0434963474726968	0.22910259710399	0.0836841634449548	0.181015432439057	0.214898552062931	0.27316651830509	0.179129435149803	0.204379715876242	0.0719136641219262	-0.0184722687563144	-0.0209311102402224	0.0123834071489225	0.00121432727706782	0.0625640533547373	-0.0316079252215007	-0.0302396774894425	0.0592457808299212	0.103193661824117	-0.00907174821955249	0.0135971570176387	0.089720616587415	0.132941757617608	-0.0121938846716071	0.03320449403192	0.0180429090998148	-0.0327041907235184	0.0354630403859966	-0.0379984595867599	-0.051920461746712	0.0740049968731382	-0.0169470372457054	0.00843914395714523	0.112179630581223	0.121811536560089	0.144165889243011	0.118883162013935	0.110079850437858	0.137003163108055	0.0652172376412043	-0.0502256825459494	0.00388554406274960	0.0279710233297560	0.0263582484839314	0.000316212724188287	-0.0219098236761750	-0.0843549067940193	0.0196791650291707	-0.0080854681180467	-0.0377564385058605	-0.028338589323035	0.0127650866452835	0.00991820411731818	0.0550044109659697	-0.0204345922058839	0.0124442796233576	-0.0347203906028353	0.080903184061282	0.0101761573082653	-0.0590599951846701	0.041938115593369	0.0465738335625630	0.083953650066049	-0.0243980495738590	0.177060964920306	0.165964869397666	0.0453535491204684	0.145530462901114	0.0174552346217575	-0.0110670528326981	0.119067410744103	-0.0118479729466420	0.0792234646362274	0.0173733687139052	-0.038554748658285	0.0274611496549143	-0.0118055180771130	0.24317791557701	0.252027624276328	0.126739278541468	-0.0450850997593109	0.0527677501808968	0.00654213345798078	0.107525162426640	0.0971284608748994	0.0164996066331125	-0.0162284870055395	0.139118373003520	-0.0504997574968148	0.154592472468968	0.154647820593732	0.129981211256024	0.0776957557485526	0.054163728262163	0.144576542090849	-0.0233469075709469	-0.0661011817493442	0.155660610724605	0.121011529655872	0.128906938103511	-0.0078329782449251	0.0563151180684347	-0.0508443911224838	0.0131532386798684	0.00170892434720751	0.0535712403096953	0.120725991905934	0.00056867334023937	0.0974450429551337	0.034664871560481	0.133569103338058	-0.00713063431102876	-0.00321901555198844	0.064722757892036	-0.00587943595751253	0.0727262846709065	0.0127278860092073	0.0632532908933219	0.0786176919235426	-0.0199405721284696	-0.00309629735099073	0.0498161838067473	-0.0135866659906983	0.0164622220791222	0.0703155008331218	0.00608266362252888	0.175965882007724	0.100438135246135	-0.0534602422726712	-0.0135408400903211	0.0302881822750938	-0.00402274812071471	-0.0546515902409780	0.150544258869913	0.139007661385448	0.0373972934990119	0.0509407552744428	0.00962932200736654	0.117690170124795	0.00537756355458573	0.044027043816293	0.0481521450832613	0.0189380817838769	0.170690017652357	0.0431023016184782	0.0219184825785399	-0.0610913142319339	0.0105629842433070	-0.0240034993911622	0.0590552120623604	-0.00969543637932926	-0.00929284317451148	-0.00384268749756603	-0.00808352420727005	0.0239926369604749	0.00450621892436213	0.0587622878882172	0.000276430613773616	-0.0057783812135278	0.0343539515707892	0.0310352283851839	0.045673877715371	0.0189416825293382	0.0737720928132695	0.0528324880911044	0.146803466891847	-0.0184898780915558	-0.0293829117892379	-0.062331729245947	-0.0294551848425128	0.135363071627820	0.0235366178279639	0.0229482930646937	0.232011393467402	-0.0312915840543028	0.148205077059641	0.0655883366630205	-0.0200739076022489	-0.00432621151382014	-0.0450956302096887	-0.00557739232121083	0.0371988944982184	0.0689067771642007	-0.0279359145746293	-0.0478252853171133	-0.0399569452323063	0.0137527839939898	0.0906975472390964	0.0244764648370614	0.01772503965022	0.0176919278106917	0.030091941029344	0.0183156736048327	0.00618553253784132	-0.00906115770582645	0.114023230493745	0.0162060615075606	0.0859795831741889	0.046993645418973	0.0371681668195054	0.0250703314809184	0.100532311197832	0.0101934216639692	0.0140858108487222	0.047211799882006	0.0494032453147387	0.0388248716439292	0.00381494517363848	0.0702036393555359	-0.030387722155984	0.038541904508146	0.0712945295019715	-0.00721546466976927	-0.0787776888361328	-0.0326257952363980	-0.0331353686656218	-0.041970845108365	0.10742552429438	0.113557887322469	0.0900150765949632	3.78201774967805e-05	-0.0496288582528521	-0.0894077836915704	-0.00493979449161908	-0.00487073519112159	0.0249295582857682	0.0159626358714184	0.242751151858425	0.0452067858072278	0.106138019958279	0.0693266282151217	-0.0111862471872142	0.0460149533556649	0.127831382729482	0.0160892608734801	0.0140168453666818	0.0669814245029485	0.00311468566466804	0.0100716452022081	0.00550679167197062	-0.0270714665912097	0.0323677372651373	0.081415306980227	0.0530935873249247	0.0262754796502366	-0.00588066402868159	-0.0550501731528811	0.14100213891873	-0.0226059637485267	-0.0404731157220338	0.059391671728878	0.00147700504289402	0.0411635507690902	0.0135929461729695	-0.0084352281951182	0.0719229081730931	-0.061197840902226	0.169787395119778	-0.00459747645817601	0.0173038789642535	0.00808449576158888	0.00353879404050706	0.136069905574282	0.0242800106704412	-0.0309588358860850	0.00226024680722018	-0.00191745203253040	0.0147744519971425	-0.0415127484832836	0.0303603182109702	-0.0053634193260155	-0.00103118104427217	-0.0737642722410818	0.0238862567251018	0.044542074815463	0.00448685721407794	-0.0373274398764055	-0.0141998438760229	-0.0187869886920607	0.00570164805912395	-0.0237070050539513	-0.0298602299399044	0.0334464888902367	0.0733124617559107	0.00482363905274269	-0.058095645873869	0.115312750696702	0.0813839505899781	0.000981636396429497	-0.0407470103576232	-0.00422225148852722	0.0370407562894625	0.113476448362695	-0.0336273480539457	0.0222730090327535	0.107560523761764	-0.00750129187399858	0.0521008210717251	0.054841521939297	0.0590883147522783	0.0373140869747041	0.181038439427938	0.251251865826628	0.0345914188239491	-0.0111197301975914	0.00898762557712171	-0.082488653225399	-0.0384478896880699	-0.0511354364674661	-0.037925014375496	0.155121993810682	0.0246110011246911	0.00590476340919078	-0.00612607112127753	0.0213480948424936	-0.00242860965010463	0.209924069087687	0.00520904131743217	0.176720587830369	0.165609652383154	-0.0131199366144644	0.0414684293315108	-0.036625034249176	-0.0210704128418485	-0.0275965838141803	0.0491514667056211	-0.0469747326665874	-0.0400661569270364	-0.0116629442417553	0.0313235135456078	-0.0387702880455611	-0.0316608027068183	-0.0128806491523172	-0.0182889571218224	0.0356538676110745	-0.0025651136212264	0.00395930414278958	-0.0120788900395005	-0.0469190371316513	0.0697688691677166	-0.00888654145656544	-0.0433040207634972	0.00197829233278773	-0.0198948588176632	0.028081669238583	0.0211577351615229	-0.0185498446387957	0.000864271224090684	0.0329088116114803	0.0049201334465805	0.0420878056110603	0.00148249467896237	0.0103205184193232	0.0328062426560465	0.174380734375919	0.027681043522487	0.0304267074122193	0.121069051945960	0.0129986428604827	0.154033415469064	-0.00132875751062504	0.117059789487484	0.0131320501851795	0.00918746603125379	0.112477004970070	-0.0342558926652919	0.0161792293887773	-0.0196345081519961	0.0482681221444299	0.0122612202471579	-0.0309212177426344	-0.00498051131627952	0.127079565465049	0.0647572836529502	-0.0591249029345646	0.0289546254690041	0.0123550642269730	-0.0467363043808460	0.0136851821656359	0.127102531824505	0.0114568848173621	-0.00172076157282899	-0.0126039963228527	-0.0391084000630745	0.00573258234007477	0.0145682856644146	0.0179698818851386	0.0188857063268494	-0.0195436943712054	0.00632100654783662	0.0402610629724323	0.0301555250075916	0.00334007956197028	0.00432584220004513	0.0356443379049590	0.0166814060661084	0.0282683860745588	-0.0414509621215915	0.0057746934178184	-0.0293392130193139	-0.0187841038292126	-0.00588264759339846	-0.0111849715534385	-0.007354298068072	0.0058775809296533	-0.00521283824799984	0.0373834326254954	-0.00244919857527716	-0.0370852615263475	-0.0268649805017876	0.00212553858360362	-0.0287611596567112	-0.00989445319610018	-0.0219507577948660	-0.0371193523927464	0.223839815240092	0.0641198999820367	0.130398456934645	0.153322583877011	0.139229188065615	0.0402116539895639	0.105908847457927	0.0234485236045603	-0.0243681546552333	-0.0378763085340444	-0.0327465901402155	-0.0604257077805195	0.0801847773861701	-0.0144378455231016	0.0026448949407926	0.00190993009515630	0.0245420001100533	0.0821063121975177	-0.00774370447056533	-0.0218434969911707	0.193588624638363	-0.0275143343307903	-0.0607810389452104	0.0680866103308179	0.0125216791168909	0.0117759165233979	0.0400098200913573
"Aars"	0.162950768912088	0.0538680435496177	0.134360670196935	-0.0261304358150272	0.229577414843643	-0.0118848365685574	-0.0551248485354093	-0.0087609027382526	0.0500909184808751	0.00563678590144613	0.0409401078675733	-0.0127593152782145	1	-0.0386082027060676	0.0886519868829026	-0.0178645851937779	-0.0754870847316435	0.0213691464148769	0.10546259948036	0.0501040605325122	0.0968535704223746	0.0691102050561051	0.0650092296145186	0.246145635677916	0.0804321426195842	-0.0120876574505019	0.0495103990627886	0.121381748555692	0.196360365381444	0.259065835651499	0.0508908221212929	0.11638924714651	0.171882664769703	0.000444221838478945	0.329247070017279	0.110416574752178	0.0332206725454145	0.23005915666543	0.144435375681766	0.213018299793209	0.195951779640094	0.0892754279364206	0.0934703338792004	0.188892960010797	0.348397732170127	0.184369148869468	0.0355065574484703	0.201997773539156	0.217322648618208	0.210464494256965	0.0493504768127355	0.0183200644093425	-0.0168250775698148	0.0102225131875482	0.0581075880796279	0.0518072011604312	0.0490679549749907	0.108626417089518	0.0585326120022152	0.101068224402625	0.0449714635425336	0.00273314371916761	0.0511460254107987	0.0600745345349538	0.274237638692806	-0.0192056465491678	0.0367210881171637	0.0139718174996202	0.177632627512523	0.0007820853006336	0.0128341173645304	0.00603497453198408	0.0178644005905737	-0.0118103390004705	-0.0200465458863184	0.206788326350933	0.265259580835003	-0.0356978711262467	0.0921700408812014	0.102283424528215	-0.054436744751127	-0.0324171787636193	0.0273240481344316	0.0494896107604675	0.0639263411711708	0.272108903444125	-0.05415092155353	0.192092986891010	0.0245729352162582	0.244305718331117	0.0201729839356476	0.162356484569558	0.0567410211564617	0.171334498167553	0.132111727981354	-0.059932035095487	-0.0118833373470922	-0.0602896191959955	-0.0894520758333582	-0.0408564774260412	0.0998139425825686	-0.0450660382304982	0.102090557942965	-0.0913984997357492	0.0350070231898205	0.184329919919438	0.076608609325911	0.191997796370351	0.0311632392907794	0.0141932227718790	-0.00452928815166331	0.203045979141086	0.215100186768375	0.00632073127920643	0.179681527809117	0.077896360145283	0.0406293224543683	-0.0702022737458915	0.0550173014333331	0.0417800210049799	0.0950932087460784	0.0950135475070726	0.158759746609140	0.146418726137537	0.00240760305181896	0.0469062497163923	-0.047897080709092	0.000669374118411136	0.00487289269229508	-0.0512322445661452	0.00459454278093795	0.0607495223496124	0.210658671484158	0.158956756290700	-0.00462677338560596	0.095453803455424	0.176017730813774	0.0653779107011222	0.0891292573603902	0.0163972626726781	-0.0216424823416509	-0.0335947594575924	0.267727032969856	0.0688588131523757	0.00696945215848128	-0.0283362767966269	0.275944862343371	0.122767401181305	0.00146454103205524	-0.0375347550797589	-0.0377337173701520	0.0201487643442140	-0.0074755852739553	0.0201685305448114	-0.00342737424984871	0.0118684673326328	-0.0234784256408472	-0.0324607813282238	-0.0288550917626087	-0.00779509609576752	-0.0443804026934873	-0.0135422251876615	-0.00849930679542759	-0.0451219689595255	-0.0125000255943542	-0.00402745484411865	-0.00458832189153953	0.0204009946444829	0.00895647128945982	0.00431625594413744	0.00611170668997254	-0.0232691938443498	-0.0055516633781519	-0.0303913825697832	-0.00638339524260368	0.0230888749404654	-0.0361282644189359	0.0388119694966049	-0.0187779517417797	-0.0480802074299237	-0.00422434325497642	0.0180320001345197	-0.010450588533271	0.0099932973320032	-0.00868983110815793	-0.031232666119084	-0.0312167146018441	-0.0382284224372849	0.0379249014835207	0.00235893263877931	-0.0433592791979748	-0.0225715067613680	0.0223680233965871	-0.000736548371528163	0.278343302353921	0.0876006142829964	0.187704196889945	0.281564133908434	0.112562721363309	-0.00271553534487686	0.171315587634390	0.150668023856306	0.0374525408229088	0.172135459586783	0.125467698177481	0.208340954751213	0.169329003746609	0.165414561044804	0.0174516238387836	0.076475253636664	0.30933082521199	-0.0414618464418247	0.0300939825620317	0.123664654516485	0.0888424181323152	0.071845767309959	0.00708171384925711	0.164165135591246	0.157180446238405	0.27353583283792	-0.0131561517534229	0.188143177464520	-0.00952040854612726	0.00207890200317828	-0.0374248539581895	0.299408019292857	-0.0319899395057371	0.233894501406056	0.212056884810105	0.0494163806690545	-0.0215342095081134	0.173703478652208	-0.0476611961858803	0.132155119844624	0.0295419613893882	0.118436769975120	0.0664672804327443	0.224421162651707	0.00521552216063218	0.0196561220814868	0.0293336796972095	0.0761491804509165	0.151663865314939	-0.0168355836310077	0.0266915812945802	0.00535322349799565	0.0479702203180147	0.0451386515726861	-0.0787403536384216	-0.0566574113341257	0.0908544247212949	0.186164210632565	0.0596050384171469	0.185383101629989	0.124803527518835	0.100892781064750	0.0806510122879477	0.0450075670860511	-0.0083034004635484	0.188548697702356	0.0408246194768443	-0.0207885213653640	0.226212482232129	0.0413640352732121	0.193819459695314	0.145211708520994	0.0894478760570114	0.0618957837879114	0.124376971295818	-0.0282266682868204	0.101216366202254	0.202268299153085	0.174939304844497	0.145824229631202	0.075671876077944	0.0353317159831263	-0.0250234001241454	0.0448258406399649	-0.0238818209980023	0.086087633969139	0.234364840889597	0.0224907388413673	0.101279992743227	0.0291249290009389	0.235907494132391	-0.0601098716311283	0.270864678905183	0.0255647211865904	-0.0642892359915572	-0.0876651206710275	-0.0175733537831252	-0.0446686951005909	-0.0630133290991714	0.0799615537328208	-0.0322213658145741	-0.00884366495376339	0.200394938335424	0.147504998462864	0.138553857211881	0.264528486939245	0.0785372894415203	0.147959874604526	-0.0119717634452509	-0.114590639150433	-0.00323693724972976	0.00108410002087459	-0.0167997255211542	0.229203096480007	-0.0290235507778510	0.141162074244000	0.288207935237444	0.284157987021981	-0.0399240964176764	0.0127630569073422	0.0401308990316451	-0.024594134211473	-0.00748246238661512	0.0147714063867433	0.0501439828261168	0.211735976273366	0.168953292894463	0.0983183956592039	0.115150041381069	-0.0729818061757342	0.390405644403213	-0.00991089113288873	0.108875124820600	0.22885498068535	0.0155256273222350	0.0353631381074417	0.127113864137201	0.142111511555657	0.187991160671938	-0.00814150705146823	-0.00530335618836958	0.0120825923121603	0.119543290075770	0.190363223792244	0.0158367948146255	0.0980618030565974	0.00385301443756942	-0.00890777432777007	-0.0251980792687006	-0.0206902280660773	-0.00542224259963558	0.070594736831907	0.129065697666769	0.102284311692748	0.221615367048492	0.161461632627518	0.168424514556359	0.272987130378837	0.0374084614998378	0.00971783679636488	-0.0144038359430660	0.00151555355924601	0.0130938221943489	-0.0210838605828752	0.00595619825904705	0.037020269005213	0.0418489274830057	0.0259504057991584	0.0365895300987804	0.0406020072291028	0.111410153133751	0.0208602063853126	-0.00311383881394322	0.138345469656969	0.260791355402993	-0.0289463777194871	-0.00196252109343364	0.0178158519358083	0.0206366985967425	0.0154867718000013	0.00193850322829959	-0.0276025971527704	0.103457852159023	0.132790590351852	0.203708803455401	0.111554044774099	-0.0510975937074371	0.254559893244931	0.000909167842623053	0.157945371610963	0.00122220727651887	0.0637682535358309	-0.000732709222260607	0.0908130547403648	0.183708901934069	0.00751081038846443	0.0556091326658351	0.22469685010952	0.117889441549780	0.201801026780714	0.256421384858019	0.140229030456037	0.00266310403399931	0.182750698403098	0.0905036308387497	0.0689158744178296	-0.0365093712161357	0.0306985737018137	0.0282389840083213	-0.0122557389809283	0.170972310072326	0.465044786487801	-0.0168184284489306	0.306286565914104	0.00203818946402979	0.023693895796484	0.137591798053879	0.0673945367208191	0.0261614824459581	0.00983136727596534	-0.0142849128955132	-0.0102847205621320	0.161760013732973	0.167664814864495	0.00545615430291107	-0.0448520286371509	0.0171183908470576	0.0908700898502645	0.229920289774604	0.0455533891508505	0.150362699652654	-0.00960616249678287	-0.0122629228347664	0.0508897241163209	-0.0121931492203997	-0.0356972831345773	0.0255160753940295	0.00314617584806624	0.102837930407249	0.0497525301909267	0.0367429443291649	-0.0118273083062134	0.323975643142552	-0.00845732254920825	0.129835146853902	0.321349444370302	0.170007683731386	0.148419729122359	0.0511069027191789	0.0346761628275359	0.0534435323702162	0.0888663287174156	-0.0342807549098270	0.106257666204752	0.381820779430118	-0.0635053931262995	-0.0675884378260019	0.178504187055018	0.0595925165701776	-0.0430319715120342	-0.00893794087087206	0.0850392623750366	0.158582974275020	-0.0918608981188706	0.0430673665787460	0.0445575489425103	0.161014208828801	0.16963467838641	-0.0326402155569333	-0.0223057540955801	0.0980209713077832	0.115046989176960	0.290816545373058	0.096520095223143	0.223409729838022	-0.0251730745159266	0.0583281110840901	0.150861240988141	0.096493989765786	0.139381270608805	-0.00182254454242344	0.154651563719345	0.144740155832121	0.17084435152035	0.236332560520963	0.123585842928039	0.205160507246765	0.0156619846170558	0.0184588709656407	0.0366099324748846	0.109610417448153	0.0888934223668019	0.0488101672894114	0.106998319816330	0.0707226686706796	0.181293521142966	0.119317160306886	0.0872840394839495	0.0418853255788912	0.186556614931406	0.228000456872456	0.0945369575415603	0.119562494944363	0.0337305046228841	0.0758077267154735	0.118401600420839	0.130666862442637	-0.0355141632361592	0.142829332056963	0.151733580195455	-0.0403022819146888	-0.0318321174482574	0.0099978389829591	0.236310429570986	0.182038860433474	0.00261490534462569	0.0168904581742785	-0.0056013160389893	0.00446750934753332	0.174710230508901	0.165211262023419	0.0267182442119642	0.250859875660816	0.108387831928593	0.102565869078862	0.148462468351490	0.171696286318637	0.173823673060315	0.199566450457924	0.107998717185608	0.207668652223466	0.106489190354921	0.0425952164737395	0.204882977126050	0.268758202748813	0.350727227905754	0.121820199288533	-0.0402190437382785	0.217135700577947	0.0760448946498641	0.0838742419062324	0.144044124086124	0.284821853786731	0.0337041848100448	0.0444427193519740	0.0613671045655644	0.0555569637662306	-0.00180998176354607	-0.0614956874863456	0.0692829636723572	0.138283774463748	0.198023831284498	0.0159693706366989	0.097578600355199	0.0518839544683914	0.0159846663112212	0.156205276062773	0.0716458184715441	0.00432256781052996	-0.0139211312953412	-0.0455870793845620	-0.0217419696550115	0.197933064397244	-0.0131118220270002	0.0230470204129727	0.06914196688983	0.000914326396923614	0.166738139379764	-0.079669421899307	0.007286358235967	0.139768015000516	0.00847209954946906	0.100220973713393	0.0966444902127105	0.105239314595061	-0.0171862797518787	0.0208653712046726	-0.0294292466046410	0.0348155511538391	0.0700773777058347	0.0322082649281024	0.292400558266143	0.382963998021203	0.227616847797713	-0.0229664014164818	0.0212178689119400	0.0712032945700226	0.127691673400977	0.0127318998468907	0.0330499218478276	0.0034754141147178	0.266945940628598	0.0949271187994369	0.150806598439814	0.114733504307655	0.218754035536244	0.0220311571406865	0.0899986703552306	0.0987326218425972	0.0255406006545849	0.0673309894102098	0.199222015972387	0.163713690804596	0.0339303577517128	0.00219136778843524	0.0821760482680242	0.188646683500075	0.0526357540145967	0.0327513746867284	0.348340722330323	0.159892104385392	0.00090664005933551	0.349880569221409	0.342332972933149	0.0974658995789984	0.167963608674262	0.213950311451086	0.0394648801692245	0.164499916082306	0.194417368862291	0.0855061223523787	0.093540022815011	-0.0229359385668987	-0.08036300363578	0.162871722260487	0.0162478056724125	0.0981606363176708	0.227248776290331	0.0105310238275261	0.0623187235324181	-0.0197276811084974	-0.036088078123879	0.151452893003393	-0.0332984392464775	0.0310178683985946	0.076923625984705	-0.0329777625026351	0.00924891720534707	0.0822387581922043	0.272153450047755	0.191823589164677	0.0415344745466012	0.0297476691452637	0.0145698285005717	0.0189401668116636	0.0112127928554613	0.308506102829055	0.0994440331321363	0.161561086810232	0.048255246514199	0.248418999180601	0.0172691588528776	0.149771373180876	0.0310535863591585	0.0878748171633585	0.14842860884212	0.0756993926745007	0.125623414066469	-0.0501921138407788	0.278827597463581	0.100451139139895	-0.000474607643764254	0.164427525978678	0.213214511018922	0.208174689558713	0.0356227921361093	0.146824129674015	0.0100014134323631	0.377688327738050	0.239396454280602	0.155821883753843	0.304283305061691	0.329920281055206	0.221183090932332	0.254082589192733	0.142145449318026	0.176003351474337	0.123545317098923	0.0390516495141817	0.0882481713538951	0.032270458838894	0.0729718792450998	0.12681055053205	0.189113826963582	0.00292730486182912	0.256716433804797	-0.0297192606800878	0.0703534523066752	0.0467484086874868	0.151076468051103	0.264966770647504	0.207709895144582	0.0918398390957353	0.135312380433532	0.108496393253065	0.133846089692886	0.00529667539399955	0.0875761677350152	-0.0344623645560601	0.118236056100994	0.142600736555331	0.0265594455351992	0.0680643053343713	-0.00347222415287452	0.116631070808577	-0.00578049691724444	0.0089341132648026	0.191843667681868	0.103304304165959	0.080470145697008	0.00251971005138459	0.122035263846223	0.0668290843462614	0.167219126168636	-0.089861593441842	0.0285559689247231	0.161067154379667	0.150134660362800	0.00610527060511764	0.045315379897815	0.0478766744596748	-0.00997129408087847	-0.0384291429968455	0.179545974621242	0.130117108363813	0.152436056516332	0.155529595450273	0.0912467244866204	-0.00250707347285725	0.0372833776107400	0.174913266599547	0.0926964360593801	-0.00485763597838596	0.162589996619139	-0.0324793799829176	0.127094092720921	0.200572677569711	0.208210948497909	0.124276813305451	-0.00306750785392939	0.171023645624254	0.210709087468841	0.0251451447242347	0.251197397173767	0.0364009206714976	0.229040214650805	0.107999488603945	0.252873339119116	0.166728317770998	0.241238679707927	0.255038235256388	0.229824942952046	0.316305811645958	0.255525672060024	-0.040620430882324	0.169687223393318	0.040648254380887	0.0206765287022002	0.0361548574335769	-0.00578905103251728	-0.0490189825424309	-0.0338539871165397	0.0690011176709113	0.0620788062573344	-0.0317095280498087	0.0568663894398996	0.0792525819723955	0.406237333778760	-0.0503121119155752	0.0836102726155283	0.0875409329404963	0.0766276725899142	0.168283685234454	0.134706315371981	0.235362765756701	0.130157392664631	-0.0366883811401857	-0.0241304957167593	0.316975779528164	0.238822027204291	0.0429169804098805	0.119475916328074	0.177418661617903	0.147878307358946
"Abca9"	-0.0141450419237679	-0.0243838885143947	-0.0074961097195938	0.159734567083616	-0.00500069419512493	-0.0171190342570003	0.130979208721691	0.0585174617923181	-0.00227356222705991	0.170958661138193	-0.00489859506087736	0.120928636214544	-0.0386082027060676	1	0.0782269753999165	0.139636039435133	0.0734387595757609	0.00775170859752402	-0.0157708982693151	0.0630406762854763	-0.00251458359542110	-0.0237925323167035	-0.0157511130131253	-0.0172898985858688	0.0678945495207076	0.104503112277324	0.089908120740286	0.0384997237628263	-0.00666758011696396	0.0188882870350602	0.0302844939733215	0.0653072711559185	-0.0583574687600905	0.102953052054571	-0.0214112707131429	-0.00299989005135013	0.094209715169142	-0.00614060284611904	0.00563124630810079	-0.0179758423039691	0.0502682800991559	0.00269298833402016	0.0330688698821463	-0.0217988301971282	0.008742517700539	-0.00908899268147846	0.00462405118643069	0.0311992411266384	0.0108816880929207	-0.0249499724130733	0.0220382209898343	0.140407191663302	0.135578840207613	0.0950942050074523	-0.00828010017144063	0.0367639938767309	0.071501902184759	-0.0368231381343052	-0.01493436754376	-0.0426512047119526	0.0801565270379029	0.0414351777693866	0.107851048233774	0.102375846382366	-0.00737221060343726	0.131805078730260	0.114102714639179	0.106163956925236	-0.0422158470136182	0.0472726170874019	0.128143780954545	0.140509946011775	-0.0465449487845725	0.133374443869908	0.0497536927517613	0.0447417345281812	-0.0108792171565049	0.106696270053502	-0.0283558252717418	-0.0201766375668781	0.130039939643957	0.0199927870346981	0.0839448982526956	0.0140025962151089	-0.0211874764428751	-0.00131360950582477	-0.0348056580981346	-0.0115576822708604	0.08167599443653	0.00272482554128433	0.113756739320772	-0.0419425264655878	-0.00893802610099082	0.0375477549957449	-0.0190867618687402	0.102825940632138	0.151922533185207	0.0278068395304234	0.0210818452176293	0.106773961219483	-0.0693154396586388	-0.00381837826588364	0.0111655042147728	0.000975230460462993	0.0685472366710854	-0.0370741841595261	0.047922975188754	-0.0280397955665593	0.00336930462661571	0.0898900283289442	0.110960660711852	0.0121435490550788	0.0164186656745225	-0.00635646672397422	0.0387864543942452	-0.00730617759269044	0.120418166246719	0.106086969792552	0.143929947040758	0.0309353022828161	0.00513312467630871	0.0155954354202059	0.0656896652718365	-0.00831461782821802	0.0884210594939926	0.0700646897792796	0.143555120591494	0.0755463779028678	0.140351685684783	0.177816017147528	0.122680824658613	-0.0149032135248419	-0.0274530694976005	-0.0279321888491246	-0.0201162061664409	0.0516215821066724	0.0108018842251288	0.0844538288795925	-0.00107487665006177	0.139243902972621	0.112548370556508	0.0979873151263922	-0.0099302653089054	0.107650555999196	0.127023778402618	0.00695218368270242	-0.00315729657065363	-0.0130015005666148	0.139412759086040	0.159516317438230	0.120145070766803	0.140531031729505	0.0916755718854096	0.152310117322669	0.104992102011594	0.145646297234116	0.143343224952741	0.164609029156556	0.142963971872533	0.138850442755166	0.137601614303959	0.148547991128533	0.122587157805543	0.144613351385324	0.135878064862315	0.129130974013279	0.147121290154256	0.120754256561619	0.0620738257605977	0.129690872632172	0.130468988627402	0.115737652648842	0.121329019964855	0.146798287776880	0.0547591853057233	0.0967873077518635	0.0764208393161437	0.121050887601498	0.0212283035606443	0.149474333487027	0.117139266746666	0.138784627670492	0.128255791604258	0.104563406943218	0.130755969924125	0.142811207603145	0.121362992865943	0.0814782932711032	0.119180273404389	0.107906848903136	0.0610432892086049	0.165167079852722	0.0701018105322161	0.141172412787950	-0.00714407071944851	0.033182114658408	0.0336830397942827	-0.00557091780979417	-0.0119909769332433	0.115383131581883	-0.0139483898514226	-0.0277399780217377	0.108752505179747	-0.00424659807497298	0.0478743973977975	0.0135038740867430	-0.0116203233646710	-0.00681406011622889	0.0869997257991426	-0.0432193512454415	-0.00480100985383644	-0.00342545953747539	0.00889269271421424	-0.0239660581669809	-0.0195759251116159	-0.00144198049626739	0.0378976216544281	0.00155673449763635	0.067691200429082	-0.00147992258701872	0.0705044359501113	-0.0101409860312388	0.105938599619944	0.126948574950066	0.0588734919798349	0.00438302823169446	0.163003167345580	0.0158000037073378	-0.00803269908030197	0.0332402350274752	0.175131227698322	0.00192763464155232	-0.0233036743061935	0.000348867673226742	0.0658089181861245	0.0477625935625931	-0.0173975617649980	-0.00203385314746266	0.0607783799017261	0.132844644343971	0.0619202695849615	-0.0194447336372042	-0.0299716174558537	0.0523867294922014	0.0464709489634559	0.129558327901135	0.0056403581085027	0.00130439383030089	0.133767803683659	-0.0295060268223302	0.0142669385212069	-0.0180110930919715	-0.0422634366840103	-0.0115066833573777	0.0298015292650963	-0.0383457562333782	-0.00739241907176642	0.0487129519231146	0.143489738257805	-0.0368253506354924	0.0358492730091324	0.165207172791181	0.00241123887678902	0.0466030322939959	-0.0162192934753388	0.0319068205500833	0.0913812819946254	0.00227846387539751	0.00924403006359057	0.123840157769235	0.048502169426729	-0.0142404720082652	0.00656352991102896	0.0191869754502491	0.0428683236726183	0.0730006126648673	0.0787301530037525	0.101781897540290	0.138183999708058	-0.034821264718205	-0.0279349628810269	0.137987762480837	0.0478182339946755	0.0248185848520677	-0.00163172632504678	0.0628355440038699	-0.00110986103935257	0.0182524557282625	0.0863882705668699	0.125113067656073	0.119546200523046	0.137366000043562	0.070921484418107	0.0121407329887444	0.141037634939863	0.135775371369886	0.0106918964525348	-0.00373406358397199	-0.0287555282996264	-0.0565922689353112	0.0562464370649569	0.0197024955530261	0.0500047980829736	0.0502303949444038	0.0208214245673300	0.176946810800825	0.0593236982878859	0.0117229014487366	0.0932303421200772	0.0110563828419482	-0.00204132105340917	0.0125288320154055	0.0822915325176478	0.119593767558007	-0.00267565101389638	0.125970393776328	0.0849847525670886	0.146681984559936	0.0968537045851828	0.0105822685366882	0.0070646363420168	4.03177103719927e-05	0.0149100382161871	0.0652484718141889	-0.0250199076694757	0.127071687371092	0.0186617932685845	0.00851041163360871	0.104323206999167	0.123040503716189	-0.0256302258148863	0.0591930820646917	-0.0016116986689701	0.139795176938859	0.0505677749138152	0.0857730492104034	-0.0179579949382197	-0.0296444649217963	0.137565070429397	0.0292035631471872	0.153390003477496	0.133130142952090	0.139303038632104	0.125695270795869	0.123213087932876	-0.00805961730119322	-0.00962547008492632	-0.00600495708766419	-0.0247719668272764	0.0289842327751448	0.0452579377048078	-0.0276480936154687	-0.0162923224501194	0.055914932123056	0.109769443629658	0.0157030267178639	0.0606666629669943	0.0812223451864145	0.0836254704570217	0.00857309356560473	0.0140922751512847	-0.0452406475519197	-0.0568187630347251	0.0196923197723754	0.0102195229564359	-0.0271768374802561	0.0517405694475954	-0.00555574188952129	-0.0267561712693790	0.127193589505781	0.116860718499210	0.113213185158720	0.146883544772864	0.108045392245470	0.128496993504199	0.112359462632896	0.0007208814776127	-0.0241505272900797	0.0322331841219567	0.0597912951428213	-0.0224120931718528	-0.00129899488383076	-0.0680382828471357	-0.0430278117112203	0.0130299654731655	-0.0109051162601262	-0.000683654409256458	-0.0337317628400673	0.0475272221699224	0.0557870437393481	0.0450897455660776	-0.00355769149367062	0.0140583085220200	0.0392313379362195	0.0376415620235473	0.00354221328193639	0.0753139010696508	-0.0207598583421487	0.0721000869014472	-0.00779820199039406	0.149217629382025	0.134222842592337	0.0776594185998103	0.101069503307948	-0.00939451525728228	-0.0194809983948302	0.142565254692558	0.00276592862604776	0.0720152562619572	-0.00598462220962853	-0.00775680998430928	0.0306101825546618	-0.0503683601977586	0.135137813801092	0.141274894437149	0.135271789000302	-0.0100630530642138	-0.0107451831883803	0.0537786930599899	0.025044030129695	0.0477623271808374	0.00235107864440458	0.00250655172784117	0.126944923123502	-0.0489406315015152	0.125970734265463	0.103575123502113	0.111019011641719	0.0356756664002892	0.075271077668168	0.130735345825895	0.0302579382231332	-0.0207156221194182	0.0618797200112849	0.113912754558300	0.127755676830825	-0.0145144004522597	0.0704200658030103	-0.0404522002974201	0.00520557085168265	0.018144620747579	0.0278874644721815	0.101375984331835	0.000108921981497195	0.128956775141367	0.0401422359268099	0.0826128663849308	-0.0141558011557610	-0.0186108798871612	0.0455287194090828	0.0120437973986883	-0.00322961814228057	-0.0151690138914908	0.0879871609626154	0.0841414533196078	0.0301473646621074	0.00174689451998694	0.0794537455129652	0.0385352804546100	-0.0394934621025171	-0.00293309279768706	-0.0364059738490994	0.157433119909644	0.122635927771473	0.0182435187982614	0.0202077281452276	-0.0165992485942919	0.0367489635282172	-0.0197067263498927	0.156384647466003	0.0955094522636033	0.0303785471548089	0.0750219998123383	-0.0284065905826018	0.119708862310339	-0.00145853011150415	0.0253014179145122	0.0400838273363673	-0.00371905552758732	0.0888219514724583	-0.00583709396442331	-0.0400564352940213	-0.048764875203109	0.0369556945886212	-0.00545528909032786	0.0827321026095271	0.00416209967939267	-0.0150307908888438	0.00215009009873987	0.0126405047505958	0.00628473358086209	0.0323357456192935	0.111025216703352	0.00687074949467397	-0.0307036010863370	0.0778645593746478	0.042429479575082	0.0550679462856405	-0.0261798718851391	0.018266937559984	0.0184634501585075	0.149024123847318	-0.0117683328383026	-0.0208000997915048	-0.0190119473631326	-0.000502189155228588	0.136597153634749	0.0420765236906243	0.0148563780326679	0.123788872788382	0.0243317741735091	0.098555685869775	0.0495373681042269	0.00148654872313810	0.0154104203149371	0.0114209136618925	0.0197542756466903	0.0101437697714748	0.0223448831429089	0.0142819418459204	0.0166923283249251	-0.0347348314817524	0.0121412892828582	0.072064222472399	-0.000557091742376068	0.0276471232642972	0.00656560399352568	0.0119177927239225	0.0211749985229235	0.00154015220215946	-0.0334659571142346	0.108458451151957	0.00107270061525928	0.0602424392651816	0.00895747801353177	0.0203734617807908	-0.0245059627714803	0.0647202691294048	0.0396893704284155	0.075795009122772	0.0503213503650706	0.0764597987536208	0.0813022370043817	-0.0238870144993709	0.00141188174231357	-0.00467453754094668	0.0529165526915554	0.0702886275462305	-0.0179587845046967	-0.063494862126455	-0.0442603490225458	-0.0666558499319638	0.0174157464255615	0.051498014703792	0.123652020683939	0.0736250817312502	0.023016762483944	-0.00564046073400456	-0.0532300392115992	0.0426915189883225	-0.0135524981061334	-0.0405099428359009	0.00248049527225983	0.132811600443017	0.0192259575119480	0.105189833385162	0.0307537375365417	0.0086403682415456	0.0363051952395546	0.132255989231711	0.0478686046962736	0.0496953620894963	-0.00227767082452042	0.000507274867598198	0.0234625885550121	-0.00598493899053815	-0.0354976682820739	0.0175003141093031	0.0785825692196855	0.0575788148850718	0.0465134277630595	-0.0609830405850021	-0.0362805239749466	0.133277162550472	-0.0398214100662375	-0.0162521867844165	-0.0195164895821553	-0.0120494001974857	-0.0123362094497643	-0.0271133541062479	0.0592005373594424	0.0148247312314888	-0.0419426634857995	0.133916558942764	0.0156512836404274	0.0362749270508802	-0.0111836997873414	0.00366756849861117	0.0906154723613107	-0.0007561730664405	-0.0191885314435880	0.0308525135401924	-0.00930047186121704	-0.0260550891102245	0.00803904228040807	-0.00847840147661345	-0.0211568881995919	0.00462172553221918	-0.0456892219922972	0.0168311483193221	0.0381245374114304	-0.00833796509374948	-0.0476423034783593	-0.0185346046576661	0.0353629660750502	-0.0164686159133335	-0.0338605634432448	-0.0213943415129858	0.0105718179358352	0.120892920830478	0.0223981393927489	-0.0333693736485568	0.150999305629637	0.0697332057211534	-0.00390004535569384	-0.0170683683653556	-0.0149751755919347	0.0152636678792054	0.078925821479266	-0.0175525291082452	0.0539582962216233	0.111351339975934	0.0197984810980193	-0.0160964936016739	0.0195641277415527	0.0640038600308257	0.0525634996533702	0.0711317497411873	0.141351913040451	-0.0148612523844452	-0.0289123028021764	0.0109586002086293	-0.030188174008248	-0.00643168079112283	-0.0105703933345623	0.0518400036826264	0.0862443232939193	0.0325789033034906	-0.0149866052282672	-0.0239655864378583	0.0140884288794493	0.00833188862918331	0.142589518744931	-0.0335910753498018	0.0677818331468566	0.135849285817598	0.0126846352286879	-0.0187447058651063	-0.0125055591615745	-0.0151435021655225	0.0161949212514597	0.0574986317057099	-0.0427311880197606	-0.051684656068337	-0.0133942455933225	-0.00806577239520142	-0.00273953870962613	-0.00523711717913294	-0.0224226857697723	-0.0429863703804046	0.00266086762361158	0.0159425865151966	-0.00248402723811938	-0.0314733024139167	-0.0175360898429350	0.0807343578169218	0.00572828612836411	-0.0411733773804096	-0.0115353114849962	-0.0165490486381525	0.080315511453872	0.0380246693188949	-0.00699875554716407	0.0518397160269128	-0.000675225931098885	-0.00354402160866181	0.0385925060634207	0.0184219950111385	0.0158809322710775	0.0295608535955604	0.140456406118571	0.0486506619088496	0.0624043502580701	0.0122483267394249	-0.00578530892498399	0.118803802501665	-0.0187776702839699	0.136887092832176	-0.0279507629613662	0.00441926641670937	0.127046540227218	-0.00244039727145426	0.00536326022252212	0.0248321225754603	0.0785224148698177	0.0195453740870613	0.0683632380460451	-0.00578966039730089	0.0734989884219252	0.0379996091815584	-0.0172375179831361	-0.0131680972572651	-0.0249566967490019	-0.0241498999652754	0.0139733792161776	0.141474053763147	0.0313833093553019	0.00647537654527843	-0.0386622470475765	0.00281038706769261	0.00186553421859225	0.0876118546982266	0.0523102025592315	0.0306348699355533	0.0230215233482510	-0.0112109562307532	0.0537520284407664	-0.00616081427163724	-0.0154971008299885	-0.00972198242608486	-0.0166337894813589	0.0259182717312008	0.0275201885936163	-0.0427134947874979	0.0151048851101902	0.0126072759181369	0.041294329182289	-0.0160860395317267	-0.0143462598224303	0.006950577146853	-0.0115682864041636	0.0150743168787355	-0.00056086194690194	0.00850642200525533	-0.0146826408939956	-0.00637491230154704	-0.0594891275757494	-0.0315750034643356	0.0307784721199595	-0.0158892679190162	-0.010501348524728	0.104484692928271	0.111458637214416	0.128233734720118	0.135193918226797	0.138020381613466	0.0056479201711977	0.0902819321786522	0.0071406434872366	-0.00857548179986505	-0.0103359206164648	-0.0552381720254254	-0.0038479216642821	0.0290417029169932	0.0354441760384864	0.0247069300330646	-0.0127542685557211	0.0251143224623582	0.0196916141744738	-0.0190960962591059	-0.0224331486083984	0.151327937136397	-0.0274819609786316	-0.0236661781514804	0.0282381130193504	0.00257616425042620	-0.0188675568121016	0.018045780789069
"Abcb9"	0.065781099717808	0.00816377917246407	-0.0479751311199992	0.131172758994206	0.0407943087228136	0.0453971258115895	0.0873987245521856	0.058306867975053	0.0525337715088599	0.148823350707722	0.0406251418632022	0.0854278653065203	0.0886519868829026	0.0782269753999165	1	0.143158941129784	0.0689248926315952	-0.0441409309083361	0.0404014857583253	0.126222660338027	0.0859526191430185	0.00384918895262226	-0.0232082214245135	0.0243955689063285	0.107494770172849	0.111879571451668	0.153042230136036	0.106496648920953	0.189989341929784	0.150300508868393	0.0414752515143547	0.124423440486759	0.0208329137442007	0.0488202847428782	0.0437046677166249	0.014575461926555	0.155424682950158	0.128248392087302	0.0833809002960521	0.0730025400694938	0.173939567726964	-0.0330047676739633	0.0541033432828523	0.0456687433118886	0.0945996186572138	0.0352634697525179	0.00395321886112341	0.0242312024082125	0.0677185926800526	0.085032778165716	0.0600325776407192	0.124941821596231	0.101567887428594	0.104863386991888	0.0242068667525318	0.136445136110019	0.111431479947024	0.0405380880999964	0.0458018582900711	-0.0339594438828859	0.112131686988242	0.0176127930957739	0.178063452451530	0.169481694102075	0.110205836817208	0.110283641084299	0.149957203453920	0.150199465401046	-0.0113261995749373	0.162500988571159	0.189562944746175	0.158822891147318	-0.0512536104258621	0.184177282756981	0.00247854211490805	0.139462460674272	0.0745224589803577	0.0744426934318373	-0.00517732993074103	0.0469688509092718	0.0881727783139117	0.0488858971405049	0.0510640848221485	0.0243589300807290	0.00678080598518532	0.0951996340117515	0.0193701549131008	0.112130774635783	0.136959476007615	0.0566067757837674	0.160587109442595	-0.0382633529754518	-0.0136538628577652	0.223240228193521	0.00145618493535977	0.00606416122543038	0.140403100108982	0.0274321058276491	0.0122139574534501	0.113856181277944	0.00361437716770350	-0.0812916276240707	0.00597372643599198	-0.0146898627789635	0.0637159584073301	0.0724903303688723	0.101990730994296	0.0727546539372337	-0.0284002415789628	0.0751892987167143	0.0346073956503069	0.0396574132300060	0.117061063555132	0.000695245566329605	0.0275226592644682	0.0165826163267784	0.158950374117164	0.0222960937240694	0.176736928062394	0.0891635796316404	-0.0169319973043487	0.119362484906994	0.09530077000337	0.166310879066950	0.0891036378146275	0.160295523968365	0.0926536513472209	0.133242449980024	0.124932838075670	0.140940325561867	0.107003921435752	0.0114200609033017	0.0349017125734139	0.0163316105288167	-0.0114114485245119	0.208906553150127	0.0616330859921906	0.0600237424880996	0.0360824274804095	0.119769772627201	0.113280902079304	0.08542535390293	0.0236290980556470	0.185838458778653	0.0781286930534258	0.0555762287705146	0.116710218410068	0.0178770175549370	0.115789249890361	0.104366107425880	0.0862296573783553	0.117423804675299	0.0105145117127336	0.177312616448271	0.0656007873335645	0.102830488605556	0.141855077264096	0.0995975169227352	0.103282957006496	0.0772736566205867	0.108270377512692	0.0763557572929216	0.076600062245714	0.0874185933083253	0.0695242090029038	0.144432940634149	0.126912136284958	0.103960891091108	0.116668427169975	0.131476064184194	0.0838473184982082	0.0880273062750504	0.0849008447517739	0.105158958367074	0.0637457164207505	0.0340464578145796	0.111048658176506	0.170553958660213	-0.0111179477997989	0.0498253447837966	0.0758996259779852	0.0867242868642792	0.0964220255838246	0.146666809151099	0.0662313185550846	0.103833961934461	0.0933460506157123	0.0767092061941567	0.100141497924985	0.100261277196441	0.000960354843907446	0.129798862316997	0.0115401435759395	0.1275933294129	-0.0228397358449675	0.0553410707036355	0.0928095728416508	0.095202120690948	0.0350205037312939	0.16416345253906	0.0446396291958318	-0.002285280545164	0.133084152263123	0.096729928116624	0.159156039761417	0.0964720627356827	0.0921571260894651	0.128476397097164	0.0741624187968818	-0.0260645234348122	0.0158856353012193	0.00496259961646589	-0.0294993348009970	-0.0213517081491043	0.0889969380812011	0.00609253510647605	0.0342807416336393	0.115366511485305	0.176497093776964	0.0702559382386159	0.0443885030629348	0.0755093905703681	0.127510009387066	0.147549376942727	-0.045892359139136	0.144196493829839	0.093738983126654	0.138509934653488	0.0780223618314747	0.0733872805605914	0.159639026849973	0.0418391480460894	-0.0803459188313237	-0.00241553143498431	0.0166493788546505	0.0827974474538576	-0.0272698452625313	0.0633357020330305	0.0601243412281109	0.101634890426691	0.0537334746145413	-0.000916849968240543	0.00955951337885237	0.075469653480352	0.129882004972579	0.126449387872338	0.101530876800095	0.0950563552900244	0.112929033400061	-0.0190097695395605	-0.00244475716494050	0.0590485770633112	-0.0370160112952242	0.136612640862181	-0.0203702267602981	-5.2486596299145e-06	0.029261110076403	0.0064344671548078	0.134488950319004	-0.0113947694124622	0.0122233283524616	0.149466018272562	0.073781935642817	0.0510939828700694	0.00613170032821914	0.140111223614339	0.184898756320128	0.0132699167461120	0.107642069851075	0.158607162294277	0.21442861897969	0.0453109105792379	0.088155114495968	0.111162344618471	-0.0175477045396338	0.0315900506481556	0.0759030335520941	0.179861398038955	0.141615818676027	-0.00292024570360277	0.0765203541608523	0.200740861596007	0.0593738577139198	0.00212796345295121	0.0865589905333599	0.0294315207122403	0.196163653698187	0.00309499349374441	0.0690859231003232	0.0777629852913651	0.108459671750380	0.109676606956441	0.0840033046590415	0.0264765160579786	0.0944313999474844	0.107096244725907	0.174107056392775	0.104340761176638	0.0652728748903918	0.059234537014336	0.077222376396906	0.118112826427169	0.10536276443491	0.0120654889297619	-0.00633246178779164	0.154911980677845	0.0479571321679427	0.0402367592492338	0.104941296462514	0.0313472743259743	0.0803998744864207	0.146275636677239	0.0403967738822763	0.130288658852527	0.0572754721225697	0.154622191108355	0.0777170032115323	0.141008428911771	0.07883016156786	0.0288218486904241	0.068679284942513	0.0253526851834332	0.0350093636000456	0.0152554038650688	0.00910821583423006	0.164372852055117	0.0462740172543044	0.0677494072885918	0.0933495108947145	0.190425928614443	0.0227943523409776	0.0427449027229302	0.0776134420493506	0.118181324584767	0.0669464393917459	0.0910620774797525	0.0616297882349838	0.0262349678023786	0.121162395734605	0.0122832621318275	0.111255299527806	0.077602136452572	0.105661618877668	0.100667462794718	0.0979054148373469	0.041058418340408	-0.00240904506645128	-0.0449222894501939	-0.0243032215771323	0.0368055767508744	0.080530403247973	0.0984937541887167	0.00284864985918556	0.00437489769596176	0.0898548310031309	0.0633600023283836	0.0744945663127147	-0.00756139356234164	0.102733727199575	0.143635803904534	0.0132886438740677	-0.00290873645613434	-0.0951178111704269	-0.00549808290141009	0.0282487557682502	0.0183502308945236	0.146272934967819	0.0821001912216258	0.0708375604128227	0.127383428881438	0.190163248407452	0.177373440064476	0.180666087894122	0.183466620495617	0.218391626996946	0.128945834194053	-0.0452797164701779	0.077649383803413	0.0277665279318872	0.0530173713061468	0.0259738203323874	0.166329328445239	-0.0515860504796684	0.0300104971787066	0.0919210929489991	0.0298715465251038	-0.034577723160762	0.0075544785413074	0.080505133353439	0.0577608647008109	0.0637751562223679	-0.00790602453658536	0.0987049135678945	0.181313774274046	0.157364577720647	0.0428953546072455	0.0253717925025989	0.112393441440629	0.185522266856042	-0.0175837836054598	0.0816495456854852	0.0653954042882165	0.0537701409429647	0.0703377330949555	0.0889020411947831	0.0784757119169152	0.154651423190550	0.0485004402603404	0.126865075336669	-0.0314749167187562	0.158067841688159	0.178656956030284	-0.0136300434391669	0.102569198907453	0.0882239693722007	0.122235327201768	0.0944706996707534	0.0122172643795848	0.04543581309341	-0.00287564507793007	0.136813861922225	0.0503903316963596	0.086116195976183	0.160161813264006	-0.00879454008212987	0.130776894669207	0.0986276637963502	0.125537878170574	0.0467434472161796	0.105867496277776	0.144834953667170	0.00382123132581796	-0.0418009628108711	0.081864395078165	0.169448798502422	0.131927069121074	0.151890376960437	0.0597248851743983	0.0326158375604786	0.163484476378808	0.0953903392417193	0.0756456613144608	0.173552164407033	-0.0116778119164596	0.097214301167547	0.0990954626312796	-0.00135611487190945	0.0131549826048662	0.109296443960167	0.0699354138622081	-0.0340747059562015	0.0583279532994099	0.0344206145304933	0.071463791956884	0.0894708266832912	0.00381724053738502	0.0584945540092430	0.0249421659725195	0.0652751779427603	-0.0445092965121437	0.0326789273504362	0.125418071909236	0.176514657458418	0.0680806088613449	0.0316733763384737	0.0469107553049165	0.0438377088883351	0.165470120892353	0.135908235697924	0.184269784661351	0.101044522037036	0.105574561062653	0.109374755597626	0.0198385963949709	0.134031002750634	0.0418031134418538	0.0608240313139176	0.0344220141579342	0.0146603400659455	0.141155837961694	0.14215511087812	0.00026462176668765	-0.0410908134807071	0.0557575381178942	-0.0067169203371012	0.119305191606781	0.0673244041147002	-0.0110421977397958	0.0881680122364769	0.117877727642753	0.0669551601936161	0.063363851403262	0.076145238903902	0.115440797410593	0.12636111400405	0.127435335605699	0.111017663095248	0.132071012883582	0.0248353827118584	0.0931950682188454	0.159176561422939	0.158079343559446	0.0569641431844516	0.112949497019708	0.0272894372793859	-0.0816091037464153	0.132406198398821	0.109426879264498	0.130125528746048	0.123228617610581	0.0195609160249479	0.139061944904961	0.022239868095871	0.148165656328726	0.100680476564657	-0.0342681782411180	0.0734485146590009	0.0860678936144853	0.0402173038076451	0.0931432782783836	0.0866712200621834	0.0293379917521111	0.126985778288711	0.168591077999143	0.140948602543442	0.0772487583688588	0.0432294752167735	0.0294627555286640	0.0483780584277946	0.133249387682918	0.0567140176287145	0.126781362480954	0.113353894080266	0.131030970579555	0.0909489105279443	0.108200799782612	0.0376230513259409	0.115810418167933	0.0633621120285588	0.0794190966814636	0.0318781670639650	-0.00700540993502368	0.07862713480422	-0.00426594287643948	0.0197863018095732	0.0541834650066565	0.128838512862708	0.165202506094022	-0.0250018620434331	-0.0735435238700989	0.0976758462079042	0.0183325295785317	0.0526937204801552	0.0541516676275671	0.153970743198283	0.177355409007827	0.105835053186234	0.00395160425422667	0.0135211924072348	0.0810881812760819	-0.0426833287441327	0.0498021448572087	-0.00285820001484552	0.111529410478641	0.043297389492739	0.130571340469517	0.110146749499003	0.0409547397802334	0.0787793686552806	0.0986108203978802	0.0300236271088759	0.0601409431363606	0.0207767447246612	0.0686529181923433	-0.0146603040805013	0.0117553520638378	0.103377870804993	-0.00208456140276625	0.0589530365531554	0.106000498470460	0.162313380678787	0.0831906643509437	-0.0395369918545164	0.207426800598795	-0.0596273063880655	0.03302752571622	0.045561961844718	0.0181285206959758	0.0288535735361912	0.0710383414538752	0.0278100519808543	0.0398841488168233	0.0564503475929911	0.164918509687458	-0.0195012444864538	0.0627523496432796	-0.00761490413208643	0.0298648347277617	0.0307237973454226	0.0511450947474773	-0.0186922694102735	0.0908254699448774	-0.0158587911364103	0.00554260473170764	-0.0080766682152846	-0.0358198847820762	0.0801764922026643	0.0719686497765264	0.00511913900623456	-0.00081447644143059	0.0420950852859635	-0.00440682274455473	-0.0211179195100036	0.0613893542326152	0.0812582936178593	0.0308948775225271	0.0260362687604355	0.00999389780015162	0.00615913166495356	0.162267305552934	0.0686586728472808	-0.0233679580703549	0.154413727420176	0.152066927415887	-0.00191822410794493	0.00219022876794708	0.0368010956879062	0.0157986091576031	0.100209522837180	0.00818391050382604	0.0437168519592314	0.0923922145856995	0.0624043288852217	0.126103094055253	0.101316778919384	0.0827008599471575	0.0941832359996833	0.0883776874450732	0.118162379261616	-0.00824306643061619	0.0388593767783332	0.0691869343748915	-0.0229734816144496	0.0330374500181295	0.0582091022327313	-0.0296755781573864	0.0963077636506281	0.116991987776482	0.0395466897048555	0.0246430221347355	0.0755950052077971	0.0152083474244379	0.139117907051119	0.0217534040629940	0.0972298836890652	0.149420076094756	0.0958056161284879	0.102910832714776	0.135970104315827	0.0426955400171343	-0.0268595992548453	0.0438582937183705	0.091447809396609	-0.016535813792691	-0.00288667045883696	0.0706052045455315	0.118217492582827	-0.00186817967624859	0.04614264276277	-0.0422930065460504	0.0593320613625477	0.0534963478258849	0.0341982724874875	0.140792040829220	0.0222555361123978	0.164570843313434	-0.0395485203338137	0.0249584107953976	0.0468885221908433	0.094054705073674	0.015583666851418	0.0608107296798356	-0.0210873619693173	0.124247268504080	0.102045646338891	0.103147767505459	0.0547029336579205	0.118045678503593	0.089428079936948	0.108064859836890	0.13196929032005	0.113963457702827	0.0392079371716914	0.119691553916829	0.122794044127281	0.186316235388655	0.0432306176966185	0.0942966969596506	0.0477158355948896	-0.00967042694215971	0.102886797232002	0.0316033135584835	0.106029662760789	0.0678406314595531	0.0876934484422656	0.132084544759415	0.0443454172275909	0.140171520687348	0.0349225304937786	0.0325346275676427	0.0709650338857914	0.0268383996382107	0.0623127223005355	0.0500029184213066	0.0342783201152655	0.0995258578956621	0.0262545648058242	0.0464702329935322	-0.0375255169295399	0.034156292824835	0.0647614960694526	0.0570570404194047	0.0219828132015978	0.00539742059389479	0.111891284628574	-0.0194172858716351	0.0523333552013796	0.0706272705620828	0.0232544129787629	0.0716353314420789	0.098948386150091	0.123174966555877	0.122202280765235	0.0272508047150647	0.196339385608576	0.0941380786656769	0.0396693821115219	0.170283220056695	-0.0133352011037323	0.096360633908035	0.0374770249702289	0.0692730191627663	0.0656049039953273	0.0901099079554346	0.0630123281268241	0.0261580083576807	0.0827449183313355	0.0886874470443605	0.00962825920687353	-0.00375240611331606	0.0127204332043433	0.0851850663325141	0.0957109245824272	0.154821009992738	0.163189991904636	0.174083827870844	0.101950853411974	0.0672937242953493	-0.0397653306450841	-0.00876552981648838	0.0596409733731684	0.0531852394724106	-0.0494063103491918	0.058962233797339	0.0345478029744273	0.0619762022639455	0.0687351947710732	0.136244822685296	0.101629220312548	-0.0300978997005791	-0.0215309247208776	0.159021012297641	0.122857989312031	0.00331925228435462	0.0492813032335029	0.117768470413915	-0.0295565470100119	0.03585745879847
"Acer1"	-0.00139723323063726	-0.00157115703686326	-0.0191246077586323	0.149099379187488	0.0294968291893810	-0.0176875652779106	0.186616652913655	0.0476836203283394	-0.0218996919363648	0.201831299571791	-0.00185899632032081	0.219348690441652	-0.0178645851937779	0.139636039435133	0.143158941129784	1	0.0942230797063752	-0.0302984335593020	0.000205554179877343	0.108830237913824	0.0332345544793495	-0.0140209344451161	-0.0302160867389662	0.0171506145916009	0.0711159495594433	0.13301655865238	0.116917350174442	0.082233369421355	0.0370714254547368	0.0173890384481335	0.0339081258282489	0.0699727753568072	-0.0455551295380701	0.0829373515781561	-0.0114947752251577	-0.0554480083389176	0.149985888831214	0.0322744521724664	0.0133766172954785	-0.0236638586162029	0.0760820205558676	0.00727644120113965	0.0339775461218453	-0.0429222068002838	0.0446478317709294	0.0226829572028776	-0.0217629911463858	0.00722506889143526	0.0433677372687779	-0.0143369729112720	0.0229970801369393	0.173486942439751	0.192158877983138	0.139232584023270	-0.0342255090564668	0.086501098476932	0.119657422606630	-0.0278340371814251	-0.00566336395767104	-0.0548428473393048	0.0731371943926072	0.00129136066106484	0.176579687924132	0.124238899737332	-0.00796230749221657	0.165357581738550	0.134649992154762	0.157068142416306	-0.0441131761478029	0.0717104737771667	0.150197222547875	0.219638143981388	-0.0712058692526847	0.174351169451620	-0.00649932732339752	0.0496158845903221	0.0135905881764228	0.143293272102462	-0.0263183141082608	0.0268825240171088	0.120547992236665	-0.018340493968298	0.0636875016201773	0.00217932589408771	-0.0370298403493063	0.0166291881602847	-0.0239471910630878	0.0235860609605296	0.142729622576754	0.00505801982191062	0.119589341991601	-0.0656502723400872	-0.0250235013585190	0.0688179995774049	-0.0223515036728720	0.053333730565116	0.189749759538660	0.0218786292363581	0.0232564088721828	0.113455709323295	-0.0524578630685867	-0.106868930554992	-0.0172190489710003	-0.034717808376337	0.0507339620147827	-0.0178085051598683	0.107423115378992	-0.00884443431439095	-0.00813155404085214	0.0545393966459553	0.098035392461291	-0.0173186907678611	0.0532009947032197	-0.0173968694343777	-0.00145960170115352	-0.0151934298865674	0.180067145131853	0.141675087734680	0.174419813976198	0.0324579429005814	-0.00815037259897857	0.0228537729265433	0.0566699204219041	0.0389587160401987	0.0800255705964321	0.138762372165676	0.129446801583251	0.101882229892872	0.181317855422111	0.185730659371238	0.169063749329431	0.0281662121899761	-0.0235225128755271	-0.0132330893256847	-0.0425890585132993	0.0926352616637129	0.0141201651323990	0.0604376989259862	-0.0328133414811656	0.191563392650415	0.161355278733791	0.10162087660874	-0.00383385124167819	0.142315421787912	0.12254704031154	0.0357860130941130	0.0330618786515173	0.00146518360403978	0.175950635835007	0.174821531710356	0.128163447046834	0.182345465531280	0.040895863744012	0.223855800551817	0.126874957848124	0.184772598984661	0.194550771922331	0.226873892233752	0.178837322768493	0.140841028895080	0.156199022474604	0.161593198145357	0.115708488375021	0.158424488292394	0.158871774799629	0.189325804169375	0.180273641338939	0.175222750243156	0.075390358941518	0.182503040928427	0.166140669409421	0.131964304487210	0.140012481095525	0.179856815556055	0.0658159243902159	0.0891065832921702	0.107375414497593	0.153996858837691	0.00803311481242646	0.129722326963053	0.178689985714748	0.136204972403508	0.157027201804695	0.0971985866929382	0.135675585229567	0.164657177865711	0.189188981268107	0.0923090792902563	0.137661211868822	0.0910134202591365	0.0192241954368292	0.192382589120627	0.0143865105553692	0.19911049852034	-0.00127567650059390	0.0446426353100785	0.0123922269233065	-0.000494910697176435	-0.00258142697982576	0.206377990793206	-0.00545585834431263	-0.0430565809393044	0.147048016248253	0.0190977127405777	0.104745349671390	0.059644523181714	0.0330066420102863	0.0264776874265320	0.156317640992337	-0.0618077950760742	-0.0176136604662759	-0.0212518614059858	-0.0532393610481595	-0.0719585786526737	-0.0384569170600061	-0.0411581487945441	0.00563136495901778	0.0254763639872971	0.120396766188726	0.00959855949911592	0.0417182645962103	-0.00262258647602844	0.162649996044324	0.147025984980338	-0.0092867194428692	-0.0127473353991850	0.178743521971286	0.0437630010709191	0.0377294537273084	0.02813273953523	0.217340224729397	-0.0111455140528723	-0.055665443526438	-0.0323397350442842	0.00748758545958355	0.00253822370990685	-0.0720517754716332	0.0272456968669079	0.0615062909430628	0.188169194273543	0.119890423059396	-0.0579228091556077	0.00474436587170753	0.128677991668219	0.0783291004824745	0.158944030589661	0.0632302225737169	0.00575564811574036	0.135080672547328	-0.0639718805494876	-0.0226014398522497	-0.0219609250028979	-0.0863881681517526	-0.000719128394631022	0.00196287057202693	-0.0325217470840984	-0.00825762098184395	0.0289987918548918	0.167421480838652	-0.0262165490359045	0.0123708343188154	0.162731218556957	0.00233323683506103	0.0488388426519797	-0.0357330413450432	0.0370671841854066	0.135951115795686	-0.0301172489754795	-0.00394958480998343	0.184899044701321	0.139808093868334	-0.0445560687289571	-0.00766512258299369	0.0269322749454626	-0.0348456136697167	0.0632926194234184	0.0912035674109635	0.126466642631476	0.161985045601707	-0.0529442273263832	0.0185453603576479	0.191567512157466	0.0390013669856709	-0.00865648559870527	0.0348598145905169	0.00297487732362977	0.0444100116158934	-0.0157777505030209	0.0732332338536616	0.141625921101134	0.131758798933776	0.193067023501923	0.0647334558551055	0.000704320525511175	0.17416725814283	0.179535686448054	0.0488489962486895	0.0400899220388385	-0.0136176907335358	-0.0655751279161463	0.020069209536106	0.0390843600625801	0.031898097482815	0.0116700220205132	0.0156524265283929	0.175905590733537	0.0244676052422934	-0.0376804433552434	0.111655528545328	0.00133872715207849	-0.0158008692778876	0.0329666438644968	0.0594851260005423	0.103344907758249	-0.0242540158529221	0.133377276355729	0.092117683127869	0.159706502083565	0.138950237568287	-0.0413158880680518	0.00461197041126268	0.00124228801147224	-0.0172539529374705	0.05126092848122	0.0267240454489723	0.190037786649097	0.0185061241188287	0.00747965712133005	0.0848559257207319	0.164445081140338	-0.0138728435773633	0.0504347726280507	0.00855888346342789	0.186571942812165	0.0406719608668897	0.137216242453178	0.0272482198280034	0.0151712940962117	0.175469486772616	0.056690255914237	0.186379281934594	0.140990676858513	0.185805380379131	0.176739289682706	0.163411912841715	0.00518951689418859	-0.0470127001884252	-0.0634065762735867	-0.0169575879933377	0.0221412496517186	0.0557712943055543	0.00344239320634667	-0.0257508963635801	0.0137566733050207	0.127094359472578	0.0167559212153032	0.0431586556393408	0.027944542671295	0.0937688598491037	0.0112265098640335	0.0232207827016331	-0.0102651116103721	-0.0861674787688218	-0.0260862162728396	-0.00970831666876999	-0.0523577717701548	0.0373451914837521	0.0362216431381454	0.0151846970667976	0.161344678835705	0.168847507945545	0.154029086580261	0.178843237318556	0.129342884501770	0.186159514756634	0.102497680877823	-0.0668242919145493	-0.00102595652607383	0.0379454339172992	0.0651567519036654	-0.00379562721393029	0.00511969778189132	-0.0692714421946029	-0.0303436077435301	0.0253368487227460	-0.0192160438945578	-0.0249948199299725	-0.0386812362627766	0.0137250549890158	0.0672252218512906	0.0152740265144152	-0.0384912676296630	-0.0168725223515507	0.0739159946421795	0.0120121399982152	-0.0313999734812195	0.0470626944301093	0.0114080516324649	0.113062915339162	-0.0555265627304091	0.139769817171207	0.152857178206263	0.0717801794347504	0.145301015825940	-0.00554235997590834	0.00113224915397742	0.151460305956431	0.0084450887442525	0.103380274278221	-0.0296694051251676	-0.0160845760443286	0.0319215480535266	-0.0475617002312906	0.157251913798619	0.163430447497422	0.146557649318496	-0.0211874741255135	-0.0113681946999802	0.0322435498857194	0.0264757166550406	0.119962759197713	0.0198640635606338	-0.0196504655225009	0.177509539440219	-0.0407502725309185	0.164233205129898	0.148817701369893	0.116720223106225	0.0869032814193212	0.0378926639260179	0.143352327200326	-0.0194797885511380	-0.0451021831046027	0.0693623396927259	0.157736423406649	0.161790781300237	0.00646586355175988	0.0616057764147213	-0.0199164932899251	0.00427354393251543	-0.00393158827455705	0.057189523034612	0.124913694502039	-0.0181243024419295	0.107969816349273	0.0578405043192118	0.0661858623524021	-0.0290912943472004	0.0111985434391118	0.0767662507199182	-0.0470161469041691	0.0344152826219621	0.00989555116570935	0.100297961535409	0.0978195619530388	-0.00666414795919798	-0.0088924142628583	0.0343487710486607	0.00224720256020219	-0.0282528549502308	0.0385206646561023	-0.0177445224264332	0.173191253951544	0.0828009540852847	-0.0446519539235262	0.0217166700433464	-0.00546566359042141	0.0321635601286641	-0.0153878194788770	0.188925298448355	0.121714254757097	-0.00865596942691162	0.0640988192978924	-0.00137421940690707	0.158821055139033	-0.0159230578979496	0.0110288350883508	-0.00309910554463113	0.00759275879908294	0.121163228144946	0.0118302060712355	-0.0256699041165894	-0.044651406326766	0.0100401292975485	-0.00741891370540981	0.0809446309046909	-0.0134098374388588	0.00292014587181960	0.0217641888740064	0.00413771696198245	0.0183823845509248	0.0360666659321158	0.0792107637067522	0.0357294104435236	-0.00844968077742214	0.0800569330789704	0.0566921545165693	0.0764693318851536	0.00723934847221297	0.051428340343298	0.0815859373114345	0.162146850072380	-0.0335124278998715	0.00148794837244779	-0.0559842645745306	-0.0654394736983209	0.162237600029162	0.0585968375899449	0.0600701359915476	0.187688609035149	-0.00828172775138396	0.144412927573872	0.0265307214945042	0.00233934071033793	-0.00934916989436345	-0.0333286284649209	-0.006717954769584	0.0261168209573518	-0.00112354080404042	-0.0167111794291004	-0.0282229384858701	-0.0261477167166604	0.0160014125723966	0.0753875901426349	0.029486727133902	0.0365342608967807	-0.0150284066239763	0.0221596927778331	0.0136628983287359	0.00694607225558328	-0.0208865475247739	0.104119572408036	0.0196721651732826	0.0585130478062742	0.04369591783499	0.0241828728110535	0.024186966990799	0.106312130464096	0.0433621050050613	0.0431844391375499	0.0514879953210671	0.0503423585310389	0.0739258400373635	-0.0124615254836349	0.0524766491822747	-0.0138528862353134	0.0808050561054994	0.0613323476484384	-0.0215034546059786	-0.0944578695492246	-0.0149771436476853	-0.0345873491752033	-0.0371258169275951	0.105512802533201	0.109751442016069	0.118397677511234	0.0501834975154163	-0.0389028834235237	-0.0783116414460865	0.0177393564482087	-0.0518905670529093	-0.0244745829942501	0.00905574135044868	0.166628616017784	0.0508520820883527	0.136082255758119	0.0444602864356714	0.0113657710159936	0.0674303625797033	0.142932246186755	0.0457217296863755	0.0272632478307529	0.0294045690768719	-0.0177800897714832	0.0195459953372654	0.00549323498012894	-0.0256693242822833	-0.00297777036602818	0.0459502077764469	0.0691622243047492	0.0794093138252637	-0.0154193695309084	-0.0659544181586004	0.181790825976552	-0.0601646330012391	-0.0167404708639591	0.032478005149808	-0.00177423567200317	-0.0176433932457561	-0.0092132397866757	0.0149885571520726	0.0372611944640454	-0.0442733911025404	0.185188918891308	-0.0188017290466177	0.045311884004754	-0.0205595326939275	0.0144744017329003	0.0389592526206535	0.0082382342220095	-0.0288895784766654	0.0208685583742771	-0.0277491240016989	-0.0053926255596117	-0.0442671788790213	-0.0226500703682238	-0.0149467790390205	-0.0079572693131242	-0.0636138116364664	0.0257830132009940	0.0580640769271527	-0.0355999638825626	-0.0667727435415722	-0.0432237119447128	0.0107317319090835	-0.0115290527385115	-0.0454867307767395	-0.0268509609042068	-0.00615935457802256	0.125848895861164	0.00934456429496009	-0.0251581140100578	0.136256671789617	0.12579151897448	0.00821893865048343	-0.029977403012296	-0.0292370098066427	0.0113875289922709	0.110392906858328	-0.0442167422025652	0.0621882140407833	0.103031409457822	-0.0179041508541515	0.0232185702277789	0.0376841772461051	0.0465901568364452	0.0312079068936768	0.115668034390400	0.192934811235186	-0.00843001239778676	0.00591381399645091	-0.0240037187296423	-0.0501881704512609	-0.0283786944672756	-0.0135608530441190	-0.0195250170517817	0.134067767514614	0.0467086199327222	-0.0139837217568758	-0.0184935220200107	0.014793418043616	0.0134808401091027	0.224327820679016	-0.0079990677106511	0.124278001832555	0.180537738757416	0.00459312807246186	0.0246970224756380	-0.00458875714055452	0.0100232638479567	0.00721899335454569	0.0449456005668628	-0.0100403652336615	-0.0582166558188749	-0.0207663994787116	0.0351462598034504	-0.0207101345912185	-0.0402462998236022	0.004625533396748	-0.0561458818724629	0.045800117506373	-0.0154482955416022	0.00303969900347278	0.00668786478536645	-0.043422639151832	0.0797473399900045	-0.0143919433769176	-0.0425707600882959	-0.0211555842252690	-0.0114707451358402	0.0469595392715481	0.0104356452828534	-0.0449727585323809	0.0475417337792444	0.0166057352272286	-0.00376241639322365	0.0331726472969050	0.00651241088399623	-0.00848560239133638	0.0350299561158467	0.177413327911123	0.0445428513264603	0.0193874219396421	0.0599030822315132	0.0226466473641545	0.175294792907575	-0.0233691672931297	0.167043037399475	-0.00772482317926762	-0.00673883995325402	0.127063556703189	-0.0111675412912491	0.00676805642781534	0.0228246695115785	0.0869604965182438	0.0427471844636753	-0.0117284122207802	0.0189029638923594	0.0473950575316912	0.0229707291138281	-0.0244379132872305	-0.0108725949923727	-0.0117801364737976	-0.0138914996752501	0.000762301416567092	0.128247752862967	0.0193958876028234	0.00980790814843199	-0.0446373295587548	-0.0399919710564748	0.0221429543650657	0.0380589494897163	0.0427552056882414	0.00701412910059652	-0.00625408318003221	-0.0492583472176022	0.05292036449795	0.0208938558640005	-0.0121137040614568	-0.00122727011389126	0.0559226892619313	0.0538898556174089	0.0804666750808367	-0.0147776297614226	0.0481764965409050	0.00606508366647743	-0.00940482307642886	0.0154902398123060	-0.00951000155968583	-0.00897488405698611	-0.0400006686553574	-0.0305190496593357	0.0355325136045221	0.0157551713194914	-0.0338438272918153	-0.00629956150772557	-0.00473502677166613	-0.00490974630315037	-0.00370618570476577	-0.0529004820527544	-0.0308593113517635	0.134990450592073	0.0488489736930322	0.166228495351371	0.194778792719299	0.164657830414984	0.038362159499877	0.101372591140265	-0.0357705052603684	-0.00427663648672936	-0.0383603280305579	-0.0348522278032356	-0.0668006344763155	0.00684778036663282	-0.00318529576665116	0.0357915638062444	-0.00951915311743218	0.0361942959756093	0.0799670663871849	-0.0519139718918166	-0.0336447011863947	0.197459703475776	-0.00176272299940267	-0.0471732485663994	0.0198464810945697	-0.00816224954703292	-0.030135375728656	0.0446088255857632
"Acer2"	-0.0861277482487193	0.0050004121721411	-0.0277136447500073	0.0650383425002644	-0.0117213627014313	0.0544712588333789	0.0989371493649588	0.0711976291135301	0.0939344746060937	0.092521615236777	0.063216723673701	0.0807353668272039	-0.0754870847316435	0.0734387595757609	0.0689248926315952	0.0942230797063752	1	0.0199249881483748	-0.00468969634662138	0.042922778965563	0.0638286899387947	-0.00654571214579856	0.0201712157999594	-0.0122705675974381	0.0370409660397280	0.0884065758134449	0.119808491090574	0.0419660093057044	0.068027554368441	0.0082609495639205	0.0672126781959402	0.0442235588577453	-0.0231163822657331	0.0549927194003803	-0.0275475393410161	0.00230763218541680	0.0992943475661758	0.0353021951202308	0.0548704910757156	0.0236419622526293	0.0324066688555307	-0.0233668025364357	0.0162302308498944	0.0217385722869376	-0.0364391770391941	-0.0173692939055278	-0.0397513567953581	-0.0528555192775557	-0.00820808448208501	0.00110247341816383	0.0408855405004196	0.082194894554278	0.115685489810732	0.0918567900233056	0.0678379848722421	0.0760808020168611	0.0714123202145013	-0.0357575242417289	-0.00217963381707288	0.0116532585563934	0.0680303289569984	0.0260293268843674	0.057016297080608	0.0638666937778602	-0.00687362978788283	0.0925479519110158	0.0601426334894441	0.096174153434897	0.0271517526748254	0.102483306481197	0.0833524299805714	0.107919117168514	0.00594233739705318	0.0576727084819994	0.0388645858526482	-0.00257139217927902	-0.0182858744548854	0.0790423935425642	-0.0137386616491635	0.0137415751505588	0.115150363486633	0.0656829988528557	0.0594133994995769	-0.0275535250573941	0.0512884393419632	-0.031585722445963	0.0815292534271356	0.0379620134677901	0.0551284109515342	0.0172371105920396	0.125706372170818	0.00916730208477612	0.0297576053510272	0.0302898314489533	-0.0220754331827246	0.0976334561303398	0.083337318631703	0.124965337843447	0.0946855272785538	0.122249560500793	0.0375066158081480	0.0116626157445274	-0.00808913792362892	0.104292920761836	0.0857810272563494	0.0283585118833289	0.0720702380884625	0.119645211555114	0.0151505451358089	0.0267856302553386	0.117934741672249	0.0475754592809713	-0.00742661612339495	0.030951063687699	0.00155731999205434	0.0281639737776917	0.0862591759227539	0.0929037132910389	0.0830978205098615	0.09672146390754	0.0471455897549446	0.0544681474876797	0.0609489346622273	0.0729388219298833	0.073993976784553	0.0863887152756785	0.0953292223332613	0.0520322373731569	0.090300087714999	0.137364420070878	0.0588366303597904	0.0485796223239853	-0.0379468230399817	-0.0262532489203951	0.0541065727588067	0.078987796556594	0.0435813731315659	0.0646063968397456	0.0527188760136829	0.0913349891075354	0.0565737927863809	0.0422708213826251	-0.0260358001746485	0.0746636562149858	0.088525405815511	0.106129842865348	-0.00558549373659064	-0.0164852958519126	0.089433952972893	0.0672946564872994	0.127445443401476	0.0599404381037727	0.113095591871165	0.078229139634145	0.063594769612771	0.0749170016960198	0.168824826678109	0.0783721826123373	0.095094858640613	0.0921556044265884	0.0849974986556499	0.0777012593140896	0.0786469787784824	0.0998068823232245	0.07222385103498	0.101879818074482	0.103363011440634	0.0778794639934738	0.174634936891207	0.0870936072800309	0.0761070934670442	0.122575459856402	0.089716668521896	0.0928591217069777	0.106227410540274	0.0564718640651567	0.109818774916802	0.0659605148546916	0.045344384406786	0.084919765640295	0.109693104010210	0.0828827864441853	0.0726344374869571	0.0822856676000905	0.0557796740890748	0.094462698212489	0.104642262479577	0.164947472881240	0.0372020282793480	0.0600282773363771	0.0985457725463992	0.0944257071057493	0.05310208944637	0.074828338743584	-0.0207089917961362	0.0440167758705279	0.085231637891839	-0.0652816772621326	0.0054572664525217	0.089232151193533	0.0179612520627446	-0.0318395325554093	0.0793158505729125	0.052379912283125	0.101962046437405	0.0214942936190506	0.0200771978901325	-0.0167180547265436	0.0337118380114346	0.0383573897168307	-0.0340878028744574	0.112390575360803	0.054189138649738	-0.0428513535743159	0.031400923376743	0.00292781386593443	0.041481890381389	0.0326873149477886	0.0149871062171076	-0.0136895023849321	0.0712995678159383	-0.0108597233822244	0.076362655432429	0.101320633134351	0.0594053626346609	-0.000499772878929133	0.101516911704876	0.0194254654213701	-0.0553031925503021	-0.0168490774972512	0.075774672760415	-0.0135079573570090	0.0444652745694787	0.0878861485350849	0.0327775799891501	0.0156966371315517	0.042523399466389	0.00147905315096776	0.0878505454920152	0.0953158526545356	0.0703468764026312	0.0479445323685772	0.0190649212046089	0.0921759430131606	0.0724876317542682	0.0700925517684315	0.0622608680477858	0.0876000868748705	0.119492240190806	0.0364418636694246	0.0567584318472197	-0.000105046273308097	-0.0314299839783472	-0.0101379657128208	-0.00559204641166882	0.0150816713013545	0.0272959486793478	0.0780666384366097	0.0718454664674775	0.0291441693059956	-0.000972311391446942	0.108141957819386	-0.0231252647359149	0.111748075294570	0.0213030223247389	0.0208420141081108	0.097547893180381	0.000416571241827957	0.0626947663178083	0.110160584731619	0.0887462620016968	-0.0158048628584918	-0.0273798861886367	0.0359375605115318	0.054700792997017	0.0864028988942486	0.0505789696868835	0.119192110147968	0.0850071628033552	0.0166910998228214	-0.0364668985005737	0.100492755805450	0.0368334530668664	0.0621212191007984	-0.0528571174487822	0.0791275053597217	0.0284655396669123	0.0645613757486271	0.176902168563392	0.194988801413009	0.108393206469298	0.0766959918157007	0.158889612769634	0.0360390665039371	0.086501567376186	0.0924741153790612	-0.000513201412532675	0.0269869128671486	0.0686877752008604	-0.0337321806290874	0.0471838473177414	0.0442616838783104	0.14202180329947	0.16841864635873	0.0540288619887268	0.0924079881234414	0.0510069925229020	0.00383231141739759	0.0756898221278773	-0.0169130503015357	-0.00914217153136283	-0.0123639626592723	0.0628562856469614	0.0728477419380259	0.0445821725003299	0.102718322847202	0.103862332714663	0.0637913751931	0.0819520430881513	-0.0207873474382546	0.0233445493202524	0.0200455900918742	0.097464663352168	0.0729363790632806	-0.0110047257778649	0.0562512537819925	-0.0149405348094965	0.0762018754699796	0.0262723758753213	0.0708598325439863	-0.0150156900161885	0.0740829157762057	0.00670020720426314	0.112591871886930	0.106524131247606	0.0572079195988261	0.0219701392216132	-0.0428194660840116	0.0738978329622732	0.00110018508467741	0.0675698305040714	0.061355974588178	0.081952074774086	0.0736301188762167	0.0511707259503586	0.0577698869511450	-0.0371559510117740	-0.0331938274526469	-0.0067227262229309	0.0281741875766929	0.0280116869316086	0.0102193584509752	1.08396407842133e-05	0.0414800235901204	0.0514924889472513	0.0803024327781226	0.038647399775384	0.108265113089490	0.112546309468173	0.0712292127640154	0.0316644528113629	0.0305403579245105	-0.0175639774683542	0.0580894161771199	0.0280680366827614	0.0290875162506669	0.140753637682986	0.0566000568130265	-0.0294684781379065	0.0599171101910956	0.09069756729232	0.0755986743537863	0.0823790143324953	0.0440248537656211	0.0686548647841706	0.0655229197415828	-0.00538709871247214	0.00394880727796092	-0.0248440274163747	0.0113649462287781	0.111499952852894	-0.00161746354416168	0.0463574245621061	-0.00175664908603821	0.122717141959966	0.0253454638688788	0.0698706134454384	0.0273018669040417	0.0449056324840943	0.0568658070734373	0.0652457373664733	-0.0420656100331483	-0.000417549127175845	0.0290425690914846	0.00398502208375744	0.0112482815450135	0.0659752182228652	-0.00120893480772651	0.0267061072337765	-0.00461767017706750	0.114112324290406	0.0657904768228518	0.0499400476295485	0.0850898963695259	0.0401003167161893	-0.0715430656571801	0.0774096615106659	-0.0219296360043473	0.0471926913744713	-0.0512885926929831	0.0877295834128108	0.122249052489957	0.0287026438339229	0.0514004286723405	0.0884339158133816	0.0934248495000039	0.0347796370339218	0.0141137251694282	0.117532457446443	0.0748581539453733	0.0280229679255888	0.0162773885225329	-0.0631537748743581	0.051388444605625	-0.0539063811980367	0.0896439514734933	0.05669877452766	0.0606226366208418	0.0411580723458899	0.0461820503190813	0.115000344037323	0.0851633905174925	0.0170554852675300	0.0710955849686744	0.07691395411641	0.089432060942783	0.0373655065631871	0.0976460026700754	0.0116724119457550	0.00970552101168127	0.0332740102291967	0.0086859137374001	0.0594342281132553	0.0947345809759194	0.0423873613407796	0.103667843716612	0.112500368300619	0.0856166647880159	0.0133128273470683	0.0910546462320236	0.065891157399095	-0.0376235929849831	0.0210166824851038	0.0618182369678469	0.0744752256866765	0.022470064071858	0.0152720817943238	0.0830262094908107	0.0187839165865353	-0.0485645570307741	-0.029603074324274	0.0440178672624001	0.0765865712469962	0.0645125755692877	0.0314812192922794	0.0821603894052124	-0.0175969714201879	0.0887538479920666	-0.00477218482014161	0.146250881248439	0.078117078453898	0.0124981201529567	0.0375002499566923	-0.0183486753392294	0.0633000182496157	-0.0332978200938067	-0.00275952040977185	0.0159582558583024	-0.064928693593175	0.0536191427144178	0.0103470840538226	0.0222610796144685	-0.00251569288711482	0.0516031513105949	-0.0170938985543775	0.0363848088713784	0.0385152011162063	-0.0120794690657973	0.031648965323352	0.00295398587110111	0.0493087542927163	0.0110524900440847	0.0114503898457202	0.0522344663616563	-0.00509973413159675	0.0259498382453227	0.0205653936092632	0.0552642804080023	-0.0100073258120311	0.0354123054497102	-0.0159271528632540	0.0727778335779869	0.0430271225293065	0.0595475237373494	0.023822478334466	0.0731762140075068	0.0867434199162084	-0.0474806189199291	0.0704686739632982	0.0809497758775972	0.147475690937578	0.0630492044801617	0.0714515586835994	0.0512290424842737	0.0685671264528276	0.0428685071736384	0.0326677450750424	0.0942804256018701	0.0779829841168235	0.0368126693851778	0.0610275016598522	0.00709183348746878	0.00400236444812044	0.0389341146735674	0.0840920035339117	0.0965077090538374	0.095412162335899	-0.0117709728666204	0.00848583181903312	-0.00331792437978071	0.0308117685413067	0.0754426966200458	0.0195731197977118	0.0723247842024527	0.00105432951655677	0.0465267765458401	-0.0385984790993013	0.0786558098091202	0.0779678647888297	0.065382256330407	0.0847553713011031	0.0497183700291031	0.0657285510292321	0.0608217899025685	0.0681533041246058	0.0587967346144641	0.120248183631375	0.0884841482854561	0.00680239644979208	0.00727545780620709	-0.0311160537119987	-0.00463612409893889	0.0780823767574407	0.0760074204470308	0.148565931148325	0.0877038869039822	0.00565654938774313	0.0454299163858359	-0.0183846227247376	0.03887710691013	0.0380476946244955	-0.0384807507321973	0.0806760999506746	0.0779274473020478	-0.00489114751680985	0.084901695547692	0.0501770019005376	0.0675120041464278	0.056238950952198	0.0988973610542684	0.0854601585485307	0.0508556747053966	0.0391029587254138	0.046193605111711	-0.0226329661840902	-0.0578966206259417	-0.0615239204234948	0.0302269618571763	0.0964549493335095	0.0664542345293118	0.073970304542333	-0.0227287042191391	0.0237913834081247	0.0689197532575081	0.0292465693158589	-0.00580350882902385	0.0149556937986731	-0.00856411795091559	-0.0494666813445111	0.0271977934762349	0.0277014364793318	0.0449785434258003	-0.0266199648251249	0.109640068785731	-0.00758738414725883	-0.0489448421438577	-0.0361624971187434	0.0266244582724617	0.0410496102610003	-0.011134699100169	-0.0283967144633102	0.047040877813794	0.0138879222735918	-0.0251268104760121	0.00330460075592672	0.0655607387421542	0.0357799051164843	-0.0552457448201833	0.00476043016676549	-0.0600855373372229	-0.00445313899687377	0.0564305827923257	0.0176506512323101	-0.00570980680276622	0.0220206802633749	0.00515842476224501	0.0604399108069487	0.0582110757917043	-0.0553708546879984	0.0549422748961434	0.0139191611657371	-0.0415885403924591	0.0831816983978008	0.0743942703072336	0.147327641169197	0.124742303421503	0.00760651506667742	0.0390538416502466	0.0987503014959886	0.0844338222371257	0.0510935267878484	0.0742382326091592	0.0526817524360766	-0.0305033206605496	0.0326036582904642	0.0754021778989522	0.0743423254882868	0.105806331945502	0.103946136685344	-0.00315799084134535	-0.0420821732706871	0.0170603523533111	-0.00727427223786559	0.0258062523825913	-0.0128594364939659	0.0217318844455755	0.0679255348913884	0.0884402910801295	-0.0275846591787488	-0.0665662740280496	0.0171314634158432	0.0375788039674918	0.111217541971834	-0.0886214942725692	0.0350537215800931	0.0785844348113825	0.0206563087216167	0.00851114247269326	-0.0144393392127721	0.0165229908412951	-0.0132795103095187	0.04977492622266	-0.043815648588851	-0.0116008592901874	-0.0312663464076974	0.0259793835614399	-0.0345735996486231	-0.0628041763959131	-0.0427426207073483	-0.000905343495170078	-0.0252621018740636	0.0339614825194945	0.0374017298866538	0.0943451559818314	0.0419509497822828	0.108756030038643	-0.00925720188822433	0.00373420631486201	0.05744776082835	-0.029749550381808	0.0732420856847808	0.0209327532242126	0.0394750422501438	0.0172217528377552	-0.0322128236421214	0.0423429802012602	0.0547476194354199	0.0388117661841871	0.0529500343173388	0.0530987247591711	0.057341208145293	0.044752330718448	0.0772159022782842	0.00356069556135728	0.0804649585784107	0.0879043254756166	0.00519801721482503	0.0908707676128963	0.0508660390278264	0.0613768675793452	0.0657658736686172	-0.0296427425467830	0.0236909944261628	0.0496690180496648	0.0592430218738962	0.0222803679996687	0.0356079692430882	0.058936723845382	0.120934403329464	0.0882805913638592	-0.0106234804262563	0.0141124482554211	0.0653189266635185	0.0281408977380791	0.0234627229940862	0.0584141203340904	0.098569482637217	-0.0203949021892120	-0.00201085313677380	0.0154306041024790	0.00814223633259664	0.0801318206343225	0.0677847134555384	0.0302778865450711	0.110534240991511	-0.0362979872701466	0.0364951474352892	-0.0669063968351132	0.00791937058908444	-0.00357840109919474	-0.0286701883628401	0.00621314799618038	0.0271202049152731	0.0672124258310531	0.0622444458172673	0.00187143248923843	0.0645902711641866	0.00988258117622321	-0.0079948430901583	5.28194849395638e-06	-0.033809740966841	-0.0429979803268760	0.0600207105358512	-0.00177270529209248	0.00317970784721909	0.00346562839008263	-0.0160904342394246	0.0320257972919998	0.0557076929611861	0.0205404384273309	0.0159992390470085	0.0554782879142046	0.0433440360188032	0.0798340710285963	0.0833009221088872	0.0933660464181218	0.0849889584062853	0.0414751866246493	-0.0279904498143499	0.0152220856312616	0.0360419839474372	-0.0462927592209181	0.0192580121016249	0.0221017399189322	-0.0260595262219399	0.188810385180772	0.0610333475957255	0.0465030037761367	-0.00969879480475175	-0.0194755418317281	0.0412125336151993	0.0967316624154313	-0.0694274402975416	-0.0397395943735052	0.0501687890300792	0.0781007843226559	-0.00482879340754948	0.000737055600827988
"Acer3"	0.150795768716804	0.175048969678585	0.224977926731195	-0.0489637049330447	0.0832470947974733	0.093497381086816	-0.0327987984146060	0.0115199438261976	0.200231466824034	-0.0607116159792911	0.07362560446658	-0.0298011749019623	0.0213691464148769	0.00775170859752402	-0.0441409309083361	-0.0302984335593020	0.0199249881483748	1	0.183964870398395	0.0283749700583746	0.123109313517982	0.196606026733480	0.306116860585439	0.165889934120199	0.0363103603944305	-0.0242742942063607	-0.0455499694748023	0.0433242966774818	0.0079822014917539	0.0166923627793617	0.069604761082284	0.00169155638779253	0.211837565541858	0.0345589082233988	0.0935412939514177	0.224939417931464	-0.0516390796296831	0.0383899833876907	0.103375838568187	0.0893501799297715	0.0632576101388544	0.236390181040645	0.186368146231569	0.0407364435206117	0.0670323297824638	0.175099462938754	0.268269270039595	0.143297906635472	0.0928251449580472	0.180128488416233	0.0536227017921329	-0.0816685608759158	-0.0439880354577416	0.007502645563837	0.147588584737356	0.0259304056246828	0.0159666734612675	0.194671519014382	0.155339856852067	0.130339063394021	0.064321108360934	0.198407661869283	-0.0687476178765734	-0.0846645195540735	0.0782705530771148	-0.0257792627398156	-0.0281933477278138	-0.0463519048879526	0.100619122304647	-0.0349560070666595	-0.0454404641196716	-0.0656455271944453	0.217532445668011	-0.0176389963632450	0.0582711252889993	0.0461019112157668	0.0579591910380243	0.0233267636483518	0.284747953059625	0.171962721471037	0.0248004159959525	0.0638143179322128	0.0397717376094992	0.277938490109357	0.0956264285941263	0.0554537400110001	0.183129032268419	0.0157377375087314	-0.0411893890622732	0.0447718515652797	0.0345285823234068	0.171527216929097	0.167536840803331	0.0179437464683612	0.297427551968518	0.0918695299549734	-0.0351267629278146	0.0747376710222683	0.180792653883800	-0.0681418118100058	0.255089205395884	0.264452904969918	0.132886823854315	0.181636005777676	0.0611051841436752	0.105816312486599	0.094158332681676	0.0904574185866336	0.249791943660551	0.0230028044450747	0.0624384161145521	0.0652986855683076	0.0610479631203536	0.201639004863865	0.049558035507871	0.250067648804723	-0.0450647167808172	0.0296149586893834	-0.0298013777288047	0.0848685499581866	0.206366124891781	0.0244899009018476	0.174770191116513	-0.0100042909200257	-0.0184697499547854	-0.0463436765332656	-0.0194009634630646	-0.0278836932840906	-0.0421221547129118	-0.0182518335582267	0.00121720412372132	0.203548717040417	0.151611096018518	0.0841258710852353	0.228191134696705	-0.0333219449464615	0.0956777520260862	-0.0156225327323167	0.0556982684600434	-0.0505821583885948	0.00199315803175855	0.0155230422065996	0.101357582885096	-0.0661718691861071	-0.00464802776014119	0.0983009029510913	0.0450628483852516	0.189243504205699	-0.0438422165322216	-0.0484568342689187	0.00423321382681570	-0.0391045156230367	0.0574463365869105	-0.0502638626321533	-0.0345476042225343	-0.0277306738114599	-0.0441197785466933	-0.0477556962920806	-0.00191039568489648	-0.00555273348375039	-0.0687878450241283	-0.0378288261147963	-0.0122046963491536	-0.0274036599303633	0.0117255434318720	-0.0344509401061665	-0.0314437275567656	-0.0471941803878027	-0.0342632881093429	-0.0749006693891965	-0.0261812379318137	-0.0283092585539648	-0.0224796136845080	-0.0286446532646857	0.100552568988868	0.080253195038971	-0.0355442088904812	-0.0583928741529225	0.104248553543967	-0.00351700758177315	0.0403209612095743	-0.010826592958969	-0.0173814598087281	-0.0683258026283762	-0.0158582243985777	-0.00281320037136922	-0.0581224517134648	0.0202150960066667	-0.0422147655191857	0.0120723584709422	0.127610821906671	-0.0544826626956389	0.0513100272855963	-0.0672314887374473	0.137283738949355	0.083674569062236	0.0187983690131926	0.10756808964466	0.227170303840455	-0.0293461515645989	0.200160258234096	0.247381485634031	-0.0426495044519348	0.0295813401764061	-0.00914372703524638	0.0130033781555715	0.0487896262080196	0.0690248254622728	-0.0325172098104403	0.165902118341045	0.147806617570200	0.170217010898254	0.151879924052562	0.244067360725571	0.184510760992892	0.304566547820334	0.170387977253523	0.0466440419179219	-0.0285319386570637	0.121414820892083	0.0517727366818344	0.0987379835797694	-0.0311759132086077	-0.0263710533641689	0.201150073310981	-0.0343841886132212	-0.0335814235923545	0.0459647701647888	0.119772575717832	0.0248846391766302	-0.0770772053562987	0.185938606732355	0.231372987929555	0.175181779847588	0.204260011895138	0.100449791801447	0.20359698477104	0.154557340575885	0.0418350698624738	-0.0337858498161041	0.0734063260631267	0.131065446578271	0.0872214467681362	0.137589744765111	-0.061559385882721	-0.0867033604372058	0.130969660749650	0.0555611815840525	-0.00975068135628938	0.174241459194834	0.259534044508783	0.109507085703830	0.296618025186155	0.0292862500740433	0.178250682625018	0.194599900982253	0.213917193356173	0.108769403525491	-0.0434925921420499	0.277938309413229	0.153323708825734	-0.0514406545687528	0.0914575602339331	0.109004329647641	0.090970379261231	0.00877081396377696	-0.0598825418979413	0.145936142736329	0.0116593430507358	-0.0466618709436919	-0.0342462312203421	0.0663408355447849	0.0628505256216648	0.0565801258961157	0.134144197585561	0.0660747784383826	-0.0167666362674103	-0.0899584291332489	0.0234702104929112	0.133019937987914	0.0278904443064133	-0.0418005197800053	0.00551177364493973	0.157965553170168	0.103126288170336	0.112306487138013	-0.0561025787609028	0.100518679128402	0.0151045281688170	-0.0239431974836255	-0.00621645517510371	-0.043519015978353	0.0251719321343305	0.0587770872138579	-0.0510072649664857	-0.0389273516712728	0.0140174887804209	0.0398851410012617	0.0551304305277789	0.111917193229928	0.100547922785442	0.0366786760258553	0.0165279444309140	0.0543872201597206	0.182407214634669	-0.0276377999114950	0.0841231966070276	0.108330116465707	-0.00955113888376474	0.199524023227285	0.132269277785510	-0.0103630257561198	0.00731719072585866	0.00687990614305283	0.0393685798399788	-0.0557168358522462	-0.0142092730134356	-0.0100744337270293	-0.0148706929200855	0.225763650759037	0.0302658915536061	0.20522985806733	0.0288520260571017	0.135737928860868	0.0770092869830636	-0.0150486320282181	0.159421987546552	0.0508331400558919	0.0464752798721484	-0.0373273974344923	0.216718512704506	0.101331396276389	0.0629564037510299	-0.0539982097199076	0.0551244447563266	-0.0209055685705753	0.0763036512923306	0.222368479817283	-0.0272895201282977	0.137330923048667	-0.0402404818823973	-0.0423122920832097	-0.0457022247980426	-0.0489307598737428	-0.0391285248913325	0.114690735986694	0.235449736392541	0.290349965610028	0.184156487619854	0.0785838146537162	0.0507889586323841	0.0609634568985882	0.234297461849917	0.103955956242391	-0.00774356414997693	0.176929364120330	0.0762172514394768	0.0891062955299173	0.0634769651857923	0.0158104402677501	0.122529848199875	0.230366044674299	0.234580292423125	0.176199423212187	0.239523298971092	0.128883877099242	0.0260798727234179	0.0147629832633827	0.145568736417570	-0.0379450474147366	-0.097303393282705	-0.0784319876317842	-0.0783323957993598	-0.0729800307397208	-0.0842418445299502	-0.0249780419414976	0.230918647305077	0.0580207420298825	0.124203026418025	0.0573688433968332	0.208014504399920	0.0308936901261569	0.230325940070830	0.20927720721563	0.0284899871482212	0.105409137216894	0.209259534918535	0.121319608216234	0.0646023616543035	0.0267925966077508	0.009504704697936	0.21882840579123	0.0438725438297143	0.00505893094832148	-0.0117472511518844	0.0723904162196049	0.130961472736274	0.129763174390109	-0.0332167264430916	0.229156782007861	0.0169078700879095	-0.0182221698419686	0.0571145119166216	-0.00181956608592312	0.0417626919183355	0.139152802521465	-0.0514118147130505	0.139584247156946	-0.0414861409096617	0.270274492041674	-0.0251067421576623	0.00510273001809125	0.142638115574821	-0.0199003038730208	-0.0420421250972162	-0.0677336328960047	0.0879694847210785	0.203001778331511	0.0258142892222891	0.170662447499170	0.0672899269523777	0.227427642126013	0.085355244916062	-0.0483636910082176	0.278103089666997	-0.0304553007061043	0.00216458743700304	-0.0567126287946951	0.0195775886586458	0.0947814368670388	-0.0260818770582766	0.101055296979328	0.223755191458650	0.0503379873286195	-0.0594144729093732	-0.0219283221028326	0.0307664070550324	0.00866831771932849	0.183708243485620	0.0132210215081610	0.0677473387400718	0.0585595754853065	-0.0441829124458948	0.222758944912848	-0.0284556474223447	0.0303162593668588	0.0582851065980362	0.128554821473768	0.0797451118935525	0.0374084645498196	0.128402204169932	0.101527328332648	0.198133961579352	-0.0115119240795932	0.00292068976880022	0.151035548426357	0.0318092095796947	0.0585328684953263	0.0562729521852473	0.265685557311151	0.215200463246514	0.0462985517532911	-0.0615368352541877	0.0705036719399403	0.149618257308889	0.0612321773257439	0.095524958875076	-0.0732683676450558	0.040781287601691	-0.0701138820923983	-0.00350763480624944	0.189283862931767	-0.00388743524224959	0.176795883300600	0.0201721231346315	0.181632278487588	0.100038918500480	0.100187295210506	0.125053464273297	0.0279668572472353	0.0388514912285163	0.187470090349989	0.208449506238806	0.0569815763309752	0.246265394422903	0.0189463185964321	0.126436945554074	0.178339989168554	0.189060975463324	0.198974873393477	0.052953398161949	0.170971842290695	0.167186116686310	-0.0168825651855576	0.0500886040761111	-0.0336736573852973	0.0842545051242685	0.0608112475613266	0.112865202630557	0.0278536522083854	0.000762445815686724	-0.0775623198408022	-0.0426678904912535	0.00432304505834076	0.23695833109927	0.130720826071633	-0.0650693259149455	-0.0144251266593143	0.0561488137484084	-0.0139762562805180	0.0726398096531321	-0.0566674301638485	0.156418404274629	0.0268394022233500	0.0558041874361653	0.108930688536450	0.0386623838630629	-0.0310269165778041	0.0434324099511602	0.0837907538244462	0.0956933088365657	0.0634331608358976	0.00377912259720129	0.0151645843470038	0.0112266750273711	-0.0311335368678739	0.0480523843324626	0.0613970233006152	0.0459421867281557	-0.00187353252222533	0.158390705271777	-0.0135936743288186	0.0940093643181098	-0.00314389951310459	0.0721790337874782	-0.0203603986321236	0.0970747374160383	-0.0269135197581972	0.0669329561122415	-0.0222363978817233	0.123328254396154	0.0646271940197112	0.0038477668116517	0.162351881044443	0.168207893123779	0.0536307903807059	0.000372026384123258	0.00994403475189131	0.267859830815853	0.212919640005473	0.105790234989091	0.202583843012524	0.115898042488564	0.072350085344015	-0.0270135336037220	-0.00401367528027424	0.0454967520916578	0.147656270639978	0.211215885887222	0.00626709495475826	0.179208281333597	0.206422550226922	0.103478644845367	-0.0712564783447793	0.149875603012599	-0.038553095562527	0.114587546033407	0.0169089033995539	0.0128340454522167	-0.0166353112924122	0.166062385167954	-0.053635339332161	0.155978176826357	0.141382522083223	0.110210807880895	0.117375291874230	0.158115177107260	0.157102836059895	0.0933693185828168	-0.0507424631994267	-0.0869944966222905	0.169793179402273	0.172943916609327	-0.0722772399213883	0.249823309462427	0.144800768387881	0.210643097638728	0.182170214798691	0.195591915918881	-0.00877279288038478	0.0412369198598884	0.073572357773971	0.144788990972724	-0.00793759320550034	0.254999675400076	0.126254522823362	0.144655210523613	0.186733225178310	0.00148060781380596	0.145903691008333	0.169633612013021	0.0454978070483574	0.186187205536408	0.143025530771956	0.164267471118747	0.229536004497353	0.00246004530269926	0.122818101718487	0.197150534110286	0.113359652800161	0.0865302901676542	0.192273759979285	0.259401782866973	0.167393684629398	0.0423635125782154	0.255130042233683	0.255112818177326	0.231273546895854	0.226094693022230	-0.0680185943935436	0.0353320913737878	0.13558637023365	-0.047785369783306	-0.0378031547473257	0.133260032438289	0.202868226969964	0.208655312691731	0.31439208551618	0.0115981034286099	0.160511186877867	0.0102763447494766	-0.0122889710485271	0.105217497538402	0.118292721651129	0.0383606677118390	0.0353924586353566	0.00680291068680984	-0.00728718602736322	-0.0470225038832621	0.287555292278397	0.132065920700533	0.118466207241195	0.180518880804154	0.176073116518111	0.0868802473815393	0.234959348103306	0.00332880883401308	0.0333923484045341	0.181488680463876	0.269480532652060	0.196824750287976	0.189166378513019	-0.0170070475191893	0.130143343271844	0.0277133453919778	-0.0216116673953205	0.109871949233357	0.00135175502533007	0.0214961239530596	0.138030290566929	0.140186729539365	0.0620250016256649	0.0691758031867977	0.174259368241738	0.186139262173042	0.0517996002125492	0.148950071198123	0.2802697114548	0.150664023835408	0.253093590614415	0.171860817483719	0.126893440503214	0.0716520025092086	0.0474957656672795	0.160810225058739	-0.101154508948932	0.283393097120195	0.196245991082656	0.211066947051556	0.139137832492565	0.0181318443565810	0.0408518009310675	0.231031443227953	0.0833429742911857	0.136616716021946	0.0116426653314766	0.0922071691518518	0.0668959582392953	0.110723682306410	0.084462273017018	-0.0647277686322467	-0.0449187375873462	0.198963412023173	0.0264238689257948	0.0659585019837846	-0.0584595792257719	0.229166393926473	-0.0379506254422881	0.0760167712002466	0.344467458021751	-0.0102791902169455	0.14127105540477	0.0531075579893951	0.127723460271515	0.0736093695488552	-0.0373086746102293	0.0593495857443872	0.0920146239493971	0.109291744142497	0.152618260457560	0.171611681485260	0.275516965436456	0.139625122763848	0.147019479767136	0.0282696766544945	-0.0168125576649566	0.0723435568967238	0.12829202877482	0.233768564162211	0.134350006979028	0.107019329508614	0.122276551152932	0.0774686802054006	0.198480513566143	0.0745704071161578	0.236197876579562	-0.000636780483772123	0.102990763154138	0.179547720986411	0.166293932448891	0.103109165705132	0.0551223698708259	0.00884246999408723	0.206898678305662	-0.0789639176637717	0.056973890152669	0.0421241387142822	-0.0405889033971032	0.191267221006543	0.127025831690909	0.188999541584511	0.107142365572781	0.0349649872322897	0.107736613194527	0.180791675933593	0.0446473249047188	0.137589257553969	0.00201831439483095	0.204985666940936	0.157158890521714	0.2182389631478	-0.0106967600086662	0.0297818792159215	-0.0902521424215425	-0.0445995763539558	-0.0365485079129609	-0.00508655169310773	-0.0197699995283171	0.314628033099871	0.214654367576673	0.0578354810641996	0.0647929811799597	0.288632320253162	0.0429725386095476	0.24101725522839	0.0460736872596171	0.0532714797926897	-0.012535083019079	0.0385419670620471	0.224747189815449	0.315664925098189	-0.0685233788242148	0.101550843779587	0.148764148177446	0.096132253357963	0.0115751533767653	0.195710638287777	0.0834934357744069
"Aco1"	0.211631187767641	0.240183976143726	0.0828323164623799	-0.0369928528450078	0.143229835057241	0.207742712557629	-0.0244732556559723	0.083557800655586	0.0953142234074103	-0.0235585489862743	0.0884374516341537	0.062297808932432	0.10546259948036	-0.0157708982693151	0.0404014857583253	0.000205554179877343	-0.00468969634662138	0.183964870398395	1	0.00416577905145065	0.191439232287883	0.222683773339568	0.234453831430865	0.207010433278540	0.0282034712190324	0.0241185384346213	0.0160633885352634	0.188732625819197	0.185047106954013	0.0428887508421229	0.0927319181541088	0.0505414070840945	0.154866298744549	0.0367599197536285	0.0988367970412913	0.101539138161351	0.0135175421305563	0.153047288278931	0.118907659750485	0.155506445906855	0.0568134247809552	0.178715233016356	0.151901242897847	0.143517923183634	0.158141616893336	0.145605245481600	0.224484976334356	0.135129522132028	0.183736461803685	0.243664596491836	0.106594794578798	-0.009713037019519	0.0354397166077868	0.0976821911914657	0.052079090537392	0.108883359967399	0.0240444932259203	0.0906053781352764	0.0389719086896554	0.0997830054656067	0.120484220735730	0.130879698280141	-0.0410547024566198	-0.0346094400770749	0.0834750215110673	-0.0512716766171755	-0.0254639761478902	0.00601733602006025	0.0641206799521882	0.000881336204774076	-0.058938567443268	-0.0253166863690714	0.085821696363181	-0.0299738314442277	0.121358984098535	0.0739664500128098	0.038625843619881	-0.00545684305047113	0.115114871484417	0.280096231346755	0.0688426716441144	0.0177610401374023	-0.0648285528780592	0.217530000714367	0.159987294984887	0.0875648545254454	0.085003769338101	0.181837931993030	-0.0307676622440405	0.17254233722841	0.00788613080698538	0.0979280730700186	0.245603989913367	0.0378887104552506	0.244964310414899	0.00432501154205166	-0.0150867324972980	0.0907678810350027	0.0807275106206472	-0.0235015319251473	0.226530583671792	0.0932430728156885	0.0848823155051264	0.238560453411819	0.00824687657587846	0.227901813378981	0.0399838482164864	0.179197200197320	0.149992149721727	0.0890940896549374	-0.0247807898759123	0.224063624709217	0.117926229027267	0.225278253037986	0.0728723254048404	0.372749315177279	-0.0208356453244008	-0.00234238294618838	-0.0611343021184809	0.0857550322451103	0.195848903067083	0.0796464918967967	0.132850746360194	0.0435966704413318	-0.0250737952052637	0.06270708525271	-0.00722925455415153	0.0883511511697525	-0.00234657574679748	-0.0350600992682357	0.0425864441562884	0.170392075662377	0.187175775266824	0.250376661581422	0.0733196278921914	0.111693976024930	0.115438147284357	0.0422966164785541	0.112189520458918	0.00750535346476638	-0.00298902311210601	-0.0257773640223349	0.111382409437916	-0.0151295646133571	0.00976609670561255	0.287300261863707	0.164632770826932	0.189236709635133	-0.0187808335484977	-0.0370153222918259	0.0435859816415358	0.00184480352120715	-0.00311953388740258	-0.0251699257151924	-0.00642574874101338	0.0308619740676069	0.00313713087642587	-0.022203484535251	0.0498809209100618	0.0253355299317260	-0.00974505739824948	-0.0084608421584711	0.0235144691349891	0.0451915285259536	0.00460980378056476	0.0111933983431849	0.0618176521214443	0.0189895990042778	0.0692352691003752	0.0118743335802895	0.0387403671793093	0.068675958038714	0.0290246175125629	0.0159975571615779	0.166561249961685	0.0769063376208742	0.0398653987430856	0.0261655036154758	0.107908133142953	0.0310662162423639	0.0598545806324455	-0.0186713218390550	0.039635601541111	-0.00627797672695035	-0.00222698765003697	-0.0164229063560505	-0.0184120027809420	0.0502775388291921	0.0283600114860717	-0.0397202527648464	0.180616378454337	-0.0136373485691882	0.0832599032325695	0.0157822611017874	0.114310877903300	0.155568888348574	-0.0546672966370445	0.0747745464992683	0.222656837235876	0.0219943850590170	0.302306490821748	0.184359093420632	-0.000512407938306053	0.115487896731130	0.0754471838627541	0.200709505144302	0.257180944460390	0.161260568123595	0.0374702988243725	0.05455175177513	0.0837651630656247	0.176559179184366	0.0955966698555973	0.138098650574487	0.315510133386143	0.240840224109166	0.122638402504666	0.238470219662392	0.0572959761085562	0.195102838489106	0.0426639044999065	0.0767345199583908	-0.0117411801924266	-0.0564557654114874	0.182325397747344	0.0394050964567943	-0.0611080224639779	0.0962566244823197	0.189664010284191	0.126926252474153	-0.0275930311212459	0.206909473317910	0.118731605652317	0.107777561141818	0.0354140206646126	0.0699089549941407	0.22508820560458	0.211906670892079	0.115946409254968	0.0215033769907519	-0.000862432860476568	0.196087031921634	0.210292863840312	0.0428654556014771	0.00286852605144122	-0.0212252126938446	0.193206837155522	0.110161637652988	-0.0437019770032874	0.080008700954392	0.249929002697214	0.291758981465296	0.181323495368002	0.158029716008281	0.120896225156391	0.275212211391084	0.146186192494536	0.0844941770097492	-0.0484848408644509	0.094370989089278	0.035019917789416	-0.0291307999307995	0.128780150891153	0.123460746252403	0.109450165346074	0.101968528503542	-0.000947365825951351	0.125682162538266	0.052109703235618	-0.0235488319609818	0.036510494695392	0.220096115427521	0.144472542680571	0.064027527200817	0.0668227284518698	0.0898194540413319	-0.0278454885274708	0.0222041297373730	-0.0175231293417854	0.0238519483363865	0.22146336581189	-0.0321301794124500	0.0429629143495664	0.115127319512019	0.122030892302898	0.0866600031381942	0.0783467711787258	0.231533759516361	0.105937606094338	-0.051826733330848	0.0149658027143525	-0.00232412160533822	0.162683531464836	0.0671236492927862	0.0353398299377964	-0.0154984322375301	0.0368135011283102	0.0633214696776375	0.0705020950615822	0.227607129038512	0.112442399399866	0.0961570993104993	0.0339289550000055	-0.00164003930542097	0.130426999061835	-0.0443914627738785	0.0149843442911801	0.099455026991304	-0.00996853810985606	0.101280549373995	0.119697179300549	0.09415703517795	0.00322263596467082	-0.00929670763451947	0.14490034236714	-0.064948819921667	-0.00529716873518976	-0.0151898784112794	0.0504481275264158	0.210642903686812	0.0702373554437264	0.255528839565844	0.150147327388859	0.0989294412431525	0.0781119455804632	0.0194074609636830	0.197625434666351	0.0853573913183796	0.071635675121618	0.00149333446938629	0.221179084318573	-0.0117190524549941	0.144184060303202	0.0276536569421077	0.077460995079871	0.0706149517762072	0.295090011894828	0.202746118397684	-0.0177943187413225	0.146041429698370	-0.0358009658373073	0.00536863400054048	0.0236864076088947	-0.0127441283600719	0.00878819049582436	0.237090920143714	0.200621622259284	0.130361089581572	0.134553575575159	0.0220164810845980	0.0703038900514189	0.050068615483522	0.258821625872762	0.0325059752050093	-0.0328496818676449	0.117108929059450	-0.00296186970863356	0.0587036504903072	0.0252280927121772	0.0316281190261038	0.252165033563050	0.221409976236783	0.215872666334224	0.126767648742550	0.0552148469045774	0.117295011243352	0.0617227007931885	0.0359818013975520	0.122581558075568	-0.00685754891585342	-0.0267611487531048	-0.0534639464700195	-0.0461685230162235	-0.0582180141389366	-0.0202834923191984	-0.042877169168369	0.193639670392515	0.239191301605208	0.134090531176199	0.0260209481137209	0.113137197386293	0.0791857701046542	0.181114136099180	0.33581532105249	0.0634137693495899	0.112967770624596	0.173992597932972	0.198057106339214	0.130086488511389	0.0335157991024475	0.0295380857966358	0.169201438433897	0.147464594499751	0.152094731312224	0.0338573154710232	0.0549942575690653	-0.0290861341381563	0.281672228418511	-0.0632231787862061	0.198727421820001	-0.0243665424935070	0.00643355191465092	0.0161745356615497	0.0097483286071377	0.161581541256755	0.142075984685643	-0.0247257460990602	0.00835158313024145	-0.0373291586168611	0.217711172313515	-0.0588360453306103	0.0795349420093747	0.188565892880646	0.019474844466461	0.0244477063870248	-0.039139772725581	0.194073231359383	0.200119688003309	-0.020181994216715	0.223370904673769	0.0254459474321046	0.288334823632617	0.136528666007522	-0.057609255995435	0.207348830783324	0.0169581541555239	0.073616551443147	0.00775238336054641	0.051423653994492	0.0210356519671781	0.0185747598206599	-0.000501752883187516	0.137008543138192	0.113279347189162	-0.0283833095810344	0.00973179081665426	0.132467513183153	-0.0601759947761509	0.0490990198888520	0.08504821821083	0.070805065014246	0.188735233643152	-0.0201576233357616	0.142043695815982	-0.0731508386652047	0.0738472991844958	0.00716766837322325	0.13209954722081	0.123373190550689	0.0753247224092456	0.135824443976060	0.256129203170107	0.110012505062299	0.00304835054936521	0.00603280752663182	0.0610564346207362	0.0709064972005917	0.0111391250757991	0.0740309327492496	0.264025255635008	0.191347861304257	0.119434483244728	-0.0259025418377864	0.00513389310490684	0.0287826232647474	0.0554762861590062	0.212217134541663	-0.0228947310248659	0.0779797690651836	-0.0595055725701407	0.0650342855602814	0.157223495506983	0.0270270958173729	0.142461514516555	0.0347315400652764	0.0954110016063093	0.0699480452766071	0.144282124597377	0.0797201226627014	0.097115565409137	0.124184023942435	0.257631399518052	0.128051357729167	0.0557049653617334	0.0905406404498121	0.0196849426039655	0.123459894067999	0.141947008304352	0.151078617853045	0.165833645244005	0.164542148041813	0.0696430038654847	0.00462736598139994	0.184895241667389	0.171993630758181	0.0170404893359068	0.167140246079970	0.0990560846735145	0.111823000579927	0.226285686656617	0.0798789162163083	-0.0557048675727137	0.0879903893603528	0.0723657956344422	0.170575621220764	0.098648181216734	-0.0483123489388573	0.0282575116352525	0.0270991356260288	0.0394647642320932	0.015350664520837	-0.0232560939292577	0.114453706269706	0.0128560732507212	0.141498146764985	0.0147599761767390	0.0785905664422117	0.0608700306207095	0.116264029570781	0.113854299944087	0.240505500648472	0.171627638652824	0.152128901932824	0.0778679209783148	0.102622612733462	0.0111816497181889	0.0813237434610007	0.104516185896137	0.119618801150660	0.125666326459137	0.0780847391367789	-0.0374376802371011	0.0878225594349869	0.122531154028894	0.127282301652348	0.099463670179326	0.199564171334476	0.00560483709710308	0.107670144155093	0.0230864185582308	0.0681247397352889	-0.0770972105689799	0.0220510391033169	0.105651639757972	0.149144628707439	0.0328567099378010	0.0164765233583255	0.0257954118993562	0.220965324601508	0.157748171814786	0.142817856751783	0.210070491627065	0.0963347075132868	0.097411823171556	-0.0245334607833929	-0.0561722003082773	0.0757937908780333	0.148014888545952	0.16082744596647	-0.00894036900278413	0.177851840786039	0.236591102806196	0.123209498713405	-0.000715877291750587	0.247920512763855	-0.057013410394636	0.195347531221653	0.0496920396559358	-0.055532829900233	-0.0226957186685482	0.183978757341579	-0.0232917082248731	0.213938647990205	0.0542199743716012	0.0776805773512957	0.177994700458105	0.204983779806554	0.184207805678142	-0.00581601950062774	-0.0397682853006874	-0.0556503282753545	0.197383200761173	0.0536733916978406	-0.0468773685281738	0.294381081828155	0.0276102988964388	0.267164188365185	0.195139256224462	0.198065181932373	0.120598088194328	0.0814287471095934	0.176218090298949	0.183917832571314	-0.00561791045342368	0.177517659679247	0.0480776061039339	0.121129065144698	0.163993498357484	0.122208369390148	0.174059347296265	0.177693468947398	0.112327279812842	0.267046463742538	0.168484141631941	0.147414694069844	0.288466498775611	0.115734462725594	0.161224945715651	0.0566649592372878	0.165334721008596	0.0498394781636892	0.138970862677075	0.182405316100331	0.11783781035856	0.0504148159092171	0.198746870532523	0.101225110984416	0.276045760066449	0.127092835472115	-0.0188326028926677	0.0795649492633216	0.107910879702043	-0.027409892417402	0.0287587389385240	0.0841911291696708	0.0627602472438135	0.18079983849578	0.294136517821604	0.0308927771713099	0.0943999562814511	0.0635109828721003	-0.0285983006816828	0.0874505940511195	0.140048062028822	0.146852512569583	0.0469135286153423	0.0246843234642094	0.0561210883063846	0.0174506552877401	0.395165509864161	0.100752461860027	0.191000997299153	0.0973293534799025	0.157187093826656	0.0801996986966544	0.16563314570356	0.0370611424498298	0.0779061562306191	0.131551848211899	0.152340684999837	0.218312920118369	0.0634933162350912	0.0029277301085485	0.216791692000853	0.109673350262607	0.00213847330521536	0.163356722305541	0.254144366827023	0.0626740952087984	0.171556057689439	0.0418686562287848	0.00835486653802765	0.163228743118739	0.127273619927059	0.120612984118308	0.100973796359357	0.096463231644244	0.168279114800595	0.183152165534077	0.165430342766582	0.177125852632697	0.221373627422037	0.0843265331514769	0.0472524736363146	0.187232117627529	-0.0556749796726735	0.340144377850066	0.190251725268582	0.168396897652498	0.162802832444624	0.0223365555631473	0.118343877740519	0.329244617613592	0.137017944175508	0.312529468646162	0.148895121793516	0.0482268100763849	0.05884242278034	0.0531569315297425	0.0831705421621508	-0.0272096084787390	-0.00297572903332519	0.0875375334222395	0.169153360397942	0.139855371216061	-0.00474398483306013	0.307109602746421	-0.0551400980770531	0.125520564058380	0.209859859314609	-0.0116042855835626	0.126266389410805	0.139087656399952	0.306005368904499	0.0331991398268607	0.0187069665443455	0.0391828071110475	0.100078302753727	0.181860180196600	0.116763703167767	0.115384725512787	0.163868524617150	0.0930336567835278	0.113238480573094	0.121172746443125	-0.0045578508747893	0.0591806013956492	0.18798651508029	0.249783891202490	0.095701460137234	0.273123206610995	0.0311775678083719	0.0224366456344011	0.0376479999701529	0.0624223971703765	0.204687693900349	0.00677706269019796	0.212187218667271	0.135047932332037	0.171516058995183	0.0762758657271108	0.0780182276105536	0.0477543534392964	0.207360643982157	0.0388007703435556	-0.0121575242084827	-0.00423352487412724	0.0799355879851659	0.215419266243230	0.094692837005901	0.254757481626625	0.125280454398012	0.194167723992471	0.0159700053456636	0.125550112952841	0.0130663807659802	0.193293994611740	0.128041106470330	0.150756104529296	0.101418897530718	-0.00799643247197225	0.0288895141038672	0.0428503396962881	-0.0275740899788815	0.0132049595935787	-0.0153007231778776	-0.0114011766989406	0.0368065869890522	0.286528496313423	0.255059708589934	0.141894009568425	0.153154747566188	0.151490175776080	0.204085610863420	0.14685377756403	0.0376614751723852	0.125209309715882	0.0555855207753447	0.179734589351398	0.165752265792811	0.236704972046885	-0.0596327260790279	0.108917239384454	0.234510388084655	0.267038362562300	0.0823127039310892	0.198623334639459	0.103476896180114
"Acsbg1"	0.0149439547155625	-0.0399325540734569	0.00515862116484664	0.069547159759672	0.00271191125267094	0.0139784538182877	0.110811616598740	0.0559429880807243	0.0427340459600421	0.0498531152386901	0.0783764288916288	0.0755384216120953	0.0501040605325122	0.0630406762854763	0.126222660338027	0.108830237913824	0.042922778965563	0.0283749700583746	0.00416577905145065	1	-0.000291008338297311	0.0041822204981714	0.0413266728370575	0.0360964427390353	0.120608770502104	0.0727729553298431	0.117163379399916	0.0415705848701255	0.0958633766987964	0.0387134607909899	0.0410698528124417	0.0511243022324722	0.0240003732947676	0.0675229455437381	0.0050992276274729	0.00731850929207773	0.097816766435406	0.0130642302797804	0.0855622823842444	0.0291858634972092	0.0845218019382725	0.00098356730108281	0.040144210090232	0.0211457099834047	0.0293757217916511	0.0588777926214123	-0.0113250392983691	0.00110721283021124	0.0329797439586017	0.0410997428852548	0.0474448030743164	0.057682221812684	0.0313579393461991	0.0575785882193867	-0.000520475538033894	0.0393058697592477	0.0859084656544129	0.0108049760818000	0.0494407631642922	-0.0137139861515379	0.0723632216127042	0.0225713770479486	0.101808067423236	0.103215884698091	0.0231790184515378	0.125203205356764	0.102604881066836	0.091544117689384	0.0258656518286372	0.0767597631687532	0.0980090646685914	0.0860177984573612	-0.0183123954359612	0.124291374087048	-0.00201089505118508	0.0481272348750163	0.0433989762687167	0.0641335393792477	0.0103734589932919	0.033601749142919	0.0635710070679826	0.0757775184846792	0.0746793978511653	-0.0146932904343738	-0.00385864623495537	0.0212878036078986	0.0172462820220589	0.0795816149319624	0.0857822295841758	0.00382722302481984	0.0853468616962523	0.0299652839058332	0.0173694678840041	0.0698624507371662	-0.0203325805856621	0.0367101593978835	0.0863990143170906	0.0469015126114099	0.0746705942104448	0.0900332912631975	-0.0039356497398228	-0.00378335982007512	0.0259694615561097	-0.0154748281426129	0.062571976828875	0.0641660414000357	0.051458816090638	0.0425436876641136	0.0318449190771652	0.0640673779847084	0.061654777916888	-0.00342126117909044	0.0691703753004486	0.00962786006652746	0.0189690176812777	0.0268601746720114	0.0631903302311565	0.0293522908979481	0.125686005733364	0.0578751159855681	0.0284078133762957	-0.0103944743308957	0.0335542277933803	0.0836754444081626	0.0604825557500462	0.115207524071487	0.0523841782715061	0.0825186443356803	0.0783747441518212	0.0992942465266439	0.08661783107483	0.00838060592312642	0.0231790414551704	-0.0319800124150865	0.0238323696842498	0.0804439336143267	0.0507742619922268	0.0578658892089951	0.0157473919725209	0.0582815697715508	0.0581840172645739	0.0874238760303159	0.00688665682616193	0.126091636884549	0.0815578297706567	0.00678432653631588	0.0234676196802585	0.0237833220991153	0.110375300070166	0.0909979325549515	0.0553840832838544	0.0842478488686628	0.0733417065035241	0.122748082963415	0.0366822903637841	0.0527734903393897	0.0794579333219433	0.10920908506087	0.0791419841579519	0.0636456768939362	0.0628005821620936	0.076389375606867	0.0564398590037229	0.074532849363799	0.0824766643633943	0.0678560466052638	0.073848748018004	0.072930182080163	0.0945109659404033	0.0452225290136104	0.0666035901976635	0.0698864360650721	0.0449798947094682	0.0758036766166917	0.0812273944109342	0.0437349011033219	0.0913322810490079	0.0778811009871872	-0.0123868259693117	0.0500356166545467	0.094933499498912	0.0665685517071386	0.0521589853967685	0.0795808273607758	0.0683293815537558	0.0734864047525431	0.0586031163229978	0.0531790847651251	0.0912500895465545	0.0795201341253585	0.0451086633585973	0.0871283568210468	0.0381351602402759	0.078494149454502	0.0101180899927313	0.0237101596672957	0.0600454361911085	0.0293944649810893	0.0631445256910148	0.100434994783329	0.046181979048219	0.0201517546189440	0.0634609064840083	0.0604709413635485	0.0722853771353717	0.0592821391478445	0.0464509423103424	0.0580227391581965	0.0332125618168520	0.0222430483520113	0.00839328353239476	-0.0052202757535519	0.014697868024127	0.00446816740896881	0.00980743738609644	0.00581986316593586	0.0667955886268823	0.0326887494914362	0.0636691418056151	0.0176221357271365	0.0433376770510554	0.039559595720134	0.0686322319242164	0.0919547000994729	-0.0117399029830737	0.0397180138880192	0.0796802489864775	0.0794198083980445	0.06082637861382	0.0460614225403761	0.106499770841965	0.032072793339556	-0.00752730765041373	0.0267313021150632	0.0298694008516752	0.0396683263515239	-0.000875439409635525	0.0560138384206962	0.0603318385198338	0.0737277881870212	0.132036635650567	0.0446727915237886	0.0554824869369685	0.0863926846085452	0.0534632192321729	0.0931197342333883	0.0717550321816943	0.0818456200223824	0.0736763538412994	-0.0110329960461441	0.0102721889215871	0.0135176216632083	-0.0134800159233829	0.0304503191678692	0.0101478069410613	0.0260955538451019	0.0669773237724367	0.0339378554986436	0.093671570827097	0.0216361324138842	0.0444359545046259	0.0863236610129905	0.0268058000719164	0.0267715937706351	0.0193111135210223	0.0675917416873741	0.0830035780177494	0.0154894081725007	0.0459690472155343	0.121820998681548	0.128201660189639	0.0451901549738958	0.0401211302116577	0.0733889802381012	0.0479510111026822	0.0609988236315444	0.0573196015559327	0.104194864039493	0.134652175797948	0.0184312540252316	0.0275153009184969	0.0768562920116526	0.0743378652796149	0.022226656780157	0.037740921214518	0.0159025153888564	0.0429224756641837	-0.0108607509216053	0.0574291848594022	0.0629282552609299	0.0569048323707101	0.0534765298201557	0.0529849456719502	0.0574684671358768	0.0661627134650271	0.0771127635625841	0.066283514891004	0.0124368599172551	0.0193320084389553	-0.00175357912313471	0.0219728502803318	0.0715829288945928	0.0543451376991715	0.0462627126798184	0.0777387320611323	0.127594764964325	0.0632920872877116	0.0148742539991319	0.0957035775479712	0.0170972493352960	0.0391673061901713	0.0672252468693779	0.0502974132473044	0.104017591083088	0.0626336090246835	0.116293083079270	0.0637631353583698	0.0826221223603772	0.0289152082622705	0.0274143900216579	0.0568951345456763	0.00596268437199312	0.0223308966124223	0.0281499000220014	-0.00969712296847203	0.0923472081451979	0.0661045755714608	0.0291726182626521	0.0462929411206599	0.121877443484849	0.0231243265632121	0.0620125893963586	0.0252192455055519	0.0534805290934362	0.103869723363759	0.0506290316521071	-0.000926495650888463	0.0559798192003244	0.0707119631632857	0.0391039011281330	0.101946654315801	0.0543963990766300	0.0873181021721098	0.069450591398748	0.0534030043602681	0.0391446353182835	-0.0181531482800445	0.00936415749318264	-0.0101281065009952	0.0625042027210058	0.0180947743597634	0.0514699281640678	-0.00451698804393508	0.0162910642050032	0.0806306096494369	0.0602358427759248	0.048592326634092	0.00440230986989608	0.0781564122841763	0.0501451372195056	-0.00649794731968918	0.0188943365505978	-0.0423720000437781	0.0172297025274503	0.0474145026507403	0.0109587030063651	0.124680392537862	0.107588963640770	0.0316905250966793	0.0703657587270023	0.0679698191531559	0.0865668958263498	0.112577135831939	0.134216338043886	0.0977643351127968	0.105762253225955	-0.0310156965636796	0.0190104905482873	0.0187921665405404	0.0758591523545412	0.0474704370692188	0.0309539156173415	0.0276035805033783	0.0506258077550452	0.0748408375389838	0.0768048758840462	-0.00781619329712167	0.00598613364785174	0.0319946194452221	0.0337932821967362	0.0536852044595649	-0.0225449930356595	0.0180283194364527	0.0543738259140950	0.0670113873206245	0.0318932472340848	0.0815138663714115	0.0451209999052182	0.0990174407490225	-0.0270322065825587	0.0550069951432058	0.0525478706212381	0.0647602826376415	0.0513893069448038	0.0322145958289984	0.0218341432279876	0.0879186521802852	0.0405176002852468	0.0822440723282866	-0.0197795215688264	0.0792247286097556	0.0623563062012741	-0.000852066409490133	0.0709222616122188	0.0616156423681951	0.0825975170277168	0.0158415646122691	0.031013972013324	0.0364039117342461	0.0232684787195671	0.0552222726066661	-0.00174454764940898	0.00649002949057515	0.101585348638916	-0.00510832925755261	0.0858688751120973	0.041986364564637	0.0393725848038079	0.055217103661717	0.0761894248623517	0.0740996581575174	0.0162282967672053	-0.00982078923434389	0.0343880304274287	0.0806807219390683	0.120135738172281	0.0656725915216763	0.0818238522619178	0.0494090587622709	0.0496068650378995	0.0372519860856643	0.0154621209532236	0.108423700776674	0.0277177735359334	0.098267501974361	0.0617625745008379	0.0163164519244978	0.0476031237769198	0.0439018104013465	0.0409219433577094	-0.00517816603780108	0.0357322418916172	0.0489482353805182	0.0527919067284722	0.068705898358684	0.0202171703504286	0.0432176608366334	0.0264857317360549	0.0535485013713691	-0.00136708081239992	0.00992863372998917	0.042250010837874	0.0876869810375286	0.0867856947215606	0.0279005929651760	0.0363961783696539	0.0215354329118964	0.0842269472616868	0.0692018929952114	0.0865039532827617	0.0391925491775711	0.0238870343649409	0.0933882962926506	0.0350905334950527	0.0736319146600402	0.0216081556637096	0.0223700282020284	0.00344080055723801	0.0119079144140907	0.0745384284335859	0.0394523931774083	0.0193937010167731	0.0158101203842982	0.0235780098788057	0.0178687131866268	0.041410535739641	0.00763976406565268	0.00861199508334483	0.0176493651408477	0.0358240080820747	0.0253029760276762	0.0267452773112064	0.0542695749333034	0.0340544348117130	0.0584191640102088	0.0828851012699985	0.051995269341502	0.052428796445566	0.0250699226553936	0.0349371273632111	0.0312614227435728	0.117052597766156	0.0451368873486156	0.110863973146257	-0.0202520820652461	0.0108279506626570	0.106125338995120	0.0455774378040874	0.0472117168690469	0.0458119763501186	0.0382703439457162	0.135434061602635	0.0531872735888418	0.0521227768098035	0.0672383940309945	0.0353559237913064	0.0345568220919259	0.0451371497147456	0.05177876852022	0.0349138632013503	0.0280343147785424	0.00555839843530453	0.0409577119839249	0.0571984582633479	0.106120182336007	0.0706639499061961	0.0700962609138733	0.0324811788808583	0.0406291737297963	0.0546233093208474	0.0561545942235772	0.122852017892484	0.0770247668567555	0.0598182602743236	0.0454336619713224	0.0232964969666408	-0.00764866548536336	0.120958077308685	0.0499000150475158	0.0419120854825054	0.0862411704341643	0.0713390902735347	0.0485049883603947	0.000728625719712921	0.0433900174996454	0.0498510409402705	0.0704573758135664	0.0649098189538576	-0.0231247234480900	-0.0252529309288354	0.0370855394643639	0.00278745159366436	0.0361247670030393	0.0359061429790437	0.0781442348913845	0.133574504989374	0.0658946625475494	0.0200327387617940	0.0138384269495175	0.0172294574003169	0.0100821358843529	0.0296177500769486	0.0212012301274802	0.0552170683440385	0.0496668983734319	0.106134195511268	0.0697902886503406	0.0704821691428155	0.0599484442982408	0.0898703047204424	0.0152670914292333	0.056390587093553	0.0367204104817316	0.0285649265499736	-0.0351489860873319	0.0207035595135545	0.0311824672543530	0.0190182825001743	0.0175036051610341	0.0486931596519939	0.0728348443275196	0.0178227225988317	0.0260571775935054	0.112571828318768	0.0333164886131573	0.0349702914069281	0.0361817059144043	0.0418764821146672	0.0357780753339589	0.0822530721313055	0.0607053798042178	0.0843539810804709	0.0455633236820373	0.125146272078237	-0.00537739532013241	0.0140741606937956	0.00984803601076837	0.0650935588957026	0.0304385227560851	0.00316692578658984	-0.00690018722616216	0.0509900901359267	-0.0125127530273878	0.0296200241010028	-0.0124868900160028	0.0159625526190191	0.0262649247808768	0.0320335122548598	0.0317592995156261	-0.00607646210054019	0.0085554169421101	0.0178116010715166	0.00768685351632758	0.0315346744738760	0.0461584228135709	0.0131858674968308	0.0451706293986385	0.00538882194673231	-0.00486267484255031	0.115717653383733	0.030368443976036	-0.0206477770190970	0.110009557107667	0.131945791040241	0.0374316721178224	0.0403693801293072	0.0770937613517144	0.0334753684955259	0.0939658696662548	0.0365472894646231	0.0287435819186951	0.0797826616412643	0.0738233934609226	0.0454510837488612	0.0477944452398539	0.0614006232000537	0.0726641866475844	0.0381046508267753	0.0819171200512829	0.00172551689730200	0.032213080002106	0.0423026307742036	0.0372726463716957	0.0361405671452787	0.0164510300128033	0.0230207832753868	0.071793691820139	-0.00063077331208122	0.0102749514575318	0.0244340084716183	0.060739084155475	0.0575489129019726	0.120127924025522	0.0234629760555451	0.095774742231591	0.0869889688693177	0.0603871863899924	0.0656209785035276	0.0510243090755278	-0.00768077078395113	-0.00407339697739817	0.0473609726384724	0.0325046476191441	0.0126685309493557	0.0142558481676116	0.0450338610883604	0.0546417599458477	0.00750236411060927	-0.0114847570464376	0.0130060155825215	0.0318217103374322	0.0232513975777723	0.0376082303634052	0.0717149003581591	0.046608361189181	0.0479525388221189	-0.0289414232968649	-0.0243139783026820	0.0208447233400961	0.0328107169211289	0.0302217475328021	0.0533730720268868	-0.0106203186940015	0.0516907060460016	0.0276494774694305	0.0393977176696848	0.0756225491328842	0.0601494425860777	0.0459551035752845	0.0558079859753199	0.0762315277933634	0.101254865484953	0.0637241893201826	0.0585025255150877	0.0668916286882644	0.0840484883949095	0.0111700846218558	0.0887005052633204	0.0445683547093537	0.0431248196811182	0.0480926050663626	0.0270767482877529	0.0388423205096764	0.0473366305111872	0.062850883275936	0.0787989160963006	0.056015019509085	0.0699716166050283	0.0400944296075781	-0.00748335040214874	0.081476133410221	0.0553006099438555	0.0317804340399479	0.0471037258530821	0.00108514395700609	0.0917088603886579	0.0543791679977657	0.025856476787134	-0.0108777113430944	-0.000643505198934249	0.0337619449109547	0.0576690109458131	0.0549531578463384	0.0291746010191348	0.099155230901963	-0.0134084938560932	0.0618364557671342	0.0100883362100094	0.0312245857033454	0.0470989237496045	0.0710570614653684	0.0497023461585495	0.039028114943961	0.00502476809916901	0.0728701088795034	0.0229299459896387	0.0186679113577786	0.0857133143093775	-0.0286529261276432	0.0632267122123022	0.0163130195421372	0.0380446529157508	0.0275671401969837	0.0451353265164268	0.055377436892757	0.0382452280663408	0.0426307307510472	0.0146533611649174	0.0101658966529186	-0.0160893139298317	0.0429051635145412	0.0407373099458610	0.0555516736351706	0.092751281366497	0.0730519062192175	0.0826396651140438	0.041104957184486	0.0564229682216316	-0.0319999192878592	-0.0095234297479954	0.0307506435800664	0.024065636276005	-0.0253056583598988	-0.0233954631666764	0.00833720860507827	0.041734860264065	0.0320211427185973	0.0686344010849719	0.0128176366810834	0.00131598439508741	-0.0179514645034591	0.0773688396184584	0.0396079577063446	0.026046111955549	0.0392127573222570	0.0404650856604928	0.0300660153715717	0.0402509746781918
"Acsl1"	0.0420221354408238	0.128153572456982	0.0244860239240220	0.00402652353328183	0.0638892362114708	0.065208863527773	0.0374816082037916	0.058219078094184	0.0270643922226253	0.0554615580754013	0.00750442383646344	0.0759303723049676	0.0968535704223746	-0.00251458359542110	0.0859526191430185	0.0332345544793495	0.0638286899387947	0.123109313517982	0.191439232287883	-0.000291008338297311	1	0.0730284911213846	0.0986385401045733	0.165971478216384	0.0896491475509628	0.110257763227326	0.0605511936046657	0.180069049511409	0.204340831421039	0.109417814349937	0.161882455238912	0.0784182607155182	0.148877691985626	0.0478137948376939	0.0457576423843765	0.195174977106879	0.0415347803507519	0.229300733190906	0.163234456965768	0.0723532354223778	0.0594733626410854	0.102335736436467	0.0701899779179652	0.0332806013352031	0.0491529616888245	0.0539857801665620	0.103066933287359	-0.0101206090750594	0.0792883263663986	0.197306476000472	0.0568945250027662	0.043677669631606	0.0567492243115225	0.126808356541492	0.106160666654404	0.135139764848141	0.0270291138970304	0.0884464415782058	0.0338703862231243	-0.0342813138816694	0.112099531631001	0.118502496746641	0.0212287668708378	-0.0272952774298242	0.000423568469187382	0.0242605713085586	0.0500753575710539	0.05732336383553	0.123546760886631	0.0149558468461009	0.067983544032134	0.0225650024321885	0.0742442163744942	0.0156248029010326	0.0231278706347845	-0.0132036201435810	-0.0450557172382475	0.0247509548169218	0.137492558011454	0.111907169767991	0.107580628296608	-0.0437310106950321	0.000329384735220633	0.0877715595290669	0.122180434119129	0.0988533928129966	0.148591897275393	0.139925040464364	0.0472149234319001	0.00527685777766156	0.0886554635518421	-0.0218472342213849	0.0636943152897683	0.0809093614996029	0.0995765601731275	0.00362519142591674	0.0258812503935656	0.0908616121026097	0.0852105673350677	0.0455592192113303	0.133199375954092	-0.00116387738543732	-0.0421703743452849	0.137944633393057	0.0539641608379453	0.0648360981806678	0.0916463412930211	0.131599910296263	0.135995179954996	0.0185505118979566	-0.0275618084549299	0.0161299966621161	0.051916253503241	0.105353186111420	-0.032434674941134	0.129381132236295	0.0278750181741444	0.0268463539869538	0.0316517812950535	0.045625654197694	0.103436102651147	0.059900294071279	0.117101182938447	0.0719734112799764	0.00756831881674396	0.0980082972290589	0.0272936255780398	0.0738097680146986	0.0275927967303822	0.0146184081167908	0.0340122761788452	0.0782807645803786	0.0480492966950218	0.0577439796190715	0.135883625653505	0.199794760186659	0.0264090055342432	-0.0396093121020599	0.0107537968774802	0.0688721708067237	0.0231473524126110	0.0055611466339987	0.0388442339910716	0.067947255932722	0.0281319737393754	0.166689189791685	0.123394372714541	0.09200925455226	0.00318901769624636	-0.000462927577369037	0.0449837648252086	0.0412356406485402	-0.00647391797737265	0.00196944785432711	-0.0201203197474495	0.0437522995428413	0.0751167432350845	0.0125566515711887	0.0243924112367237	0.0261619743983949	0.0289500285504176	0.0283127171171738	0.045600637514565	0.0263633170907437	0.0359240673372247	0.0884003018457465	0.0686139261155976	0.0588465446858958	0.112701741676927	0.0722224349166715	0.04717775366424	0.136492641130129	0.109138922458837	0.06807423821012	0.113863132060230	0.0551102496447246	0.0384846154669292	0.0589536598847715	0.0871865676973328	0.0370586498932128	0.0840418439854617	0.0203922230021838	0.0658955074580665	0.0259888528564221	0.053883012728169	0.0232034546033492	0.048940413968387	0.120724992410401	0.0455060387091542	0.00832510459937174	0.121507721231865	0.0235457603704996	0.0387043420407865	0.0391721772428151	0.0247467815008848	0.0667686976709547	0.047640715029132	0.0224170380246475	0.146471488618652	0.0290787010709599	0.145389109397665	0.0787203461458174	0.036364707365377	0.118140300159363	0.284662177451711	0.0596713540997277	0.072522031747128	0.131223989150849	0.0456031030456338	0.0709200960887602	0.0251347090502044	0.133112533579073	0.0366054310874116	0.0229520754062553	0.0722297755448596	0.0975952780739565	0.0838176223253163	0.139137135647051	0.0431435824192828	0.0220184692706186	0.0646273888866278	0.000779663599418435	-0.00878301913610425	0.0220861512086744	0.00291481403987322	0.0152527596236751	-0.00635296248243307	0.0846460346647486	0.0963318909546318	0.0732818574000583	-0.00152064909560732	0.0594892250536514	0.0542144959309965	0.0709857289894112	0.0769704982088077	0.0382570375602291	0.064173327691805	0.0904400853958633	0.0825379207807201	0.0912822093435047	0.05394060851968	0.0903984124881113	0.097779838430036	0.0806099651125147	-0.0129742582896759	0.00161670575304233	0.227907617387568	0.116279549099047	0.0336169575628727	0.0869844303711946	0.125899790229967	0.0640493270688484	0.114954913842193	0.0479915484878462	0.085564331971559	0.105150277310681	0.140123404299489	0.0788048666680096	0.00900744468171573	0.117611505764682	0.102511199215411	0.0356897814522308	-0.0121393817317652	0.190897866768217	0.0435793988687098	0.0483994838295219	0.0872036626369972	0.0792115555420596	0.0171572321840437	0.0461226921176407	0.130370032190646	0.0601670470729305	0.0595635346400958	0.0742116414762143	0.072401212484994	0.0253781624287343	0.00570209531381395	0.0512863918464598	0.0540542083617399	0.0400816312406143	0.135945534300834	0.0124104324378592	-0.0566414271365257	-5.17882976337574e-05	0.0672036565112392	0.00156055811479965	0.0741130082751966	0.062964926419464	0.151299677621234	0.0836949843833486	0.0472778512645353	0.0449971970281895	0.13243635412346	0.029260147204479	0.0376754108923148	0.00712056538136792	0.0728016815547894	0.0727248308238731	0.135098084082658	0.0433325480389775	0.112236416646290	0.0608264870567648	0.0127383357355727	0.00890941148053683	0.00957211930110795	0.0139970515657681	0.0200897513844707	0.0686857113195562	0.0247897255144864	-0.0173050975389403	0.102559775798751	0.0295629035830711	-0.0374189363914183	0.0425366103094003	0.00713095723253728	0.0213923937495100	-0.00324512409067644	0.0225225022733471	0.0597449459612532	0.0662695619914738	-0.0462475290173345	0.0692488572754022	0.129194277220968	0.0325819566173382	0.0563235922383078	-0.00290766382837906	0.112813756434009	0.196236507441104	-0.0147763501008129	0.0675471625527213	0.0527505770493111	0.0365811915033755	0.0776671638300145	0.0850901221338133	0.134354387921808	-0.0252926451587093	0.136000870279513	0.127945200439872	0.0513287307468513	0.142674332381152	0.00373200914491058	0.0290924939288528	0.0434299147989233	0.0182567707562401	0.0330333424636616	0.15973196752609	0.0594870590688633	0.083018486648449	0.0435056872547546	-0.0275134000176549	0.00247322099101272	0.0314409651879339	0.0171375201934107	0.0390801889714891	-0.0149017431327722	0.0705687444323315	0.0690671616272793	0.074024794683515	0.141825809264721	0.155821407993768	0.081111715181662	0.181223444503616	0.0854409697051435	0.08242068571104	0.0546390067052484	0.112932695417979	0.104637668761970	0.0206457983975261	0.0874866351698882	0.0481083129635065	0.0424429228899274	0.020983543538816	0.0298495197078873	0.0178615214706769	0.0068466213279602	0.0047734731019525	8.67874688534283e-06	0.0494342921378	-0.00521209193530656	-0.0151135545116821	0.0981073907943321	0.117766964168926	0.115355176547471	0.0975231806686364	0.047037679959382	-0.0558086024948619	0.0593237651339105	0.112556826699192	0.0354366592790078	-0.0103713932009366	-0.041451759982813	0.123978789517248	0.0669412313210608	0.119872228759290	0.0128311407724994	-0.0158085759577667	0.0529179079840788	0.225291356393399	-0.0242578906615056	0.142527324184373	0.0412543555727843	0.0421388756331455	0.0266003551089503	0.0065084398243124	0.114172168683195	0.0574938508044642	0.00505907871948779	0.0966055393547095	-0.00587886835467915	0.10005383206098	0.0481250960604525	0.124134989874125	0.172440894950134	0.065570949192148	0.0408751769901971	-0.00841808944486275	0.105155493928754	0.0981442592402378	0.0112885720573218	0.190289391946962	0.129807195808337	0.112687972135194	-0.0105472322080271	0.0364075926144117	0.142603405037523	0.0570921954045744	0.00721343399841632	0.0400957597337495	-0.0158940051644439	0.0841395473319725	0.103776962956754	0.0259079881988737	0.0945591535760965	0.143804821980343	0.0691071817441154	0.041837656147887	0.110433922147939	0.0466012416413802	0.146019896198035	0.035455578380412	0.0552091353488738	0.131408854897957	0.0153850369848691	0.146232615798865	-0.00184449590922116	0.074446981829611	0.0320755321260791	0.126548789794180	0.0880427701749889	0.137960482813079	0.0360857049697039	0.123446303118079	0.181773611380868	0.0103528811344858	-0.0320848080369320	0.0450423945434309	0.0209082874599727	0.0766012117247797	-0.00374591493347700	0.100257272368753	0.0866081588663633	0.142775208606534	-0.00388008635058917	0.0241355513404137	0.0271139316778737	0.0240778537772112	0.0446009633142158	0.0559339579944626	0.0489632625226668	0.0483126271208417	0.0464646908233887	0.208159296864896	0.0541800651771957	0.0767499496209548	0.0467242503446834	0.0363222735690269	0.025587940666149	0.0531390595532875	-0.00930350231105498	0.0534374084216781	0.141200085941315	0.147836427527707	0.132393457913860	0.028506173810892	0.113048286025823	0.023450312018584	0.0611533064088381	-0.0159564949795577	0.144416884434333	0.122720993746817	0.146623614498461	0.0300086762472899	0.0622464153051757	0.0750904303620397	0.0673868435417065	-0.00161626454950671	-0.00217346452810492	0.0655813662988624	0.0436902266678016	0.143878075139589	0.0979013986755403	-0.0026693541802131	0.00196627815681687	0.0508795415842439	0.155468219027178	-0.00242466833396657	0.000255347942092251	-0.0137347245170497	0.157824523021536	0.0514602694537048	0.116083599952539	0.020277474659188	0.0753585304254913	0.0486738585279747	0.0731653119609485	-0.025852521973473	-0.00346031516177189	0.0307587789797917	0.136108519471881	0.0439538171337855	0.0288839224455773	-0.0285363293725123	0.0840324284341138	0.0176985221741918	0.137320110819581	0.0265662415028796	0.142671102678798	-0.0117656314586677	0.0274585555945234	0.0235077111828985	0.150208055851829	0.0160660998925935	0.0927189813517243	0.104852921168864	0.0426083365591812	0.0807055914813022	0.100350460802842	0.0586523864418367	-0.0101615422232618	-0.0109247477648143	0.0602867958971531	-0.0126405585005918	-0.0379492644782174	0.162901365936463	0.155596367387014	0.0108646193660737	0.0212887423074044	0.0791880407193615	0.123350737251276	0.11632397372475	0.0783291397395432	0.103405972432824	0.0788384268319258	0.0267959224031888	0.0688095597079255	0.0652440115465546	-0.0187021412229472	-0.0187864979817117	-0.0407788261774936	-0.0152462442411443	0.0584197825360185	0.121014594530516	0.0978639585156382	0.0650607908055862	0.0533206337115466	0.0233702108736628	0.258065779152895	-0.00357575574815755	0.0104546308862333	0.0056354833851794	0.0455396049825191	-0.0550823634339961	0.124758590464818	0.137797317429562	-0.0518401321945	0.0127959876169997	0.0804215165566123	0.0719895372172593	0.0813779628747317	0.0122579356409005	0.0812269677335777	0.125533962439808	0.0723761292826125	0.00474882839479416	0.111377776645227	0.0656261786444762	0.217018197198332	0.0928313483846196	0.162430837615607	0.0832915761129166	0.0105443914109865	0.164232305044917	0.0390117834564145	0.0459889203067689	0.0637190526344959	-0.0205967764543307	-0.0309710864016637	0.0530002389221475	0.0737262602913737	0.0913175708315653	0.0585077158342033	0.0577795283229956	0.129289984258815	0.0666566806273631	0.055027941573327	0.129860956685402	0.087105818556889	0.0281059268269883	0.0855388575695623	-0.0490169218575969	-0.0103061551833409	0.109609446162981	0.0807347945512474	0.162523407652858	-0.0083179293476971	0.0610880605870756	0.168685951564604	0.087777472594398	0.0926117843331036	-0.00194569676561530	-0.0691885014638398	-0.0366168436158957	0.0312070813008709	0.0335495503171448	0.109970883628975	0.135627409145846	0.0971717248616084	0.188927835125432	0.0515627192358064	0.156247018543585	0.00617136761818587	0.0114741676585410	0.0287529467129230	0.0939817558483263	0.103295617372212	0.0970049211790142	0.00967867168598017	0.149046603279785	0.0482790286676257	0.111142892561246	0.0298970709969789	0.0661234711376668	2.87653775583748e-05	0.136425915322356	0.0405930279019878	-0.0200089167994151	0.0629127654599269	0.123670897888738	0.00515785549587172	0.0396169661510934	0.0708205319276974	0.0293060949567049	0.0349966469621314	0.0727350400200768	0.0650240318383668	0.0247742719228144	0.0891981030382664	0.136105031718767	-0.00607022731044972	0.0359643888358785	0.0114686371013191	0.0259847641829858	0.0732660992110267	0.102379363135868	0.0640327685040037	0.116658623663874	0.0410999723087863	0.0587157880022269	0.0166842203666436	0.0206605413416768	0.057150418545892	0.125320359661091	0.102948120175554	0.123026804338635	0.106416021649855	0.0458602831112869	0.0478629139611966	0.122741647368610	0.182823618106067	0.0575601441324507	-0.0534714122489436	0.0678083703800036	0.0882557911151016	0.0315208826011307	0.0832619217623082	0.00719872426555237	0.0369523349840885	0.0486258583799138	0.0791101325267175	0.0571649356844352	0.0148254184730251	-0.0145399239056061	0.0243476481063771	0.120560986383802	0.0708929390349058	0.00170303796809921	0.106386075288058	-0.00947627129173317	0.084682623506793	0.133552583230456	0.0247810519650666	-0.0168116094369670	0.0998060490534155	0.106382662355678	0.0661102694771027	-0.0515190258667804	-0.0608419198004413	0.0391290309634882	0.157747743468095	0.193760357010876	0.0487656600887187	0.150312827215048	0.111243500387514	0.105154178814771	-0.00688994802460917	0.00694735437345444	0.042347369608156	0.0664976837956887	0.105472000697810	0.0470630272451358	0.0406517499055940	0.0662623532752865	-0.048567082294302	0.0836516115560704	0.0589911511843882	0.0355605782612987	-0.0276206359883082	0.0641548477797	0.112733576357468	0.0842566796082515	0.0368279385556793	0.0549791378687059	0.0576419458166791	0.124790270015030	0.0706999868099808	0.0077630378366543	-0.0188938246598169	0.0546075949062385	0.140189662787083	0.0664108250671263	0.0874898651135108	0.0387373793721048	0.161599693889413	0.0930204405966668	0.0964762310276796	0.0135061378894314	0.171625546393643	0.0348935349226685	0.0286102436731396	0.0881015229818491	0.043347409871682	0.0497842007984309	0.0459221712460627	0.00407674646507399	-0.00533677767698035	-0.00405874301529197	0.0681683125597389	0.0323261931003123	0.0760432034867516	0.0997613978789373	0.078525066901398	0.06806442923634	0.0852272367910326	0.0783853066895585	0.101667509400658	0.0980193668525072	0.0904625889313506	0.0720834676499069	0.0953679647923494	0.0227939473498969	0.0959640228134827	0.0603741561686012	0.0809067757487749	0.0290574368678221	0.0893278048351457	0.110489132940913	0.078409310669486	0.0349720198325335
"Acsl3"	0.199244028329798	0.173430673520456	0.162524874029088	-0.0637516630889828	0.114548789098593	0.193523077276628	-0.0242997503264055	0.081845045072515	0.159096090374407	-0.0597537485571532	-0.0161470801951652	-0.023695519497052	0.0691102050561051	-0.0237925323167035	0.00384918895262226	-0.0140209344451161	-0.00654571214579856	0.196606026733480	0.222683773339568	0.0041822204981714	0.0730284911213846	1	0.276550786927550	0.0984371731643455	0.104496818603168	-0.014318283834542	0.0195246358283851	-0.0207590435203540	0.067737852407124	0.0529993999123659	0.0589128187091648	-0.081918916681274	0.185200674513190	0.00568461434343898	0.0963951642356562	0.192677514570256	1.34908054881612e-05	0.0700111958841775	0.0694203481455049	0.0832916539935595	0.0467599058078310	0.16222370037338	0.172083744669911	0.13033723893094	0.0607413414539385	0.0766314034640306	0.254572097634117	0.116642440402127	0.0924970936070392	0.118463826829029	-0.0234009295285812	-0.064182491849886	-0.0105920440041997	0.0111450017173860	0.0807723631137057	0.055485855337517	-0.00175819559290102	0.118550961895674	0.0600544435338889	0.170872599945839	0.0603802635217455	0.195988852657231	-0.0214972660353374	0.0099977093025894	0.0520046923214849	-0.024396735615772	-0.00201806030798765	-0.0108905476100722	0.134827612610468	-0.056667456860858	0.0119693281135569	-0.0740646500739638	0.196123488366030	0.0218716032459462	0.101935328031356	-0.0332547122253756	-0.0279958517606931	0.0680187307873295	0.209439062743680	0.1385643360796	0.0140234910238924	0.0654641601328778	0.0444503938889317	0.221367577804482	0.094460471043073	0.0480168861667312	0.132199906126715	-0.0284444478428323	-0.0437399777648028	0.0208044281723630	0.052517715836411	0.128984399960923	0.119128403059073	-0.0117425892378073	0.244076827598681	0.0210347096002669	-0.0399531229563472	0.0300389346857190	0.0967041099578277	-0.0455767559697443	0.279863615063839	0.175301939365797	0.0518683848804743	0.169249792042742	-0.0791648178239799	0.0465009276733522	0.0550035060075765	0.105755334968768	0.163986348735709	-0.004065523149634	-0.0330709810269506	0.0787911286011348	-0.00843288749922773	0.191153465948649	0.0247992196225768	0.233332012989399	-0.0275273235080495	0.0421215811046941	-0.00983770015121024	0.0206242113749171	0.106398874749737	0.0318532457384462	0.0954742162815287	0.0271118444369570	0.0447056044061322	0.0382494763255127	-0.0441844568621497	-0.00333830607830675	-0.0191215613756565	-0.0191231350348053	0.0124333494941502	0.200803872618228	0.117954716831873	0.0914079485206845	0.163418029756334	-0.00335271518672852	0.0202579621519783	-0.0521249009909951	0.0829814166665332	-0.0453962666679838	0.0256699296698662	0.0231974340065442	0.0880867718648707	0.00939197461228601	0.017398722353651	0.0623074336989098	0.00432806671227976	0.118453995248719	-0.0387055453036713	-0.0300286012447259	-0.0226548980100025	-0.057119088616683	0.00697111110522523	-0.0385227209297603	0.00871314763507438	-0.0372785288281739	-0.04689963705542	-0.0368835929602055	-0.00417987261344750	-0.02007344468002	-0.0520955867446419	-0.0249994438199152	0.000184088554142734	-0.0338111131031505	0.0233686676843636	-0.0216183496408825	-0.00165250099700767	-0.0298364596640753	0.0271485549666302	-0.036498372009388	-0.0315303356284068	-0.0342841921274606	-0.0297419635811029	-0.0163086705224095	0.119611167441100	0.0493853139595143	0.0185296107126681	-0.00442526858936307	0.15972033850174	0.000559645709976063	0.0325308726439744	-0.0158897215654707	-0.0236136657854617	0.00832381148686393	-0.0309164817096359	-0.0324255017608653	-0.0428429846325899	-0.0390918088342444	-0.0063085081049684	-0.082450672471365	0.0217442119742873	-0.0492924066764313	0.0732108808643882	-0.0456720098248977	0.109896084886875	0.105501283357206	-0.0236780813951868	0.0410934996354814	0.0913776746350815	0.0159457654506021	0.152412134320098	0.132428550288632	-0.0412208571037173	0.0143453532158527	0.0141245254417563	0.178512566781015	0.223595053220122	0.0650392516901461	-0.0110441656380987	0.161137537152976	0.0978315903822652	0.151420622976167	0.0523609352850014	0.198448436692587	0.141318318606071	0.218660013600634	0.0543095051801094	0.0519136192121374	0.00858476661463294	0.0747622044171916	0.103110244494048	0.0188618604862336	0.00502491712864756	0.0172305843013135	0.117811869163693	-0.0286196372906895	-0.0311129625362205	0.0623324013334001	0.121228993828368	0.0933885360710949	-0.0391902260629887	0.118732424137579	0.168868820326069	0.0514052157498791	0.0390413575375766	0.123696476200690	0.217334487715286	0.0755690772817209	0.104997110637747	-0.0277412719093474	0.0925344172425816	0.190173191184061	0.243310427305875	0.100326884062182	0.00372867681006244	-0.0205807226912880	0.134961182616056	0.0145971694794505	-0.0111969764203744	0.230243808274399	0.133288712454329	0.124691834676131	0.23599235898064	0.0544057559228856	0.115014824222918	0.188462489623004	0.156537697447726	0.0320801943735666	-0.0203528283304013	0.186844811862095	0.0845186686368746	-0.0408826194113471	0.027936102639592	0.0471762425082759	0.039175084032719	-0.00776884263767773	-0.00160303315528179	0.178375424628302	0.0144396130699725	0.0213214079944529	0.0278898707826396	0.240409858780281	0.198714875431228	0.0308364571883277	0.0219046141473862	0.0782927586459793	0.0153570703715948	-0.0343237434994126	-0.0153536128699089	0.136550448255432	0.267353851982097	-0.0168509685176312	-0.0419283904993103	0.147947125858637	0.0999354576971587	0.0734568202074213	-0.0311923250244113	0.118796440275445	0.0226923365088107	-0.059697421215773	-0.0149194526387910	-0.00919424556990498	0.0443680845557441	0.109274650990718	-0.0400644558753437	-0.0101278435176724	0.0340975448018978	-0.0623998822283799	0.0837013803190073	0.126078686775428	0.0909240805063142	0.0258497665525044	-0.00245335202590485	0.0268172837238069	0.154537860492337	-0.0162075927823619	0.147926902408578	0.0175949639943947	0.0111093989566677	0.151159861656994	0.0442842052178319	0.0123996197314904	0.0368226715975508	0.0397981403554916	0.120219734261727	-0.0128004089212559	0.057410049467775	-0.0172903622851903	0.0326959320370064	0.0839486854021235	-0.0211315533249602	0.140394645863710	-0.0154626846693067	0.137308130120814	0.0500137894650887	-0.00306658258392439	0.186629110452056	0.0510648756978912	0.0455699916655411	-0.00045344258060054	0.341710971914425	-0.0440184229313532	0.039533413842861	-0.0282476092991194	0.013613323625654	0.0308721152828074	0.101884362386579	0.194077394427394	-0.0327059490733062	0.234143972342476	-0.0375739072763239	-0.0396810369644874	-0.032880336604617	-0.0297318645480148	-0.0297592577848589	0.0559297082298224	0.195356096350458	0.192322562477633	0.143305549490724	0.00186823906242043	0.0213686707511007	0.0761086252293361	0.190540160863765	-0.035816767745056	-0.0594693401572664	0.0487924081566464	-0.0191208085449789	-0.0201364011992645	-0.0373910165000596	-0.0381295015335216	0.303258679653939	0.22020847282191	0.257554318331601	0.0202284873262383	0.105355562535597	0.122536117316228	0.0158652561199967	0.00306832330756711	0.132030252224668	-0.0125510440936819	-0.053355086540131	-0.0128902971861509	-0.0310835946928917	-0.0256415561396896	-0.0518241859326888	0.0225677902849115	0.172165532197507	0.0558020348497997	0.0502709150451519	-0.0060051431819368	0.165392471252308	0.0197993494748625	0.262408263363791	0.128235900682104	0.0674669664743422	0.108912713852452	0.138476549413567	0.159852564195203	0.0328755344830399	0.0301339343671350	0.0281886100463021	0.124141463441903	0.0960811726220354	0.037138488421155	-0.0260475257035033	0.0394954583493669	-0.0121562953936234	0.143292742711514	-0.0365010370885589	0.177983533789749	0.00833031332115418	-0.0139145380300526	-0.0200650815538657	-0.00135000904782710	0.0448200387621894	0.0764178878461013	0.0304809320727071	0.0735593451947138	-0.0124354203338025	0.19313357549013	0.0201529112678277	-0.0448770297016607	0.188634078187962	-0.0241149815298289	-0.0270893041680864	-0.0382764056500037	0.125837477022083	0.116593829631015	-0.0101639479978458	0.0697822662891807	0.0256161796898799	0.182796408039994	0.0963301801156321	-0.0512741417682288	0.239510685890697	-0.00746208437739634	0.00592189060695437	-0.0380782283966483	0.0706756889699294	0.0671084548436973	-0.0464682193744958	0.0667608770109862	0.154298296557414	0.106882072906930	-0.00947637885978426	0.00103000531539961	0.0404154779248546	0.0692444448625428	0.15213477103118	-0.0137743288733204	0.0146277583244334	0.0372050267182806	-0.00620614522432284	0.113527361275485	-0.0617006889668676	0.102286599458094	0.0394124913522725	0.121190792955950	0.0639772608605273	0.0755975372867466	0.0401713767427838	0.260391315079466	0.147708079148466	5.50579515748449e-05	0.0346216655393437	0.0576745862271158	0.0284238031324246	0.0405554756273083	0.0696814317551475	0.181242081600988	0.107241142906287	0.067248342964278	-0.0403214728873035	-0.0247084181046121	0.126447430596817	0.0787721780551838	0.0964758292918578	0.00154955912393246	0.0762581842907236	-0.0353774764231459	0.0766766238734746	0.0739587473325955	0.0643641032893983	0.108285840925881	0.00242419466877693	0.140751884169462	0.0810919337766465	0.0586552584320874	0.133145141083746	0.041124056147288	0.0954434698696312	0.195692567312347	0.230324916935809	0.0219250348144994	0.209039536554669	0.0299554314596008	0.120855663942109	0.141097052778682	0.195509386558552	0.118650927379670	0.0754765718960803	0.131841135283573	0.0597577173738604	0.0634708442805778	0.0567471573805565	-0.0231611239063815	0.0886520538915746	0.0335484017515906	0.0919553175610271	0.0877939845986399	0.0305756936106841	-0.0685970850903656	0.0548931005536894	-0.0271342943500252	0.245156426739575	0.108381572487950	-0.00498460326828411	0.0303955992898141	0.0153012340146057	-0.0144144689500940	0.0646755875409536	-0.00579057889747246	0.0981382720289111	-0.0224851169065062	0.0303781241813218	0.110675355424802	-0.0334715821503889	-0.00137374745165572	0.0279374873318542	0.0862416937289788	0.062479060087674	0.119734994055180	0.0516333697675692	0.0460110191028211	0.0379888209536079	0.0551903595014828	0.0521247605937316	-0.0315889275831785	0.0395690256789047	0.0181638260219672	0.110434976132199	0.0396838359378227	0.0221209292225984	-0.049212174233391	0.0311003842979837	-0.00292958645242231	0.129214328924669	0.0104912739379325	0.084986672598917	-0.0185920379331897	0.0164574155723029	0.0087485850012935	0.0890292545325722	0.189226196073085	0.0912222123694654	-0.0557606034119924	-0.0287835091068762	-0.0255574691483122	0.181922189108274	0.159852684584789	0.122788762997767	0.200327477757480	0.115409792472631	0.0568017144852253	0.0155182436544992	-0.0163426549289132	0.0505614916605868	0.160011696444438	0.262762944607681	0.0129306677743752	0.202220545394157	0.280223811736266	0.134787480464369	-0.0448956444078292	0.0921973521240073	0.00736446866589382	0.0836685397546618	0.00259058541104960	-0.0686739060605114	0.00216980525835685	0.121150362002888	0.00521448567464613	0.156839965808195	0.102527590483034	0.124833311456804	0.147405549846225	0.122616706152182	0.0627168942289103	-0.0260251270974078	-0.0292870593473	-0.0181028455267449	0.182452524897826	0.143404218817173	-0.0502112276597349	0.20237620704549	0.0814908954707414	0.129231807383086	0.322932063536785	0.328318971017565	0.0219931359050263	0.0649046095295612	0.198546209678448	0.305871135566048	0.0256373082943866	0.157189037163639	0.0505488768191864	0.109373055660568	0.10386436956641	0.047503102352304	0.167511284025161	0.154281673336666	0.10260257236602	0.205407932821901	0.119022143045449	0.149008872581642	0.19479172990872	0.0468734484120028	0.0419205150877651	0.209489480860353	0.0377194770031738	-0.0153534460243425	0.184953255627172	0.242891720428525	0.111600035983407	-0.00342730097145792	0.130684990406324	0.181234588426059	0.225839224130274	0.0748574819948707	-0.0291013850815502	0.0409246652125347	0.134791164511665	0.00629340208106792	0.0303006754478872	0.0895518168925206	0.134593197544950	0.0967118722025945	0.202972167014166	0.0535941160429987	0.0799919215864437	0.0943317135012772	0.00523390141407956	-0.0375350800080635	0.114563759017077	0.0616567597164167	-0.0191102118721805	0.000696091658266207	0.0185682620660035	-0.0425972474157803	0.216151282806568	0.0654627626770346	0.0904548753347583	0.163644242411395	0.201413657959691	0.0909692278404124	0.111718672894252	-0.0186736957244764	0.0817469990825685	0.106237403091097	0.179510538318208	0.144538669551069	0.090419973463164	-0.00754207336469961	0.348204957000915	0.0796554041144849	0.00254686261824871	0.0338075803228359	0.157235258516172	0.178738202388847	0.0823175552510358	0.0982399926848426	0.0355623327783437	0.128293646558786	0.124352763557721	0.154668336929208	0.0676830715537034	0.110293359464522	0.206643407428028	0.078586755908736	0.17692896683756	0.0253258386143783	0.127558026362217	0.180789032820286	0.0217889312902033	0.188609844466207	-0.0595646258979256	0.214793656445595	0.161791441992972	0.1372024726264	0.112341275966412	0.0493313029454659	0.0697441544130539	0.126310983216414	0.0585631265269947	0.105083821841381	0.0175798444342404	-0.0701062067422069	-0.0240697268041981	-0.0405420723730292	-0.0263942945018429	-0.00781228126561716	-0.0150802365859882	0.09422283262168	0.133780159547279	-0.0135522350669249	-0.0668711280587708	0.168185011068436	-0.0383421791513421	0.070423597984377	0.156254743271084	0.00072316588068474	0.086525209620196	0.0931724483902164	0.0975616275051664	0.0923069304694994	0.0239637201858247	-0.0352640469855330	0.0686932632917847	0.103688584688982	0.107864464691960	0.104450566648514	0.153651284479492	0.0415947908216945	0.0797796155681924	0.0868728311668904	-0.00904719958128009	0.0989596574759638	0.091187510358041	0.216955136922559	0.0287801222072047	0.0782493665494888	-0.0109179696389891	0.102657607316283	0.100254864947027	-0.0285786661070146	0.150493734212264	0.0995770515967306	0.0482797419113238	0.119780031044570	0.0531153280907	0.0824358498978082	0.045291844316156	0.00400195317962194	0.163605610529083	-0.024596905945721	0.0151036365709581	0.0659684565328486	0.00686718018506897	0.156423560938796	0.0762248830321005	0.173762738514511	0.0555421072588533	0.112443736860794	0.0488710047988511	0.0885170882387782	0.0238765601491594	0.196284236609248	0.113981024144739	0.181163214466368	0.10179582294171	0.148838166751288	0.00828840205120365	-0.0853143091793186	-0.0332059978600097	-0.0385691758268747	-0.00509570416598332	-0.0238876397005141	0.230989693535877	0.24243308456362	0.211164979833366	0.111852642849377	0.094488054822855	0.197783420007750	0.0495432251965758	0.114021323784291	-0.00659100564981396	0.0780857764588894	-0.0094875942808229	-0.0275689527238251	0.157164282258443	0.24863810917092	-0.0467408982076510	0.0647056221662653	0.121428048313020	0.107499192917137	0.0477406505298554	0.0791143632870835	0.0903285441931398
"Acsl4"	0.167598919434597	0.137193758521371	0.202160913792706	-0.0478062093756114	0.0506307510150315	0.124802842997193	-0.0163583145709829	0.00442304085851057	0.144959125037834	-0.0258261782207092	0.0432431489540331	0.00696412726357073	0.0650092296145186	-0.0157511130131253	-0.0232082214245135	-0.0302160867389662	0.0201712157999594	0.306116860585439	0.234453831430865	0.0413266728370575	0.0986385401045733	0.276550786927550	1	0.198290254832531	0.0249055771596960	-0.0412783570312908	-0.000366172583686733	-0.0184506634389700	0.0248834165674368	0.0370188520774847	0.0607491635226776	-0.0394248928411401	0.201411749096458	-0.00509826436055228	0.0439722086188539	0.187276553381084	-0.0443474040545142	0.028240457871693	0.0785960594013438	0.043169949782502	0.0270007083423139	0.225944402584045	0.128951441910704	0.0502602721436978	0.0409821515032845	0.128114274460819	0.223103214818064	0.0753231934982562	0.0886124742087477	0.209581462226271	-0.033871789519084	-0.0494609052990419	0.00156573826905195	0.0129406217908559	0.109153421834974	-0.00122701234237963	0.0310602167035458	0.109160034020844	0.169446527334978	0.102282158662397	0.0247484796700411	0.155732736050448	-0.0310538321414212	-0.0246622953902074	0.0663907335797873	-0.00930540750866341	-0.0137482281328366	0.00546797761538523	0.129090614336121	-0.0164624984239003	-0.00773584231904783	-0.0251613469841943	0.224576409030045	-0.0194531177489006	-0.00408478688169636	0.0238282853012896	0.03834410324349	0.0318302862284630	0.193461670157190	0.139064839688216	-0.00339873795065796	0.0303453921147936	0.0644778403353381	0.262828822123026	0.08004360205517	-0.0217129186168175	0.123458018208109	-0.0194428940641349	-0.0402496313274099	0.0622410669957426	0.0177367720699688	0.129339529844041	0.150649578064592	-0.0177761926408489	0.365315781050362	0.0826288351606583	-0.0382859384268573	0.0508875193849832	0.151957001870786	-0.0642201788211836	0.301209528677961	0.181022521686595	0.0750860339877905	0.203946668187241	0.0134356043942213	0.103081669075281	0.0247821151681434	0.130583097946105	0.196755103618979	-0.00988155044448571	0.0938954951334876	0.0612682813361417	0.00327772576013675	0.166224045238457	0.00398742862080643	0.191080359409331	-0.0147456185074352	0.0172472862573202	-0.0107111026017072	0.0586671024301957	0.206260352115389	-0.052695159724596	0.130617013672011	-0.0350236581297346	0.00533617786642395	0.0242295628399157	0.00530794566387489	-0.0676394640097783	0.00176956485238098	-0.0401790307144530	0.00909002720813683	0.205967714987957	0.113966728513266	0.0394120909244429	0.245863792865273	-0.0668080830405748	0.126099138395576	-0.00974199544022988	0.0394602095984985	-0.0208247064126437	-0.00377302772962161	0.0216446949639643	0.104721258779957	-0.0225440303744656	-0.0106302045726937	0.113861175686074	0.0391259932973276	0.185235649596275	-0.0178857136613958	-0.0306853970599061	0.0334952245329125	-0.0207128868018464	0.0450304012414623	-0.0128638962092257	0.000432489315160581	-0.0230318907765598	-0.0308004616270034	-0.0223414686957817	0.0101518631714507	-0.0143433738598129	-0.0599101615419461	-0.0140612719037598	-0.00150069981660278	0.0103501277250617	0.00518447109447004	-0.0284281608259032	0.0318905285639964	-0.0284166937285078	-0.0339034203467741	-0.063871972426968	0.0051975661893597	-0.0188284317012335	-0.0279875735329583	-0.022112092040776	0.0897340447740968	0.0673819232000549	-0.0287472713480367	-0.0165483453261120	0.0854198047250108	0.00864918279704774	0.0304305591845347	-0.0281036792531102	-0.0124608401477449	-0.0555121632581544	0.0100820511494347	-0.00546130740008266	-0.0222736048309464	-0.0274043872193356	-0.0413352780381846	-0.0107001142558453	0.0674488638593309	-0.0277514850053047	0.0695004509236734	-0.0201689693156734	0.104477520377251	0.0897973957486653	-0.0188999481039579	0.0917787089999093	0.221439614435639	-0.0370578405366866	0.223652539927852	0.211865389878041	-0.0500882869363554	-0.0195813000006050	-0.0041794125556417	0.117021481210970	0.139375692544936	0.0522089521097694	-0.0287466549756653	0.172094189249633	0.170257851050636	0.243260121599094	0.112447720759166	0.227497727187622	0.207411070496756	0.305965030603742	0.0787787186425524	-0.000735257191414893	-0.0230106430318228	0.0899654874157743	0.0525138733257287	0.042869335830219	-0.0398922632589987	-0.0146894531938175	0.221199372451964	-0.0493552536938869	-0.0499829908538623	0.0475397457998172	0.153056455672796	-0.0336243511629842	-0.0581069803666883	0.212262872285119	0.223340957642943	0.126571628551797	0.159385395445245	0.120636466975996	0.155335502807718	0.107520064470041	0.0637905659677921	-0.0200924512611364	0.0855784814419519	0.169889051686386	0.132262526309644	0.0863954096812372	-0.0541684905920734	-0.094456946270932	0.0740399068312136	-0.00845782784669796	-0.0473129936602994	0.209583809067978	0.240114149237968	0.163201764835262	0.303344241768708	0.00913310463631502	0.115890640181191	0.137786634329725	0.145695603054239	0.133946816440157	-0.0465350447626491	0.318839837945543	0.140158476045278	-0.0294553745313467	0.0271963549048772	0.0934003327268752	0.098961114145041	-0.0501433239389413	-0.0407725043748257	0.112145721840920	0.00570662318980397	-0.0479557536457841	0.00441286804353502	0.0882314564596767	0.127526854371056	0.0473906870441950	0.091097812010832	0.0430282931185462	0.0160399415237998	-0.0447062739309944	0.00591429875528743	0.140442133223424	0.152815895301205	-0.0598577106515067	-0.0279228005745400	0.115848838708180	0.0689320585244596	0.0322154729857046	-0.0252246633056236	0.0403993399034344	0.0072320100296313	-0.0262695771188192	-0.00601381130451704	-0.0270066894103258	0.00415762900729697	0.00980964436519674	-0.0184475196248575	-0.0290369537277208	-0.0500067881947836	0.0162417004276512	0.083198144104324	0.0966594921092041	0.107887330668505	0.0548360186785596	0.0182782749384204	0.072828352766607	0.215518687694643	-0.0356736859645051	0.0606217057345815	0.0445481534271978	0.0118849877507395	0.214680278844913	0.119989630290457	-0.0226197270929852	-0.0107375356149681	0.00676613899896276	0.0120060458569052	-0.0376026870720686	-0.00314468409303103	0.0173072336698004	0.0056626561677134	0.155212641477680	0.0145011161682077	0.223665161945271	0.0115941262206890	0.14025494191238	0.0575091039155182	0.0353195661137413	0.106228551800078	0.0656233554721615	0.0261305450752181	-0.0495609498291567	0.391837590603289	0.117430348716756	0.034767456144024	-0.0336800837864202	0.0641560206319159	-0.0195918507474460	0.0584780197732621	0.283649082519048	-0.0268016678006435	0.239868847832778	-0.0153657891031053	-0.0488560224478976	-0.0298789681007601	-0.0397045167970541	-0.00911549591968038	0.055407895397684	0.294213043071507	0.354254675451154	0.211073724904748	-0.00464288909000943	0.132144055459713	0.0340832091601729	0.271679808658672	0.0897801601616804	-0.00489210296686496	0.125938528719151	0.097847006959394	0.0854858983507839	0.0413262114347879	-0.0342630589191415	0.253537835449488	0.28888721545909	0.257120325433476	0.15448769019128	0.265822208145803	0.127491051142802	-0.0126034515602282	-0.0179544771327788	0.108765666137229	0.0126316897800157	-0.0551935829108178	-0.0510932933582483	-0.0496766712911927	-0.062625064933455	-0.0461730989222347	-0.00881793594124026	0.126907552364679	0.0460947014703647	0.114917250656166	0.00272309460891666	0.147636403418633	0.0360439351740811	0.248980728046678	0.190662824418359	0.0233597062673199	0.0760971196925204	0.217687189421293	0.140597634023002	0.0417970005699634	0.0396319960967567	-0.0756412692954591	0.159859136914836	0.0232962896087222	-0.0191474047773472	-0.0450126382445761	-0.0106396460959709	0.0664636189289323	0.136989192226918	-0.00711019009752132	0.199462478407426	-0.0124150692162385	-0.0253323904538324	0.0174791459080216	0.0156002456733715	-0.0119828380625428	0.160580705586003	-0.0395134765659548	0.113190030624320	-0.0262037605538566	0.255911513757321	-0.0244884937142298	-0.0509828255785573	0.139849840478605	-0.000135205260576419	-0.000716769346877967	-0.0399730077286525	0.070626844346389	0.185579374265861	0.0252877599631096	0.147723775604211	-0.00208737463538111	0.257668496415879	0.087230998657877	-0.0553819993621176	0.243834355651859	-0.0407713702284246	-0.00954573079363874	-0.0240414896752039	0.0557569654843099	0.0795047320464622	-0.0057546768138276	0.0768919226839748	0.259504875558013	0.0601844137231483	-0.0742138099394783	-0.00584752215173995	0.00960811988986138	0.0454221583075634	0.213108649827047	-0.0162034964550248	0.0780132561591274	-0.0123458135262551	-0.0280349223058255	0.212543702358712	0.000880956786314417	0.0033832661024725	0.0376386188576461	0.106780586092833	0.127274517294287	0.00461836855361836	0.120143968730364	0.20913310172821	0.174858137624693	-0.0656436689008982	0.00938289839718079	0.166435361142477	0.0132381212433827	-0.00181190179761783	0.0319864602750802	0.193463406128922	0.145365429317833	0.0196222752908344	-0.0204039019350818	0.0355969517400630	0.163029338998453	0.0731762954793434	0.0989001094146059	-0.0838706742034837	0.0296327973854983	-0.0734321591903069	0.0639455555045774	0.169445581360550	0.0363911425603635	0.132900833489157	0.0083778085801715	0.211351492788692	0.128729865783328	0.0702101771505635	0.134418452416235	0.0576697269724465	0.128380460382776	0.220381983669549	0.231704129071001	0.0580915091697426	0.232634648365161	0.00482111236610947	0.0429285938222131	0.103411104034130	0.149753299624924	0.153121003197314	0.0288664514233849	0.189220954095408	0.149675520387388	-0.0411328697930523	0.00599103503431612	-0.0489275055444603	0.0600217700689538	0.0354046527098530	0.0566890249642521	-0.000456187097476943	-0.0379026468601787	-0.0920700379217142	-0.0217786832189675	-0.00851970928564367	0.279138350559395	0.0919021823559567	-0.0449584051987283	-0.0585739801649885	0.0308705722186884	0.00822825028896514	0.0717840974036788	-0.0449555991206986	0.0956077626391144	0.0173356712786053	0.0224882126514587	0.100908034856654	-0.00690411153276166	-0.0456514987924788	0.011970031888485	0.0104878871117053	0.116861665167108	0.0667675201350155	-0.0487374231180315	0.00579557381462406	0.0316818896984273	-0.02693563455029	0.0252982740405060	0.00340764053915362	0.033242720664043	0.0116212193295995	0.120126561133949	-0.0296533311624972	0.0799118047581466	-0.00450818410824636	0.0276369360313057	-0.0777935474546543	0.0592482776396972	-0.0428733045924617	0.09240838250874	-0.0255830467702634	0.0926588490638307	0.155076904369397	0.0318685977739337	0.202190295208661	0.124491130894058	0.0291971847684463	-0.0109981552334204	0.0328859817371743	0.323088280412454	0.209588191910516	0.116771819848991	0.246411195745794	0.100572601471707	0.059861184044355	-0.00205471278163926	0.0333997551321128	0.0208002933642611	0.180399556178994	0.209424962693656	-0.0334053208765903	0.157657794937961	0.282575360994481	0.0490676345567642	-0.0519006754084859	0.128336994350409	-0.0204699538795502	-0.00904633083065885	-0.0270867750841780	0.0536050170208931	-0.0223500370638356	0.0954464736494583	-0.052023985451157	0.213610975751689	0.0808861170436347	0.0683325413574017	0.113730821990652	0.133709821928356	0.172696294073617	0.0720618042642986	-0.0589497283152878	-0.0381900060652444	0.188523749630414	0.201172716335916	-0.0560524461737777	0.254281643020833	0.152522159339228	0.185079490289725	0.283805187532067	0.278076117805137	-0.00792602839730162	0.00229943890747024	0.179374527898347	0.239048065539683	0.0159501125024978	0.220739761934024	0.116173810769076	0.111140550998849	0.205132992963777	0.0145704262835952	0.109117366943813	0.177201384051407	0.0463214141809221	0.291713135278693	0.169580341013821	0.201905584430107	0.294413687318369	-0.00218389348674765	0.146735649376020	0.172300084677376	0.106848819882001	0.0446561509351969	0.147526564733340	0.322275745630028	0.183288732217451	-0.0494977266220589	0.202943378906318	0.320580061980107	0.229288568403371	0.232991184832534	-0.0255268788433558	0.0137162307137803	0.153704779636531	-0.0363358910331346	-0.0086854622758175	0.169502805199220	0.217906875155004	0.190448829509223	0.303971591155275	0.0174669280169679	0.104574660860676	-0.00257000813713033	-0.0126781725398622	0.0494370915943933	0.117564217477465	0.00286253002888060	0.0306947164387534	-0.0267491783739823	0.00924899546287678	-0.0201931163219936	0.322043841835084	0.113299514348330	0.115083259320804	0.18292322683499	0.184367238048821	0.0402299974089069	0.259017820113963	0.00418669648828555	0.0155603272700589	0.154125330078828	0.227444030895031	0.196994905039329	0.168264358312846	-0.00544832909457593	0.253454413857812	0.0527821990766404	-0.000400485702202169	0.0817548961004952	0.0436143127168204	0.114549919911327	0.142687749713463	0.123675121888808	0.0806791910212838	0.0485930900138994	0.183222175966219	0.166512130096982	0.10523892299837	0.129740265289098	0.279244619814993	0.164380132282447	0.272533207461724	0.140997382359686	0.170991437465669	0.0798044792000227	0.00383444495036980	0.231100734231109	-0.0675836206515656	0.307445105246562	0.189326011509725	0.0840292207870418	0.0994156377850708	0.0151670559584243	-0.0187948471666388	0.219939748716353	0.0373829898401845	0.215287168527981	0.0536855215339657	0.0223775576575158	0.0580457129363662	0.0953881082201817	0.082093673827721	-0.0393437381283039	0.00286867850269864	0.166909177348772	0.0872859494740313	0.0387099841328572	-0.0300170466019205	0.205336844981966	-0.0427258124698222	0.005749020699431	0.371252790614134	-0.00414453702296369	0.173282245776491	0.0143336619957598	0.108642913475704	0.0225397864366143	-0.0322146502248873	0.0506797183503614	0.120331769453199	0.0731008621447699	0.177467690245442	0.124114872370641	0.320131835852505	0.0945992712072684	0.106044536388932	-0.0243512482721435	-0.0110425569740175	0.0733192048652127	0.0754648734507288	0.270247105460283	0.104047372871868	0.0645060006832284	0.0815145272373614	0.104942687224078	0.174485070934624	0.0530296010851087	0.222418841699158	0.0231551556431976	0.0534108645937909	0.185449309636865	0.100231743407886	0.109588502995821	0.0128910542991543	-0.0357923923919857	0.249906998852494	-0.0981402852274516	0.0624513146625248	-0.0780617455285488	-0.0661067682001249	0.157770872616125	0.100009664554290	0.121786813400628	0.0500974648006948	0.0231928111954878	0.130473961952751	0.197676373651729	0.0210754723532355	0.193723569108436	0.0382047704620321	0.148351421261017	0.150551808094740	0.272067320846931	-0.00859711942582781	-0.00168089714355523	-0.0374436541760465	-0.0177543252504437	-0.0312226957775852	-0.0615317864391145	0.0454363936335607	0.354992631085952	0.312816223871782	0.0339899791212932	0.0834478075996103	0.294200659336458	-0.0183301422031854	0.120119425861666	-0.0153871720593567	0.0780302727613961	-0.0173432176235227	-0.0479595732841846	0.186943151867709	0.336924652245906	-0.0506793664242634	0.175489984807152	0.101958168882235	0.121163269464111	0.0274446789864241	0.149643131041012	0.0454158546638697
"Acsl5"	0.207974732472949	0.0845845099621734	0.157302136360937	-0.0240617352365478	0.168441464757335	0.0306386201591123	-0.0132897144452090	-0.0212804793766548	0.158318551138083	-0.0026215452029433	0.170177224757339	0.0756358104896787	0.246145635677916	-0.0172898985858688	0.0243955689063285	0.0171506145916009	-0.0122705675974381	0.165889934120199	0.207010433278540	0.0360964427390353	0.165971478216384	0.0984371731643455	0.198290254832531	1	0.0173681710806131	0.0255050641439966	0.0350525043319026	0.187743711839709	0.160503141551645	0.124123547874848	0.10970066655549	0.0577930674750101	0.153877970080987	0.0146761502489707	0.213225777956829	0.124425493592831	0.00464298762161906	0.124033721920938	0.186450177615587	0.129697593110044	0.0799975344472963	0.171343905928425	0.178296160172950	0.0994571492851723	0.200548042119405	0.211412776537379	0.112033959463131	0.205173158025647	0.205563093337177	0.174373355039006	0.0629863166071236	0.0180004687721455	0.0264780283306495	0.0787552733304931	0.104587868864505	0.104447714505228	0.0669787627212978	0.159653641082059	0.119860884501687	0.154746460602525	0.0505131722756562	0.0482992994701924	-0.00107704686598740	-0.0111375658505032	0.128985033374781	-0.0219045598911685	-0.00729923584970044	-0.0117440482156488	0.129109096848115	-0.0101351163599747	0.00247097384771936	-0.0110981411799217	0.0687230581397998	-0.0290628595969418	0.0787885864185253	0.172797936452987	0.142705201627947	0.00378937598800277	0.19537309737461	0.226977388316091	0.0536008736696547	0.0281210586905841	-0.00101462844525487	0.117591792928076	0.120238094739317	0.163078219055867	0.0330223635706275	0.210562498820276	-0.00867504972986771	0.193618079540422	0.0441002881967365	0.130795774135423	0.0850486214108477	0.0857255946012962	0.178535862221219	0.0352884303498865	0.000261082753474477	0.0680870128576566	0.113874673748418	-0.0150975933176131	0.135450964892397	0.00720144970591716	0.131980936618758	0.00141997017265444	0.107474618667847	0.201166825222477	0.118529955358340	0.13041003185471	0.197042831622067	0.0168791420109156	0.0300417830630347	0.0759652673247348	0.157843009437663	0.0743212500820752	0.0898641462895908	0.122193499721041	0.00897166985713055	0.0158058532980723	0.00559194260822579	0.055641349787229	0.137064291192567	0.112299826982674	0.0864261293139956	0.0889083489883404	-0.0166326014738999	0.0327616551101222	0.00714803138756466	0.0347342445536236	-0.00458358361064842	-0.0174356419094565	0.0166879936376081	0.083537054956197	0.223197153040625	0.161789732091255	0.113752833065991	0.0707952726218666	0.133339341868143	0.0202098943251756	0.0740240638368078	0.0284680735299596	0.000601216257782256	0.00670387584479565	0.186832301801572	0.0288196030431880	0.033864985918717	0.165593636613773	0.234266209415244	0.230126514203490	0.0229807197289536	-0.0357450097028775	0.0456891676156308	0.0099305407457585	0.0118968824351020	-0.00361882199495845	-0.0103072218918177	0.0252712996083109	0.0283906722022741	-0.0153721200940411	0.0129660889691197	0.0193386456574842	-0.0322731980535886	0.00329605408868566	0.0104024181975799	-0.00719316652713896	0.0202540679844027	0.01877884652983	0.00256388314001041	0.0333180104075382	0.0179705279497471	0.0229572774334923	0.000315235407065569	0.0278781627930002	0.0538710612022178	0.00208321261600784	0.127996933668284	0.0939223417241	0.00430144131288584	0.0138420706479294	0.0835380672825897	0.00104933067463764	0.0689313982824274	0.0254337725359106	0.051776694166132	-0.0165459338132323	0.0120464796930524	0.0115990606847444	-0.00140298669450082	0.0542713496031088	0.0545369072795475	0.0261510856140417	0.135299933589044	-0.0187246313391809	0.0721627527484898	0.0208416542479129	0.257054174392511	0.102490194962493	-0.00329735832067014	0.181101006023578	0.188785220545101	0.0293866857028072	0.152928182725826	0.229928447499997	-0.0033250837636342	0.0995934614805946	0.137021380996584	0.227690258004109	0.207331446603693	0.170327813547708	0.0260729757221246	0.0940883328957915	0.240508782925017	0.00666333328846948	0.0624773009636546	0.163470232897529	0.119603063928611	0.155649253992799	0.0880038659287168	0.154211485897993	0.0713323972424407	0.255353577642247	-0.000645761864793983	0.134463634504253	-0.0114591259017311	-0.00877286099083605	0.0584007884880272	0.170999657102611	-0.0207353805994731	0.08844847965173	0.277340496768477	0.106191462985638	-0.0292489840660734	0.205034612155686	0.00816936327764857	0.194927550565037	0.1168451542981	0.050746216173006	0.0840484030879066	0.320253740728427	0.0160768125173162	0.0451663629643722	-9.46013749161926e-05	0.203613961559373	0.205798433838039	0.0759473364206703	0.0114941007936788	-0.0106318474621644	0.158295821270810	0.099282449622134	-0.0687539491518683	-0.0341511964474968	0.269444933512097	0.169494489627471	0.120222587050220	0.114233859484521	0.204334058820211	0.162279075878551	0.196292104635249	0.0391334104426818	-0.00625477737869087	0.151384064336426	0.0720000941613523	-0.0100857546220110	0.168299138704110	0.146144564028781	0.157806989584578	0.0866302689360892	0.0304362248432157	0.111260190301096	0.0849665972654669	-0.0115176095403331	0.112861262169831	0.166004323302292	0.152779193555291	0.126472244110340	0.0994917809840009	0.0498835206506626	0.00562927976896395	0.00427262386236369	0.0329577562647949	0.0772074534063476	0.204416351181597	-0.0107680265934231	0.0486301105878214	0.0423217297308481	0.240510304275950	0.013689588573219	0.154003243361827	0.0974786163345307	0.0523655602496564	-0.0227913966552930	0.0115258177158348	0.0135396199457428	0.0800941640380069	0.0443033322846975	-0.00215925755510456	-0.0124721623356257	0.10830464978554	0.0624601594816193	0.101733183063433	0.164605307052690	0.0516161665075041	0.112347311377665	0.0740755948394842	0.0340719988006869	0.0769085426455124	-0.0125177433958508	-0.0261601457286886	0.153905546672005	0.00877956273018674	0.121026942967748	0.187691342378361	0.144541316489711	-0.0625705925616243	0.00320888218811039	-0.0656869909467343	-0.0304212049731022	0.0136882875778764	0.00938285954168443	0.0160631222350220	0.277815425442432	0.0766610462232717	0.141581478697161	0.169032087148926	0.0174034542839769	0.187212484526691	-0.0151228498890975	0.126612646910973	0.0819277656862837	0.0150726382792449	-0.0138260993836458	0.184458940048853	0.0543733687705435	0.173267669416184	-0.00905338098611099	0.0994056864576548	-0.00594908989210283	0.136593427932941	0.280869675806409	0.0513105605300371	0.165512732735462	0.00944680214389673	-0.0119922909859663	0.00276123819718864	-0.0126337000888937	0.00527909459399946	0.165039932373608	0.128920872156178	0.125362769630590	0.192594743993908	0.0601740447165357	0.0899777189973494	0.119219861720507	0.0751595290233951	0.170131484106690	0.0253414771506663	0.108901912954655	0.074050683257174	0.0935604024485048	0.121572420078129	-0.0343958368000764	0.123061807975556	0.111771446989566	0.0992438423312533	0.162318854139054	0.126913828860944	0.093963481165922	0.0797728097504065	0.0652107279309327	0.179759231729624	-0.0422748217634099	-0.0460273234666877	-0.0210081971878388	-0.0236376091030533	-0.0206924054341100	-0.023116228161419	-0.0618963641249433	0.155946693869806	0.145886846155653	0.171756920769873	0.0275306954387522	0.0585581084640359	0.165172646483986	0.0519922841979481	0.237292159761942	0.0534725576054734	0.128809435171394	0.0995404272990823	0.180519519717423	0.0717903529854938	0.0394138472225718	0.0105308977956096	0.194904811680694	0.062861313668617	0.121634911700313	0.120634687178751	0.127756525415614	0.055292921586417	0.219844471352337	0.0512228617483787	0.143000740052743	0.0063605702998709	0.0100014717762572	0.112846502450881	0.0238405001716118	0.119964070690278	0.275277663335362	-0.0221463452694592	0.125666111723167	0.000960194593320877	0.168021568922244	-0.0238468854933533	0.0671500476010951	0.0937762258491329	0.0169814854364847	0.0201358262021214	-0.0340644553418712	0.0392935254549397	0.192466279926110	0.0392061105584921	0.121439803691167	0.0499519807849966	0.188608705135525	0.197461326987180	-0.0101607954749007	0.165099633639758	0.0297350916763802	0.0341966530708587	0.0456749054080328	0.00208538224672943	0.00647901473846957	0.0481621178796057	0.0259192357854153	0.131030900475512	0.0742347301513087	-0.00113251182672402	0.00097188653842265	0.109998204717383	-0.0660155048354404	0.106773179415319	0.172501707790163	0.122160412338325	0.176967484317695	0.0311053852218469	0.138748020351281	0.0283652808028061	0.0745467752208543	0.0412966038037673	0.0601113453758015	0.182579101811377	0.0365189013450363	0.0829017806473266	0.237411905036016	0.148343545802386	0.00195726222040278	0.0197919083650292	0.141134730520418	0.138286589384235	-0.0159480830068562	0.0782143374104992	0.138748013340178	0.237852281453826	0.0773079984612356	-0.0328798736497547	0.0526001005177292	0.057802806351632	0.0282670376801431	0.236523293491157	0.00832135938268175	0.0952622902659775	-0.0259302359569667	0.0948511944561928	0.111463276421761	0.0446129127459814	0.251709817656003	0.0338377456700496	0.189076960796267	0.102049054715977	0.120346351363180	0.186027034736407	0.116804176249505	0.0856198202926509	0.196247272030711	0.0442797583613112	-0.00120425609315863	0.113446749828430	0.0743199854544375	0.0811975069837056	0.170824014576886	0.103654702357571	0.164313130073746	0.101354058500734	0.0792711604208454	0.0421255212514849	0.104540343893334	0.147031985400133	0.0717577763629999	0.137194416182998	0.0486487827126002	0.129200943768737	0.205842974391383	0.0594166514297069	-0.0262571141927017	0.112422106834034	0.130030381411510	-0.0087574629749974	0.0215141459482142	-0.0214002789465675	0.100942951310136	0.0711004090854022	0.0424543594344499	-0.00377861325849332	-0.0171972930556554	0.0683190095977685	0.0893413278919161	0.0508357909597904	0.00242162000040278	0.134343585441903	0.0556833717688078	0.0962108807628645	0.128153414551782	0.0738488337506024	0.129176545527543	0.138591139239706	0.0247221549116989	0.149227238978548	-0.0176594813971506	0.0673052606763689	0.164953460313999	0.145531337678140	0.176118052167519	0.084193303551448	-0.0295155497575103	0.187466464900356	0.0765315283941393	0.0914298513662686	0.0417510598555692	0.209170981737395	0.0114795134069098	0.0934594865309421	0.0259152765526558	0.122922992094981	0.0522794358139806	-0.0391878020395207	0.130837263415460	0.230797475083261	0.138218249990651	0.0411794905430056	0.0230298461235479	0.101529824381685	0.114239006432491	0.0825981060701381	0.139045239774297	-0.0514927312996118	0.0863011879738232	0.0169407442957669	0.067344024009197	0.120248272388233	0.0893200910556784	0.0648321246469282	0.00692806777052387	0.0807233753809465	0.203848811687342	0.0168073515112075	0.0378296406016871	0.217538241238458	0.0070269651383914	0.180102837198694	0.0571586395432724	0.0465804333575924	-0.058685645884745	0.0325132372781826	-0.100947787834790	0.15632515201284	0.143927185117931	0.147146710119776	0.249212527346205	0.258429952701729	0.215197734209579	0.0787526964286386	0.0245334689870186	-0.00269516315152030	0.232486657716347	0.0707327773184543	-0.00265468999826614	0.125774637472427	0.178270215928763	0.228694066656717	0.198161629613291	0.208606620443187	0.199818396378405	0.0470743429319812	0.170651269944603	0.103527768984945	0.0113010095860791	0.0870164791004852	0.140113059674113	0.196852881287177	0.120576338882328	0.0666828167866312	0.134711161297320	0.186224403289378	0.0760822010689598	0.0760047354008672	0.254958368910638	0.149025463957178	0.059476969693843	0.164755142272241	0.187639487923919	0.0222621629753225	0.156509657889462	0.118444202322632	0.0856767031945485	0.174947652717575	0.149844254463214	0.0278157111148775	0.141092301742237	0.0118149305944224	0.068218175463539	0.156908638634197	0.00108237124230302	0.0341912226814140	0.187859180334678	-0.0123859534217519	8.55144218552213e-05	0.00899317529895271	0.0656133589969813	0.126043252586178	0.097679660565606	0.0408849325712608	0.123595098391652	-0.0484600357687473	0.0119044218179481	0.187276919254157	0.212370264592569	0.153228749701864	0.0432040795571598	-0.0126951391136506	0.081825632528089	0.00758772227645496	0.133648720072577	0.187291183809872	0.127599343822762	0.112415476649782	0.127086265552991	0.113251714997867	0.102204547827191	0.0872298851769233	0.0461029147984004	0.143582637522324	0.160450204362762	0.159078198814499	0.192768545922940	0.0158309042322159	0.283018514135015	0.0991728190945174	0.00336045286784583	0.209804967332507	0.213905689397892	0.135935767374017	0.0559013569943786	0.132801409598003	-0.0144914571075482	0.127273909469803	0.180264479841534	0.139102341407008	0.174334974236775	0.123981505153855	0.233066781233285	0.153463805910447	0.161856187272781	0.177177969335594	0.0401438540102075	0.0590554021899158	0.0534803172856581	0.147195583385210	0.0226865210929254	0.176594336119023	0.204911714543328	0.104215232024996	0.165970593021359	0.00536280790641441	0.0917970692139549	0.153894712313458	0.107439717334063	0.188014766881852	0.0873319543089595	0.201764708523055	0.174835669577905	0.164114509823448	0.21529275658687	-0.0322560680744253	0.0925274803158498	0.138455815795892	0.14081171636231	0.122611708558199	0.00306639490951051	0.190605158262786	-0.0199611403093588	0.103313856471703	0.149726934847415	-0.00354786710801079	0.143451089730451	0.094907675926666	0.151610948735404	0.0245217190276039	0.0279320368190082	0.135708724174887	0.129853153272267	0.105081211196919	0.0204601606724693	0.115195983290667	0.193317396898394	0.0929798301262573	0.134614158604865	0.109132224695409	-0.00680737853732635	0.0049343515687388	0.170177217272592	0.188580242520782	0.140896901198047	0.146094387369725	0.109215550988169	0.0208499658841362	0.0989530041586739	0.136688849963999	0.219440134178178	-0.0256023160451448	0.171605048294732	0.0725276917382314	0.099107631234038	0.168641755385944	0.114661492867082	0.0675673653366989	0.0590006240969323	0.0158113988648832	0.0939414004765722	-0.0115831119702331	0.0708650727232961	0.165112265111124	0.133747751094161	0.107105215913988	0.176051229475419	0.110469946240957	0.119494314106553	0.165778019543793	0.071794744900262	0.227351538989692	0.142251918432978	0.0290097641443352	0.0966701960204801	0.117984605230551	0.046237224985717	0.0926080286110823	-0.0468760857914816	-0.0308652116773393	-0.0108521229179554	0.0384852916559767	0.0157399888450009	0.109024794762602	0.070405546095434	0.0698318795486118	0.245630915194034	0.0484670219441686	0.148054727734459	0.174384641960170	0.0579907280326124	0.0814015049603764	0.0442138182863187	0.189947297878325	0.147570603631967	0.102819698739021	-0.0455687852119064	0.170420187832422	0.170945376782513	0.0571567202219847	0.00334248235816525	0.274862496900887	0.0908169432327588
"Acsl6"	0.00283613040545791	0.0895567461498087	0.0309019167365964	0.0780168753396931	0.0619076397411062	0.0799165668296552	0.0851394743774317	0.119344547659900	-0.00423823363097657	0.0528411651231003	-0.0427441017359895	0.0600063929028733	0.0804321426195842	0.0678945495207076	0.107494770172849	0.0711159495594433	0.0370409660397280	0.0363103603944305	0.0282034712190324	0.120608770502104	0.0896491475509628	0.104496818603168	0.0249055771596960	0.0173681710806131	1	0.0493443077269903	0.0993353489424412	0.0136677693594478	0.146380819682985	0.0424806782373515	0.0234287133332552	0.0335601035372289	0.0688443335803285	0.0589275087245553	0.0423386533543165	0.0708320604832474	0.107304726236986	0.0947073630663664	0.0197034229451071	0.0165501806706831	0.0400598859844148	0.0296539568369502	0.0280083383751718	0.0798459886878044	0.0516784130856311	0.00599337913209153	0.0352968527968195	0.0190323184569761	0.0484460654451842	0.0797716167211859	-0.0199265671991654	0.0404267702888637	0.0437219696685395	0.0454447011657653	0.0254289791474396	0.101617803053254	0.0382761720779635	0.0301305746503385	0.0263910208874854	0.00449423358334253	0.0932782581088989	0.0892689161588976	0.134136150623959	0.144819302131371	0.00748328668007557	0.0913654933128832	0.130210282334899	0.101394739011823	0.0726408397399162	0.0234405884275961	0.144396030004795	0.0615584381146593	0.0214486179811357	0.127349303706897	0.0597867457194085	0.0158173639105875	-0.0153067907537631	0.0569086443615154	0.0955365899169107	-0.0092905336081836	0.0658763612155198	0.00309567400415477	0.0774895735813143	0.0181867648376550	0.049529496550301	0.0402644850836437	0.0421524718920013	0.050045134929502	0.0891318795932317	-0.00735954509018457	0.0964002806604087	-0.0139521447166701	0.0245317428442292	0.0290924127992391	0.00800604714703852	0.0185800998872875	0.0941401760943902	0.0223156954579348	0.00946882521867296	0.0708868992751875	0.0589216819328455	0.0415922718723548	-0.0223422747873931	0.00520808519574468	-0.00214770140939564	-0.00365855471946047	0.106433349541456	0.0649514286749731	0.00506298915028104	0.0474191169759672	0.0306554485039331	-0.00281117179016361	-0.00110489625291296	0.0369420967038989	0.0177044426295205	0.0273772315503349	0.0643611210679225	0.0399519683500127	0.135901622220318	0.0291297024018119	-0.00903037038066347	0.0256774819107754	0.0512189992481767	0.115073750120926	0.107494018391833	0.122613690717204	-0.00347845442457881	0.0638494762601883	0.0583204243226448	0.066100919744187	0.066723354510404	0.0199272843911589	0.0605833450866645	0.00433263186500573	0.0214967880818911	0.0923461653649368	-0.0107464840931376	0.020431484774156	-0.00363844685325957	0.0271205003325167	0.0591356376100034	0.0876870869794944	0.00723088831558502	0.161114699552417	0.0737523669648773	0.0122186078910708	0.0161356461567564	0.0594511045162552	0.0355102139478565	0.0607839560253344	0.0641458347831467	0.0407110291386007	0.0355495744119428	0.089308852294567	0.0408606784308905	0.0506285556442574	0.0475472385557217	0.092513407571038	0.0537318249433309	0.0622295048627455	0.0253649438297497	0.048259275398837	0.040687722927439	0.0442220074487616	0.0678293830850571	0.0330650267030400	0.0618707041682101	0.0363659570509637	0.0858094181220905	0.0292972198636596	0.033282116132909	0.0374941512665792	0.0675880542236883	0.052766338353678	0.09104757172042	0.00758453215234814	0.0335972962547524	0.114220954348658	0.00350321720560835	0.0654846923629885	0.0645748431959358	0.065347081274098	0.0535587400238356	0.134381226082496	0.0392268524994578	0.0285787387013063	0.0559567062440413	0.0560795971703731	0.0992169124350356	-0.00587760828173062	0.00223596103205576	0.0539766098039807	0.0885541091639463	0.0551737416597087	0.0144727431432472	0.0335794736803149	0.0516919432056092	0.00168814784462852	-0.00438228066105911	0.056974491363901	0.0120203749369263	-0.0136034089246410	0.0573474461753311	0.053555372926478	0.0669573384878809	0.0402287977750084	0.0449886670081251	0.0643946269282341	0.0355882311477969	0.0209499365892167	0.00801078940399405	0.0404935787903907	-0.0224484367246311	0.0187274052263611	-0.0102573799060398	-0.000739393667434124	-0.00412679074643860	0.0731500147659242	0.0548524880301732	-0.000880252672892851	0.0901409445128274	0.00439288274979615	0.0479646407376352	0.0980589741888307	-0.0125933874552504	0.0292409474474840	0.058442413906001	0.0754611389737819	0.000436781262342909	0.0211425949611513	0.0792368576759182	-0.0521692952779246	1.09764798646708e-05	0.0160107327421190	-0.0163639596268555	0.0101114273395961	0.0203410300557627	-0.0157586259963142	0.109923020453706	0.0510989815205256	0.166051961991257	0.0173534071934656	0.054614461774811	0.0752325899313068	0.0573203679650639	0.0872415314808793	0.0378259047751342	0.0132715226442292	0.0831168160066625	0.0478298066763068	-0.00350830657960584	0.0258990325969771	0.0172387055191657	0.0421562889911582	0.000950668225443893	0.0452915630315804	0.0539748525597692	0.00961395929160513	0.0419334334277544	0.000670556193725642	0.0377625846064841	0.0403831176649876	0.00782878394426972	0.0789154529005624	0.0222618124957291	0.0419401952934418	0.0928860374921344	0.111255474347961	0.0525137198104316	0.124161431376245	0.0755523078985709	0.0497383101384585	0.0548509141531106	0.070173866569838	0.00193474382120330	0.0540420239937121	0.089830141377788	0.192842277700326	0.111076047293955	0.0889514953729994	0.0690438004963348	0.0660213505547751	0.0253666714630876	0.0477754768832104	0.0231712395259802	0.0196265059034223	0.0430603395671917	0.0144181157830782	0.0359918498301482	0.0398988980358043	0.0249187262021824	0.0406391519622891	0.00605267166586142	0.07458863547318	0.0520315339190085	0.0795424551021724	0.0946926268063504	0.0092421867380206	0.074573289422612	-0.0131201459420776	0.00204085381544182	0.0365738284075766	-0.0124171173500236	-0.00878661007138254	0.0654207315002846	0.110969083959998	0.137930460019674	-0.0159319709976497	0.0691291051864099	0.0213906508471576	0.0276391128911144	0.0408381422553660	0.0711222311749434	0.088770303616906	0.063806649206428	0.123665961955779	0.131344560992336	0.0452257452809545	0.0774069958817054	-0.00308114481140177	-0.0114720567246356	0.0140481741248399	-0.0175180544034562	0.0517154816118089	0.0249188447873597	0.0541095453280292	0.0864679451189091	0.0314737890679313	0.0291420748990052	0.155900181670274	0.0306601415362543	0.00111392790693185	0.0415289478902928	0.0589267644896342	0.0439793850043994	0.0359008744559156	0.0164295190706043	0.0284460161665598	0.0608866236795744	0.0458260841489443	0.0516495534112107	0.0548876537869053	0.0685011301668141	0.044426230746685	0.0280718672748485	0.0179378080483764	-0.0186865057988646	0.0170540509003918	-0.0164923457712017	0.0144862282030229	0.00791860159894596	0.058718314671958	0.0223214026728997	-0.0345161353126278	0.0388861221525149	-0.0239222695219139	0.00900699634011008	-0.00509756689960067	0.0279174633692895	0.0540909160811743	0.0305919273121447	0.0478381060414271	0.00724555750078974	0.0063873822608752	0.00652486052598674	0.0206202877842832	0.0177833021980477	-0.00370574662383363	0.0540618525471451	0.0916161106315009	0.0810421537135712	0.171028289825795	0.105659636139646	0.106595668855567	0.0833660054338328	0.150244996326929	-0.0128464740099703	-0.0142745076652621	-0.0217528437203257	0.0167605165068835	0.0230928948527398	0.0325485480477881	0.0789905240747026	0.00735859327762273	0.0733710254813515	-0.00342667992125548	-0.0172052154430464	0.0118722537498116	0.0117586046247211	0.00834148911126966	0.0474602841637493	0.00781957550569898	0.0497245003453176	0.0438425858460395	0.00289222220148564	0.0430452992503593	0.0421763336231224	0.0409884977193317	0.0628174815261394	0.047254098865136	0.0567931502322063	0.0806293909593874	-0.0121915678401449	0.0610892462383479	0.07976799901221	0.03257873027661	0.118010913261238	0.0415217267459163	0.0638914972281998	-0.0230071185461662	0.0801385058561654	0.088331250912867	0.052508682003073	0.0547584299647787	0.0576155715413797	0.081293702286123	0.00373487533981462	0.0047534403283213	0.0336896110352399	0.0107915862015357	0.081958044578073	0.0358634556229345	-0.00498435280541692	0.10099800404342	0.050400293153664	0.0770372551073642	0.0441201180476198	0.000720944183061295	0.104239551435488	0.0311770429099501	0.0462739158416967	0.0144332642724699	0.0134669950812440	0.0962987627087355	0.0812367746727987	0.117784681742906	0.100526292548629	0.175801733617597	0.0588754573390195	0.0292991367197313	0.0169890776302421	0.0544603743768068	0.125766114250794	0.0298661850903065	0.0492646805757974	0.139828797337664	0.031667517899457	0.0310634563515594	0.086155782129505	0.0825938440603375	-0.0288473804144683	0.0470474491530836	0.0904004811114122	0.0540253417171151	0.0281469243206109	0.0242573545836288	0.0299288804972602	0.0443241593830909	0.112748476042173	0.0102037991974832	0.0179951289847457	0.0481525020606497	0.0647409885044442	0.0655549354186964	0.00259162754553557	0.0574967700367061	-0.0145986537933896	0.126438374383411	0.0760179032609878	0.0985281699584393	0.0475827185957291	0.0724957388224689	0.131559719395300	0.00700537015181391	0.0720009061915168	-0.0126955745540857	-0.0243598605356414	0.00419417987106862	-0.0176615659650812	0.0518668959246886	0.0462572443730610	0.0166732801256754	0.0606871648906329	-0.00118224197138439	0.0295766288348818	0.0107723721821820	0.0329574068906353	0.0444105854256335	0.0727202597577905	0.062676727370507	0.0455624415837245	0.00820990321022022	0.0275267367406892	0.0557621200731696	0.0704469706623203	0.0641794353518829	0.0423727836223123	0.0425691993953173	-0.000844286850632594	0.089991509569511	0.0798560915444012	0.0781061895379179	0.0759738251681837	0.0578539158973405	0.0700184260716414	-0.0124176579416356	0.097724817172814	0.028158941365066	0.105308538846293	0.0303852179288613	0.0746574668443553	0.145830145113795	0.0244320505867475	0.0263838575585516	0.0202360393227741	0.0208628391816833	-0.00533617200065877	0.0320932765877818	0.0360102714696981	0.030377890089224	0.0407781916177565	0.0285491857721928	0.0666396245425455	0.0526814281316315	0.0141884256592053	0.117406318079904	0.0756252422177904	-0.0287897559339017	-0.00991690037063793	0.0115253686386723	0.0915781207169967	0.104609915237182	0.0389820816653119	0.0384816132235484	0.00648736699285494	0.0352887549092383	0.0393405867197640	0.0982628679646097	0.0350218095041109	0.0395490759339953	0.00949268635580106	0.0258349251791049	0.0742524690625555	0.0236857910003996	0.0548697721339605	0.000809534743677055	0.00867172451763255	0.0169290845082516	-0.0151170266485486	-0.0196721536038523	0.0220692093154865	0.0431655514194147	0.0584712762701997	0.0475015767369622	0.110935396807930	0.0652345980567329	-0.00456036654305088	-0.0081134715019763	0.0580527192167779	-0.00364582612316984	0.0421751308680358	0.0511880666508501	0.0629085465153862	0.0512993550520118	-0.00536422432241466	0.155160112631682	0.0526063409140218	0.0171356354216808	0.00324683163388482	0.144452931446851	0.0384321768326856	0.0336040828457655	0.048920183959914	0.0831324166088198	1.05637401694839e-05	0.00814890870308831	0.0251571464166524	-0.0325446233926149	0.0192945185429181	0.126280747801132	0.162717086420688	0.0705184156704154	0.00826915775613908	0.0832238267985028	0.0179904776935356	0.0154915055966751	0.088284751825905	0.0422139565134047	0.0416297895808279	0.0283586844774069	0.09589097690702	0.0600485552874363	0.00904171113046007	0.109973858705658	0.0217042279477033	0.0175122961257312	-0.0335531810269178	0.0184008285869906	0.00480435963679206	0.0481312965900071	0.0122443747601238	0.0552962565144127	0.0271056297464797	0.0281439397884576	0.032818751074627	0.00372304356158646	0.0168750611769404	-0.0412935998777044	0.098098891949813	-0.0326288953624723	0.0278352409418688	0.0541768036568544	0.0121821294522880	0.0174721834168519	0.0673924186749982	0.0145416147549974	0.0387269778181021	0.0337929443945818	-0.0408334067623688	0.0597152915544108	0.0025688658322214	-0.00105532277428671	0.156591220443278	0.153613326669184	0.0197318493168539	0.0185675493649951	-0.00289053297574613	0.0252417755257168	0.102572512182845	0.0710258558180397	0.0884787972586487	0.105222102025443	-0.0403131582728608	0.0118590936596340	0.0447889532194753	0.0183880034266697	0.0211167993585578	0.0571257815281164	0.0378396814421564	0.0282001242201894	0.0268808957493476	0.0536514432849574	0.0210345031760277	0.0533008001371515	0.0629092548282637	-0.0198042095226953	0.0481660550397092	0.0994872158440095	0.0213563846054155	0.00969723824472307	-0.00263764877594119	-0.0114901687807929	0.0580585799297754	0.0550254814596152	0.0991279777794008	0.0658820604180189	-0.0108020784964580	0.0475981821810256	0.00433138990706898	0.0252240940888459	0.0275668940850937	0.0421568166127289	0.065733767530495	0.0183198289251253	0.0285411688810479	0.0417393143071774	0.0540228096191202	-0.00493819223765212	-0.0240852535278345	0.0159643102081741	0.00171485511481373	0.0357820007831238	0.167445949906837	0.0755492625028252	0.0397815434859476	0.0294492845135671	-0.0469941558626968	0.0228894618597919	0.084523912787055	0.0382826338284797	0.0721949273258557	0.0537496715919864	-0.0320294289531298	0.0227537922128567	-0.0217476278289647	0.0208889701851907	-0.0152995703293442	-0.0176374329147059	-0.0308857047845909	-0.011821325068375	0.0703242146797918	0.0704481032832412	0.0197826818148487	0.0647988849608828	0.00661246340180053	0.0405359311656241	0.0172144491412717	0.078537080955546	0.0472894193082954	-0.0165960502433533	0.0560095934934304	-0.0236221039970588	0.0701506424678068	-0.0161734604848321	0.125527433289591	0.073805578156338	-0.0173152204443334	0.0505721234174663	0.0312219817770061	0.0889615937959934	-0.0177416481460391	0.0491671708116633	0.00918391725216595	0.0589820048140596	0.0319993301264534	0.0579198155173544	0.0483584176228095	0.00430108820705222	-0.00872354308871629	-0.00504307282328831	-0.00493175651042786	-0.00805257871251652	0.0707675133374365	0.0215511847606462	0.00971224039021065	-0.0423483793351956	0.134913600832115	0.0361793404827525	0.0908914932203816	0.0255437144691569	0.0457765672638060	0.0382105693707543	0.0478147269785351	0.0541846203393008	0.0777035615696335	-0.0115038467336129	0.0166965173290779	0.057772295393098	0.0468289551401415	0.0275203347046626	-0.0109328709416067	-0.00329221669543038	0.0650711983531231	0.0357242066852035	0.0501556043271633	0.0128723908335298	0.0791228223148457	0.0683905513602796	0.0604339060430492	0.0425282915682962	0.0398566856638869	0.0553419396881395	0.00532538676168558	0.0637221671925206	0.0399132904426473	0.0474638281296764	0.0272375491035108	0.0744293218437586	0.0105474194568991	0.0315027422580849	0.0886149645907853	0.0326325484648201	0.0111211248513551	-0.00210045687056389	0.00666587618750149	0.0394493088403797	0.0970011836028407	0.0304563585417363	0.0239689979701328	0.00712024267763853	0.000538631134692245	0.110019183266552	0.0165090100438130	0.0233492270009931	0.0100035875454048	0.023386202718514	0.016016775008634	0.0148261250602141
"Adipoq"	-0.0369265816548908	0.0271858559843961	-0.0134484305810675	0.0995550296721356	0.0293388872486892	0.123337994985787	0.0676216427842591	0.119458906876586	0.0226867626795010	0.0844235583234484	0.0367392203589468	0.0832974388749815	-0.0120876574505019	0.104503112277324	0.111879571451668	0.13301655865238	0.0884065758134449	-0.0242742942063607	0.0241185384346213	0.0727729553298431	0.110257763227326	-0.014318283834542	-0.0412783570312908	0.0255050641439966	0.0493443077269903	1	0.118288076124844	0.141597986380993	0.057735443472291	0.0249406593404264	0.107232910889426	0.0702045794587044	-0.0244475599924563	0.0657767510199138	-0.00449383384887761	-0.0158451903749478	0.067387343805287	0.0456665090351397	0.0453549290568776	0.0197983362845973	0.0404517394298535	0.00295577313492049	0.0252031051619333	0.00496909133196148	0.000208983190646547	0.0100599835003505	-0.0450869353556296	-0.0346771709882940	0.0235123190055813	0.00731170347981607	0.0153760398399094	0.0767777724292787	0.076864416140778	0.131374595576845	0.0255596432461001	0.0782869582047693	0.0850960467572407	-0.00537564894540103	0.00869711618915053	-0.0129383826564852	0.0435314719169232	0.0326264704966600	0.0822651320543631	0.0589223629054753	0.00478030011965766	0.0786358215502737	0.0769349795524242	0.129708254675367	0.0110338890241456	0.0964822362084381	0.0899186315867916	0.0862000597610966	-0.0217296184684287	0.0721210294696345	0.0179097948998768	0.0339786076366956	0.0096183866983696	0.047871697366992	0.0109707749654998	0.0479208071191296	0.127035394902638	0.0352523767608914	0.0414307709813793	-0.0199449938127554	0.0257858349015938	0.0156075158708378	0.00763111514124989	0.104414539444194	0.109514696487114	-0.0194946730526492	0.116595140126192	-0.0320269762634830	0.0154774033764402	0.0420903956019194	-0.064137139157516	0.092741367365136	0.104498330523292	0.112013351630939	0.0968667856866238	0.137826624246826	-0.0410425192030375	-0.0224238959983652	0.00783082779497783	0.0215933813380498	0.095530508354961	0.0116692877291428	0.0725792049774526	0.0184968070268163	0.0055794096921748	0.057806030883213	0.0637080554298643	-0.00816064691983195	0.0717776561809158	-0.0168574885311336	0.0121344054305313	-0.00445958150157878	0.078823027238897	0.0836826598018686	0.104516720054872	0.0339247059246011	0.000461028818645672	0.0239291105394046	-1.75118948824624e-05	0.0454780110192901	0.0632738620468781	0.114398282917684	0.123276982302355	0.0678874248982367	0.079117532924014	0.111047279894334	0.067806857759049	0.00297130946698401	0.00816168005595402	0.0190338149125866	0.00122091348122918	0.109474199327417	0.0111780588107328	0.0690042976459427	0.00131120426509403	0.0730363408045835	0.0873768393602627	0.033576376682653	-0.00156360122790799	0.0620376322717151	0.083649386334013	0.0829429321564131	0.0196115155382191	0.00687251040461138	0.0691601577148728	0.0898168400279896	0.100059906999139	0.0781618455287864	0.0976138613984763	0.0896622785113758	0.0522110276445212	0.063091454963857	0.129297370214622	0.103723866327918	0.0860616422965	0.0641729943336175	0.0759965022569859	0.0882978033880974	0.0517279974010391	0.0769149985981821	0.0819167877239475	0.0773192943654964	0.0705930151269222	0.0897133414229356	0.0920894316746287	0.101620023192208	0.0877566846976639	0.247665480724269	0.173494993185156	0.112216177073413	0.0589109839537082	0.0514861346946058	0.0807067170803135	0.07708734000647	0.00555357843221077	0.0888141692197397	0.0673068570586129	0.0954457874857345	0.0941219697870118	0.0381330455432658	0.0832137513011554	0.0859181419933845	0.0998313818878422	0.148967572722894	0.0735284874611182	0.0776669358651418	0.0744821485336848	0.0784337929165924	0.0404605809626054	0.0816402471423941	0.0213943795961233	0.0349684360369147	0.0579325571166319	-0.0188398465633557	0.0125198822786719	0.0861980544780918	0.0208628513891393	-0.0159266692763198	0.0881843412462152	0.0902031193944097	0.143171226018172	0.00420104418250333	0.00270695922441059	0.0117548915232263	0.0776897655007543	-0.0356878554370361	-0.0266829661793301	0.00987652135488234	-0.00809932558467624	-0.0244654894226529	0.00117101746848267	-0.0330209743485677	0.0664623087946322	0.0671112517609178	0.026289608047274	-0.0100336957785946	0.0301777859208828	0.0210399021176680	0.103416695201422	0.0758896929404253	0.0134198651924276	0.040608648509532	0.0872605795464535	0.0458034930291184	0.0255842828217302	0.0268846193471745	0.117180390947239	-0.000664922171466427	-0.0093454866017828	0.0305506526958836	0.0191219129833695	0.0132814120269427	-0.0116744170800132	0.0301859420905728	0.025903568933072	0.124861342236905	0.0566416605219995	0.0196630722213018	0.0364859143018431	0.0439130635354398	0.0488391964966558	0.0833563055084046	0.0661585479644887	0.069267949102911	0.0727136161739963	-0.0273311739957643	0.0173188657347967	-0.00366923088500416	-0.0398311632863606	0.0219294793799789	0.00108378976206936	-0.0269368465866022	0.0390675288914976	0.0145550536317482	0.099664238817359	-0.0351364052323277	0.0322638156707764	0.113796230914775	0.00186457216736957	0.089367526698368	8.05731957996484e-05	0.0548765935660757	0.074422115349948	0.0210913506359514	0.0456677942841985	0.106846818975894	0.05995801444003	0.00570719773849072	-0.0198213260126212	0.0746183899769444	0.0794999242289169	0.0280217884392866	0.0383814108312348	0.112413020331010	0.0762498606145375	0.00938308572342272	0.0187561762534405	0.0980138204775476	0.0537526605066574	0.0432936234271319	0.0221412305550251	0.08605302417488	0.0334323238476358	0.0464763474380701	0.144831502346297	0.137100206146531	0.102086496765577	0.0880500552536496	0.101631603216527	0.0303634640753011	0.0903749691995126	0.0883882483570097	0.0415638860706483	0.0388232679123469	0.0135051078825437	-0.0446809787001278	0.0271248067575877	0.0486439082447641	0.079585414643304	0.0707811815033996	0.0297187970085293	0.0847062142802451	0.0265264035819741	0.000587177778887092	0.0725333354577281	0.00441705092450436	0.0189708063646924	0.000489069456275736	0.0367242267197080	0.060106514621228	0.00853547166266625	0.102686002287899	0.0450545578645758	0.0985174700073575	0.0447951271442409	-0.0102652051868786	0.0127304119761418	-0.00448356262872140	0.0654981810018035	-0.00455298270585263	0.0258030164396591	0.078888197544969	0.0256946644629413	0.0213319448725672	0.0403436364131446	0.125587292175651	-0.0553406092339234	0.0368712143555733	0.0309096709453312	0.116076733971970	0.0894753153834208	0.0653077745308755	0.0488444548015875	0.0194258795866366	0.0933097214929405	-0.0116053274384455	0.0758421021758991	0.069146150961586	0.0874423339313548	0.102278885869322	0.080639128956806	0.0553636839375903	-0.0696076631137754	-0.0529003135439014	-0.0308498421257828	0.0129029344746149	-0.00478817080588908	-0.000173757798471204	-0.0111355981369810	0.0692504827579672	0.101363109659376	0.0387938456904809	0.0314275627578853	0.0749964040905957	0.109697155445992	0.0723635433829803	0.0401693271205578	0.000579712921221226	-0.0472036412238418	0.039878927100038	0.00651908595486413	0.0101933317592489	0.0913180528248118	0.0339370152281947	0.0144940987486595	0.0801539595011904	0.122901292443737	0.0852273032676574	0.128543462889281	0.058386928617237	0.094105911382051	0.0857326627210836	-0.0228695762147767	-0.00181233083601508	0.0153605021147035	0.064805585937887	0.00209165594976632	0.0106239049515296	-0.00613050858521781	-0.00969504435555033	0.0569209990471744	0.0278830585098749	-0.00198399800911955	0.000388166116968330	0.0278596171523859	0.0690263042146333	0.0567809672466824	-0.0369427034795971	0.0354532865991175	0.046847493223087	0.0125404767975756	0.00657235390935501	-0.000319454366438473	0.0178450700876019	0.0394101486739644	0.00220672673022984	0.0974487286138056	0.0687363063193909	0.117965810490524	0.0848841077475644	0.049860311614308	-0.0132522469035371	0.0766364277743662	-0.00439444867358887	0.0648598839044768	-0.052760393856979	0.0134922984815884	0.090160921378841	0.00586086312171591	0.0843123897587231	0.09194426773062	0.0634560189503974	0.00529032067540268	-0.000409932685878209	0.0912596854980148	0.0865099682629215	0.0830078299675552	-0.0379844492332804	-0.00827101401620364	0.0859933775272525	-0.0138168777185102	0.135480546396996	0.0595027237379694	0.0558447711259303	0.0514062703064147	0.0708368915272032	0.206740531138524	0.0613700965042692	-0.0253354812614093	0.0509569775299735	0.0780730846241409	0.142270520426751	0.0318703914987077	0.0544629450495488	-0.00240930718503898	0.0119033657798665	0.0103070289568622	0.0826307412918955	0.0698479502356655	-0.00342814217027948	0.0657542051853058	0.0596458360754704	0.0739851800449596	-0.00625855325272449	0.00127702392545354	0.0815272216541387	0.0539388688478274	0.0232721102035650	0.00589157143701787	0.100473910744771	0.0513355362322199	0.0409634624822095	0.0130665657759693	0.13139240662442	0.0531936109264786	-0.025910497464985	0.0162933049893388	0.0662490521208635	0.086554450380881	0.0731082802295068	-0.0105307697284834	0.0146202355907816	-0.0405583989763298	0.0823204492124379	0.0282150904145667	0.130162835056453	0.0507625867115106	0.0121958702055080	0.0302785865028110	0.008509833925979	0.0800231164842665	-0.0281768895208475	0.00233708568667008	-0.00163459910184570	-0.0235056862714126	0.0640164177629579	0.0117752024570989	0.0102811006481230	0.0179469081542679	0.0159106273440405	-0.0353685909246575	0.039523864651547	0.0387271464145663	0.00542382246322507	0.0103368603233151	0.0139562892035089	0.0489180426876618	-0.0103971810093309	0.0164169740584997	0.0336633864352857	-0.0105222387946278	0.0418803217344935	0.00259227849333656	0.0634700642732913	0.0149819159379922	0.0610926995619612	0.0723677659029347	0.0828916372747557	0.0306470115878155	0.0495402992130345	-0.0083740059028439	0.0345051089499723	0.0881896847854735	0.0366223099227364	0.0624701354584647	0.0668020931681853	0.0682340303306767	0.123845650911159	0.0434926334826847	0.0243400092112172	0.0158925970721880	0.0215014273907012	0.0273658663117852	0.0452918986877709	0.0312259749163605	0.0236685038814015	0.0193431645485165	-0.0223024951099115	0.0557138801851856	0.0399424388176997	0.0574947190133086	0.0657318013028627	0.0799920222408417	0.0259385095458366	0.0169642584681001	-0.00981263893298744	0.0555354115425359	0.0625604773919402	0.0166599099031844	0.0647270659869116	0.0559091358079326	0.0387903357285929	0.0261204832500205	0.0811239686760053	0.0513014488219678	0.118187796137022	0.0477952957848427	0.0409821935731481	0.066162000610425	0.0116641433444362	0.0921553903792659	0.0296584980361637	0.119706317900519	0.0393864543616517	-0.031220731286557	-0.0485589614129726	-0.00494127878787793	-0.0122417372520832	0.0503825843552257	0.0637734957078102	0.126181365306378	0.0895023293589921	0.0163017603524221	-0.0185381779559637	-0.0275280675956657	0.0673579648050311	-0.0126491024838474	-0.0272409014765797	0.0298802918746688	0.0944042796606637	0.00261521192176529	0.0856687048449423	0.0627885992146973	0.0520687041558157	0.0237081692164520	0.0672186896018047	0.0135451397125979	0.0637611353186605	0.00675988042755593	0.0365719138603663	-0.0104484612843746	-0.0266965880434511	-0.0149552137877976	0.000486243744280593	0.0774495764871852	0.0669796131884354	0.112411069405053	0.00643285368790096	0.0078895574192756	0.0754121712503905	-0.0106395783364801	0.0150157704512111	0.0359551424600649	-0.0122782093151987	0.00692571252767499	0.0181073247079394	0.108324495869039	0.144253808408774	-0.00352816138922848	0.103646356532220	-0.0166171300960859	0.000318947760666475	-0.00470687171357835	-0.0112670986435916	0.0638052514350393	0.0283088371980118	-0.0196984421460541	0.0301079697545067	-0.0294284796428805	0.00325763364876156	0.00384751905623275	-0.0268081521612971	0.00744014881558256	-0.0356226069225697	-0.0136050381666342	0.00543678783185781	0.0300352376558979	0.00349903108633732	-0.0472958606153929	-0.0338836996812120	0.0685189274335443	0.0317628855926524	-0.000642899905201619	-0.0210897120099295	0.0160311081740119	0.0957385569658575	0.0548203773586044	-0.0406149594879738	0.0738139728909644	0.0709336470678112	0.00188930098518543	0.0225912024814089	0.00199439185473485	-0.0207265215799009	0.0695187477044219	0.0472478727147866	0.0728633151516465	0.108830092447793	0.054811366473326	0.00919371657401153	0.0439698400301703	0.0390740538350845	0.0462264617407316	0.106835246620475	0.0784766892209996	-0.0207681582158795	-0.0186806471155030	-0.0110038882780810	-0.0312594366752488	0.0203625588258168	-0.00146098281764019	0.0138224624453254	0.0628796927718094	0.0861851696639545	0.0074529797786856	-0.040018279787326	0.00323989541855352	-0.000180140813187361	0.109055131928274	-0.0269404572620362	0.0238121478130868	0.0953195568079704	0.0333848410328254	0.0407415003953919	-0.0128703728049667	0.0324151397308903	0.0093322063767695	0.0288013816953945	-0.0119572558589461	-0.0435617616589941	-0.00798553250900006	0.0185405357145768	0.00597839608775478	-0.0412673679086257	-0.0227511409767008	-0.0533344151164893	0.00761237780456593	0.00876727492816372	0.0410294099510977	0.0583197376697321	-0.00210029983848158	0.0741185821486144	-0.0417405320361907	-0.00421982615244992	0.0330677731322342	0.0384553449340357	0.0992861478659636	0.0527411525346134	-0.00286337031556502	0.0587346151522475	-0.0367012339790998	0.0170342547738087	0.055544680467084	0.0635788530475544	0.0457380749384325	0.0605196797677795	0.0847448002671713	0.086244210487183	0.0325565666486273	0.0278387504028979	0.0304634366041888	0.0710456555332339	-0.00417973380487099	0.0740115238498593	0.0503815187233178	-0.0120457404311371	0.0848177947534369	-0.0302839245321589	0.0286600865949819	0.0435658484611991	0.063262925385338	0.0208467765629233	0.0388469386769806	0.0165209777109078	0.105086708543047	0.0599348400887139	0.0361473496783917	-0.0270491116659929	0.0163033215132642	0.0350216268630247	0.00795671024590819	0.0892652112241597	0.0265962118392749	0.00793670232953621	-0.0236489407907567	-0.00215275120880949	0.0151884543622693	0.0754203269313862	0.0118690091310829	-0.0101305933128439	0.0459604424041494	-0.0337479053037987	0.0216209057355720	0.0219065146398932	0.0480954149750636	0.012981063240676	0.0403209204188275	0.0302086315329066	0.0539389615786296	0.0270145664919011	0.0589658063460409	-0.00341347647343123	0.0418036456554154	0.0265474851999096	0.0477992418374599	0.0137037695599123	-0.0113359248828933	-0.0100405679969747	0.0677541611580867	0.0241556539483167	0.0192280656861159	-0.0111821603537432	0.00235023665870648	-0.000298431175138942	0.0158434397645998	-0.0177635385861074	-0.0254410933453412	0.078044326081463	0.0656029658798096	0.0809257343333003	0.0930492718936209	0.115269306103115	0.0709363026929418	0.0541318378186847	-0.0482085374916019	-0.0239501089901524	0.0170224539534262	-0.0137182477436400	-0.0317792037210553	0.0385020259850107	0.0319391800430192	0.0909438316261339	0.0119198657665495	0.0383283999171493	0.0426333310034278	-0.0204974158536775	-0.0208545336435241	0.104234419761179	-0.00334433732414655	-0.0186976098415614	-0.00605183853999369	0.0230998538219826	0.0125278879188727	0.0153150971438082
[truncated: 11,045,031 more chars]
