# Supplementary material for: Reprogramming of lysosomal gene expression by interleukin-4 and Stat6
Source: BMC Genomics. 2013 Dec 5;14:853. doi: 10.1186/1471-2164-14-853 (PMC3880092; doi:10.1186/1471-2164-14-853)
Supplement: Additional file 4 — Genome-wide expression correlation analyses for mouse and human SREBF2 and XBP1. (Worksheet 1, “Mouse”) Pearson correlations were averaged across the indicated number (n) of Mouse430_2-based datasets between the transcription factors Srebf2 or Xbp1 and 16,771 other named genes for which high-quality data were available. (Worksheet 2, “Human”) Pearson correlations between human SREBF2 or XBP1 and 17,236 other named genes averaged across the indicated number (n) of HG_U133_Plus2-based datasets. [file 1471-2164-14-853-S4.xls]

## Sheet: Mouse
Average correlation coefficients for the indicated gene pairs.
Values for n correspond to the number of independent Affymetrix Mouse430_2 datasets that were used for anlyses.
Srebf2			Xbp1
(n=1027)			(n=992)
Gene_Symbol	r_Mean		Gene_Symbol	r_Mean
Srebf2	1		Xbp1	1
Ldlr	0.45594		Manf	0.459152
Sqle	0.420122		Hspa5	0.453175
Dhcr24	0.396085		Spcs2	0.430631
Fdps	0.395329		H47	0.410765
Csnk1g2	0.393751		Serp1	0.410438
Mvd	0.388345		Creld2	0.399753
Gnb2	0.386066		Tmed10	0.398032
Arhgdia	0.381508		Surf4	0.39579
Bat2	0.374946		Ppapdc1b	0.385657
Sbf1	0.37415		Dnajc3	0.381368
Akt1	0.373515		P4hb	0.380863
Dullard	0.371314		Clptm1l	0.378648
Fads2	0.365454		Hsp90b1	0.374935
Mtch1	0.364228		Ssr2	0.370938
Dgcr2	0.364146		Pdia6	0.36922
Ehmt2	0.36294		Ssr4	0.365883
Ptbp1	0.358509		Uso1	0.365181
Hcfc1	0.35737		Derl1	0.364676
Aacs	0.356409		Ostc	0.36191
Mvk	0.352534		Arf4	0.359735
Dhcr7	0.352215		Erp44	0.359724
Ncln	0.352204		Mgat2	0.354564
Men1	0.350621		Sec61a1	0.35358
Ppp6r1	0.35013		Slc35b1	0.349923
Ptms	0.348778		Cope	0.349125
Sc4mol	0.347937		Calr	0.347271
Add1	0.346912		Dnajb9	0.346046
Ncor2	0.345988		Gorasp2	0.345396
Mark2	0.345424		Sec24d	0.345278
Csk	0.345376		Herpud1	0.344555
C030046I01Rik	0.344886		Derl2	0.34375
Dctn1	0.343807		Pdia3	0.343462
Pfkl	0.342639		Arcn1	0.339736
Arpc4	0.341286		Magt1	0.337082
Tecr	0.34003		Edem1	0.33692
Adrbk1	0.339756		Copa	0.335838
Hmgcs1	0.33971		Stt3a	0.335453
Cyp51	0.339635		Srpr	0.333556
Scd2	0.339603		Arf1	0.32802
Fdft1	0.339244		Tmed2	0.32592
Coro1c	0.338841		Rpn1	0.325777
Vasp	0.338651		Mcfd2	0.325643
0610007P14Rik	0.33747		Rab1	0.32422
Tcf3	0.337275		Tmed3	0.323571
Hmgcr	0.337208		Dnajb11	0.323274
Bat3	0.335559		Rpn2	0.322919
Mlf2	0.334499		Selk	0.321184
Rangap1	0.334401		Hspa13	0.320091
Slc25a1	0.334205		Ddost	0.319207
Agap3	0.334195		Arl1	0.318619
Gipc1	0.333844		Tmed7	0.317335
Atf6b	0.333721		Uba5	0.313277
Rcc2	0.333404		Lrrc59	0.312805
Nsdhl	0.332802		Rrbp1	0.312585
Snd1	0.331733		Sdf2l1	0.312461
Ganab	0.331695		Tbrg1	0.311787
Foxk2	0.330248		Sec61b	0.311451
Fzr1	0.328256		Txndc5	0.310039
Acly	0.326063		Tmem49	0.309338
Stard4	0.326024		Fam18b	0.308862
Prkaca	0.325291		Sel1l	0.308357
Dbnl	0.324955		Copb1	0.307889
Cic	0.323495		Canx	0.30769
Usp5	0.321799		Copb2	0.306311
Ncstn	0.320367		Gmppb	0.304689
Pacs2	0.320286		Slc33a1	0.304512
Acin1	0.319474		Tmed9	0.302531
Mapk3	0.319459		Txndc12	0.302521
Fads1	0.319372		Ssr1	0.301339
Kat5	0.319176		Sra1	0.300932
Pcnxl3	0.318426		Lman1	0.299221
Ptov1	0.317945		Ebp	0.298126
Spryd3	0.317461		Lman2	0.297719
Raver1	0.317432		Creb3	0.297689
Nudcd3	0.317384		Nucb1	0.297536
Gak	0.317171		Rnh1	0.297474
Puf60	0.316937		Gabarap	0.295819
Usp22	0.316866		2015-09-01	0.294307
Ldb1	0.316509		Elovl1	0.293899
Cdc37	0.316365		Fndc3b	0.293375
Mtap7d1	0.316008		Yipf5	0.293057
Nacc1	0.315975		Txndc11	0.292778
Slc4a2	0.315863		Stx5a	0.292757
Mta1	0.31576		Ppib	0.292535
Gatad2a	0.315549		Dpagt1	0.292527
Nfya	0.314859		Atp6v0d1	0.292402
Gtpbp1	0.314764		Spcs3	0.291671
Actr1b	0.314065		Syvn1	0.290858
Vars	0.312691		Atp6v0c	0.290319
Pbx2	0.312683		Mlx	0.29009
Kat2a	0.312556		C1galt1c1	0.289787
Smarca4	0.312359		Yif1a	0.289103
Ap2a1	0.312252		Ctsb	0.289008
Lss	0.312243		Gba	0.288838
Hnrnpl	0.312096		Srp68	0.288806
Wdr1	0.311628		Slc39a7	0.288711
Arhgap1	0.310829		Nipsnap3b	0.288256
Mllt1	0.310358		Copz1	0.288103
Clcn6	0.310356		Ndfip1	0.287675
Pygo2	0.310166		Tmem208	0.287145
Casc3	0.309914		Tm9sf2	0.286823
Ubqln4	0.309867		Clint1	0.286701
Axin1	0.30973		Sec11a	0.286691
Mta2	0.309676		Tmem167	0.286607
Cnot3	0.308971		Stx18	0.285999
Copg	0.308316		Sar1a	0.285879
Psmd3	0.307945		Sec23b	0.285628
Kctd10	0.307744		Tmem33	0.28544
Capn1	0.307197		0610031J06Rik	0.285199
Nudt3	0.305744		Ctsz	0.285016
Sf3a1	0.305311		Cnpy2	0.284117
Dvl2	0.305202		Tram1	0.283031
Fasn	0.304828		Gmppa	0.282242
Zfp687	0.30457		Srp72	0.282237
Ints1	0.3045		Tspan31	0.280578
Wbp2	0.304389		Lamp2	0.280192
Tcf25	0.304111		Degs1	0.280113
Trim8	0.303939		Chid1	0.280033
Mkl1	0.303758		Srprb	0.278736
Rrp1	0.303574		D17Wsu104e	0.278477
Tnpo2	0.303421		Slc30a7	0.278109
Med24	0.303002		Tmem9b	0.277937
Arid1a	0.301951		Ifitm2	0.277735
Slc39a7	0.301774		Lass2	0.277702
1110014N23Rik	0.301567		Akr1a4	0.277393
Scamp2	0.301416		1600012H06Rik	0.276999
Irf2bp1	0.301096		Ssr3	0.27647
Suv420h2	0.300591		Cln5	0.276275
Scaf1	0.300492		Dnpep	0.275536
Git1	0.300469		Kdelr2	0.275354
Fam110a	0.300274		Caml	0.27502
Ncaph2	0.300108		Hdlbp	0.274684
Hk1	0.300105		Pdia4	0.274113
Atp6v0a1	0.299935		0610007L01Rik	0.274009
Akt2	0.299905		Scp2	0.273832
Gbf1	0.299741		Riok3	0.273362
Arhgef2	0.299667		Tmem165	0.273317
Trabd	0.299547		Fkbp2	0.273146
Sgta	0.299493		Oat	0.272071
Wbp7	0.299461		Myd88	0.271678
Ykt6	0.29821		Cstb	0.271503
Mboat7	0.298155		Creb3l2	0.270801
Eef2	0.298125		Tmco1	0.270445
Ddost	0.297992		Ufm1	0.270336
Tomm40	0.297962		Jtb	0.269677
Trp53	0.297958		Ugp2	0.268804
Shc1	0.297942		Rab2a	0.268737
Unk	0.297079		Golga7	0.268629
Txlna	0.296707		Dad1	0.267931
Cnpy3	0.296145		Sdf2	0.26762
Ddb1	0.29611		Stt3b	0.267584
Cbx6	0.295604		Rap1a	0.266983
Frmd8	0.295468		Os9	0.26685
Fbxw8	0.29521		1810074P20Rik	0.26585
Rhot2	0.295086		Nus1	0.265551
Skiv2l	0.294688		Kdelr1	0.265449
Uba1	0.294361		Sar1b	0.263557
Mcrs1	0.294276		Nrbf2	0.262789
Pip4k2c	0.29412		Rap1b	0.262678
Clptm1	0.293572		Psen1	0.262394
Dcakd	0.293502		Ndel1	0.262383
Arf5	0.293451		Sec13	0.26199
Spns1	0.293373		Serinc3	0.261855
Tsc2	0.292824		Pdia5	0.261538
2009-09-01	0.292621		Dnajc14	0.261483
Ube2m	0.292548		Cdc42	0.26143
Mmab	0.292464		Slc30a5	0.26141
Sppl3	0.292441		Ufc1	0.260733
Otud5	0.292359		Itm2c	0.259888
Arf3	0.292331		M6pr	0.259874
Ssbp4	0.292176		Pcbp1	0.259817
Trpc4ap	0.292113		Chmp4b	0.259783
Smarcb1	0.292085		Pofut2	0.259142
Chtf8	0.291659		Slc31a1	0.258377
Ppp2r5d	0.291553		Bet1	0.258364
Ubap2l	0.291553		Tmbim1	0.258291
Plekhj1	0.291056		Gosr2	0.258225
Atxn7l3	0.290651		Bcap31	0.257962
Dpp9	0.290231		Sec22b	0.2579
Chmp1a	0.290183		Nans	0.257764
Pex5	0.290099		Pgrmc1	0.257646
Pkm2	0.289791		Tmem39a	0.257464
Gna12	0.289781		Pnp	0.257404
Hdac5	0.289318		Ormdl2	0.257325
Aamp	0.289218		Prkar1a	0.257201
Fxr2	0.289129		Rnf13	0.256882
Snrnp70	0.289126		2900064A13Rik	0.256358
Dapk3	0.288578		Edem2	0.256081
Zmym3	0.28848		2010106G01Rik	0.256049
Praf2	0.288267		Tmem66	0.255638
Mms19	0.288254		Krtcap2	0.255435
Rnf10	0.288114		Cept1	0.255354
Ppp5c	0.288035		Arfgap3	0.255322
Clstn1	0.287952		Spcs1	0.255112
Ambra1	0.287883		Tm2d2	0.255095
Sc5d	0.287737		Sec16a	0.255029
Atp8b2	0.287242		Pitpna	0.254896
Mapkapk2	0.286701		Hiat1	0.254823
Gorasp2	0.286477		0610007C21Rik	0.254796
Sh3glb2	0.286201		Sft2d1	0.254778
Lmf2	0.286127		Scfd1	0.254659
Pcyt2	0.286035		Ripk1	0.254617
Bat1a	0.285977		Lpcat3	0.254489
Sec31a	0.285923		Eif4a1	0.2543
Arhgef1	0.285656		Ccpg1	0.254202
2310021P13Rik	0.285515		Anxa4	0.253648
Rbck1	0.285337		Zfyve21	0.253537
Gtf2i	0.28515		Tm9sf3	0.25321
Rela	0.285082		Snx3	0.253061
Usp21	0.28439		Uggt1	0.253004
Ilkap	0.284111		Cdk2ap2	0.252941
Traf7	0.283922		Gfpt1	0.252808
Triobp	0.283753		Tmem30a	0.252535
Ubtf	0.283682		Spty2d1	0.25226
Vps18	0.283631		Bet1l	0.252194
Sec14l1	0.283237		Rpl10	0.251987
Sart3	0.283204		Eif1a	0.251843
Ap2a2	0.283046		Arpc5	0.251747
Txndc5	0.282988		Nars	0.251722
Strn4	0.282925		Dap	0.251545
Mgrn1	0.282887		Scpep1	0.25128
Glg1	0.282246		Itfg1	0.251229
Srrt	0.282153		Tor2a	0.250821
Cyhr1	0.282056		Tmem185b	0.25044
Hdac7	0.281791		Vkorc1	0.250382
Igsf8	0.281666		Stx7	0.250323
Myo18a	0.281348		Sec11c	0.249842
Zfp740	0.281019		Golph3	0.249818
Icmt	0.281001		Rabif	0.249447
Ywhaz	0.28086		Tmem176b	0.249436
Mark4	0.280711		Ubxn4	0.248341
Vps72	0.280547		Tmem179b	0.248225
Eif3b	0.28037		Leprotl1	0.247977
Gcn1l1	0.28032		Trappc3	0.247681
Fkbp8	0.280156		Yipf3	0.247594
Ncdn	0.280151		Syngr2	0.247375
Dnm2	0.279858		Ube2j1	0.247091
G3bp1	0.279789		Rab18	0.247057
Wiz	0.279634		Cdipt	0.246748
Med16	0.279632		Rnf121	0.246607
Ppm1g	0.279461		Sdf4	0.246482
1700021K19Rik	0.279419		Stat3	0.246058
Nf2	0.279369		Gnpnat1	0.245743
Mfsd5	0.279178		St7l	0.245684
Gnl1	0.278927		Morf4l2	0.245488
Tmem189	0.278923		Cd164	0.245482
Kdelr1	0.278871		Snx6	0.245225
Pfn1	0.27879		Asah1	0.245141
Tle3	0.27877		Fuca1	0.245041
Ski	0.278549		Shisa5	0.244755
Khsrp	0.278487		Cyp20a1	0.244737
Rab1b	0.278457		Pxmp3	0.24472
Obfc2b	0.278425		Cops6	0.244566
Tm9sf4	0.278308		Slc3a2	0.244376
Cxxc1	0.27826		AI597468	0.244158
Actn4	0.27825		Pttg1ip	0.243879
Exosc10	0.277944		Smpd1	0.243802
Epn1	0.277839		Vamp7	0.243666
Vamp2	0.277471		Sec31a	0.243394
Mlec	0.277438		Gns	0.243225
Cenpb	0.277417		Serinc1	0.243105
Plec	0.277372		Anxa5	0.242897
Rab35	0.277033		Hsd3b7	0.242792
Hsp90ab1	0.27697		Eif2ak3	0.242689
Fbxl6	0.276898		Psenen	0.242652
Prpf8	0.276855		Itm2b	0.242544
Carm1	0.27676		Fxc1	0.242488
Hgs	0.276743		Tor1aip2	0.242341
Cobra1	0.276731		Atp6v0e	0.242221
Ube2z	0.276377		Snap23	0.241942
Ube2o	0.276358		Cebpd	0.24186
Smarcc2	0.276245		Syap1	0.241523
Ap2b1	0.275953		Dstn	0.241256
Dcaf15	0.275143		Tm2d1	0.241201
U2af2	0.275129		Ppt1	0.241189
Prep	0.27505		Jagn1	0.241157
Pip5k1c	0.275029		Ctsc	0.24097
Gpaa1	0.274981		Gnai3	0.240932
Nab2	0.274913		Sqstm1	0.240897
Sepn1	0.27451		Prkcsh	0.240394
Rac1	0.274378		Snx17	0.24026
Chd4	0.274248		Aco1	0.240258
Pias4	0.274167		BC031181	0.240139
Smarcd1	0.274165		6720456B07Rik	0.240108
Hdac6	0.274155		Ctbs	0.240078
Aes	0.273975		Hif1a	0.239348
Slc27a4	0.273974		Rabac1	0.239163
Pgs1	0.273927		Dram2	0.239142
Atg9a	0.273898		Prelid1	0.238891
Eif4g1	0.273646		Psmd8	0.238841
Mbd3	0.273635		Ctsa	0.238558
Xpo6	0.2735		Txlna	0.238475
Anapc11	0.273213		Rpl7l1	0.238385
Akt1s1	0.273202		Glud1	0.238334
D17Wsu92e	0.273064		Yif1b	0.238274
Galnt2	0.272708		Plod3	0.238062
Wasf2	0.272681		Pgm3	0.237881
Cyb5b	0.272435		Sec24a	0.237614
Csrp1	0.272285		Slc30a6	0.237586
Pef1	0.272114		1700123O20Rik	0.237236
Ino80e	0.2721		Laptm4a	0.237114
Midn	0.272041		Ficd	0.236873
Kctd17	0.271786		Chmp2b	0.23684
Ap2m1	0.271782		Ifnar2	0.236786
Rfx1	0.271763		Cno	0.236739
Hspbp1	0.27163		Tmem176a	0.236532
Gse1	0.271547		Copg	0.236381
Zmiz2	0.271516		Rab5a	0.235582
Mapk8ip3	0.271483		Mobkl1b	0.235531
Wdr48	0.271367		Map1lc3b	0.235363
Extl3	0.271358		Cmtm6	0.235292
Asna1	0.271309		Fndc3a	0.235189
Prkcsh	0.271242		Rac1	0.235025
Nfe2l1	0.271174		Ppp2ca	0.234939
2510012J08Rik	0.271064		Slc38a10	0.234875
Trrap	0.270944		Atg3	0.234576
Ube3b	0.270694		Cyb5	0.234556
2310044H10Rik	0.27063		App	0.234431
Cables2	0.270579		Unc50	0.234251
Sae1	0.270367		Preb	0.234165
Pigs	0.270248		Ralb	0.233929
Rnf216	0.270153		Gdi2	0.233813
Dag1	0.269868		Pla2g15	0.233752
Calm3	0.269854		Amfr	0.233719
Actr1a	0.269767		Ell2	0.23364
Rps6ka4	0.269453		Fam63a	0.232936
Bop1	0.269424		Tmem50a	0.23284
Hras1	0.269375		Acvr1	0.232632
Ogdh	0.269342		Bhlhe40	0.232284
Trak1	0.269333		Ak3	0.232135
Keap1	0.269288		Slc10a3	0.232095
Wars	0.268914		Tnfrsf1a	0.231767
Plxnb2	0.268776		H13	0.231665
Cbx5	0.26861		Srp14	0.231595
Got2	0.268406		Acox1	0.231489
Vcp	0.268041		Stx6	0.231268
Klc1	0.268019		Vps29	0.231219
Tbc1d22b	0.26799		2900073G15Rik	0.231174
Phf23	0.26787		Adam9	0.230964
Samd1	0.267812		1810046J19Rik	0.230503
Zdhhc8	0.267739		Grn	0.230472
Kdm4b	0.267655		Atp6ap1	0.230323
Lsm2	0.267545		9130011J15Rik	0.22987
Zdhhc3	0.26754		Armcx3	0.229818
Ilf3	0.267327		Cd82	0.229779
Ppme1	0.267136		Vti1b	0.229768
Nploc4	0.267127		Ube2d3	0.229581
Zfand3	0.26688		Dda1	0.229446
Rab4b	0.266873		B2m	0.229248
Stub1	0.266854		Rnpep	0.229175
Papd7	0.266582		Ykt6	0.228903
Srsf9	0.266545		Ergic3	0.228802
Mtap1s	0.266505		Aga	0.228759
Bak1	0.266456		Sec63	0.228643
Ssbp3	0.266337		Slc35f5	0.228632
Fbxw5	0.266241		Arpc3	0.228435
Rap1gds1	0.266194		Ostf1	0.228382
Man1b1	0.266115		Ero1l	0.228183
Atp1a1	0.265987		Nucb2	0.228174
Vps26b	0.26596		Snx1	0.228122
Ctnnd1	0.265878		Gusb	0.22807
Ube4b	0.265804		Eif5a	0.228036
Xpo5	0.265688		1110008F13Rik	0.227593
Pias3	0.265606		Tmem126a	0.227417
Cdc42se1	0.265582		Ctsd	0.227348
Rnf40	0.265572		Dctn3	0.226722
Baz1b	0.265523		Calu	0.226078
Ubr4	0.265503		Arf2	0.226047
Ftsjd2	0.265319		Arl8b	0.225938
Supt6h	0.264715		1110003E01Rik	0.225846
Ctbp1	0.264707		Snx13	0.225778
Eif4ebp2	0.264636		Txndc17	0.225589
Trappc9	0.264457		Ppp1ca	0.225391
Tfip11	0.264269		Insig2	0.225148
Nr1h2	0.264167		Kcnk6	0.225065
D19Wsu162e	0.264105		Tbcb	0.224958
Mafg	0.2637		Tm9sf1	0.224954
Phf12	0.263682		Alg5	0.224881
Tbcd	0.263329		Tgm2	0.224813
Sh3gl1	0.263268		Napa	0.224809
E2f4	0.263177		Ube2a	0.224642
Bri3bp	0.2631		Tmem115	0.224577
Maz	0.26296		Dscr3	0.224538
Ncoa5	0.262928		Timm17b	0.224341
Scap	0.262927		Pde12	0.224171
Usp20	0.262861		Gpr108	0.224117
Wwp2	0.262762		Snd1	0.223896
Bcr	0.26271		Cyfip1	0.223655
Zyx	0.262691		Acbd3	0.223566
St3gal2	0.262672		Ftl1	0.22354
Lypla2	0.262646		Bcl10	0.223534
Pmvk	0.262641		Anxa7	0.223506
Scrib	0.262611		P4ha1	0.223297
Tjap1	0.262489		Sec61g	0.223238
Smarcc1	0.262336		Pja1	0.223185
Cyb5r3	0.262272		Rab7	0.223069
Grb2	0.262222		Nipa2	0.223049
Fam108a	0.262197		Tm9sf4	0.22276
Stat3	0.26217		Atp6v0b	0.222722
Gtf2ird1	0.26215		Commd6	0.222268
Zc3h7b	0.261935		Mlec	0.22202
Atic	0.261906		Il6st	0.221874
Chd3	0.261734		Tmem41b	0.221838
Csnk1e	0.261687		BC013529	0.221819
Gga1	0.261454		Vwa5a	0.221538
Ppp2r3d	0.261405		Lysmd3	0.221416
Ubap2	0.261382		Scarb2	0.221339
B3gat3	0.261326		Ptpn12	0.221121
Cant1	0.261204		Slc35e1	0.221119
Ube2v1	0.261152		Scamp2	0.221114
Mprip	0.261069		Ptdss1	0.221105
Neurl4	0.260915		Ifitm3	0.22083
Tln1	0.2607		Btd	0.220703
Cyth2	0.260697		Cebpb	0.220559
2610301G19Rik	0.260534		Mettl9	0.220514
Fbrs	0.260366		Nfkb1	0.220407
Phrf1	0.260334		Sdcbp	0.220381
Por	0.260296		Slc25a5	0.220334
Eml3	0.260224		Tmbim4	0.220096
Stk11	0.260132		Vamp8	0.219959
Btbd9	0.26012		Tmem205	0.219914
Pygb	0.260024		Rnf103	0.219807
Rapgef1	0.259894		Nagk	0.219777
Dctn2	0.259857		Trappc6b	0.21963
Arhgef11	0.259809		2510003E04Rik	0.219479
Btbd2	0.259771		Tax1bp3	0.219405
Pofut1	0.25972		Arpc4	0.219273
Tex261	0.25953		Fkbp1a	0.219163
Rab11b	0.259291		Chmp2a	0.219147
Anapc2	0.259275		Eif3j	0.219139
Limk2	0.259231		Rbm7	0.219034
Ap3s2	0.259163		Man2a1	0.219008
Klf16	0.258907		Snx14	0.218988
Plxna1	0.258748		5730494N06Rik	0.218966
Fam53c	0.258737		Lepre1	0.218952
Numa1	0.258578		Slc25a11	0.218898
Pcbp4	0.258569		Psma7	0.218897
Gnai2	0.258469		Abi1	0.218853
Plbd2	0.258465		BC004004	0.218693
Tmbim6	0.258462		Tmem111	0.218667
Rnf44	0.258458		Tpd52l2	0.218656
Slc35a4	0.258429		Pon3	0.218468
Fastk	0.258166		Srp9	0.218423
Rab5c	0.258076		Rdh11	0.218403
B230208H17Rik	0.257964		Lypla1	0.218396
Myo1c	0.257956		Cmpk1	0.218196
Eml2	0.257955		2510039O18Rik	0.217988
Taok2	0.25785		BC023829	0.217653
Sympk	0.257825		Fam174a	0.217531
Hmg20b	0.257816		Txndc9	0.217505
Hs6st1	0.257658		Il10rb	0.217462
Lphn1	0.257651		Ninj1	0.21746
Cnnm3	0.25755		Ppp4c	0.217275
Samd4b	0.257522		Txndc15	0.21725
Tmem184b	0.257438		Hexa	0.21724
Ctdsp1	0.257159		Capzb	0.21704
Tmem55b	0.257076		Ube2g2	0.217009
Diap1	0.257074		Tex2	0.216957
Flot2	0.257005		Ubl4	0.216789
Dhx8	0.256988		Sepx1	0.216774
Lrp10	0.256957		Rpl7	0.216764
Rbm42	0.256821		Papss1	0.216511
Trmt2a	0.256755		Ifngr1	0.216469
Ptprf	0.256709		Ifi35	0.216436
Cad	0.256604		Erp29	0.21635
Arhgef7	0.256459		Rnf185	0.216318
Mgat1	0.256389		Rab11a	0.216276
Fam134a	0.256222		Efhd2	0.216168
Idi1	0.256151		Cst3	0.216103
Smurf1	0.256139		Rheb	0.216095
Hdac4	0.256111		Nab1	0.215897
Erf	0.25601		Vps35	0.215824
Rptor	0.255965		Gpx1	0.215632
Ip6k1	0.255845		Fam96a	0.215474
Cdk16	0.255657		Vps28	0.215342
Crtc1	0.255585		Rpe	0.215243
Ipo13	0.255531		Ier3ip1	0.2152
Tubb2c	0.2555		Vapa	0.215103
Tbc1d20	0.255441		Prnp	0.215089
Flna	0.255421		Carkd	0.214914
Rps6kb2	0.255114		Tmed5	0.21461
Wdr5	0.255106		Prrc1	0.21454
Hsf1	0.254961		Clta	0.214485
Srf	0.254689		Psme2	0.214394
Srprb	0.254613		Ubfd1	0.214332
Cd99	0.254583		Lztr1	0.214319
Glyr1	0.254513		Gdap2	0.214285
Rrp7a	0.254272		Lrp10	0.21427
Map3k11	0.254013		Lman2l	0.214254
Cstf1	0.253748		Lasp1	0.214231
Dusp7	0.253715		Rnase4	0.214207
Setd5	0.25361		Rab4b	0.214151
Zfpl1	0.253478		Ggcx	0.213856
Ap1b1	0.253424		Litaf	0.213806
Grlf1	0.253256		Sc4mol	0.213578
Stip1	0.253252		Txnl1	0.213546
Tubb5	0.253181		Akirin1	0.213521
Rnf220	0.252992		Plekhf1	0.213513
Bcl7c	0.252756		Lats1	0.21346
Tgfb1	0.25274		Prdx5	0.213457
Tspan14	0.252689		Arl6ip5	0.213442
Dhdds	0.252683		Tspyl1	0.213419
Sel1l	0.25245		Mobkl3	0.213406
Cul7	0.252388		Mospd2	0.213361
Pacs1	0.252259		Tcn2	0.213271
Slc6a6	0.252175		Ccdc117	0.213158
Eri3	0.252092		Ctsl	0.213064
Ptpn23	0.25209		Galk2	0.213041
Ndst1	0.251956		Cggbp1	0.213016
Usp4	0.251941		Vps26b	0.212973
Sigmar1	0.251694		Srm	0.212854
Lmnb2	0.251641		Grpel1	0.2128
Psen1	0.251639		Nadk	0.212774
Snrpa	0.250947		Eif3f	0.212702
Lrrc47	0.250882		Tmem50b	0.212665
Brd2	0.250859		Bsg	0.212468
Slc35c2	0.250739		Prosc	0.212466
BC056474	0.250559		Gng12	0.212359
Cln6	0.250542		Abhd12	0.21225
Vps52	0.250175		Npc2	0.212052
Pppde2	0.249855		Clic1	0.212032
Hsd17b12	0.24981		Cdk5rap3	0.211948
Rhog	0.249685		Plin2	0.211933
Zfp282	0.249577		Iah1	0.211695
Fto	0.249373		Prorsd1	0.211616
2310047M10Rik	0.249116		Ndfip2	0.211554
Mier2	0.249068		Ccdc56	0.21145
Cdk4	0.248986		Prdx4	0.211396
Otub1	0.248892		Hnrnpab	0.211352
Eif3d	0.248859		Sypl	0.211301
Lpcat1	0.248782		Zfp330	0.211163
Arl8a	0.248732		Ift20	0.21106
Pik3r2	0.248592		Edf1	0.210876
Pi4k2a	0.248566		Alg12	0.210691
Sf3b3	0.248496		Capza1	0.210539
Ap1m1	0.24849		Ciao1	0.210456
Safb2	0.248335		Stard3	0.210295
Dazap1	0.248308		Gmds	0.210293
Mll1	0.248191		Atp6v1f	0.210052
Unc45a	0.248135		Mrps34	0.20999
Rab11fip3	0.248018		Pdcl3	0.209959
Nub1	0.247899		Lrrc41	0.209672
Cpsf1	0.247835		Ogfr	0.209639
2410002F23Rik	0.24782		Tmem43	0.20963
Fus	0.247801		Zdhhc9	0.209615
Asb8	0.247524		Sri	0.20942
Ptprs	0.247496		Hsd17b12	0.209326
Cabin1	0.247354		Glrx	0.209296
Tnrc18	0.247313		Lrpap1	0.209211
Cops7a	0.247303		Ergic1	0.209037
Sf3b2	0.247288		Ngly1	0.208864
Slc35c1	0.247223		Actr3	0.208757
Ppp1r12c	0.247191		1500003O03Rik	0.208674
Uck2	0.247173		Dnajc5	0.208634
Eif4b	0.24713		Naga	0.208632
Ppp4c	0.246979		Nfil3	0.208537
Mfsd10	0.246893		Acsl4	0.20852
Ep400	0.246509		Nptn	0.208509
Sdccag3	0.246462		Ggh	0.208446
Dyrk1a	0.246446		Alg1	0.208407
Tbc1d10b	0.246423		Pqlc1	0.208348
Nrm	0.246218		Yipf1	0.208329
Traf3	0.246213		Tspo	0.208116
Fkrp	0.246152		Lap3	0.207681
Smap2	0.24611		Phf10	0.207613
Tubgcp6	0.246024		Tmem129	0.207312
Arl2bp	0.245668		Ap3m1	0.207123
Dcaf12	0.24565		Atf6	0.207108
Slc35e1	0.245459		Ap3s1	0.207091
Msl1	0.24543		Atp6v1b2	0.206989
Shkbp1	0.245404		Surf1	0.206952
Mast3	0.245237		St13	0.206875
Cacnb3	0.245205		Stx12	0.206802
Dlgap4	0.245186		Rab6	0.206797
Smg5	0.24512		0610009B22Rik	0.206648
Slc9a1	0.245115		Rer1	0.206581
Sec61a1	0.245056		Arhgap1	0.206514
Vps37b	0.244863		Sidt2	0.206475
Cc2d1a	0.244734		Arfip1	0.206475
Src	0.244665		Pepd	0.206436
Zfp668	0.244631		Prr14	0.206413
Plscr3	0.244614		Apoa1bp	0.206405
Atxn2l	0.244475		Tmem123	0.206304
Opa3	0.244461		Hibadh	0.206281
Rqcd1	0.244393		Rplp0	0.206215
Psme3	0.244323		Dnajc10	0.206054
Capns1	0.244202		Ppp2cb	0.205896
Mepce	0.244197		Soat1	0.205832
Fance	0.244135		Vps25	0.205733
Dda1	0.244124		Map2k1	0.205726
Ppp2r4	0.244113		Ube2f	0.205681
Tollip	0.24394		Dhdds	0.205674
Tbl3	0.24393		Papola	0.205637
Bahd1	0.243924		Lmf1	0.205588
Gpr108	0.243899		Tgfbr2	0.205428
Ankrd40	0.243884		Ap3b1	0.205273
Mum1	0.243816		Psmd12	0.205257
Tyro3	0.243464		Hspa8	0.205247
Rexo1	0.243451		Nsdhl	0.20521
Drap1	0.243398		Acot9	0.205042
Nomo1	0.243373		Capza2	0.204969
Maged1	0.243325		Ilk	0.204926
Fam193a	0.243225		Pdcd6ip	0.204796
Cdk9	0.243049		Hexb	0.204756
Tada3	0.243027		Tex264	0.204753
Lonp1	0.243002		Fdps	0.204692
Farsa	0.242823		Tmem168	0.204394
Rpn2	0.242813		Golt1b	0.204357
Tmem222	0.242804		Rnasek	0.204244
Pknox1	0.242736		Tmem128	0.204119
Mid1ip1	0.242412		Wdr1	0.204099
Stxbp1	0.242025		Rhoa	0.204095
Elavl1	0.241846		Tmem147	0.203953
Adar	0.24165		D030016E14Rik	0.203818
Rnf26	0.241589		Mtfr1	0.203816
Agpat6	0.241558		Tbc1d15	0.203347
Phc2	0.241526		Sertad1	0.203263
Mobkl2a	0.241498		Errfi1	0.203222
Lrrc41	0.241254		Sc5d	0.203118
Dot1l	0.241244		Tank	0.203069
Mlst8	0.241057		Stau1	0.203037
Bat2l	0.241048		Tmem109	0.202903
Prr12	0.241029		Sec23a	0.202812
Tspan5	0.240944		Cox6a1	0.202743
Prmt5	0.24085		Esd	0.202723
Ranbp3	0.240809		Nt5c	0.202523
Ap2s1	0.240723		Nmt1	0.202499
Phf2	0.240506		Twf1	0.202475
Rai1	0.240296		Cds2	0.202285
Zc3h18	0.240151		Slc37a3	0.202229
Elmo2	0.239891		Fam195b	0.202187
Pak4	0.239843		Socs3	0.202085
Dpp3	0.239727		Rras	0.202049
Capn10	0.239619		Hbxip	0.202033
Abhd12	0.239588		1810055G02Rik	0.20203
Fkbp4	0.239577		Ugdh	0.202025
Rusc1	0.239406		Adipor2	0.201939
Slc38a10	0.239292		Phf23	0.201859
Capzb	0.239262		Hipk3	0.201849
Athl1	0.239167		Trappc2l	0.201809
Ebp	0.239139		Svil	0.201663
Tbc1d13	0.238901		Rnf4	0.201519
Atp9b	0.23873		Ric8	0.201495
Slc35b4	0.238717		Vps4a	0.201418
Ywhag	0.238713		Gopc	0.201399
Hdgf	0.238673		Cltc	0.201357
Ring1	0.238661		Tcf25	0.201352
Rdh11	0.238628		Atp6v0a2	0.201268
Creld1	0.238521		Atf4	0.201261
Pcid2	0.238143		Fbxo6	0.201216
Ankrd27	0.238063		Tspan4	0.201195
Med25	0.238009		Eef1g	0.201127
Stat6	0.237898		Sh3bgrl3	0.200946
Rnf126	0.237866		Hn1l	0.200911
Sec24b	0.237837		Mon2	0.200903
Grk6	0.237797		Pdcd6	0.200878
Ccnd3	0.237785		Selm	0.200747
Smn1	0.237764		Fam125a	0.200722
Ctr9	0.237752		Oaz1	0.200707
Ralgds	0.237726		H2-D1	0.200686
Acaca	0.237721		Glb1	0.200664
Dgcr14	0.237591		Scd2	0.200663
Arpc1a	0.23755		D15Ertd621e	0.200551
Ttll12	0.237456		Mvp	0.200538
Dpf2	0.237344		Sdhaf2	0.200501
Ap1s1	0.23729		Cd81	0.200419
Zdhhc7	0.23729		Ufsp2	0.200352
Dhx38	0.237287		1110067D22Rik	0.200327
Evl	0.237264		Dcaf10	0.200325
2310022B05Rik	0.237101		Hyou1	0.200269
Rbm15b	0.237091		Ube2e1	0.200175
Dnajc5	0.237052		Asl	0.200113
Psap	0.236841		Psap	0.200097
Plod3	0.236635		Ttpal	0.199918
Ciz1	0.236552		Rab1b	0.199843
2610027L16Rik	0.236534		St3gal4	0.199775
Flii	0.236522		Osbpl2	0.199572
Wipi2	0.236507		Cdkn1a	0.19957
Anxa6	0.236496		Atp6v1h	0.199485
L3mbtl2	0.236492		Atp6v1e1	0.199219
Fntb	0.236467		Ndufa8	0.199037
Bcl2l1	0.236423		Abcf3	0.19889
Coro1b	0.236414		Actg1	0.198852
Faf2	0.23637		Ergic2	0.198792
Golga2	0.236254		Rhog	0.198787
Eml4	0.236186		Fpgt	0.198767
Syvn1	0.236166		Arpc2	0.19871
Foxp4	0.236122		Psmb4	0.198645
Etv5	0.236006		Slc39a1	0.198641
Rfng	0.235983		Myadm	0.198618
Rara	0.235965		Creld1	0.198584
Ppp2r2a	0.23588		Lonp2	0.198506
Fam3a	0.235846		Arpc1b	0.198418
Ubac2	0.235734		Stk16	0.198338
Vegfb	0.23573		Golga5	0.198248
Cdc42bpb	0.235617		Pdzd11	0.198211
Mogs	0.235401		Zdhhc16	0.198176
Dpp8	0.235382		1810030O07Rik	0.198135
1700081L11Rik	0.235332		2900010J23Rik	0.198054
Esyt1	0.235054		Aasdhppt	0.198036
Hsd17b7	0.234871		0610007P14Rik	0.197825
Stat5b	0.234861		Mcl1	0.197748
Rpap1	0.234808		Plp2	0.197744
Crtc2	0.234759		BC017643	0.197715
Brd3	0.234725		Gars	0.197642
Dnalc4	0.234691		Pef1	0.197598
Nrbp1	0.234577		Acadsb	0.197587
Wipf2	0.234531		Rpl10a	0.197559
Smyd5	0.234481		Mrpl10	0.197509
Gtf3c2	0.234461		Fam45a	0.197468
Zfp219	0.23446		Yars	0.197459
Ube2q1	0.234407		Tgoln1	0.19738
Ilk	0.234399		Ssfa2	0.197374
Aup1	0.234345		Dbnl	0.197365
Pdcd11	0.234338		Crk	0.197222
Pafah1b2	0.234288		Uvrag	0.197207
Tcfe3	0.234211		Imp3	0.197096
Srsf4	0.23412		Siah2	0.196968
Sf1	0.23408		Smndc1	0.196962
Ssrp1	0.234055		Lgals9	0.196762
Stx6	0.233965		Slc10a7	0.196732
Atp6v0d1	0.233928		Spryd4	0.196713
Brd4	0.233766		Rragc	0.1967
Edem2	0.233539		Polr1d	0.19659
Yif1b	0.233279		Ganab	0.196514
Usp7	0.233249		Mgst1	0.196396
Pea15a	0.23319		Atf6b	0.196183
Tmem132a	0.233157		Tmem214	0.196161
Kctd5	0.233129		Morf4l1	0.196155
Safb	0.232997		Mogs	0.196104
Mex3d	0.232812		Rnf149	0.196073
Bap1	0.232788		Ttc1	0.196037
H2afy	0.232644		Slc35b3	0.195927
Cuta	0.232627		Sec23ip	0.195892
Lrrc68	0.232608		Lgmn	0.195861
Myo10	0.232471		Tmem192	0.195849
Mbtps1	0.232408		Rnf5	0.195835
Galk1	0.232335		Scyl1	0.195761
Btd	0.232327		2310001A20Rik	0.195747
2700081O15Rik	0.232304		Nsfl1c	0.195724
Kif3b	0.232259		1110057K04Rik	0.195633
Lmtk2	0.232229		Taldo1	0.195596
Etv6	0.232022		Cog6	0.195573
Pkd1	0.231918		Plod1	0.195532
Asxl1	0.231899		Slc35b4	0.195432
Eif5a	0.231882		Tpm3	0.195396
Rad23b	0.231863		Chmp1b	0.195366
Usf2	0.231671		Mdh1	0.195352
Tbc1d25	0.231603		Capg	0.195271
Cd82	0.231562		Ifi30	0.195183
Pdcd6ip	0.23142		Cct5	0.194985
Cux1	0.231406		Ier2	0.194955
C230096C10Rik	0.231385		Eif3g	0.194909
Bin1	0.231356		Gpr180	0.194843
Rab8a	0.231229		Mgat1	0.194714
Arf1	0.23113		Fth1	0.194695
Acat2	0.231126		Lsm10	0.194502
Tubgcp2	0.231121		Nubp2	0.194474
Naa40	0.231052		Tmed4	0.19444
Wrap53	0.230973		Gng5	0.194305
Chpf2	0.230942		Gps1	0.194256
Dohh	0.230841		Bin3	0.194235
Glt25d1	0.230708		Sars	0.194231
Mtap4	0.230581		Hexim1	0.194199
Rce1	0.230508		Tpm4	0.19419
Bre	0.230407		Cd9	0.194109
Deaf1	0.230369		Grhpr	0.194042
Nt5c2	0.230343		Commd7	0.19403
Josd2	0.230242		Slc31a2	0.19396
Rnf167	0.230195		Nme2	0.193894
Fam171a1	0.230181		Mavs	0.193833
Isyna1	0.23017		Tfg	0.193675
Ipo9	0.230141		Alg9	0.193608
Ppp1r14b	0.230125		Pdcd10	0.19355
Pip5k1a	0.230079		Cish	0.193423
Zfp395	0.22999		Ndufb5	0.193419
Ergic3	0.229989		Slc25a16	0.193369
Acbd6	0.229975		Sh3gl1	0.193204
Nup188	0.229952		BC006779	0.193165
Prr3	0.229927		Ubc	0.193135
Nol6	0.229916		Mapksp1	0.193085
Gnb1	0.229806		Tmem120a	0.193076
Dbn1	0.229752		Rcan1	0.193062
Tagln2	0.229749		Ddrgk1	0.192986
Cd2bp2	0.229729		Uba3	0.192945
Atp13a2	0.229587		Araf	0.192888
Pld3	0.229553		Fam176b	0.192881
Wbp1	0.229477		Mfsd11	0.192761
Psmd2	0.229415		Ech1	0.192713
Anks1	0.229376		Rbm18	0.192665
Slc7a5	0.229312		Ggta1	0.1926
Flywch1	0.229134		Mtmr4	0.192579
Mgat4b	0.229079		Impa1	0.192568
Rad23a	0.229067		Rgs19	0.192505
Lman2	0.229042		Mbd2	0.1925
Plekho2	0.228942		Coq10b	0.192491
Dync1h1	0.228877		Mrps23	0.19247
Ppp1ca	0.228805		Hcfc2	0.19245
Plxnd1	0.228746		Sec24c	0.192436
Taf6l	0.228705		Clic4	0.192304
D10Wsu102e	0.2287		Psmd5	0.192115
Ttyh3	0.22852		Rpl36al	0.192103
Ctnnbip1	0.228517		Hsd17b10	0.192056
Abcb8	0.228508		Mrpl15	0.192041
Elac2	0.228504		Tsg101	0.19202
AA960436	0.228405		Atp5b	0.192006
H1f0	0.228378		Pigc	0.191961
Mrpl10	0.22837		Ndufa1	0.19194
Gpr107	0.228243		Gale	0.191883
Slc48a1	0.228224		Rpl18	0.191824
1300001I01Rik	0.228152		Fam114a1	0.191805
Mapk6	0.228146		Dhrs7	0.191617
Prkcd	0.228099		Idh1	0.191487
Dnajc14	0.228095		Cnot8	0.191469
Kdm4a	0.228067		Sigmar1	0.191443
Sgsm2	0.228005		Lta4h	0.19144
Csnk1d	0.227972		Hgsnat	0.191381
Bcl2l13	0.227971		Reep3	0.191375
Bax	0.227797		6330577E15Rik	0.191327
Ankrd54	0.227789		2400003C14Rik	0.191309
H13	0.227624		Cyb561d2	0.191297
Palm	0.227594		Ctnnb1	0.191282
Zfp414	0.227593		Iars	0.191266
Smad2	0.227575		Xpnpep1	0.191262
Spg21	0.2275		Lpgat1	0.191136
P4hb	0.227472		Mia3	0.191109
Adck4	0.227334		Trappc4	0.191045
Spen	0.227181		Osbp	0.19103
Atp9a	0.227036		Dapk3	0.191001
Lrrc59	0.226981		Clns1a	0.190976
Pitpna	0.226955		Ube2w	0.190974
Sirpa	0.2269		Yme1l1	0.19095
Eefsec	0.226848		Dhps	0.190868
Brap	0.226734		Hmgcl	0.190866
Cdk2ap2	0.226733		Mfsd5	0.190842
Dnajb12	0.226713		Tm2d3	0.190703
Eif2ak1	0.226708		Erap1	0.190606
Ccdc97	0.226588		Leprot	0.190558
Orai3	0.226574		Rsu1	0.190478
S100pbp	0.22656		Ube2l3	0.190472
Arap1	0.226532		Rab3gap2	0.190464
Il17ra	0.226367		Rela	0.190431
Gale	0.226304		Grk5	0.190416
Polg	0.226275		Znhit1	0.190414
Txndc11	0.226257		Reep5	0.190372
Fam129b	0.226212		Capns1	0.190264
Osbp	0.226058		Rab8a	0.190113
Cdc25b	0.226018		Psma5	0.190018
Nfkb2	0.22589		Snx2	0.189964
Rcan3	0.225783		Zfp324	0.189931
Gna11	0.22562		Xpot	0.189891
Inf2	0.225612		D030074E01Rik	0.189703
Pitpnm1	0.225598		Dnajc30	0.189659
Kdm2a	0.225554		Eif3l	0.189625
Csnk2b	0.225552		Ost4	0.189572
Reep4	0.225534		Ntan1	0.189517
H2afx	0.225518		Psmc1	0.189483
Farp1	0.225495		Scarb1	0.189452
Ints7	0.225457		Rag1ap1	0.189444
Traf4	0.225453		Dcaf11	0.189388
Ascc1	0.225434		Ccdc127	0.189317
2310067B10Rik	0.225258		Plin3	0.189307
Actn1	0.22522		Serf2	0.189276
6430527G18Rik	0.225186		2410002O22Rik	0.189199
Tmem63b	0.225148		Tbc1d8b	0.189161
Nubp1	0.225136		Atp7a	0.189101
Fgfr1	0.22508		Man1a	0.188956
Nucb1	0.22506		Copz2	0.188931
Banf1	0.224966		Arf6	0.188881
Acd	0.224795		Stambp	0.18886
Setd1a	0.224706		Fam54b	0.188848
Haghl	0.224689		Glt8d1	0.188845
Tmem106c	0.22466		Chordc1	0.188828
Cpsf3l	0.224567		Srebf1	0.188819
Scarb1	0.224445		Irf2bp2	0.188786
D4Ertd22e	0.2244		Camk1	0.188773
Bcl10	0.224381		Gspt1	0.188693
Foxm1	0.224266		Crtap	0.18869
Tcof1	0.224158		Bzw1	0.188678
Ap1g1	0.224154		Rhoq	0.188656
Timm50	0.224106		Dolk	0.18855
Nfic	0.224029		Spg21	0.188356
Aldh16a1	0.223987		Eif4ebp1	0.188271
Pcif1	0.223977		Eif3i	0.188233
Eif4a1	0.223853		Alg2	0.188219
Tsen54	0.223697		Picalm	0.188154
Rae1	0.223683		Crem	0.188149
Sgpl1	0.223539		Rab10	0.188128
Psmc5	0.223479		1110008P14Rik	0.18807
Notch1	0.22346		Alas1	0.188011
Ube2s	0.223419		Bag3	0.187972
AI837181	0.223419		Lcp1	0.187958
Fam98c	0.223398		Vim	0.187901
1700037H04Rik	0.223368		Sptlc1	0.187866
Agap1	0.223357		Agfg1	0.187859
Ccdc109a	0.22319		Mpdu1	0.187838
9530068E07Rik	0.223183		S100a11	0.187822
Map2k5	0.222987		D10Wsu52e	0.187788
Sap130	0.222963		Abhd5	0.187775
Alg2	0.222899		Dnaja1	0.187722
Eps15l1	0.222882		Lifr	0.187682
Vangl2	0.222871		Tmem188	0.187665
Exoc6b	0.222766		Hax1	0.187638
Papss1	0.222681		Dctn5	0.187535
Senp2	0.222668		Gbf1	0.187487
Ephb4	0.222644		Tagln2	0.187474
Cog8	0.222473		Mdfic	0.187473
Med12	0.222432		Ints12	0.187464
Adprhl2	0.222362		Pnpo	0.187446
Pprc1	0.222246		2810008M24Rik	0.187409
Pex19	0.222107		Robld3	0.1874
Gabpb1	0.2221		Tmem93	0.187372
Ahdc1	0.222066		Atp6v1a	0.187319
Nsf	0.221994		Ubl3	0.187269
Tmem63a	0.221983		Drg1	0.187256
1500002O20Rik	0.221935		Pxk	0.187185
Oaz2-ps	0.221921		Jmjd8	0.187179
Sec24c	0.221862		Etfb	0.187133
Aars	0.221857		Pdcl	0.187036
Ube2i	0.221808		Dynlt3	0.187011
Vps16	0.221627		Zfp260	0.186945
Ap3d1	0.221624		Plekhb2	0.186879
Usp11	0.221617		Stat6	0.186872
Trim28	0.221524		Glt25d1	0.186839
Rraga	0.22152		Wls	0.186807
Cc2d1b	0.221386		Mrpl43	0.186789
Afg3l1	0.221374		Prdx1	0.186775
Cbara1	0.221329		Cr1l	0.186749
Clk2	0.221312		Vkorc1l1	0.186628
Grinl1a	0.221286		Pno1	0.186612
Msn	0.221256		Rtn3	0.186562
Aplp2	0.221148		Rilpl2	0.186464
Apba3	0.221139		Sqle	0.186452
Yrdc	0.221126		Prr13	0.186441
Abca2	0.221082		Cyp51	0.186401
Mapk7	0.221056		Sepp1	0.186385
Srebf1	0.220995		Tomm20	0.186325
Ptpn9	0.220975		Eif3d	0.186324
Traf2	0.22094		Fosl2	0.186312
Mcoln1	0.220884		Il13ra1	0.186292
Zfp335	0.220788		Gsto1	0.186208
Ccdc6	0.220761		Tmem11	0.186201
G6pc3	0.220552		Psmc2	0.186186
ORF61	0.220439		Calm1	0.186171
Wbp11	0.220404		Rab9	0.186151
Rabggta	0.220328		Necap1	0.186139
Smg6	0.220303		Clcc1	0.186091
Snx8	0.220301		Ccm2	0.185979
Fam100a	0.220284		Tgfbr1	0.185949
Pgap3	0.220283		Casp8	0.185811
Atp13a1	0.220158		4931406C07Rik	0.185693
9130404D08Rik	0.220145		Pigx	0.185687
Ccnt1	0.220122		Dld	0.18561
Ppp2r5b	0.220086		Tmem70	0.185599
Tesk1	0.220035		Pgm1	0.185554
Ogfr	0.220013		Sec62	0.185408
Pdia3	0.220001		Ly6e	0.185398
Tspyl2	0.219875		Mdh2	0.185345
Ankrd13a	0.219797		Aamp	0.185286
Cars	0.219734		Junb	0.185059
Tapbp	0.219559		Fam129b	0.185038
Gaa	0.219554		Alkbh6	0.184921
Urm1	0.219475		Bag5	0.184826
Eif2b5	0.21945		Bad	0.184823
Lime1	0.219433		Nfe2l2	0.184768
Huwe1	0.219384		Lamp1	0.184748
9130011E15Rik	0.219379		Cdc42se1	0.184739
Tssc4	0.219257		Med20	0.184737
2011-09-01	0.219142		Dhrs1	0.184703
Zdhhc5	0.218988		Tmem160	0.184663
Map2k2	0.218984		Slc35a4	0.184659
Ppp2cb	0.21889		Commd3	0.184554
Tarbp2	0.218779		Ngrn	0.184489
Ptpra	0.218717		Sacm1l	0.184487
Bsg	0.218705		Dazap2	0.184487
D1Bwg0212e	0.218657		Hadhb	0.18447
Prmt1	0.218636		Cdk9	0.184308
Itpr3	0.218629		Unc119b	0.184258
0610007L01Rik	0.218627		Rchy1	0.184252
Slc11a2	0.218614		Lgals3	0.184181
Sf3a2	0.218577		Rexo2	0.184156
Ruvbl2	0.218557		Ythdf3	0.184139
Gm5506	0.218542		Eif6	0.184077
Sun1	0.218472		1110065P20Rik	0.184062
Rnf114	0.2184		Mtch2	0.184035
Patz1	0.218388		Mrpl36	0.184024
Gatad2b	0.21835		Ttc17	0.184002
Rnf41	0.21833		Bcl3	0.183949
E2f1	0.218317		Myo1c	0.183913
Fam73b	0.218243		Chic2	0.183806
Calr	0.218235		Pld3	0.183722
Nt5dc2	0.218228		Smap1	0.183686
Ddx56	0.21821		Eif4h	0.183673
Tbl1x	0.218193		Dnajb1	0.183672
Elovl6	0.218148		B4galt3	0.183626
Mapk14	0.218069		Wars	0.183577
Gdi1	0.218055		Fbxo4	0.183577
Pdlim7	0.217966		Abhd4	0.183574
Dlg5	0.217818		Sptlc2	0.18355
Sin3a	0.217786		Mrps7	0.18353
Atg13	0.217751		Tgds	0.183525
Hdac3	0.217729		Aup1	0.183453
Scamp3	0.21768		Twf2	0.183391
Lpcat3	0.217632		Psma2	0.183384
2810408M09Rik	0.217624		8430410K20Rik	0.183335
Crkl	0.217583		Slc41a2	0.183324
Dmwd	0.217581		Tom1	0.183323
Lbh	0.217567		Ndufs8	0.183317
Stk24	0.217441		Irgm1	0.183292
Gcat	0.217223		Tars	0.183272
Fam108c	0.217181		Slc2a1	0.183261
Necap2	0.217118		Ern1	0.1832
Vav2	0.217049		Rusc1	0.18314
Pold2	0.216978		Nek6	0.183103
Phf1	0.216934		Blzf1	0.183101
Elovl1	0.216854		Rps4x	0.183058
Smcr7l	0.216793		3230401D17Rik	0.183039
Maea	0.216767		Tubb2a	0.183
Tbc1d10a	0.216687		Wdr45l	0.182872
Sh2b1	0.216656		Dbi	0.18278
Ube2n	0.216643		Ppme1	0.182647
Sar1a	0.2166		Mrpl17	0.182561
1300018I17Rik	0.216568		Smad2	0.182545
Insig1	0.216564		Romo1	0.1825
Fam40a	0.216554		Ppia	0.182463
Fam193b	0.216452		Glod4	0.182458
Ppp6r3	0.216401		Gpr89	0.182367
Lamc1	0.216378		Atp6v1g1	0.18234
Tmem43	0.216375		Tor1a	0.182338
Pip4k2b	0.216325		Mpp1	0.182295
Map1lc3a	0.216315		Atp2a2	0.182295
Thop1	0.216173		Arhgdib	0.182233
Tmem9	0.216148		Dynll1	0.182143
Ppfia1	0.216139		Tmub2	0.182117
Setdb1	0.216075		Atp6ap2	0.182092
Ddah2	0.216068		Ankrd46	0.182049
Fiz1	0.216047		Rnft1	0.18191
Tm7sf2	0.215999		2610030H06Rik	0.181845
Ier2	0.215888		Eif1	0.181815
Leprotl1	0.215851		Gde1	0.181777
Arhgef17	0.215823		Mtmr6	0.181733
Adam17	0.215772		Cndp2	0.181691
Iqsec1	0.215722		Bre	0.181662
Ppard	0.215709		Pdpk1	0.18159
Ubfd1	0.215673		Creg1	0.181545
Tap2	0.215667		Myl12b	0.181476
Flot1	0.215654		Hist1h2bc	0.181396
Mef2d	0.215652		Tmem167b	0.181351
Bcl9	0.215651		Lyn	0.181264
Gtf3c1	0.215606		Echdc1	0.18122
Myst2	0.215602		Hspa1b	0.181201
Rtn3	0.215595		Snx9	0.18118
Ltbr	0.215583		Mbnl2	0.181028
Mrpl4	0.215516		Gm2a	0.180989
Sipa1	0.215502		Qars	0.180986
Dpagt1	0.215494		Pank3	0.180933
Abr	0.215406		Hiatl1	0.180778
Tkt	0.215382		Ctsh	0.180757
Timm17b	0.215337		Cd302	0.180756
Ptpn1	0.215272		Sirt2	0.18074
Rdbp	0.215259		Ppp1r11	0.18073
Pdxp	0.215196		Wsb2	0.180728
Sema4d	0.215185		Azin1	0.180644
C330019G07Rik	0.215141		Gosr1	0.180589
Gm16517	0.215095		Hsd17b4	0.180568
Rhob	0.214978		9430016H08Rik	0.180562
Ncs1	0.21497		Psma4	0.180544
2310004N24Rik	0.214951		Fbxo18	0.180538
Fibp	0.214827		Tpp1	0.180507
Cand1	0.214773		Anxa2	0.180491
Yars	0.21464		Tax1bp1	0.180465
Loh12cr1	0.214562		Mterfd1	0.180459
Slc12a4	0.214539		2410001C21Rik	0.180439
Ikbkb	0.214424		C78339	0.180435
Plod1	0.214414		Atxn10	0.18043
Tmem134	0.214309		Atp5f1	0.180378
Zdhhc18	0.214251		Ngdn	0.180367
Coro7	0.214187		Tmem64	0.180269
Tnpo3	0.214168		Gpx4	0.180258
Kif21b	0.214164		Hmox2	0.180255
Phpt1	0.214113		Dr1	0.180254
Epb4.1l1	0.214089		Vamp4	0.180214
R3hdm2	0.214073		Far1	0.180158
Pcbp3	0.214047		Srgn	0.180157
Capn5	0.213988		Rab28	0.180104
Lpcat4	0.21398		Txn1	0.180082
Ergic1	0.213952		Rai12	0.180066
Zfp358	0.213945		Rps2	0.179998
Ifrd2	0.213887		Wdr77	0.179987
Snapc2	0.213883		Itgb1bp1	0.179971
Med15	0.21388		Naglu	0.179944
Nrd1	0.213879		Galnt2	0.179931
Sars	0.213829		Slc35a2	0.179886
Sufu	0.213804		Trabd	0.179868
M6pr	0.213618		Atg4b	0.179834
Zfpm1	0.213611		Psmc4	0.179801
Trim3	0.213576		Psma1	0.179797
Fam65a	0.213498		Gng10	0.179786
Rbm19	0.213473		Rpl6	0.179769
Sidt2	0.213394		Obfc2a	0.179752
Spg7	0.213374		Hmbs	0.179709
Pafah1b3	0.213293		Rundc1	0.17968
Zbtb45	0.213239		Rfk	0.179678
Ccdc12	0.213176		Ghitm	0.179644
Lig1	0.213142		Wasf2	0.179516
Bcam	0.212967		Snf8	0.179474
Ell	0.212959		Smu1	0.179454
Spr	0.212877		Ppp6c	0.179452
Ccnk	0.212855		Anapc16	0.179413
Arpc1b	0.212849		Timm23	0.179401
Polr3c	0.212835		Nubp1	0.179386
Zfp64	0.212803		D6Wsu163e	0.179366
Poc1b	0.212689		Tceal8	0.179309
Inppl1	0.212598		Trappc1	0.179308
Flnb	0.212584		Gabarapl1	0.179302
Smtn	0.212574		Ndufb6	0.179301
Wdr41	0.212481		Pqlc2	0.179158
Morc2a	0.212324		Edem3	0.179061
Tpm3	0.212293		2010109K11Rik	0.179034
Ano8	0.212236		Mars	0.178933
Qrich1	0.21217		Eef1b2	0.178896
Tbc1d17	0.212112		Hmgcr	0.178746
Letmd1	0.212054		Actn4	0.17861
Gpi1	0.212028		Pde6d	0.178589
Rnf5	0.212006		Decr2	0.178566
AI846148	0.212005		Tox4	0.178535
Ahcyl1	0.211943		Atp6v1c1	0.178479
Drg2	0.211863		Sirt7	0.178433
Pkmyt1	0.21186		Cog8	0.178396
Siah2	0.211857		Ccng1	0.178347
Ubl7	0.211853		Krcc1	0.1783
Klhl26	0.211806		Mfsd1	0.178289
Slc29a1	0.21178		Rnf19b	0.178284
Abcb10	0.211765		Spg20	0.178249
Tpcn1	0.211753		Rhoc	0.178161
Lrrc14	0.21175		Ctage5	0.178138
Cfl1	0.211725		Atg13	0.178039
Ttpal	0.211686		Zfp672	0.178037
Tsc22d4	0.211675		Rpl8	0.178001
Aldoa	0.211561		l7Rn6	0.17799
Mapre1	0.211438		Sft2d2	0.177984
Bckdk	0.21143		Ppa1	0.177913
Copa	0.211383		Ly6a	0.177891
Ppil2	0.211362		Ubqln1	0.177789
Rarg	0.21135		Tmem5	0.177736
Lemd2	0.211201		4933433P14Rik	0.177685
Sf3b4	0.21113		Cyb5b	0.177652
2210016L21Rik	0.211013		Yipf4	0.177625
Aaas	0.211001		Atp1a1	0.177595
Wsb2	0.211		Pmm2	0.177574
Zdhhc4	0.210963		Gnb2l1	0.177552
Elk1	0.210932		2310004I24Rik	0.177532
Cenpt	0.21088		Cyba	0.177495
Noc2l	0.210726		Pgam1	0.177484
Arrb2	0.210674		Pvr	0.177483
Lmo4	0.210654		Ier3	0.177365
Stat2	0.210593		Tmem19	0.17736
Casp9	0.210587		Ly96	0.177359
Mlx	0.21057		Id2	0.177301
Plekhm2	0.210495		Rnf215	0.177293
Wdr24	0.210412		Rpl22l1	0.17725
Arrb1	0.210409		Cd44	0.177248
Aip	0.210289		Hnrnpc	0.177217
Sh3bp5l	0.21026		Ndrg1	0.177208
Gpr56	0.210246		Becn1	0.177172
Vars2	0.210223		Map2k3	0.177169
Lmna	0.210149		Ddx54	0.177094
Zmynd8	0.210046		Tada1	0.17707
Fzd2	0.210038		BC003331	0.176889
Lrfn4	0.210021		Sat1	0.176888
Gsr	0.209962		Rhob	0.17688
1500010J02Rik	0.209955		Tirap	0.176863
Adipor2	0.209923		Necap2	0.176848
Pim2	0.20992		Wfs1	0.176845
Gpd1l	0.209917		Ap2b1	0.176834
Surf4	0.209912		Scamp3	0.176806
Jup	0.20984		Rexo4	0.176802
Mpv17l2	0.20977		Cox19	0.176779
Gmeb2	0.209749		Anapc2	0.176747
Srp68	0.209729		Gstp1	0.176738
Dip2b	0.209659		4921524J17Rik	0.176678
Fam168b	0.209591		Erlin1	0.176602
Pdgfb	0.209562		Skp1a	0.176561
Ugcg	0.209554		Tmem135	0.176414
Ppm1f	0.209518		Stip1	0.176385
Josd1	0.209504		Usp33	0.176378
Itga3	0.209497		Slc25a1	0.176347
Sdc3	0.209359		Psmb1	0.176329
Sh3pxd2b	0.209328		1810013L24Rik	0.176292
Map2k3	0.209311		Rab32	0.176284
Rab24	0.209236		Fbxo22	0.176185
Arhgef10l	0.209172		Rpl3	0.17609
Fbl	0.209168		Erlin2	0.176049
Fbxl19	0.209136		Tceb3	0.175989
Acox1	0.209108		Gorab	0.175986
Sars2	0.209065		Caprin1	0.175927
Sertad2	0.208998		H1f0	0.175911
Rprd1b	0.208954		Med8	0.175879
1700017B05Rik	0.208899		Dynlrb1	0.175826
Zbtb22	0.208855		Rabgef1	0.175804
ORF19	0.208809		Appbp2	0.175767
Slc25a11	0.208806		Ufd1l	0.175767
Gltscr2	0.208793		Pes1	0.175764
Anapc7	0.208777		Ap2m1	0.175742
Abhd8	0.20875		Aacs	0.175691
Ptk7	0.208723		Hsbp1	0.175674
BC003266	0.208708		N4bp1	0.175645
Cnn2	0.208665		Kif5b	0.17564
Bahcc1	0.208567		Fkbp5	0.175624
Dffa	0.208548		Cpd	0.175539
Prr24	0.208519		Rnf130	0.175345
Llgl1	0.208515		Pex13	0.175321
Entpd6	0.208421		Ptplb	0.175237
Shb	0.208339		Entpd7	0.175059
Zfp598	0.208337		Alox5ap	0.175044
Zfp653	0.208279		Echs1	0.175009
B4galt5	0.208184		Cyb5r3	0.174992
Hs2st1	0.208172		Gyg	0.174976
Tmed9	0.208159		Tgfbi	0.174958
Nprl3	0.208136		Sumf1	0.174867
Smpd1	0.208104		Tbk1	0.174858
Phc1	0.208077		Gabarapl2	0.174847
Dcp1a	0.208065		Rabep2	0.174769
Atf5	0.208064		D19Wsu162e	0.174765
Aldh18a1	0.208042		Ap2s1	0.174691
Atp6v0a2	0.207929		Zmpste24	0.174623
Ubxn6	0.207874		Rufy1	0.17457
Sfswap	0.20787		Psmd6	0.174522
Map4k2	0.207833		Rpl15	0.174521
Pddc1	0.207802		Fam43a	0.174502
Gabarap	0.207782		Minpp1	0.174497
Spata2	0.207781		Mtpap	0.174419
Tmem101	0.207755		Gnptab	0.174384
Cltb	0.207755		Papd4	0.174373
Msto1	0.207604		Pomgnt1	0.174352
Dolpp1	0.207585		Mesdc2	0.174247
Smg7	0.207523		Rnf115	0.174181
Raly	0.207476		Tpd52	0.174161
Atg2a	0.207471		Stx8	0.174074
AW555464	0.20747		1110031I02Rik	0.174064
Dlg1	0.207433		Nupr1	0.174028
Clic1	0.207421		Vcp	0.173994
Egln1	0.207344		Dpm2	0.173955
Lin37	0.207295		Gtf2e2	0.17393
Nat15	0.207288		Ctnna1	0.173899
Polr2a	0.207256		2310045N01Rik	0.173883
Slc39a3	0.207237		Tradd	0.173882
Txn2	0.207227		Wdr61	0.173873
Sema3f	0.207089		Cttn	0.173843
Nolc1	0.207073		Alg11	0.173814
Hipk1	0.206982		Slc39a14	0.173803
Mllt6	0.20696		Sdhc	0.173697
Crtc3	0.206917		9530068E07Rik	0.173644
Abcf2	0.206867		Ampd2	0.173626
Nol9	0.206782		Pcyt1a	0.173587
Napa	0.206723		Yrdc	0.173581
Gtpbp6	0.206689		Atp5c1	0.173525
Snx27	0.206648		Il2rg	0.173477
Zfp362	0.206627		Sgpp1	0.173414
Ewsr1	0.206541		Ddx28	0.173362
Klf3	0.206446		Ube2g1	0.173319
Arhgap23	0.206354		Aldh18a1	0.173302
Ndst2	0.206302		Jkamp	0.173213
Gramd1a	0.20623		Arpc1a	0.1732
Ckap4	0.206207		Nbr1	0.173177
Mbd6	0.206179		Itpripl2	0.173167
5930434B04Rik	0.206161		Rraga	0.173063
Calu	0.206116		Crlf2	0.172957
Anapc1	0.206115		Dnajc1	0.172949
Igf2r	0.206028		2410003K15Rik	0.172889
Ext2	0.205992		Tsen34	0.172855
Eftud2	0.205897		Cmas	0.172816
Raf1	0.205873		Vps24	0.172793
Wdr90	0.205766		Slc36a1	0.172777
Ash2l	0.205684		Nfkbia	0.17272
Mettl1	0.205675		Maged1	0.172715
Fancg	0.205619		Qsox1	0.172639
Tmco6	0.205336		Gnb2	0.17263
Spred2	0.205308		Ap1g1	0.172593
Pex6	0.205275		Eea1	0.172556
Snx12	0.205269		Nrbp1	0.172508
Copz1	0.205227		Ppm1m	0.172504
Ucp2	0.205202		Cldnd1	0.172502
Adamts10	0.205193		Ormdl1	0.172495
Commd10	0.20516		Slc9a6	0.172493
9430023L20Rik	0.205122		Dctn6	0.172471
Agpat4	0.205066		Zfp36l1	0.172459
Letm1	0.204829		Acad11	0.172434
Pigt	0.204791		3110040N11Rik	0.17242
Map3k4	0.204791		Mcts1	0.172416
Txnrd1	0.204754		Rab21	0.172409
Ltbp4	0.20463		H6pd	0.172377
Galnt10	0.204597		Asns	0.172207
Ubqln1	0.204568		Vps53	0.172151
Tnks1bp1	0.204543		Psmd10	0.17214
Rgp1	0.204466		Crot	0.17214
Hnrnpul2	0.204425		Rpl7a	0.17212
Usf1	0.204336		Gorasp1	0.172103
Slc15a4	0.204284		Apba3	0.172084
Rnpepl1	0.204261		Ece2	0.172077
Ctdsp2	0.204249		Sys1	0.172066
Chpf	0.204233		Cyb561	0.17205
Rgs12	0.204205		Pigm	0.171922
Tubgcp3	0.20415		Tmem85	0.171882
Pskh1	0.204141		Asb8	0.171861
Atp6v0b	0.204099		Clu	0.171858
Def8	0.204014		Sh3bgrl	0.171805
Epn2	0.203953		Snx7	0.171743
Dcaf7	0.203952		Atp5h	0.17168
Osbpl5	0.203935		Ccdc126	0.171654
Rrp9	0.203844		Zfp110	0.171591
Hnrnpf	0.20368		Gzf1	0.171546
Mical3	0.203658		Srd5a3	0.171544
Ino80	0.203627		Tcea1	0.171477
Hdgfrp2	0.203484		Slc39a11	0.171443
Pabpc4	0.203453		Clp1	0.171428
Zc3h4	0.203436		Kti12	0.171287
1110018G07Rik	0.203431		5033414D02Rik	0.171202
Ppp2r1a	0.203406		Vasp	0.171196
Tmem97	0.203348		Slc39a9	0.171189
Egln2	0.203309		Osbpl9	0.171185
Stat5a	0.203302		Rcn1	0.171129
Ddx19a	0.203233		1810027O10Rik	0.171112
Whsc1	0.203167		Dpp7	0.171056
Ets2	0.203149		Tiparp	0.171012
Alg12	0.20312		Plscr1	0.17099
Rnf19b	0.203087		Tsta3	0.170979
Mesdc1	0.203047		Dusp11	0.170935
Ier5l	0.202998		Fkbp14	0.170918
Ezr	0.20298		Pwp1	0.170845
AU040320	0.202979		Rpl13a	0.170787
Gpr137	0.202943		Ap1s1	0.170766
Dus3l	0.20286		Uqcrc2	0.170759
Kdm6b	0.202839		Arfgap1	0.170754
Itprip	0.202828		Vps37c	0.170706
Rhbdf1	0.202806		Gtf2b	0.170651
Hadha	0.202729		Eef1a1	0.170644
Mink1	0.202723		Tmx1	0.170625
Psmd13	0.202718		Tob1	0.17062
Tbl2	0.202688		Usp16	0.170561
Gemin7	0.202643		Il4ra	0.170527
Junb	0.202619		Tnip1	0.170511
Fam168a	0.202615		Hsdl2	0.170497
Pmm1	0.202607		Azi2	0.170474
Stk25	0.202494		Zdhhc5	0.170406
Ksr1	0.202489		Ift52	0.170404
0610010K14Rik	0.202475		Galnt4	0.170383
Ctdp1	0.202459		Higd2a	0.17036
Tom1l2	0.202416		Cript	0.17031
Pqbp1	0.202392		Phyh	0.170294
Reep5	0.20237		Sugt1	0.170275
Asb6	0.202335		Comt1	0.170271
Sh3bgrl3	0.20227		Psme1	0.170246
Sdhc	0.202265		Golga2	0.170226
4933407C03Rik	0.202247		Ppp4r1	0.170224
Cd99l2	0.202238		Chchd2	0.170209
Mad1l1	0.202217		Nfu1	0.170193
Gna13	0.202207		Serpinb6a	0.17018
Polr1a	0.202181		Praf2	0.170165
Tsen34	0.202165		Alg3	0.170134
Impdh1	0.202104		Cmtm3	0.170129
Rps6ka2	0.201991		Gtpbp4	0.170119
Qsox1	0.201937		Ptpn1	0.170099
Ppp1r11	0.201888		Ppt2	0.170099
Rcc1	0.201866		Ctdsp2	0.170025
Nacc2	0.201817		Mmadhc	0.170018
Dab2ip	0.201806		Kars	0.169971
Ulk1	0.20179		Lgals8	0.169969
Gmppa	0.201759		Znrd1	0.169966
Slc6a9	0.2017		Aldh3a2	0.169964
Snapc4	0.201616		Icam1	0.169953
Npepps	0.201597		Herpud2	0.169932
Npdc1	0.201523		Mbtps1	0.169894
Hmg20a	0.201487		Acadvl	0.16981
Emd	0.201478		Psmb2	0.169775
2310003H01Rik	0.201472		2010321M09Rik	0.169766
Nup62	0.201367		Mtpn	0.169737
Fam195b	0.201282		Cd47	0.169692
Vat1	0.201273		Pdxdc1	0.169678
Lig3	0.201272		Tra2b	0.169668
Ttc15	0.201264		Eif4a2	0.169664
Armc6	0.201191		P4ha2	0.169646
Paqr4	0.201159		Dnttip1	0.169627
Ctdspl	0.201134		Ints5	0.169623
Ints3	0.201111		Prdx3	0.16959
Ttc7b	0.201109		Blvra	0.169528
Baiap2	0.201102		Cct6a	0.169502
Zfp646	0.201049		1110004F10Rik	0.169484
Slc39a9	0.201026		Pgcp	0.169447
BC037034	0.200954		Pramef8	0.169426
Thoc4	0.200936		Zfp869	0.169248
Dnmt1	0.2009		Psmd4	0.169221
Zfyve1	0.200883		Ahsa1	0.169207
Cxxc5	0.200829		Atp13a1	0.16906
Ckap5	0.200647		Pold4	0.169034
Tbc1d2b	0.200625		Dennd5a	0.169017
Gabbr1	0.200586		Mpv17	0.16895
Vapb	0.200571		Fam119a	0.16895
Rbfox2	0.200526		Csgalnact2	0.168944
Xylt2	0.200418		Mrps12	0.168938
Zfp512	0.200417		Slc36a4	0.168852
Aldoc	0.200399		Farsb	0.168837
Irak1	0.200341		Fundc1	0.168826
Nbeal2	0.200312		Wbp5	0.168807
Lass4	0.200302		Orai1	0.168789
Arfip2	0.200197		Med27	0.168746
Taf5l	0.200189		Nop16	0.168741
8430419L09Rik	0.200172		2008-03-01	0.168736
Whsc2	0.200154		Ndufaf1	0.168711
Rgs3	0.200147		Mef2a	0.168692
Mtmr12	0.200104		Cox18	0.168641
Prkar1a	0.200067		Pgap2	0.168614
4933426M11Rik	0.200065		Tspan14	0.168603
Emp2	0.199986		Tapbp	0.168597
Katnb1	0.199964		Slc35a1	0.168578
Sephs1	0.199926		Rps27a	0.168561
Vps4a	0.199922		Lima1	0.168526
Pou2f1	0.199859		Zfp622	0.168495
Pcbp1	0.199777		2007-09-01	0.168473
Tcf20	0.19974		Zfp410	0.168443
Slc45a4	0.199643		2009-09-01	0.16842
Abcc1	0.199607		Phc2	0.168419
Acvr1b	0.19953		Bfar	0.168359
Tmc6	0.199495		Thap1	0.168342
Ywhae	0.199473		Psat1	0.168308
Arf4	0.199412		Atp1b3	0.168205
Ddx41	0.199391		Rpl19	0.168103
Agrn	0.19937		Tusc3	0.168066
2310011J03Rik	0.199323		Zfp637	0.16797
Cdk5	0.199307		Ppcs	0.167921
Nr2f6	0.199252		Stard3nl	0.167916
Nudt14	0.199247		Psmd11	0.16787
Lmnb1	0.199226		Hdac3	0.167829
Pum1	0.199224		Dpp3	0.167808
Gga2	0.19919		Mfap3	0.167804
Pex14	0.199166		Klraq1	0.167761
Aspscr1	0.199154		Arfgap2	0.167745
Slc25a22	0.199134		Tapbpl	0.167707
Gopc	0.199132		Coro1b	0.167707
Jak3	0.199114		Pls3	0.167614
Slc41a1	0.198925		Myc	0.167546
Plxna3	0.19892		Tlr4	0.167546
Trp53i11	0.19881		Lxn	0.167545
Kctd20	0.198703		Ormdl3	0.167483
Hsdl1	0.198671		Eif3c	0.167463
Mybbp1a	0.19864		Tab2	0.167407
1810008A18Rik	0.198626		Plekha3	0.167405
Marcksl1	0.198562		3110002H16Rik	0.167398
Serpinh1	0.198495		Rps7	0.167395
Rhobtb2	0.198493		Eif2b2	0.167395
Ppil1	0.198472		Ndufa9	0.167374
Lsr	0.198462		3110003A17Rik	0.167332
Prpf4	0.198434		Stard5	0.167304
Fbxo42	0.198332		Srp19	0.167271
Fbxo21	0.198325		Capn2	0.167264
Stxbp2	0.198215		Tmbim6	0.167258
Ccdc71	0.198188		Bnip3	0.167122
Cdkn2aipnl	0.198119		Fam105b	0.167049
Eral1	0.198106		Pprc1	0.167029
Tut1	0.198098		Pja2	0.16702
Fis1	0.19809		Jdp2	0.167017
Vps11	0.198074		Trf	0.166962
Mapk11	0.198002		Snap47	0.166958
Polr3d	0.197994		Psmb5	0.166922
Tmem39b	0.197938		Heatr5b	0.166909
Gm672	0.197834		Ndnl2	0.166901
Dcps	0.197784		Pnpla8	0.166861
Odf2	0.197782		Eef1e1	0.166806
Dact3	0.19774		AW209491	0.166801
Litaf	0.197725		S100a13	0.166797
Thoc5	0.19766		Pex3	0.166778
Apeh	0.197655		Rpl12	0.166773
Zfp865	0.197643		Lmbrd1	0.166767
Plagl2	0.197607		Pcyox1	0.166758
Irf3	0.197562		Ovca2	0.166738
Nadk	0.197545		Shc1	0.166729
Vac14	0.197494		Fam120a	0.166718
Zswim1	0.197465		Pccb	0.166694
Ilvbl	0.197435		Fdx1	0.166671
AA881470	0.19741		S1pr2	0.166628
Rbm22	0.197386		Gadd45g	0.166611
Cap1	0.197386		Arl5a	0.166604
Aarsd1	0.197343		Arfip2	0.166591
Cct7	0.197286		Cct2	0.166563
Pwwp2b	0.19725		C3	0.166542
Slc36a1	0.197242		Dtnbp1	0.166395
Smad7	0.197196		Mapre2	0.166324
2310014H01Rik	0.197164		Cd14	0.166303
Gga3	0.197153		Mapkapk2	0.166264
Ppp1r15b	0.197067		Rnf14	0.166228
Plcg1	0.196991		Fabp5	0.166199
Shmt2	0.19689		Ero1lb	0.166198
Hdac10	0.196877		Mrpl19	0.166182
Suv39h1	0.196872		Pnrc1	0.166175
Arvcf	0.196843		Fdft1	0.166145
Sort1	0.196815		Tm7sf3	0.166133
Eif4enif1	0.196779		Poldip3	0.16611
Elp3	0.196758		Fkbp15	0.166097
Srd5a3	0.196748		Rab3d	0.166096
Efemp2	0.196721		Mul1	0.165983
Plk1	0.196645		Flii	0.165945
2410016O06Rik	0.196563		Acer3	0.165924
Mrps5	0.196407		Emilin1	0.165881
Pi4ka	0.196386		Txnl4a	0.165878
Depdc5	0.196367		Sharpin	0.165846
Arfgap1	0.196362		Dpf2	0.165823
Zbtb12	0.19636		Btg1	0.165817
Hipk2	0.196286		Abhd13	0.165812
Tbrg1	0.196221		Eif3b	0.165745
Ptprj	0.196209		Dars	0.165675
Top3b	0.19601		Ndufa3	0.165591
Lass5	0.196007		Mki67ip	0.165538
Rgmb	0.195983		Ei24	0.165536
Phldb1	0.195964		Psmc5	0.165477
Pdlim2	0.195911		Fkbp11	0.165402
Zfp280b	0.195856		Cat	0.165395
Scd1	0.195843		Cox4i1	0.165348
Eif4a3	0.195815		Pfn1	0.165306
St3gal4	0.19578		Bach1	0.16527
Efnb1	0.195779		Nudcd2	0.165224
Wdr13	0.195719		Snx5	0.16521
Arhgap27	0.195705		Isg20	0.165193
Ttc7	0.19564		Lnx2	0.165159
Numbl	0.195587		Arhgdia	0.165009
Dpysl2	0.195482		Cstf3	0.164957
2500003M10Rik	0.195359		Lrrc58	0.164943
Zfp787	0.195333		Fkbp9	0.164938
Zfp36	0.195281		Tmem62	0.164876
Ticam1	0.195142		Polr2d	0.164842
Mri1	0.195119		Qpctl	0.164809
Zfp579	0.195102		Chmp6	0.164799
Thoc3	0.195061		Fcgrt	0.164745
Hip1r	0.194926		Rab24	0.164743
Lmf1	0.194921		Gnptg	0.164699
Il4ra	0.194847		Cops4	0.164689
Rin3	0.194814		Sec22a	0.164681
Klf13	0.194806		Rnf41	0.164679
Mon1b	0.19472		Ptpn2	0.16463
Os9	0.194719		Timm17a	0.16458
Zfp142	0.19468		Aldh7a1	0.164518
Uggt1	0.194666		Gmpr2	0.164511
Purb	0.194618		Toe1	0.164494
Senp1	0.1946		Dedd	0.164479
Paxip1	0.194561		Jak1	0.164464
Fem1a	0.194557		Tnfaip8	0.164458
Scmh1	0.194484		Csrp1	0.164313
Myadm	0.194475		Golga3	0.164278
Smc1a	0.194431		Fh1	0.16427
Pck2	0.194428		Adipor1	0.164223
Mrpl37	0.194415		Dguok	0.164217
Kptn	0.194407		Apip	0.164212
Gfod2	0.194401		Cdc16	0.164199
Jak1	0.194329		Galns	0.164088
Nek6	0.194311		2310035K24Rik	0.16399
Pgls	0.194305		Stard4	0.163935
Gle1	0.194267		St7	0.163867
Madd	0.194175		Fbxo28	0.163824
Gusb	0.19417		Nudt22	0.163823
Alg3	0.194046		Klhl5	0.163772
Rnf31	0.194005		2310044H10Rik	0.163761
Zfp592	0.193978		Pin1	0.163755
Bud13	0.193968		Serpinh1	0.163751
Lrfn3	0.193936		Cnih	0.163715
Ing4	0.193891		Tnip2	0.163709
Acsl3	0.193838		Cobra1	0.163664
Pih1d1	0.193806		Slc15a4	0.163662
H1fx	0.193784		Atp6v1d	0.163633
Pmf1	0.193757		Gpr107	0.163597
Prex1	0.193715		Pcsk7	0.163586
Rab11fip4	0.193707		Isoc1	0.163553
Gnptab	0.193703		2210016F16Rik	0.163498
Ranbp9	0.193671		Flot1	0.163437
Dnajb2	0.193644		Sil1	0.163345
Cdc42ep4	0.193561		Ahsa2	0.163279
Camk1	0.19356		Serpinb9	0.163266
Zswim4	0.193535		Pomp	0.163256
Itpk1	0.193525		Sin3b	0.163255
Stard3nl	0.193509		Fam98a	0.163217
Nfkbib	0.193482		Mrps18a	0.163217
Uqcrc1	0.193457		Fbxw11	0.163195
Psme1	0.193397		1200011M11Rik	0.163164
Slc3a2	0.193386		Kat5	0.16316
Pnpla6	0.193384		Mapkap1	0.16316
Tmub1	0.19332		Nsun4	0.163091
Apbb1	0.1933		Fgl2	0.163071
Map3k7	0.193287		Ube2q2	0.163069
Pitpnb	0.193254		Chsy1	0.163065
Wdr4	0.193228		Inpp1	0.163031
Taf8	0.19322		Drg2	0.16285
Pelo	0.193208		Slc25a20	0.162846
Ccdc85b	0.19319		Prmt10	0.162842
Mocs3	0.193168		2510006D16Rik	0.162806
Khnyn	0.193166		Slc39a6	0.1628
Lrp5	0.193127		Myst1	0.162797
Nfkbil1	0.19306		Mrps17	0.162786
Ngfrap1	0.193058		Pigk	0.162785
Slc35b2	0.193003		Zfand2a	0.162784
Slc12a7	0.192973		Hist1h1c	0.16278
Mdp1	0.192709		Rnf34	0.162726
Lrrc42	0.192705		Cgrrf1	0.162668
Rab40c	0.192683		Fcgr2b	0.162661
Tmem214	0.19265		5930434B04Rik	0.162647
Smpd4	0.192633		Ywhag	0.162641
Micall1	0.192609		Ndufb11	0.162638
Ccdc9	0.192447		Tecr	0.162552
Nosip	0.192411		Zfand5	0.162493
Th1l	0.192378		1810037I17Rik	0.162423
Ext1	0.192338		Chmp5	0.162422
Myo1e	0.1923		Mrps18b	0.162413
Kctd13	0.192279		Sbds	0.162389
Zfp828	0.192232		Tcta	0.16231
Exosc2	0.192224		Mrps2	0.162296
Ubr2	0.192218		1110018J18Rik	0.162268
Aph1a	0.192204		Golph3l	0.162256
Gramd4	0.192183		Cpsf3l	0.162198
Unc119b	0.192182		Nif3l1	0.162121
Erp29	0.19217		Itgb1	0.162117
Tab1	0.192071		Zfp207	0.162073
Eya3	0.191993		1110007C09Rik	0.16206
Gart	0.19197		Glipr1	0.162006
Ubap1	0.191963		Plxnb2	0.161975
Zfp36l2	0.191942		Pdlim5	0.161932
Per1	0.191895		Man2b1	0.16193
Zbtb7b	0.19185		Acat1	0.161857
Vhl	0.191785		Cox5a	0.161819
Megf8	0.191714		Hint3	0.161791
5031439G07Rik	0.191709		Lgals3bp	0.161765
Spry1	0.191687		2310011J03Rik	0.161762
Dgkd	0.191679		Rnf114	0.161753
4930471M23Rik	0.191657		Cd68	0.161739
Pdk3	0.191581		Serping1	0.161722
Dlg3	0.191561		Hdac1	0.161714
Cd9	0.191558		Pdk3	0.161711
Cdc42se2	0.191511		Ubxn8	0.161641
Mpdu1	0.191495		Tmx2	0.161601
0610031J06Rik	0.191467		Tsc22d3	0.161589
AI480653	0.191434		Vdac2	0.161572
Tmem127	0.191377		Brp44	0.161526
Gtf2h3	0.191344		Aldoa	0.161521
Rfc2	0.191325		Mmgt2	0.161496
Cs	0.1912		P2rx4	0.161461
Srpr	0.191151		0610010K06Rik	0.161426
Mapkap1	0.191035		Alg14	0.16141
Metrn	0.191019		Uqcrq	0.161386
Rbm14	0.190992		Skap2	0.161383
Mif	0.190903		Gne	0.161333
Plxnb1	0.190857		Slc27a4	0.161304
Ehmt1	0.190846		Sdhaf1	0.161231
Lzts2	0.190799		Asna1	0.161227
Tpra1	0.190794		Slc48a1	0.16107
2310047B19Rik	0.190775		Acadl	0.160989
Tspan9	0.190739		Pabpc1	0.160986
Stim1	0.190721		Cdr2	0.16098
Pigm	0.190601		Kdelc1	0.160955
Slc25a44	0.190592		Nelf	0.160942
Tubg1	0.190527		Ext2	0.160924
Senp3	0.190509		Ccndbp1	0.16092
Prune	0.190483		Irak2	0.160913
Inpp5a	0.19046		Bloc1s2	0.160909
Tufm	0.190413		Ccl9	0.160885
Hnrnpul1	0.19039		Rbbp9	0.160841
Setd8	0.190388		Tmod3	0.160839
Ssr1	0.190377		Sdccag3	0.160835
Phkg2	0.190348		Suclg1	0.160829
Nr2c2ap	0.190319		Ubiad1	0.160828
Adprh	0.1903		Rps9	0.160798
Tmem201	0.190291		Rab14	0.160787
Smad3	0.190288		Lgals1	0.160773
Zfyve27	0.190232		Nsf	0.160715
Bloc1s3	0.190213		Ppp2r5c	0.160685
Ubxn8	0.190176		Utp11l	0.160659
Orai1	0.190146		Atg5	0.16065
Tm9sf1	0.190141		Atp11a	0.160638
Ctxn1	0.190128		Rnf25	0.160635
Dennd1a	0.190125		Dhx15	0.160529
Eif2c1	0.190086		1110002B05Rik	0.160494
Slc25a10	0.190032		Eif2b4	0.160464
Hps1	0.190031		Rars	0.160444
B4galt3	0.189996		Vegfa	0.160296
Zfyve20	0.189908		Rab33b	0.160289
Nedd4	0.189853		Slc25a33	0.160243
Supt3h	0.189852		C1d	0.160187
Psmb5	0.18978		Secisbp2l	0.160163
Rnf145	0.189743		Pafah1b2	0.160124
Slc35e3	0.189677		Pigs	0.160111
Pold4	0.189675		Aldh6a1	0.160086
Rogdi	0.189669		Mknk1	0.160071
Rab22a	0.18965		Zfp623	0.159997
Cx3cl1	0.189637		Cib1	0.159979
Jund	0.189612		1300018J18Rik	0.159971
Adcy6	0.189587		Adam10	0.159968
Pdp2	0.189578		Pex7	0.159903
Gon4l	0.189572		Chac2	0.159879
Ptp4a3	0.189501		Dhx8	0.159848
Snx11	0.189489		Ms4a6d	0.159823
Rad51l3	0.189469		Tex261	0.159704
Camta2	0.189417		Sdhb	0.159672
Srsf2	0.189377		2410015M20Rik	0.159648
Kars	0.189357		Ifitm1	0.159645
Aco2	0.189349		Rit1	0.159609
Sh3bp2	0.189346		Tmsb4x	0.159589
Fbf1	0.189339		Maged2	0.159588
Tmem175	0.189308		Mrps16	0.159586
Unc119	0.189302		Kdelr3	0.159558
Abca7	0.189297		Fam49b	0.15954
Carhsp1	0.189265		Ckap4	0.159526
Ctsd	0.189212		Znfx1	0.159522
Ptcd1	0.189181		Cyc1	0.159425
Cog1	0.189176		Nat9	0.1594
Rras	0.189144		Wdr45	0.159376
Cd47	0.189137		Atox1	0.159371
Alg9	0.189135		Tmem97	0.159331
Upf1	0.189129		Rnf6	0.159311
Rpusd1	0.189119		Rab40c	0.159307
Tmem39a	0.189066		Jmjd6	0.159272
Fbxl15	0.189054		Orai3	0.159271
Wbscr16	0.189036		Slc9a3r1	0.159267
Pitpnm2	0.189034		Slc25a32	0.159187
Gys1	0.189025		Raf1	0.159176
Bcl7b	0.189003		B4galt1	0.159173
Atf4	0.188909		Psmb8	0.159147
Nup93	0.188899		Cryzl1	0.159073
Twsg1	0.188814		Mfge8	0.15902
Sp2	0.188731		Dnajc12	0.158966
Slc37a3	0.188696		Psmd7	0.158956
Casp2	0.188587		Gtf2f2	0.158954
Snf8	0.188577		Fam96b	0.158952
Stk35	0.188563		1110005A03Rik	0.158908
Npepl1	0.188546		Taf12	0.158886
Arl2	0.188525		Por	0.158878
Dlg4	0.188518		Imp4	0.158866
Stoml1	0.188499		Lsm14a	0.158841
Hdlbp	0.188432		Cdk7	0.158815
Syngr2	0.188358		Psmc3	0.158808
Spna2	0.188343		Itgav	0.158779
Pex26	0.188246		Renbp	0.158772
Znf512b	0.188246		Gla	0.158757
Dhrs13	0.188246		Suox	0.158731
Nup133	0.188229		Naca	0.158683
Gpc1	0.188224		Tm6sf1	0.158675
Ptk2b	0.188136		Cldn12	0.158667
Axl	0.188131		Dcun1d5	0.158583
Thrap3	0.188119		Rnf7	0.158578
Hif1an	0.18807		Aldh9a1	0.158532
Klc4	0.187991		Ndufb9	0.158495
E130309D02Rik	0.187949		Fam3a	0.158476
Pcgf2	0.187945		Immp1l	0.158464
Ralbp1	0.187869		Fn1	0.158413
Mast2	0.187805		Eef2	0.158406
Tysnd1	0.187803		Pppde2	0.158398
Tmed1	0.187762		Cbfb	0.158376
Gba2	0.187724		Mxd4	0.158332
Copg2	0.187615		Urgcp	0.1583
Hip1	0.187604		Gabpa	0.158293
Igsf3	0.187601		Tle1	0.158284
Gpsm3	0.187545		Tcirg1	0.158259
Irf2bp2	0.187351		BC017158	0.158244
Chst12	0.187279		Rp2h	0.158223
Xab2	0.187177		Atg4a	0.158184
Mcm3ap	0.187167		Gsdmd	0.158107
BC018242	0.187157		Socs5	0.15809
Daxx	0.187154		Nck1	0.15798
Nudc	0.187152		Ikbkg	0.157953
Baz2a	0.187135		Chpt1	0.157951
Rfxank	0.187126		Med28	0.157889
2410131K14Rik	0.187013		Pdhb	0.15787
Rbms2	0.186925		Agl	0.1578
Mapre3	0.186787		Zfp187	0.157798
Fam134c	0.186781		S100a1	0.157779
Nlgn2	0.186722		Leng1	0.157766
Camk2g	0.186712		Peci	0.157766
Anxa11	0.186711		Atl3	0.157739
Fmnl3	0.18667		Cpne3	0.157569
Pafah1b1	0.186654		Rapgef2	0.157545
Agpat1	0.186654		AU022252	0.157481
Spg11	0.186573		Ikbip	0.15747
Tdp1	0.186545		Calm2	0.157468
Pgam1	0.186533		Casp1	0.15745
D17H6S56E-5	0.186514		Shfm1	0.15744
P4ha1	0.186485		Ap3d1	0.1573
Mospd3	0.186482		Utp6	0.157218
Leng8	0.186341		Pgd	0.157203
Immt	0.1863		Cog2	0.157148
Micall2	0.186203		Fbxw8	0.15709
BC005624	0.186167		Ncbp2	0.157045
Trim35	0.186156		Patl1	0.157033
Brd1	0.186082		Gch1	0.157031
Idh2	0.186061		Tpi1	0.157007
Myst3	0.186034		Zfp120	0.157007
Foxj2	0.185981		Rhbdd1	0.156973
Plekha5	0.185973		Tor1b	0.156962
Hn1l	0.185969		Akt2	0.156956
Nck2	0.185929		Psma6	0.156949
Lepre1	0.185916		Gnb5	0.156925
Ghdc	0.185875		Scand1	0.156922
Rps6kc1	0.185849		Tubb6	0.156908
Lman2l	0.185827		Trip4	0.156879
Lfng	0.185823		2310003C23Rik	0.156875
Arl6ip5	0.185808		1110012L19Rik	0.156871
Get4	0.185711		Atp5g3	0.15687
E130303B06Rik	0.18569		Lrrc8a	0.15685
Zfp319	0.18567		Pi4k2a	0.156784
Relb	0.185545		Itgb2	0.156773
Pura	0.185543		Mvd	0.156772
Prelid1	0.185522		Ddt	0.156704
Pdcd7	0.185459		Etfdh	0.156675
Spsb3	0.185424		Scyl3	0.156673
Pigu	0.185407		Rps6	0.156663
Eif6	0.185272		Ehd1	0.156647
Ankrd13b	0.185262		Fam173a	0.156624
Trib1	0.185188		Glipr2	0.156622
Parp1	0.185156		4833439L19Rik	0.156601
Rxra	0.185139		Cflar	0.156597
Med27	0.185105		Irf9	0.156586
Ctnnb1	0.185068		Flad1	0.156551
Haus7	0.185053		Gpkow	0.156496
Sec16a	0.185043		Gtf2e1	0.156437
Zfp516	0.185022		Cyth1	0.156346
Agfg2	0.185006		Rnf11	0.156286
Nup50	0.184993		Ipo4	0.156284
Tgif2	0.184926		Rpl11	0.156238
Vps33a	0.184798		Rpl32	0.15622
Psmb2	0.184721		Mrps14	0.156172
Gnpat	0.184688		Secisbp2	0.156144
Hexdc	0.184685		Socs2	0.15614
Rab3d	0.18464		Taz	0.156112
Elovl5	0.184633		1190002N15Rik	0.156101
9830001H06Rik	0.184632		2410004B18Rik	0.156089
Snn	0.184565		Eid1	0.156072
Naa10	0.184544		Pcmt1	0.15606
Usp19	0.184497		Pros1	0.156039
Slc38a7	0.184479		E430025E21Rik	0.156034
Mgea5	0.184432		Acot8	0.155965
Heatr5b	0.184421		Galt	0.15589
Toe1	0.184395		Dnaja2	0.15585
2810428I15Rik	0.184374		Ndufaf3	0.155848
Slc6a8	0.184354		Ube2d2	0.155828
Cnot8	0.184328		Glrx3	0.155816
Tmem183a	0.184302		1110059G10Rik	0.155721
Fam20b	0.184286		Sema4a	0.155715
Ncapd2	0.184279		Ing4	0.155653
Mcm3	0.184239		1190005F20Rik	0.15563
2510006D16Rik	0.184234		Tap2	0.155624
2400003C14Rik	0.184234		Ecm1	0.15555
Arhgef18	0.184134		Fam50a	0.155545
Ly6e	0.184121		Zdhhc6	0.155542
Cox4nb	0.184027		Mad2l2	0.155533
Frmd6	0.184011		Cpeb4	0.155408
Sgsm3	0.183974		Ddx17	0.155401
2008-09-01	0.183973		Triap1	0.155349
Agpat3	0.183948		Ldha	0.155318
Kdm1a	0.18393		1500032L24Rik	0.155309
Fkbp5	0.183872		Cnn3	0.155274
Sh3bp1	0.183864		Btf3	0.155238
Sys1	0.183784		Stim2	0.155224
Gtf2f1	0.183763		Dennd4c	0.155214
Zfp692-ps	0.183756		Bscl2	0.155168
Gltp	0.183742		Psmb3	0.155156
Rab5b	0.183665		Slc41a1	0.1551
Pola2	0.183645		Slc35a5	0.155094
Gmppb	0.183636		Pfdn5	0.155068
Ptgfrn	0.183616		Klf6	0.155067
Bag3	0.183578		Tbc1d20	0.155065
Pomt2	0.183501		Cops5	0.155054
Uhrf1	0.183476		Ikzf5	0.15503
Hspg2	0.183426		Fam120b	0.155017
Sap30bp	0.183412		Rps8	0.155015
Gtf3c5	0.183397		Slc29a1	0.155
Ppp1r16a	0.183384		Slc25a17	0.154934
Brms1	0.183366		0610011F06Rik	0.15488
Itga5	0.183356		Rab35	0.154837
Wdr18	0.183324		Nme1	0.154824
Plekhm1	0.183256		Elovl5	0.154811
Notch3	0.183252		Gna13	0.154777
Clcn7	0.183207		Ube2v1	0.154716
Recql5	0.183173		Fam114a2	0.154697
5430437P03Rik	0.183149		Zfp706	0.154695
Nfkb1	0.183132		Ano10	0.154652
Rnpep	0.183126		Mrpl32	0.154632
Zc3hc1	0.183066		Cycs	0.154594
Thra	0.183022		Fam58b	0.154593
Ankrd11	0.182969		E130311K13Rik	0.154589
Nfrkb	0.182878		Fcgr3	0.15454
Naga	0.182873		Ttc35	0.154534
Shoc2	0.182804		Arsa	0.154516
Arrdc1	0.182785		Stat1	0.1545
Marveld1	0.182781		Gphn	0.154421
Plp2	0.182779		0610007P22Rik	0.154401
Dlst	0.182775		Aff4	0.154393
Slc25a25	0.182759		Fam129a	0.154364
1810031K17Rik	0.182754		Dera	0.154347
Tanc1	0.18268		Kctd21	0.154326
Dctn5	0.182648		Ptpla	0.15432
Ormdl3	0.182638		Aimp2	0.154318
Ino80b	0.182604		Irak4	0.154285
Dalrd3	0.182599		Stxbp3a	0.154206
Tmcc2	0.182591		Pitpnb	0.154206
Creb3l2	0.18259		Rab8b	0.154149
Sphk2	0.182551		Lims1	0.154112
Zfp316	0.182535		Sh3glb1	0.154104
Med13l	0.1825		Qdpr	0.154101
1110008P14Rik	0.182478		Ints3	0.154063
Zfand2b	0.182404		BC005537	0.154054
Ppan	0.182388		Apeh	0.154035
Mapk8ip1	0.182332		Mad2l1bp	0.154033
Fam125b	0.182326		Wipf1	0.154005
Adnp2	0.182294		Sgk1	0.153983
2010007H12Rik	0.182261		Eif2s1	0.153973
Smo	0.18222		Sgpl1	0.153954
Sh3pxd2a	0.182218		0610010K14Rik	0.153912
Cdk5rap3	0.182209		Pex11b	0.153892
Dync1li1	0.182086		Cap1	0.153879
Znhit2-ps	0.182078		Yipf2	0.153878
Ass1	0.182069		Gltpd1	0.153856
Sh2b3	0.182054		Cog3	0.153825
Tmem19	0.182045		Anxa6	0.153814
Slc35a2	0.181963		Ppap2c	0.153728
Dapk1	0.181936		Pex12	0.153721
Slc12a9	0.181927		Slc35c1	0.153696
Mvp	0.181872		Cited2	0.153686
Dedd	0.181813		Clpb	0.153656
Crtap	0.181795		Ccni	0.153635
Stk16	0.181791		Tada2b	0.153597
Cox8a	0.181748		Rfwd2	0.153503
Tomm34	0.181656		Dbt	0.153482
Mpst	0.181559		Arap1	0.153461
Stx4a	0.181515		Tlr2	0.153432
Ankrd39	0.181513		Dcps	0.153407
Tdg	0.181506		Rbl2	0.153388
Arhgef12	0.18145		Nr2c2ap	0.153385
Tacc1	0.181448		Npc1	0.153376
Nisch	0.181423		Otud6b	0.153369
Foxp1	0.181381		Ezr	0.153366
Zfp580	0.181312		Hbp1	0.153289
Pom121	0.181283		Lipo1	0.15328
Srm	0.181277		Tmem63a	0.153253
Map2k1	0.181258		Rnf181	0.153233
Zfp513	0.181219		Mrpl24	0.153232
Stard3	0.181212		Isca1	0.153229
Cerk	0.181209		Ptpmt1	0.153212
Hmbox1	0.181164		2006-03-01	0.153212
Chst14	0.181134		Cbx4	0.153152
Clpb	0.181099		Hspd1	0.153077
Net1	0.181089		A830007P12Rik	0.152988
Rnh1	0.18107		Metap1	0.152968
Thoc6	0.181014		Pdf	0.152937
Hes6	0.181011		1810014F10Rik	0.152935
Gtf3a	0.181008		Ppp1r8	0.152867
Cdr2l	0.180998		Ranbp9	0.152802
Cdk2	0.180934		Xiap	0.152784
Swap70	0.180837		Ythdf2	0.152727
Cyp4f16	0.18081		Tfb2m	0.152665
Nras	0.180786		Fam57a	0.152598
Arhgap33	0.180766		Tln1	0.152591
Abca3	0.180724		Anxa3	0.152462
Tnfrsf21	0.180593		Naa20	0.152456
Snx15	0.180562		G6pdx	0.152449
Trp53bp2	0.180481		Psph	0.152436
Adpgk	0.180379		F11r	0.152436
D14Ertd449e	0.180372		Crbn	0.152359
2810046L04Rik	0.180296		Rpl4	0.152345
Tpst1	0.18029		Trim41	0.15234
Iqgap1	0.180275		Uba1	0.152338
Fbxo45	0.180267		Pgls	0.152322
Pdxdc1	0.180234		Ghdc	0.152305
Mrps27	0.180217		Nfxl1	0.152259
Chmp6	0.180188		Wdr70	0.152248
Pcyt1a	0.180088		Mrpl27	0.152225
Mras	0.180056		Etv6	0.152194
Mtmr3	0.180049		Pmpcb	0.152154
Tcirg1	0.180044		Pgk1	0.152148
Trim26	0.180015		Fam118b	0.152111
Tatdn2	0.179996		Ifi27l1	0.152085
Ube3c	0.179945		Fam136a	0.152081
Trp53i13	0.179839		Akt1	0.152069
Smpd2	0.179833		Glg1	0.152018
Zfp213	0.179758		Ik	0.151999
St6galnac4	0.179758		Pld1	0.151959
Arl4c	0.179737		Eif3h	0.151929
Zfp574	0.179705		Serpinb1a	0.151914
Clip2	0.179663		Aars	0.151905
Adam15	0.179658		Dhx32	0.151894
Usp48	0.17965		AW549877	0.15188
Pycrl	0.179639		Narfl	0.151834
Poll	0.179589		D11Wsu47e	0.151778
Atmin	0.179578		Aida	0.151762
1110007A13Rik	0.179571		Pxn	0.151733
Sertad3	0.179522		Csf2rb	0.151705
Zcchc14	0.179519		Hdhd2	0.151698
Iqgap3	0.179503		Ube2q1	0.151681
Wtip	0.179497		Nanp	0.15166
Ndrg1	0.179484		Snip1	0.15163
Ssh3	0.179426		Ube2z	0.151611
Bcat2	0.179398		Zdhhc20	0.151603
[truncated: 14,777 more rows]

## Sheet: Human
Average correlation coefficients for the indicated gene pairs.
Values for n correspond to the number of independent Affymetrix HumanU133_Plus2 datasets that were used for analyses.
SREBF2			XBP1
(n=1034)			(n=1123)
Gene_Symbol	r_Mean		Gene_Symbol	r_Mean
SREBF2	1		XBP1	1
DHCR7	0.457203		DNAJB9	0.445693
FASN	0.431042		HERPUD1	0.412729
SLC25A1	0.422817		EIF2AK3	0.389282
LSS	0.399425		SERP1	0.381301
SQLE	0.391766		HSPA5	0.378674
SBF1	0.390656		SELS	0.374689
FADS2	0.374711		ARFGAP3	0.36924
FDFT1	0.36917		HSPA13	0.364514
DHCR24	0.367395		OSTC	0.356263
CDK16	0.366703		SEC24D	0.354274
MVD	0.363738		GORASP2	0.353213
MMAB	0.360863		ALG2	0.350675
GANAB	0.360602		SEC23B	0.34508
BAT2	0.360089		TMED10	0.341495
CABIN1	0.359962		PPAPDC1B	0.337235
LDLR	0.358065		ERLEC1	0.336817
POLDIP3	0.356125		TMED7	0.334013
PPP2R1A	0.354013		TMEM39A	0.333722
MVK	0.353246		GFPT1	0.332695
GTPBP1	0.352849		SEC24A	0.331156
SMARCB1	0.351624		ARF4	0.328626
MAZ	0.350318		DERL1	0.325991
FOXK2	0.34993		PDIA6	0.323497
PFKL	0.349894		MAGT1	0.319718
BAT3	0.347835		PDIA3	0.31947
PCYT2	0.346565		SLC33A1	0.319022
MAP2K2	0.346477		FAM18B1	0.315535
SCD	0.346453		PPP1R15B	0.315128
C9orf86	0.34613		GOLPH3	0.31416
C14orf1	0.345647		UBE2J1	0.3141
GBF1	0.344751		YIPF5	0.313049
C19orf6	0.344102		HSP90B1	0.310494
SGSM3	0.343874		C19orf10	0.30822
HDAC6	0.342231		ALG5	0.306454
PRKCSH	0.341779		SSR1	0.303316
BAP1	0.341446		MANF	0.302452
HMGCS1	0.340934		SAR1B	0.301217
SH3GLB2	0.340198		SSR4	0.300074
FKBP8	0.336409		TRAM1	0.298836
ACTR1B	0.335681		KDELR2	0.298048
FLOT2	0.33546		SEC61B	0.297597
SUPT6H	0.335037		MTHFD2	0.296914
DCAF15	0.334062		P4HB	0.296423
AGPAT1	0.333903		ARL1	0.296111
RANGAP1	0.333129		CNIH	0.293774
TRAF7	0.332802		MGAT2	0.293713
ACO2	0.330212		TMED2	0.29246
ZNF282	0.33017		TMED5	0.291785
ARHGDIA	0.329933		SEL1L	0.291386
PTOV1	0.329673		CD164	0.290586
PPP2R4	0.329317		2015-09-01	0.289797
BTBD2	0.328854		DNAJC3	0.289588
MBD3	0.328634		GOLT1B	0.289117
OTUB1	0.328059		SLC35B1	0.288545
MPST	0.327348		SLC30A5	0.286469
IGSF8	0.327294		SSR3	0.286462
UBA1	0.326585		ATF4	0.285783
FADS1	0.325469		UFM1	0.285773
SCAP	0.325437		SRPR	0.285507
NIPSNAP1	0.325254		PRRC1	0.284536
MTA1	0.325105		ARCN1	0.28444
DCTN1	0.323808		NFE2L2	0.282609
NUCB1	0.323093		STT3B	0.282287
ACACA	0.321918		RSL24D1	0.281714
PPP2R5D	0.3187		RAB1A	0.280665
C16orf58	0.317796		C12orf23	0.28047
SREBF1	0.317617		IBTK	0.279917
USP21	0.317502		DNAJB11	0.278128
AES	0.317157		XPOT	0.278069
VARS	0.317017		SEC11C	0.277835
STRN4	0.31686		PGM3	0.277439
WIZ	0.316764		PTP4A1	0.275652
CYP51A1	0.316685		LYSMD3	0.274777
BAT2L1	0.316087		TM9SF1	0.273653
FBRS	0.315256		EDEM1	0.273318
FZR1	0.315025		SSR2	0.272789
CPSF1	0.314182		TRIB3	0.272628
MED15	0.313502		SELK	0.272486
CNOT3	0.313217		CRELD2	0.272267
PNPLA6	0.313141		COPB2	0.271071
UBTF	0.313125		FKBP11	0.27106
TRABD	0.313114		PRDX4	0.269595
AP1B1	0.313032		PPIB	0.269191
RHOT2	0.312791		COPB1	0.268609
MLST8	0.312765		CREB3L2	0.267864
FDPS	0.312608		PDIA5	0.267128
CLPTM1	0.312529		CLINT1	0.266445
C19orf29	0.312363		NUCB2	0.26639
HNRNPUL1	0.312304		SEC61A1	0.265767
SLC25A39	0.311871		SEC63	0.265325
CYB5R3	0.31186		COG3	0.264415
ITFG3	0.311626		GOLGA5	0.26427
FAM3A	0.311109		TUBE1	0.263303
LMF2	0.310254		UNC50	0.262722
TRIM28	0.310016		ERP44	0.262677
DNM2	0.310001		SPCS1	0.262163
RNF126	0.309846		SDF2L1	0.262074
BCR	0.309675		SIAH2	0.261765
RNF40	0.309456		DDOST	0.261718
WBP2	0.30933		TBL2	0.261534
OTUD5	0.308951		SRP19	0.261476
OGDH	0.308223		UAP1	0.260924
PATZ1	0.308214		JTB	0.25984
SCAMP2	0.308169		SPTY2D1	0.259346
HDLBP	0.307203		DNAJC10	0.258801
AGRN	0.307031		UGDH	0.258718
KAT5	0.307028		TFG	0.257218
MED16	0.306477		SRP72	0.257046
RNF26	0.305787		NANS	0.25698
PKM2	0.304371		NUS1	0.256835
SUPT5H	0.303759		FNDC3A	0.25664
SELO	0.303517		SURF4	0.256574
GNB2	0.303348		SYVN1	0.256557
TBC1D17	0.303007		HAX1	0.256418
PTPN23	0.302986		SEC16A	0.255633
RBM15B	0.302791		LRRC59	0.255217
ZNF672	0.302766		FNDC3B	0.25485
DCAF11	0.302466		C15orf24	0.254645
HMG20B	0.300875		SLC39A14	0.254617
C11orf2	0.300808		CDR2	0.254582
TBCD	0.300653		MIS12	0.254049
KLHDC3	0.299844		TM9SF3	0.25354
ADAT3	0.299668		NRBF2	0.252506
ATP5D	0.299214		DNAJC1	0.251687
PCIF1	0.298857		SEC31A	0.251275
PKD1	0.298628		TMED9	0.251149
HUWE1	0.298232		CTBS	0.2507
CC2D1A	0.298161		CBX4	0.250312
PAK4	0.298112		TINF2	0.250045
PITPNM1	0.297899		YARS	0.249876
ARFGAP2	0.297875		USO1	0.249493
ACAT2	0.2977		MCFD2	0.249336
EBP	0.297654		BET1	0.249247
TAOK2	0.297513		CANX	0.248854
TADA3	0.29696		SERINC1	0.24823
ACSS2	0.296805		COPZ1	0.24817
LRRC41	0.29648		SLC25A32	0.247916
ACAP3	0.296196		EIF3J	0.247713
KDELR1	0.295767		PPP1R2	0.247547
GRINA	0.295476		SEC61G	0.247206
UQCRC1	0.295453		LMAN1	0.247012
ATXN7L3	0.295222		VPS37A	0.246843
OGFR	0.295009		CEBPG	0.246797
VEGFB	0.294868		DERL2	0.246091
ATP6V0A1	0.294559		CCDC117	0.245992
RANBP3	0.293704		TANK	0.245991
L3MBTL2	0.293505		HYOU1	0.245837
MFSD10	0.293169		FAM174A	0.245514
SSBP3	0.293113		ARMCX3	0.24465
CUL7	0.292634		MED8	0.244136
SCARB1	0.292612		HSCB	0.244003
AP2A2	0.292253		ACBD3	0.243974
GPAA1	0.291909		KRT10	0.243889
GBA2	0.291876		SLC1A4	0.243839
AP2A1	0.291199		TXNDC15	0.243802
INTS1	0.29077		SLMO2	0.243139
UCKL1	0.290484		PDIA4	0.242719
ESRRA	0.290469		EIF2A	0.242456
MED12	0.290456		AZIN1	0.242302
MLF2	0.290223		C5orf43	0.241204
GSK3A	0.290115		RPN2	0.240668
GPI	0.290082		MARS	0.24062
CIZ1	0.289995		EIF2S2	0.24004
SC4MOL	0.28999		SARS	0.239227
DNAJC4	0.289954		PLEKHF2	0.239202
SCAMP4	0.289751		NECAP1	0.238541
RNF123	0.289742		CCPG1	0.238524
EHMT2	0.289728		EDEM3	0.238011
H1FX	0.289651		CDV3	0.237593
NECAB3	0.289615		SLC35A3	0.237342
RALY	0.289579		ASNS	0.237094
AKT2	0.289431		ZNF295	0.236761
LRSAM1	0.289412		ZNF140	0.23655
C19orf63	0.289377		TARS	0.236144
TSC2	0.288763		RPN1	0.235834
CLSTN1	0.288717		WARS	0.235793
MLL4	0.28845		C12orf44	0.235227
TTYH3	0.288441		SLC30A7	0.235216
HSF1	0.288365		TXNDC11	0.235191
NAPA	0.288123		NOL7	0.234466
HCFC1	0.288025		KIAA0776	0.234287
TM9SF4	0.287998		LARP1B	0.233313
HYOU1	0.287937		EAF1	0.232843
AKT1	0.287912		SPCS3	0.232391
DOT1L	0.287887		HSPA9	0.232366
ATG9A	0.287805		RBM7	0.232046
SMARCD1	0.287777		YIPF4	0.231618
PIK3R2	0.287691		SLC3A2	0.231606
UBAP2L	0.287555		HIAT1	0.231422
TAB1	0.287352		CEBPB	0.231221
HGS	0.287298		TM9SF2	0.231173
CPSF3L	0.287235		RNF11	0.231088
PRR14	0.287091		PNPLA8	0.231027
MPND	0.286986		TMEM66	0.230995
SPPL2B	0.286801		PPP3CC	0.230886
MLLT6	0.28654		XIAP	0.230789
LONP1	0.286508		ZNF410	0.230779
MED22	0.286369		ALG13	0.230685
PNKP	0.286321		TMBIM6	0.230611
COBRA1	0.286281		GMPPB	0.230462
EML3	0.286275		C1orf55	0.230233
GGA1	0.286245		ATP6AP2	0.230009
CXXC1	0.286228		TAF9	0.229618
DGKZ	0.285751		RBM18	0.229511
CIC	0.285667		ARFGEF2	0.229426
RHBDD2	0.285656		AGA	0.22902
TUBGCP2	0.285635		FAM3C	0.228408
RNF220	0.285299		CDKN1B	0.228089
TMEM222	0.285269		ELL2	0.228045
SRCAP	0.285261		YIF1A	0.227881
TMEM55B	0.285121		RAB5A	0.226908
RAB1B	0.284915		SRP54	0.226845
EIF4G1	0.284688		SEPHS2	0.226748
DVL2	0.284009		EIF1	0.226421
ATP13A2	0.283911		NMD3	0.226402
CSNK1G2	0.283774		C11orf10	0.226374
CTDNEP1	0.283548		EIF1B	0.226219
RXRB	0.283379		GHITM	0.22584
CAPN1	0.283374		CASP7	0.225657
MAP2K7	0.283339		GCH1	0.225635
NELF	0.28302		GORAB	0.225549
USP5	0.282978		SRPRB	0.225228
USF2	0.282566		UBE2D3	0.225117
CHD3	0.282526		ATF1	0.225018
EPN1	0.28242		DAP	0.224961
TOP3B	0.282315		ANXA7	0.22484
TM7SF2	0.282057		TMEM167B	0.224733
YIF1B	0.281946		SPPL2A	0.224425
ZBTB45	0.281785		ALDH18A1	0.223994
GTF3C1	0.281687		SCYL2	0.223848
TAF6L	0.28158		RIPK2	0.223638
GPS1	0.281337		CSNK1A1	0.223433
CAPNS1	0.280947		P2RX4	0.223323
MEN1	0.280935		C1orf9	0.223304
NPRL3	0.280889		ACVR1	0.223124
PKN1	0.280879		YME1L1	0.223118
ZNF384	0.28087		DPM1	0.222999
DAK	0.280777		NAMPT	0.222836
TRAPPC9	0.280562		MCL1	0.222375
PTBP1	0.28048		TMEM214	0.222289
INO80E	0.280305		OSBP	0.222221
TOMM40	0.280279		RNF114	0.221905
TTLL12	0.280188		RAB18	0.221737
CORO1B	0.280147		RRN3	0.221687
SND1	0.280145		RNF6	0.221559
HMGCR	0.279496		PIM3	0.221389
RAB11B	0.279426		MIA3	0.221242
ADRBK1	0.279385		C1orf43	0.221216
GPR137	0.279328		SLC38A2	0.221105
UPF1	0.279071		AZI2	0.221076
TXN2	0.278911		BZW1	0.22106
PTMS	0.278711		SGMS1	0.220586
PSMD3	0.278699		IARS	0.220296
TMUB1	0.278692		SNX14	0.22011
SAMD1	0.278634		ISG20	0.220092
ILF3	0.278593		SCOC	0.219793
SEPN1	0.278586		RAB9A	0.219365
FBXL6	0.278199		MCEE	0.219102
FBXW5	0.278164		MMADHC	0.219
PTGES2	0.277935		DDX21	0.218864
RAPGEF1	0.277815		SLC35F5	0.218699
MAST2	0.277525		UBE2Q2	0.218601
SMG5	0.277419		CNPY2	0.218358
TMEM8A	0.277411		GARS	0.218092
CLN3	0.277378		FDX1	0.217925
ARID1A	0.277204		PMM2	0.217876
ZFPL1	0.277141		EIF3M	0.217806
MAF1	0.277018		FICD	0.217782
P4HB	0.276824		USP38	0.217525
TMEM129	0.276773		SH3GLB1	0.217345
TECR	0.27673		C18orf32	0.217328
PPIL2	0.276663		PAPD4	0.216974
VAC14	0.276437		RNF185	0.216868
ACIN1	0.275791		MTO1	0.216593
NFYC	0.275663		IER3IP1	0.216588
RAD23A	0.275559		CCNC	0.216578
JUND	0.275331		WIPI1	0.216557
LYPLA2	0.275276		UHRF1BP1	0.216504
ACLY	0.275183		C4orf34	0.215546
SLC25A23	0.275079		YRDC	0.215445
ZER1	0.275062		C2orf28	0.215428
RBM42	0.27472		TGIF1	0.215392
SMARCA4	0.274671		DUSP11	0.21512
FXR2	0.274551		STAM2	0.214963
MINK1	0.274475		C7orf23	0.21479
SLC4A2	0.274271		TIFA	0.214722
DDX54	0.274151		C6orf120	0.214696
MYO9B	0.274138		AARS	0.214441
TBC1D10B	0.274015		ARL5B	0.214369
JMJD8	0.273974		ARL8B	0.214156
POLD2	0.273673		SLC38A1	0.214083
ATXN2L	0.273622		CNO	0.213967
ABCA2	0.273532		TMCO1	0.213931
MMS19	0.27348		GLT8D1	0.213861
POR	0.273353		PIGH	0.213574
GGA3	0.273321		RAP1B	0.213306
LZTR1	0.273284		DUSP5	0.213242
ATG13	0.273161		ATP6V1G1	0.213174
MRPL2	0.273074		ZXDB	0.213072
MCRS1	0.272859		C8orf76	0.212991
INPPL1	0.272766		FTSJD1	0.212793
AAAS	0.272739		AKR1A1	0.212645
C1orf86	0.272648		ATG5	0.212437
ARFIP2	0.272618		ABI1	0.21222
DEAF1	0.27255		UTP14C	0.211972
GYS1	0.272515		PAIP1	0.211947
CARM1	0.272509		ZFAND1	0.211911
IDI1	0.272408		ETNK1	0.211745
C7orf27	0.2722		TSPAN31	0.211651
ALDOC	0.272163		IRF2BP2	0.2116
TMEM214	0.271988		CTH	0.211551
PPP6R1	0.271957		SDHD	0.211385
PLA2G6	0.271858		SEC23A	0.211005
B3GAT3	0.271712		PIGP	0.210836
POLRMT	0.271421		LAPTM4A	0.210761
ECSIT	0.271086		EBAG9	0.210759
NCAPH2	0.271013		ISOC1	0.210584
DHX38	0.270848		PPA1	0.210546
TBC1D9B	0.270761		PPP2CB	0.210398
ARHGEF11	0.270619		PNRC1	0.210345
FAM108A1	0.270573		MTDH	0.210188
TOLLIP	0.270532		C1orf27	0.210144
SH2B1	0.270518		SYPL1	0.209749
SCMH1	0.270358		CHMP2B	0.209549
NACC1	0.270148		PLSCR1	0.209342
AGBL5	0.269945		C6orf211	0.20928
WASF2	0.269904		RAP2C	0.209254
CHTF8	0.269792		DCTN4	0.209229
AKT1S1	0.269602		TMEM87A	0.209216
SLC35A4	0.269441		CSGALNACT2	0.209052
GHDC	0.269349		DENND4A	0.208923
ZNF219	0.269286		CDC73	0.208873
MAP1S	0.269131		ASCC3	0.208773
ATG4D	0.26908		C11orf58	0.208734
HIP1R	0.269044		ANAPC10	0.208728
C19orf22	0.268983		CXorf40A	0.208698
CLCN7	0.26895		CARS	0.208688
OS9	0.268938		PSMA3	0.208326
CYHR1	0.268833		CXorf40B	0.208293
NUMA1	0.268803		TAF7	0.208259
C8orf82	0.26869		TSEN15	0.208172
LEMD2	0.268604		TMEM50B	0.208093
COPE	0.268138		TTC35	0.20759
EGLN2	0.267935		JOSD1	0.207457
MYH9	0.267816		C3orf38	0.207345
RAVER1	0.267787		ENOPH1	0.207273
ANAPC2	0.267489		UBA5	0.20724
PEX10	0.267407		CAPN7	0.207165
SLC25A11	0.2671		SLC35B3	0.206801
APEH	0.266926		STT3A	0.2068
NDUFV1	0.266832		TRIB1	0.206715
ATP6V0C	0.266518		C14orf147	0.206505
KIAA0195	0.266228		NCK1	0.206389
ASPSCR1	0.26612		MAPKSP1	0.206385
PRPF8	0.265969		ERP29	0.206016
ADAM15	0.265967		RAB21	0.20589
SENP3	0.265963		SGPP1	0.205677
C9orf16	0.265789		FTSJ1	0.205246
PLXNB2	0.265706		MRPS30	0.205219
TKT	0.265667		PCK2	0.205047
PLEKHM2	0.265588		MAN1A1	0.20489
HMGXB3	0.265547		RCHY1	0.204839
CSNK1E	0.265393		TP53RK	0.204498
SCAF1	0.265355		CGRRF1	0.204391
C19orf61	0.265165		MOAP1	0.204161
PCNXL3	0.265071		RPL36AL	0.20402
DPP9	0.264988		TMEM208	0.204003
KDM5C	0.264953		C16orf72	0.203951
STIM1	0.264864		CYP51A1	0.203262
DBNL	0.264814		C14orf109	0.203144
ABHD14B	0.264802		DIABLO	0.20308
STXBP2	0.264723		C4orf32	0.202958
ARF5	0.264677		WTAP	0.20295
CALM3	0.264608		BTG1	0.202873
SIRT6	0.264439		CRY1	0.202743
FPGS	0.264067		TMBIM4	0.202512
CCDC97	0.263988		ELF1	0.202403
MED24	0.263806		INTS12	0.202359
AP1M1	0.263793		COMMD10	0.202346
ARRDC1	0.263737		SEC13	0.202221
SLC39A13	0.263714		C5orf15	0.202131
UNC45A	0.263622		TMEM167A	0.202127
TNPO2	0.263591		YTHDF3	0.202092
SOLH	0.263586		TM2D1	0.202078
PIGO	0.263561		GOSR1	0.202023
TMEM63B	0.263555		AIMP1	0.201983
RBM10	0.263517		PRNP	0.201973
HDGF	0.263495		DDIT4	0.201932
URM1	0.263358		NDEL1	0.201865
PI4KA	0.263159		TSPYL1	0.201859
TRPC4AP	0.262907		NFIL3	0.201828
PLEC	0.262648		EIF5	0.201691
STARD10	0.262589		SAT1	0.20167
CCDC22	0.262425		BLZF1	0.201538
ALKBH5	0.262338		RAB27A	0.20142
SNRNP70	0.262105		DAP3	0.201294
HDAC5	0.262036		UBA2	0.201122
SLC1A5	0.261863		CDK2AP2	0.20109
ZNF775	0.261831		GNE	0.201077
E2F4	0.2618		ATG3	0.201072
C6orf136	0.261712		SRP68	0.200971
PIP4K2B	0.261632		C9orf91	0.200949
PYGO2	0.261335		CREG1	0.200923
MAN2C1	0.261232		SDF4	0.200909
WBSCR16	0.261221		RABGGTB	0.200829
PLEKHJ1	0.261116		RNF149	0.200601
GOLGA2	0.261096		TMEM123	0.200577
ZDHHC8	0.260877		FEM1B	0.200514
DMWD	0.26086		MEX3C	0.200368
CALR	0.260839		AFTPH	0.200069
ATAD3A	0.260788		PGRMC2	0.199934
HIGD2A	0.260694		PDXDC1	0.199761
FURIN	0.260575		ERAP1	0.199573
RHBDD3	0.260389		RINT1	0.199456
BSG	0.260225		NCOA7	0.199443
FASTK	0.260162		EAF2	0.199411
AARS	0.260085		PPIL4	0.199395
PLD3	0.260029		PLEKHA3	0.199289
CENPB	0.260001		RANBP9	0.199279
EEFSEC	0.259905		NAA50	0.199064
SLC25A22	0.259588		MAP1LC3B	0.199011
SLC29A2	0.259564		GTF2B	0.198936
FLNA	0.259465		GLB1	0.198914
KLF16	0.259438		GOSR2	0.198854
TRIM3	0.259311		IFNGR1	0.198736
ARFGAP1	0.259303		JAGN1	0.198735
HMGA1	0.259236		CLIC4	0.198719
POLD1	0.259178		PPP4R2	0.198718
ZDHHC24	0.25903		NFKB1	0.198672
TIMM17B	0.258996		RHEB	0.198671
MOSPD3	0.258987		VEGFA	0.198659
MRPL38	0.258948		PAPOLA	0.198643
GTF2F1	0.258924		ATAD1	0.198635
ATP6AP1	0.25891		DSTN	0.198542
PABPN1	0.258638		SNAP23	0.198469
ALDOA	0.258481		C1orf103	0.198463
SLC27A4	0.258439		PSEN1	0.198452
ALDH4A1	0.258401		SEL1L3	0.198347
HS6ST1	0.258354		FAM114A2	0.198319
TUBB	0.258285		KLF10	0.198251
RPUSD1	0.258228		BCAS2	0.198243
MAP4	0.258186		SFT2D1	0.198216
BRD4	0.258169		C17orf95	0.197939
TMEM189	0.257984		DHRS7	0.197868
WDTC1	0.257973		TRIP4	0.197784
PPPDE2	0.25795		COG6	0.197744
ALG12	0.257894		RSL1D1	0.197724
INSIG1	0.257892		TSG101	0.197521
MFN2	0.257835		EPRS	0.197416
ORAI1	0.25778		CPD	0.197348
EXOC7	0.257731		GOT1	0.197346
PIGS	0.257499		FYTTD1	0.197346
POLE	0.257423		CHMP5	0.197094
ATP13A1	0.257419		ETF1	0.197064
SPTAN1	0.257381		SERPINB1	0.197021
SAMD4B	0.257347		C17orf101	0.196826
SNRPA	0.257297		GTPBP4	0.196804
CHMP1A	0.257242		USP16	0.19674
SDF4	0.257238		RNF14	0.196546
GRK6	0.257151		GOLPH3L	0.196506
NSDHL	0.257147		PIGA	0.19625
COMT	0.256845		GOLGA4	0.19623
IDH2	0.256823		TMEM87B	0.196176
CLN6	0.2566		PTP4A2	0.196152
DAG1	0.256559		SCP2	0.196146
PCBP4	0.256398		SLC7A1	0.196016
RELA	0.256392		N4BP2	0.195855
MAPK3	0.256354		BHLHE40	0.195835
SF3A2	0.256319		LYPLA1	0.195722
ALDH16A1	0.256264		DAD1	0.195545
UBXN6	0.25622		CBLL1	0.195522
INO80B	0.256052		CD55	0.195483
LTBP4	0.255931		REEP5	0.19545
RAB5B	0.255908		C5orf28	0.195428
SUN2	0.255814		RBM3	0.195386
ZBTB22	0.255755		NARS	0.195316
ZNF358	0.255755		SCFD1	0.195152
NAGA	0.255656		BNIP1	0.195134
SKIV2L	0.255653		CREM	0.195119
PPIP5K1	0.255536		RELA	0.195071
C6orf106	0.25552		C6orf62	0.194978
MBTPS1	0.255283		ARF1	0.194932
ACTR1A	0.255139		CCDC47	0.194865
TRIM11	0.255086		CLDND1	0.194863
ZNF592	0.255014		SEC24B	0.194805
EDC3	0.254855		BTF3L4	0.194786
MRPL4	0.254729		COG5	0.194651
NME4	0.254715		FAM46C	0.194648
NUP188	0.254703		VEZT	0.194523
C16orf13	0.254681		COQ10B	0.194513
GIPC1	0.254639		SLC35A2	0.194418
FIZ1	0.254491		C14orf129	0.194387
POLDIP2	0.254476		C15orf61	0.194375
BET1L	0.254222		YIPF3	0.194331
SBNO2	0.254138		C9orf82	0.194129
TAPBP	0.254059		PLDN	0.194116
TNKS1BP1	0.254018		MAFF	0.194098
DNAJC11	0.253704		TMED3	0.194082
C20orf27	0.253624		ORMDL2	0.19404
B4GALT2	0.253465		GPBP1	0.194029
VAMP2	0.253255		ITM2B	0.193847
RNF167	0.253177		YIPF6	0.193807
NT5DC2	0.253071		TXNDC12	0.193631
ERAL1	0.253047		UBL3	0.193591
C9orf69	0.25287		CMC1	0.193554
UCK1	0.252737		LAP3	0.193432
CFL1	0.252731		HMGN4	0.193275
STK11	0.252674		C1D	0.193136
BAHD1	0.252666		NIPA2	0.193079
CDK10	0.252613		PER2	0.192921
DCAF8	0.252612		NEU1	0.192894
MAN1B1	0.252503		TAB2	0.192872
DDB1	0.252475		SEC23IP	0.192833
GTF3C5	0.252266		IL6ST	0.192799
PPDPF	0.252211		RAB10	0.192776
USP19	0.252191		LAMP2	0.192773
ARMC6	0.252145		CALU	0.192741
RFNG	0.252004		TMEM85	0.192301
IPO13	0.251914		KRTCAP2	0.192155
SEC24C	0.251803		INSIG1	0.192144
APH1A	0.251734		EAPP	0.192024
SLC35B2	0.251715		RNASE4	0.191992
ZFAND3	0.251655		CTAGE5	0.191979
VPS18	0.251644		EEF1B2	0.191975
DMPK	0.251525		DPH3	0.191963
MADD	0.251487		SYNGR2	0.191933
CDK2AP2	0.251345		LITAF	0.19192
ILVBL	0.251343		TCEAL8	0.191909
CHPF	0.251285		SLC7A5	0.191864
EML2	0.251182		SGPL1	0.191689
EEF2	0.251169		NGRN	0.191537
POLR2E	0.251141		TRNT1	0.191511
ZBTB17	0.25078		UBE2D2	0.191376
NAGLU	0.250616		CCNH	0.19136
ALKBH7	0.250608		FAM177A1	0.191344
GNAS	0.250591		MESDC2	0.19129
SLC6A8	0.250471		WAC	0.191228
CHD8	0.250341		TPD52	0.191217
NCOR2	0.250289		RNFT1	0.19117
IDH3G	0.250227		POC1B	0.191141
TAF6	0.250139		PSMD7	0.191124
C17orf70	0.250105		TWF1	0.191082
PNPLA2	0.250089		ZBTB41	0.191009
PTPRA	0.249943		RNF41	0.190936
SETD5	0.249741		PPP1R11	0.190874
MARK2	0.2497		VAMP7	0.190638
CS	0.249636		BOD1	0.190632
PSKH1	0.249614		SLC1A5	0.190575
FAM100A	0.249585		TMEM126A	0.190329
TMEM115	0.249567		DPAGT1	0.190298
DHX30	0.249512		ARFIP2	0.190257
PPP5C	0.249279		TIMM17A	0.190244
CHCHD10	0.249243		AGFG1	0.18997
ZNF598	0.249088		TOMM20	0.189806
XAB2	0.248871		MAPK6	0.189784
TMEM109	0.248819		KIAA0247	0.189752
ATG4B	0.248776		TXNDC9	0.189725
UBE2M	0.248692		AHR	0.189668
VPS39	0.248552		SLC25A33	0.189628
PGD	0.24846		GNL3	0.189348
MTHFR	0.24846		RNF4	0.189324
SORBS3	0.248424		PEX7	0.189309
TUBB3	0.248331		SNRNP27	0.189256
TOM1L2	0.248318		COX7A2L	0.189251
BAT5	0.248217		SMAP1	0.189245
CHD4	0.248199		PYROXD1	0.189048
ANKRD54	0.248191		C20orf30	0.188975
MIIP	0.248057		SEC11A	0.188626
FAM189B	0.247922		C13orf23	0.188494
NR1H2	0.24792		PSME1	0.188268
PIP5K1C	0.247826		ARIH1	0.1882
KIAA0913	0.247753		SLC31A1	0.188002
RASSF7	0.247609		HBP1	0.188001
FAM195A	0.247551		TMF1	0.187954
HECTD3	0.247505		HERPUD2	0.187874
ERBB2	0.247502		FBXO8	0.187858
SLC38A10	0.247493		STAM	0.187475
PLXNB1	0.247487		ZNF468	0.187443
EVI5L	0.247477		ZNRF2	0.187306
PI4KB	0.247475		ARPC3	0.187305
AGAP3	0.247428		USP8	0.187291
PVRL2	0.247426		TRAPPC6B	0.187112
HSPBP1	0.247368		UBE2E1	0.18706
KIAA0467	0.247304		EIF3A	0.18705
CTDP1	0.247024		FKBP2	0.187013
SETDB1	0.247014		CYP20A1	0.186969
VPS26B	0.246759		ERO1LB	0.186963
DVL3	0.246698		G3BP2	0.186901
BANF1	0.246676		ESYT2	0.186895
COMTD1	0.246631		GABPB1	0.186848
GPR108	0.246519		AKAP17A	0.186669
SSRP1	0.246506		MINA	0.186637
SIGMAR1	0.246493		PSAT1	0.186618
ATP5B	0.24627		TMEM14C	0.186437
ARF3	0.246208		GMPPA	0.186435
TUBGCP6	0.246096		DUSP12	0.186415
THTPA	0.245911		CALCOCO2	0.186364
CRTC2	0.24587		FBXO6	0.186332
DHPS	0.245835		B4GALT4	0.186318
FAM89B	0.245793		SELT	0.186275
ATN1	0.245632		DR1	0.18624
FAM98C	0.2456		AKIRIN1	0.186128
C9orf7	0.24557		TPST2	0.186117
PTPRF	0.245565		B4GALT3	0.186096
DOM3Z	0.245551		TRIM27	0.186007
GLT25D1	0.245548		HLA-C	0.185991
FAM53B	0.245427		UBQLN1	0.185942
TRAF4	0.245158		PREB	0.185941
CLCN6	0.245031		C10orf18	0.185735
HRAS	0.24498		SIL1	0.1857
CPSF7	0.244951		ACSL1	0.185336
SLC2A4RG	0.244793		ERN1	0.185251
DRG2	0.244785		TNFAIP8	0.185081
C1orf144	0.244766		RCN1	0.185063
ZNF580	0.244723		TMEM165	0.185011
LRP5	0.244657		DCP1A	0.184974
PMF1	0.244548		GNS	0.184963
PEF1	0.244478		TBC1D9	0.184957
SMG7	0.244422		EFR3A	0.184901
TIMM44	0.244404		DNAJA2	0.184897
ZMYM3	0.24425		POLR3C	0.184817
NOL6	0.244222		TCEB1	0.184671
ASCC2	0.244076		ALG14	0.184637
ATP2A2	0.24405		KCTD18	0.184629
GGT7	0.244008		CISD2	0.184514
GCN1L1	0.243877		ACTR10	0.184234
NRBP1	0.243777		IER5	0.184057
POLR2A	0.24376		BUD31	0.18394
ELK1	0.243667		SRA1	0.183918
TMEM97	0.243409		CREB3	0.183851
PGP	0.243098		TTC37	0.183789
RAB4B	0.242925		ILF2	0.183769
QARS	0.242844		MORC3	0.183696
PTK2B	0.242807		COPS4	0.18357
RNF187	0.242727		RNF103	0.183569
CNTROB	0.242582		RRBP1	0.183529
TRPT1	0.242546		DRAM2	0.183492
PGAP2	0.242482		TCEAL1	0.183397
PPP1CA	0.242454		GNPNAT1	0.183358
HTT	0.242419		KLHDC2	0.183195
CAPN10	0.242381		BTG2	0.182955
TUBB2C	0.24223		SUCLG2	0.182922
STARD3	0.24217		TAX1BP1	0.182915
BAZ2A	0.24215		GYG1	0.182819
AKAP8L	0.242133		TCEA1	0.182755
DCTN2	0.242054		PIGY	0.182727
REXO1	0.24193		NRAS	0.182692
GPR172A	0.241926		SLC19A2	0.182689
FBXO7	0.241829		SARNP	0.182664
PPM1G	0.241781		GALNT4	0.182637
TMC6	0.241774		MAPKAPK2	0.182569
CSNK1D	0.241771		HLA-G	0.182559
CEP250	0.24174		TMEM128	0.182542
ERF	0.241656		PJA2	0.182485
ARL2	0.241502		BET1L	0.182425
GIT1	0.241491		CLCC1	0.182395
SAFB	0.241462		CGGBP1	0.182387
DCXR	0.241384		C10orf32	0.18232
FAM110A	0.241296		TNFRSF10B	0.182304
CRTC1	0.241178		CMPK1	0.182252
AACS	0.241143		CITED2	0.182217
SPG7	0.241106		ANKRA2	0.182142
KHSRP	0.241053		ANXA5	0.182089
KIFC2	0.241036		GZF1	0.182017
SPNS1	0.241027		EDEM2	0.182011
CTDSP1	0.240994		TMEM170A	0.181903
ZC3H18	0.240983		TIMM9	0.181747
MIF	0.240921		C11orf75	0.181616
ARAF	0.24092		THAP1	0.181605
SPHK2	0.24085		ATF2	0.181574
SLC44A2	0.240792		ZC3H15	0.181517
MYO1C	0.24073		SERF2	0.181471
KIAA2013	0.240682		CD63	0.181437
LPPR2	0.240552		UBE2B	0.181366
ZBTB7B	0.240459		HIF1A	0.181324
KIAA0100	0.240423		TSC22D3	0.181287
TUFM	0.240413		RBM22	0.181269
NRM	0.240401		LGMN	0.18112
SURF4	0.240401		MORF4L2	0.181015
BOP1	0.240399		ZNF277	0.181004
TYK2	0.240335		TRIP11	0.180955
PUF60	0.240298		CSNK1G3	0.180916
BRD9	0.240244		PSMA5	0.180857
NUP210	0.240239		PSMA6	0.180807
ATAD3B	0.240239		E2F6	0.180789
GSS	0.240193		2005-03-01	0.18074
EMD	0.240102		ZFP36	0.180716
MOV10	0.239827		B3GNT2	0.18071
FBXW4	0.239826		POLE3	0.180679
RBM14	0.239805		BCL2L13	0.180658
C2orf24	0.239784		PSMG1	0.18048
DNAJC5	0.239743		RBM16	0.180389
ADCY6	0.239709		TFB2M	0.1802
GCDH	0.239676		MORF4L1	0.180119
MEGF8	0.239601		UBC	0.180109
TLN1	0.239507		TGDS	0.18001
FOXP4	0.239474		ZNF267	0.17991
MAPK8IP3	0.239449		ATP6V0B	0.179858
SLC25A6	0.239224		PQLC3	0.179803
FAM129B	0.239051		SEC62	0.179742
TEX264	0.239034		YTHDF2	0.179739
ROGDI	0.23901		CHAC1	0.179733
MGRN1	0.23894		NIPSNAP3A	0.179679
RCE1	0.238831		KLF3	0.17967
PLXNA3	0.238756		SEC22B	0.179665
ARFRP1	0.238686		UBXN4	0.179625
TBC1D22B	0.238686		EXOC8	0.17962
TXNRD2	0.238636		SND1	0.179578
GDI1	0.238466		C1orf109	0.179572
HDHD3	0.238375		SMNDC1	0.179559
BCKDHA	0.238244		PGGT1B	0.179558
H2AFX	0.238179		ACSL3	0.17949
SARS2	0.238147		UBAP1	0.17931
TMEM39B	0.238114		PIGV	0.179265
ZNF787	0.237979		C5orf44	0.179186
DAPK3	0.237944		SESN2	0.179156
NPLOC4	0.237923		RAB7L1	0.179023
ITPR3	0.237912		BACH1	0.179014
ZNF768	0.237688		OS9	0.178974
SOX12	0.237581		CDC37L1	0.178959
RABGGTA	0.237545		CD46	0.178892
SGTA	0.237483		NPTN	0.178826
AXIN1	0.237445		SLC39A6	0.178745
TOM1	0.237218		SHMT2	0.178715
ZCCHC3	0.237172		RNF181	0.178644
PPP6R2	0.237165		ALAS1	0.178638
TP53	0.237153		DNAJB14	0.178596
ERI3	0.237037		SOCS6	0.17859
DGAT1	0.237015		ASAH1	0.17857
STK11IP	0.237005		PRKAR1A	0.178556
MOGS	0.236915		PRDM1	0.178489
IL17RC	0.236915		RAB7A	0.178489
TPI1	0.23688		TC2N	0.178383
MLLT1	0.236837		CASC4	0.178382
YIPF2	0.236823		NUMB	0.178374
TAF10	0.236756		DCAF10	0.178319
BCL2L1	0.236581		ACTR6	0.178308
HCFC1R1	0.236575		THAP5	0.178207
TELO2	0.236472		SUB1	0.178204
C19orf25	0.236459		APOL6	0.178201
NONO	0.236404		EEF2	0.178195
CAD	0.23635		PDS5A	0.178177
RNPEPL1	0.236342		ATF3	0.178007
PLD2	0.236232		ZNF706	0.177909
SFI1	0.236194		COPA	0.177885
TRMT2A	0.236158		ARRDC3	0.177882
IRF3	0.236058		FBXO28	0.177858
DOCK6	0.236037		IDH1	0.177827
SEC61A1	0.236009		ETFA	0.177825
MFSD3	0.235888		PTPN12	0.177773
SSNA1	0.235695		POLR2K	0.177719
PARVB	0.235602		C4orf41	0.177654
SLC37A4	0.235574		ZBTB10	0.177654
TBC1D25	0.235533		GNA13	0.177647
TSPAN14	0.235523		AMMECR1L	0.177548
DDR1	0.235506		PRKRA	0.17753
NLGN2	0.235349		SIRT1	0.177512
C15orf17	0.23533		NDFIP1	0.177425
NAA40	0.235278		MAN2A1	0.177375
PPP1R9B	0.235215		TMEM135	0.177348
USP11	0.235157		TMEM41B	0.177312
SRC	0.235147		MYNN	0.177301
SLC39A3	0.235012		CCDC59	0.177286
GCAT	0.234949		UBE2F	0.17711
RPAP1	0.234938		RWDD2A	0.17708
PTDSS2	0.234911		TMEM59	0.177069
CCDC9	0.234895		FAM103A1	0.17702
PTPN18	0.234859		MOBKL3	0.176991
NR2F6	0.234847		PPP2CA	0.176882
MAPK8IP2	0.23476		IAH1	0.176877
INTS3	0.234706		ITFG1	0.176801
RGS12	0.234623		MBIP	0.176531
TP53I13	0.234573		ZCCHC8	0.176494
GTPBP2	0.234518		YES1	0.176432
CNNM3	0.234497		FAM91A1	0.176422
PORCN	0.234458		RNF13	0.176377
THAP4	0.234447		CDK7	0.176369
PMM1	0.234428		HNRNPF	0.176319
WDR6	0.234369		ATF6	0.176311
PPP1R12C	0.23432		PDE12	0.176276
MCM5	0.234305		IFIH1	0.176217
CCDC124	0.234247		ADO	0.176204
STARD4	0.234173		BNIP2	0.176068
STAT6	0.234155		CREBL2	0.176063
SERGEF	0.234032		RNF139	0.176035
OPLAH	0.234005		KRCC1	0.175945
CLPP	0.233886		WDR61	0.175842
FAM168B	0.233832		KIAA1370	0.175716
PHGDH	0.23378		TMEM30A	0.175684
DDX11	0.233732		FBXO7	0.17568
XPO5	0.233714		FBXL5	0.175612
ERP29	0.233668		ATP6V0E1	0.175599
BRD2	0.2336		ETV3	0.175584
RANBP10	0.233558		SLC25A43	0.175582
RTN4R	0.233441		ARMCX5	0.175509
KIAA1522	0.233303		ZFAND2A	0.175418
HPS6	0.233247		CHIC2	0.175302
ABHD12	0.233244		GOLGA7	0.17527
MXD4	0.23323		RPF1	0.175251
AGPAT2	0.23321		TMEM205	0.175251
FBRSL1	0.233027		TMX2	0.175246
ZYX	0.23301		CTR9	0.175202
DPP7	0.233002		GRPEL2	0.175189
SIRT3	0.232886		SLC17A5	0.175182
MAP3K11	0.232807		PYCR1	0.175158
ZDHHC5	0.23269		KIAA1191	0.174957
YWHAE	0.232594		C14orf119	0.174946
C1orf66	0.232546		COPS5	0.174904
FAM116B	0.232452		PDHX	0.174899
ZNF581	0.232371		ORMDL1	0.174895
FLII	0.232282		BTF3	0.174878
TNK2	0.232276		TMEM57	0.17487
WDR13	0.232259		GLRX	0.174808
PPP1R16A	0.232224		ATP2A2	0.174772
2009-03-01	0.23212		CLPTM1L	0.174772
ACTN4	0.232109		MAPK1IP1L	0.174718
ZNF513	0.232023		MRPL3	0.174645
C7orf50	0.231988		RHBDD1	0.174557
MIB2	0.231926		HNRNPH2	0.174507
PHKA2	0.231849		TES	0.174284
GAA	0.23184		HIVEP1	0.174252
PRKACA	0.231585		FAM188A	0.174074
GLYR1	0.231523		DRAM1	0.174
NF2	0.231499		COMT	0.173945
TMEM132A	0.231453		MIER3	0.173914
FAM193A	0.231421		SLC39A9	0.173853
PVRL1	0.23139		RIT1	0.173822
PACS2	0.231346		TCTN3	0.17377
PGLS	0.231265		FAM82A2	0.173764
ABCB8	0.231236		TRAF3IP2	0.173665
MAP1LC3A	0.231226		BAG3	0.173613
LMNB2	0.231151		ZNF146	0.173612
LENG8	0.231143		DUSP16	0.17351
CTNND1	0.231132		WDR45L	0.173311
RNF185	0.231003		MRPS36	0.173309
TP53I11	0.230978		NDUFV2	0.17311
CUL9	0.230953		C12orf66	0.173057
SMYD5	0.230903		TMEM131	0.173051
POMGNT1	0.230897		RHOA	0.173049
C15orf39	0.230799		EIF1AX	0.172938
ARL6IP4	0.230789		MAP2K1	0.17288
NUDT3	0.230716		KHNYN	0.172792
TMEM53	0.230675		HM13	0.17279
FAM160A2	0.230581		TBK1	0.17278
SCYL1	0.230521		RNF138	0.172696
ZFPM1	0.230505		PEX13	0.17266
SMCR7L	0.230491		CSRNP1	0.172617
E4F1	0.23049		ARF6	0.172609
WDR34	0.230434		UBE2D1	0.172587
CYTH2	0.230413		IREB2	0.172336
SYMPK	0.230384		TM2D3	0.172331
CTSD	0.230105		STARD4	0.172276
NCOA5	0.230096		HLA-E	0.172247
CD276	0.230014		RAB6A	0.172235
WDR24	0.230001		MFSD1	0.172192
MRPS34	0.229978		CYB5A	0.172142
SHKBP1	0.229882		TIMM23	0.172131
FLYWCH1	0.229857		PPCS	0.172108
RMND5B	0.229708		ZNF330	0.172026
MMP24	0.22968		C14orf142	0.172023
ARAP1	0.229639		ANAPC13	0.171981
DGCR8	0.229631		DDX5	0.171969
CTBP1	0.229545		RNF113A	0.171921
ZDHHC12	0.229536		DCTD	0.171861
KIAA0319L	0.229523		RB1	0.171821
PACS1	0.229485		RDH11	0.171799
TMEM219	0.229479		SPTLC1	0.171781
TCOF1	0.229375		C22orf32	0.171644
YIF1A	0.229333		RTCD1	0.171644
SEZ6L2	0.229327		PTRH2	0.171395
INTS5	0.229292		PSMD12	0.171393
MGAT4B	0.229225		SNX9	0.171358
GNA11	0.229197		TBCC	0.171216
PIGQ	0.229177		TBCCD1	0.171127
VAT1	0.229094		IMPACT	0.171105
ARPC4	0.228971		MTRR	0.171045
CLEC16A	0.228828		CLIP1	0.171044
TMEM161A	0.228795		GCLM	0.170952
ASNA1	0.228788		ZNF259	0.170919
SYNGR2	0.228708		LACTB2	0.170872
VAV2	0.228627		NSUN4	0.170869
FBXL19	0.228611		CCNYL1	0.170849
B4GALT3	0.228578		ERO1L	0.170827
GGT1	0.228488		MTMR6	0.170822
DAB2IP	0.228413		PPAP2A	0.170754
NCLN	0.228239		HEXB	0.170732
KIAA0284	0.228122		CHUK	0.170726
MED9	0.228055		C22orf28	0.17069
CD81	0.228052		ZNF394	0.170679
JUP	0.227986		SH2B3	0.170676
G6PC3	0.22795		FEM1C	0.170642
ABL1	0.227779		DSCR3	0.170624
VPS37B	0.227764		DTX3L	0.170596
SLC41A3	0.227754		RPS25	0.170509
GPX4	0.227725		PCNP	0.170481
CSNK2B	0.227684		PSPH	0.170439
ILK	0.22754		GCC2	0.170427
LMNA	0.227478		SNX2	0.170413
MYPOP	0.227447		STRN3	0.170398
CLTB	0.227364		C10orf118	0.170309
PYCR2	0.227306		MITD1	0.170105
OBFC2B	0.227208		C17orf58	0.169956
ZNF385A	0.227061		LASS6	0.169904
RTEL1	0.227039		SCARB2	0.169869
TPCN1	0.227032		UBXN8	0.169763
AGPAT3	0.227001		FAM179B	0.169749
NEURL4	0.226902		HLA-B	0.169724
GNAI2	0.22688		SGK3	0.169677
SIX5	0.22687		C14orf166	0.169668
CDC34	0.226862		GPR160	0.169625
CHID1	0.226836		CYCS	0.169597
ZNF628	0.226802		HNRNPC	0.169576
TNRC18	0.226747		NRIP1	0.169538
RFX1	0.226741		RIOK2	0.169467
VPS28	0.22672		CBWD1	0.169394
TYRO3	0.226692		RYBP	0.169292
PPFIA3	0.226619		MFSD6	0.169289
NFKB2	0.22659		STRAP	0.169174
IDH3B	0.226581		GNG5	0.169161
ARHGAP33	0.226564		DIS3	0.169118
PCBP1	0.226552		ENTPD7	0.169113
LPCAT3	0.226463		MANEA	0.169098
DCAF7	0.226384		C2orf47	0.169075
UNC119	0.226316		ZNF217	0.168972
PRCC	0.226156		TMEM209	0.168967
C22orf29	0.226147		MUDENG	0.168954
HYAL2	0.226036		GFM1	0.168933
DDX41	0.225777		ABHD3	0.168892
DDA1	0.225767		SGMS2	0.16889
CASKIN2	0.225737		IPO7	0.168876
KIAA0556	0.22564		POLR3D	0.168841
C22orf40	0.225565		DNAJC21	0.16883
CTNNBIP1	0.225536		GTF2A2	0.168826
NCDN	0.225409		KLF4	0.168769
SRF	0.225249		MLH1	0.168762
GRAMD4	0.225202		STK19	0.168727
PRR5	0.225191		RAB33B	0.168664
POLM	0.224953		PDCD10	0.168567
WDR59	0.224908		MRPS35	0.168553
ENTPD6	0.224864		FAM107B	0.168549
PYGB	0.22477		SOCS4	0.168454
ACAD10	0.22476		FAM119B	0.168385
MRPL23	0.224737		PDK1	0.168365
PLOD3	0.224677		PEX12	0.168363
NCSTN	0.22465		RPL22L1	0.168304
NPIP	0.224581		UQCRC2	0.168287
IKBKG	0.224562		PTGES3	0.168285
SH3BP1	0.224482		C17orf48	0.168279
EDC4	0.224416		MAP4K3	0.16814
CLASRP	0.224409		ST6GAL1	0.168135
PICK1	0.224405		TMEM9B	0.168062
COPS7A	0.224356		ZMYM6	0.168054
DEDD	0.224312		CHD2	0.16802
FBXW9	0.224272		MED4	0.167973
RAD9A	0.224271		CPEB4	0.16795
MCAT	0.224228		IFRD1	0.167869
STUB1	0.224223		TBC1D15	0.167865
AHCY	0.224213		PXK	0.167845
DYRK1B	0.224205		IL10RB	0.167779
SNAPC2	0.224088		LASS2	0.167757
MTMR3	0.223976		SLBP	0.167628
RNPEP	0.223962		REL	0.167604
NFRKB	0.223954		EIF2S3	0.16754
BCKDK	0.223923		MDM2	0.167482
CLSTN3	0.223886		UBE2G1	0.167435
RPS6KB2	0.223811		NDUFA5	0.167433
ABCF3	0.223795		PSMA2	0.16741
KIF22	0.223654		CALR	0.167318
HK1	0.223598		BTG3	0.167317
ALKBH4	0.223454		ATG4A	0.167239
ULK3	0.223342		NAPG	0.167208
CENPT	0.223323		PPIL1	0.167201
SF3B4	0.223304		EIF4E	0.167168
RPS6KA4	0.22328		RPS6KB1	0.166998
WDR5	0.223248		KDELR3	0.166991
GNB1	0.223244		GOLGB1	0.166727
NBEAL2	0.223075		FUBP3	0.166692
ST6GALNAC4	0.223063		CIB1	0.166672
FAM65A	0.222929		MFAP3	0.166672
CBFA2T2	0.222877		2007-03-01	0.166642
ADD1	0.222832		POLR3E	0.166625
CNOT1	0.222801		STX12	0.166611
SF3B2	0.222778		DDIT3	0.16658
RBM38	0.222771		TIPARP	0.166548
E2F1	0.222756		LIN7C	0.166497
UBR4	0.22275		MOGS	0.166495
MAPKAPK2	0.222743		CDYL	0.166354
NRSN2	0.222728		ABHD13	0.166291
BBC3	0.222653		EIF3D	0.166139
CC2D1B	0.222606		DNAJC25	0.166086
PHRF1	0.222575		ZHX2	0.166045
LSM4	0.222558		C7orf42	0.166042
DPP3	0.222542		UBE2A	0.166022
LRFN4	0.222468		UTP18	0.165959
AIP	0.222416		C16orf87	0.165887
MLL2	0.222385		KCTD20	0.165861
TECPR1	0.222383		ALDH6A1	0.165861
IFT27	0.222346		PITPNB	0.165849
POLG	0.22232		CCNT2	0.165822
CORO7	0.222282		NAA20	0.165704
TMEM134	0.222244		ZMPSTE24	0.16567
PRDX5	0.22222		THAP6	0.165624
NCKIPSD	0.222172		LGALS8	0.165464
ZBTB48	0.222095		DCTN6	0.165462
CLIP2	0.222094		NUPL1	0.165377
SYVN1	0.222085		SLC39A8	0.165363
SH3GL1	0.222023		VPS37C	0.165362
FAM86B1	0.221882		C1GALT1C1	0.165279
RAG1AP1	0.221836		BCL10	0.165254
MOB2	0.22181		PTPN2	0.165239
NDUFS7	0.221792		DNAJA1	0.165235
ADRM1	0.221788		ITGAV	0.165172
ZNF444	0.221782		TMEM218	0.165165
SLC12A9	0.221762		SHOC2	0.165123
MTA3	0.221556		SLU7	0.165025
NOC2L	0.221539		SRP9	0.165013
COASY	0.221455		NIP7	0.164969
MECP2	0.221396		ZNF764	0.164955
KLC4	0.221336		ZNF622	0.164904
ARRB2	0.221308		TXNL1	0.164897
MID1IP1	0.221279		PPA2	0.164897
GPATCH3	0.221279		ADSS	0.164878
KIAA1539	0.221181		TOR1AIP1	0.164876
ARSA	0.221027		PCGF5	0.164845
FAM127A	0.220997		EFHA1	0.164786
SURF6	0.220966		MED23	0.164659
TRRAP	0.220965		YIPF1	0.164645
KCTD2	0.220934		IMPAD1	0.164634
LIG3	0.220872		SIAH1	0.164553
HSD17B7	0.220863		PCBP1	0.164543
GGA2	0.220857		RBCK1	0.164537
SHMT2	0.220836		CDK17	0.164535
ST3GAL2	0.22083		YEATS4	0.164532
MZF1	0.220808		MRPL50	0.164504
SLC26A6	0.220807		NUBP1	0.164451
MPG	0.220759		GGCX	0.164371
USP22	0.220735		FXC1	0.164324
YIPF3	0.220632		GADD45B	0.164261
SLC29A1	0.220559		CDC23	0.164248
ATP1A1	0.220542		TBC1D23	0.164156
NAT15	0.220381		SLC30A1	0.164138
RUSC1	0.220356		KLF9	0.164131
ZNRF1	0.220196		RAD17	0.164106
CD99L2	0.220188		SLC35A5	0.164102
BAD	0.220141		E2F5	0.16395
TAZ	0.220056		TPT1	0.163891
U2AF2	0.220014		GLRX2	0.163868
EIF3B	0.220011		ZNF639	0.163859
C6orf108	0.219983		RPS8	0.163835
G6PD	0.219921		TMEM184C	0.163815
COPG	0.219823		C8orf40	0.163812
DUS1L	0.219791		MAD2L1BP	0.163805
NKIRAS2	0.219769		LYSMD2	0.163803
SLC1A4	0.219655		ATE1	0.163666
KDM4A	0.219628		POLR1D	0.163651
PPP1R14B	0.219603		SPOPL	0.163615
AP3D1	0.219582		TMX1	0.163559
ARF1	0.219457		SRSF8	0.163246
ANKRD13B	0.219441		COPS2	0.163186
MAP4K2	0.21942		SRFBP1	0.163173
TH1L	0.219396		TAPBPL	0.163167
RALGDS	0.219342		SH3BGRL	0.163066
PES1	0.219336		NXT1	0.163047
DAGLB	0.219313		RBBP8	0.163029
COX8A	0.219226		PPP1R8	0.163015
DBI	0.21918		ALDH1L2	0.163015
TMEM63A	0.219083		C7orf70	0.163011
CHCHD5	0.218988		ACP1	0.163001
ATXN7L3B	0.218948		INSIG2	0.162982
MKL1	0.218938		KCTD5	0.162864
PRPF6	0.218878		GSPT1	0.16279
SSBP4	0.218747		KIAA0196	0.162789
SF3B3	0.218714		UBR1	0.162704
KDM4B	0.218642		CYB561D2	0.162704
SLC3A2	0.218582		ISCU	0.162679
ERGIC3	0.218537		SOCS2	0.162671
BCL7A	0.218535		CRLS1	0.162639
TUSC2	0.2185		FBXO25	0.162573
SLC38A7	0.218427		TRUB1	0.162528
PRR24	0.218273		IRF1	0.162519
MEPCE	0.218212		NEK4	0.162451
CES2	0.218207		ID2	0.162444
TSPO	0.218187		INO80	0.162444
TBL3	0.218183		MAN1A2	0.162409
NDUFS8	0.218029		AIMP2	0.162357
PEBP1	0.218026		ZBTB2	0.162238
WHSC2	0.217956		PSMC2	0.162226
WHSC1	0.21791		TBCA	0.162154
ZNF692	0.217898		IL15RA	0.162094
RRP7A	0.217892		OSTM1	0.162053
MACROD1	0.217819		THUMPD1	0.162033
SPTBN2	0.217798		MESDC1	0.161991
EXTL3	0.21776		SNIP1	0.161945
C19orf60	0.217732		ASCC1	0.161932
NEU1	0.217638		ARL5A	0.161835
ULK1	0.217629		TDP2	0.161733
APRT	0.217552		BMI1	0.161725
ZMIZ2	0.21755		MKI67IP	0.161708
YKT6	0.217491		RIPK1	0.161707
PFN1	0.217491		PPP1CB	0.161692
BRF1	0.217461		MINPP1	0.161667
CCDC94	0.217435		IER3	0.161652
HDAC10	0.217393		HSPA8	0.161652
C19orf43	0.217337		VDAC2	0.161648
C14orf21	0.217301		KIAA1826	0.161588
CCDC21	0.217273		SUCLA2	0.161581
FAM193B	0.217272		ZNF263	0.161541
JRK	0.21727		TSPAN13	0.1615
OGFOD2	0.217236		FAM84B	0.161494
FOXRED2	0.217224		AFF4	0.161484
GGTLC1	0.217216		FBXO22	0.161484
ZC3H3	0.217156		EDF1	0.161478
PPME1	0.217152		MOBKL1B	0.161444
LAD1	0.217147		IGJ	0.161443
DENND4B	0.217122		UBE2W	0.161422
SSH3	0.217121		PANK3	0.161377
RAD54L2	0.217031		TERF2IP	0.16125
PEX26	0.216869		STX18	0.161232
DAXX	0.216843		MED10	0.161206
HEXDC	0.216837		C12orf41	0.161199
NPEPL1	0.216739		PRKCH	0.16115
NFE2L1	0.216708		RNF115	0.161102
PWWP2B	0.216703		CNST	0.160952
CLPTM1L	0.216669		CSTF1	0.160928
PHB2	0.216658		ZC3H7A	0.160919
CELSR2	0.216651		CLN5	0.1609
CHAF1A	0.216629		ZDHHC5	0.160847
RNPS1	0.216577		LYRM1	0.160836
PPP2R5B	0.216542		C5orf22	0.160826
PDCD11	0.216541		EPS15	0.16078
C8orf55	0.216504		PTS	0.16075
MARK4	0.216331		TDG	0.160711
WWP2	0.216302		ANG	0.160638
TBC1D10A	0.216282		LYRM5	0.160637
DIAPH1	0.21628		VPS54	0.160629
SUFU	0.216271		SLC25A38	0.160623
UBL7	0.216206		KIN	0.160582
MRPS2	0.216157		HDLBP	0.160554
TXLNA	0.216141		SLC41A2	0.160541
NAP1L4	0.216092		CNOT6L	0.160519
C17orf59	0.216072		CCNI	0.160488
KIAA1543	0.216021		GADD45A	0.160458
PYCR1	0.216014		KCTD3	0.160452
LSR	0.216011		MYC	0.160446
SLC35C1	0.215996		RPP38	0.160418
XRCC6	0.215962		MED30	0.160391
RNH1	0.215844		MCTS1	0.160389
C22orf32	0.215837		PEX2	0.160366
C22orf13	0.215826		CD2AP	0.16032
ABCD1	0.215813		IFT20	0.160313
ABCF1	0.21581		USP3	0.1603
UBE4B	0.215726		PELO	0.160292
TBC1D14	0.21572		C16orf58	0.160271
MAP7D1	0.215684		CNBP	0.160267
SMARCD2	0.21566		CDC42SE1	0.160244
ZNF687	0.215652		PNO1	0.160219
RRBP1	0.215546		DAZAP2	0.160175
NAT14	0.215535		TMEM70	0.160159
POMT2	0.21552		LEPROTL1	0.160131
UAP1L1	0.215514		FAM129A	0.160078
SPAG7	0.215483		FUCA2	0.160039
C6orf1	0.215467		ANO6	0.160008
GORASP1	0.21545		SH3RF1	0.159989
EIF4ENIF1	0.215351		RAB2A	0.159918
PCBP2	0.215349		ANKRD12	0.159849
ERCC2	0.215214		BEX4	0.159799
RTN2	0.215213		MRPL32	0.159788
UBAC1	0.215161		BLOC1S2	0.159787
CAPZB	0.215141		AEBP2	0.159758
DEPDC5	0.215122		KDSR	0.159738
THOC6	0.215038		UGCG	0.159666
ZFAND2B	0.215016		SELM	0.159648
MYBBP1A	0.215014		ATP6AP1	0.159631
XRCC1	0.215008		SIDT1	0.159618
NADSYN1	0.214973		C4orf52	0.159608
ZFYVE27	0.214925		HEBP2	0.159535
CDC42EP1	0.214874		TRIM5	0.159533
MAPK7	0.214871		C12orf57	0.159466
SRRT	0.214865		SAR1A	0.159432
TRMT61A	0.214759		MAGEH1	0.159349
RNF31	0.214593		MFAP1	0.159348
STX10	0.214589		ADIPOR1	0.159277
DOLPP1	0.214494		IDE	0.159268
ADCK2	0.214391		KPNA4	0.15923
CDT1	0.214374		C11orf24	0.159214
LZTS2	0.214345		NINJ1	0.159206
PMPCA	0.214211		BIRC2	0.159174
BAIAP2	0.214182		SLC37A3	0.159146
PCGF2	0.214174		NUDT19	0.159067
EHMT1	0.214114		MBNL2	0.159066
EIF2AK1	0.214109		ANKRD13C	0.15897
MICAL3	0.214059		C7orf11	0.158937
BCL7B	0.214026		CD58	0.158936
ZBTB5	0.213974		CEP120	0.158929
INF2	0.213942		CHSY1	0.158898
FLOT1	0.213913		C4orf43	0.158889
SF3A1	0.213867		USP15	0.158861
C11orf84	0.213849		LMAN2	0.158838
PHLDB3	0.213733		SMEK2	0.158807
SLC25A3	0.213561		RABAC1	0.158801
TTC7A	0.213475		ZNF593	0.158797
KLHL22	0.213406		ARHGAP5	0.158783
NUP62	0.213387		MRPS18B	0.158779
ARMC7	0.213357		MXD1	0.158683
MRPL12	0.213313		PANX1	0.158617
DUS3L	0.213297		ISG20L2	0.158592
FAM38A	0.213289		TCEAL4	0.15852
MUS81	0.213253		CDKN2AIP	0.158518
TMEM164	0.213165		C9orf21	0.158438
CECR5	0.213127		TRAPPC4	0.158426
IP6K1	0.213119		NFKBIZ	0.158282
KDM6B	0.213105		SDHAF2	0.158194
ZNF710	0.213102		RBM39	0.158177
CD151	0.213074		BLVRA	0.158152
WDR18	0.213064		ANXA4	0.158092
CALCOCO1	0.213053		NAA35	0.158087
FIBP	0.213047		LACTB	0.158014
NIT1	0.212799		ZBTB11	0.158
C16orf57	0.212753		OSBPL9	0.15791
EPS8L1	0.212724		POMP	0.157888
PEMT	0.212702		SLC11A2	0.157783
CMIP	0.212693		DNAJA3	0.157746
GIGYF1	0.212676		AVEN	0.157733
TYSND1	0.212477		ERRFI1	0.157673
CHKA	0.212476		SCAMP3	0.157625
MAPKAPK3	0.212195		FAM96A	0.157567
RELL2	0.212103		AP1AR	0.157526
PRKD2	0.212101		MAGOH	0.157524
MRPL49	0.212071		RAG1AP1	0.157516
CAMTA2	0.212063		LRRC57	0.157501
C17orf63	0.212058		MBTPS1	0.157492
KIAA1967	0.212046		SLC10A7	0.15744
NISCH	0.212011		RDH14	0.157407
NAB2	0.211969		FAM120AOS	0.157382
PRKAR1B	0.211967		PIGK	0.157374
BCL7C	0.211901		UGGT1	0.15735
NFKBIB	0.211858		NR3C1	0.157333
TRIM41	0.211857		BFAR	0.157329
INO80	0.211834		ADAM9	0.157309
ACTB	0.211759		PSMG2	0.157223
ATP2A3	0.211606		CD38	0.157203
PRKCD	0.211551		C14orf138	0.157182
ZNF688	0.211512		RNF7	0.157155
MECR	0.211489		DENND2D	0.157143
SRM	0.211473		ALG8	0.157136
ECE1	0.211426		CDKN1A	0.157131
TUBA1B	0.211355		ARFIP1	0.157113
RABEP2	0.211285		SACM1L	0.157066
ENSA	0.211273		KTN1	0.157
CASZ1	0.211265		TOMM70A	0.156982
FAM100B	0.211244		DYNLT3	0.156935
DHX37	0.211169		C19orf2	0.156915
TMEM184B	0.211124		CDC42SE2	0.156889
PTPN9	0.211108		SEC22A	0.156867
UBOX5	0.211092		SNX4	0.156821
TTC38	0.211074		C1orf156	0.156802
RPRD2	0.210788		RAB4A	0.156769
RAB5C	0.210783		C4orf14	0.156713
DTX3	0.210757		ZNF322B	0.156582
CNPY3	0.210724		TMEM138	0.15656
AAMP	0.210678		PET117	0.156547
ZNF335	0.210579		C9orf6	0.156492
C16orf5	0.210544		SC4MOL	0.156489
EIF4H	0.210519		TRIM26	0.156484
SMO	0.210465		C20orf111	0.156344
UBE2S	0.210386		AREG	0.156321
FKBP1A	0.210339		RBM23	0.156316
CLK3	0.210275		VKORC1	0.156316
MBOAT7	0.210255		TMEM18	0.156174
AP2M1	0.210253		UTP23	0.156146
TRAK1	0.21002		TMEM50A	0.156143
SMPD2	0.20998		ZZZ3	0.156141
LARP1	0.20993		MTFR1	0.156135
CNNM2	0.209868		SRSF10	0.156106
SERINC2	0.209837		ZNF12	0.156061
GAMT	0.209796		TRA2B	0.156053
DHRS11	0.209675		NUDT9	0.156018
SC5DL	0.209652		MYL12B	0.156004
BCAT2	0.209624		RMND1	0.155967
SMARCC1	0.209607		GTF2E2	0.155958
SCAMP3	0.209603		EXOC5	0.155904
NOL12	0.209596		SLC7A11	0.155869
NARFL	0.209515		RHOH	0.155868
NCS1	0.209486		BECN1	0.155833
TSPAN17	0.209477		MFF	0.155815
PDK2	0.209452		LIG4	0.155654
JAG2	0.20939		KIAA1279	0.155652
AP1G2	0.209342		BTN3A3	0.155617
VCP	0.209339		MAGED1	0.155585
GALE	0.20933		ELMO2	0.155576
IGHMBP2	0.209313		SMAD4	0.155575
SETD1A	0.209307		SDCBP	0.155574
CYC1	0.209232		MTHFD1L	0.155519
PQLC2	0.20923		ACTR3	0.155389
KPNA6	0.209179		MRPL49	0.155372
MTMR14	0.209162		MAPKAPK5	0.155344
CDK9	0.20914		DNAJC15	0.155287
ARIH2	0.209127		C6orf115	0.155281
CRELD1	0.209036		C5orf33	0.155233
ZNF609	0.209035		CNOT8	0.155222
FUK	0.20895		RPL18	0.15518
NUDT22	0.208928		TMOD3	0.155141
KEAP1	0.208872		SLC35A1	0.155104
FBXL12	0.208868		RPL10L	0.155076
CYBASC3	0.208737		C6orf72	0.155065
UNC93B1	0.208727		SERINC5	0.155019
TMEM110	0.208716		LARP4	0.154946
HADHA	0.208665		GBP3	0.154908
TSC22D4	0.208614		KLHL9	0.154848
EPHB4	0.208607		ZNF805	0.154621
CCDC61	0.208531		PROSC	0.15462
CDC42BPB	0.208468		C12orf29	0.154614
LLGL2	0.208416		C7orf64	0.154593
PRICKLE3	0.208406		RRAGA	0.15457
FTSJD2	0.20839		AK3	0.154555
RGL2	0.208323		HEATR5A	0.154478
COPA	0.208287		ERGIC2	0.154452
PELP1	0.208283		RPL3	0.154438
TPRA1	0.208217		EID1	0.154408
GLYCTK	0.208181		CMTM6	0.154403
HDGFRP2	0.208111		RER1	0.154372
FARSA	0.208102		GNAI3	0.154365
NADK	0.208092		SQRDL	0.154358
GAPDH	0.208084		WWP1	0.154298
MICALL1	0.208042		NDNL2	0.154247
ARMC5	0.208021		PSMD10	0.154198
EVL	0.208009		C9orf46	0.154181
INPP5K	0.207996		IER2	0.154096
WDR55	0.207978		YPEL5	0.154096
ALG3	0.207933		KIF16B	0.154087
KCNAB2	0.207915		SGTB	0.154007
RERE	0.207911		TOR1B	0.153996
SART1	0.20787		NFX1	0.153952
CIB2	0.207851		ZBED4	0.153928
UBQLN4	0.207788		TPP1	0.153919
STK40	0.207735		BCL3	0.153916
ABCB6	0.207732		CTSO	0.153876
DNAJB2	0.207683		SRSF3	0.15385
LASS2	0.207662		CTAGE9	0.153816
B4GALT7	0.207645		PNP	0.153795
ZNF212	0.207627		C2orf42	0.153777
NDUFB11	0.207621		HLA-F	0.153735
THAP7	0.207578		DHX15	0.153696
SPPL3	0.207541		HDDC3	0.153657
SIRT2	0.207486		PJA1	0.153651
GAK	0.207429		OXA1L	0.15358
GRN	0.207388		ZNF627	0.153567
TMEM120A	0.207364		PSMC6	0.153566
KLF13	0.207345		ADPGK	0.153506
HM13	0.207325		RPL10	0.153494
ACOT7	0.207233		IKZF5	0.153463
ANGEL1	0.207179		SNW1	0.153455
ST6GALNAC6	0.207175		RBM47	0.153451
JOSD2	0.207174		KDM6A	0.153417
MAD2L2	0.207169		SCAMP2	0.15336
PGAP3	0.207166		SYS1	0.15325
PIH1D1	0.207163		TOM1L1	0.153186
TOMM34	0.207083		MGC29506	0.153163
RTKN	0.207006		PDIK1L	0.153116
ZNF579	0.206922		SCYL3	0.153103
PACSIN2	0.206907		CYTIP	0.153067
GMIP	0.206868		ZXDA	0.152908
ZNF740	0.206826		SAP18	0.152883
FSCN1	0.206806		RP2	0.152883
GOT1	0.20673		JMY	0.152877
FADS3	0.206659		CYB561	0.152869
RPL3	0.206609		MIF	0.152868
TMEM141	0.206562		LNX2	0.152851
C9orf142	0.206504		VEZF1	0.152851
DOHH	0.206469		PSMD8	0.15281
APOA1BP	0.206438		P4HA1	0.152781
NCKAP5L	0.206398		C20orf4	0.152759
ADCK4	0.206387		GALK2	0.152726
MDC1	0.206355		RAB8B	0.152717
PLXNA1	0.206304		NME6	0.152707
KATNB1	0.206259		YAF2	0.152662
TBC1D13	0.206197		ZC3H12A	0.152606
TPRN	0.206174		CXorf26	0.152594
DDT	0.206127		NDUFB5	0.152593
DBP	0.2061		GGPS1	0.152577
PAM16	0.206088		RPS6KA3	0.152572
CKAP5	0.206061		SOD2	0.152539
FGFRL1	0.206045		CCDC55	0.152525
ZNF76	0.206008		LIPT1	0.152435
ANKRD13D	0.205742		C1orf122	0.152279
BCL9L	0.20568		CLIC1	0.152273
C17orf56	0.205589		NUP54	0.152258
PANK4	0.205579		MAP3K8	0.152188
ACAD9	0.205509		SDF2	0.152134
ST3GAL3	0.205484		DERL3	0.15213
UBE2O	0.205417		ELMOD2	0.152105
C17orf28	0.205397		ERBB2IP	0.15209
RAB11FIP4	0.205361		TMEM147	0.152078
PPP4C	0.205261		COPG	0.152071
ELOVL1	0.205248		SNRPB2	0.152028
BLOC1S3	0.205201		ZNF654	0.152021
P4HTM	0.205098		VPS4B	0.152004
TRMU	0.20503		EIF4EBP1	0.151987
TMEM54	0.204978		CISH	0.151987
GMDS	0.204974		C11orf54	0.15198
METRN	0.204838		MKRN2	0.151934
RHOG	0.204815		RBM12	0.151933
RING1	0.204734		OAZ1	0.151928
TUBA1C	0.204728		C3orf19	0.1519
DCAKD	0.204717		RLIM	0.151897
HS1BP3	0.204621		ETHE1	0.15186
C19orf28	0.204554		VAMP4	0.151803
CARKD	0.2045		RNF111	0.151705
MRPL37	0.204423		TMCO3	0.151693
COQ4	0.204419		TGFBR1	0.151627
GRIPAP1	0.204239		C10orf57	0.151622
MAN2B1	0.204157		FBXO4	0.151598
PHPT1	0.204131		LONRF1	0.151584
CD99	0.204025		TATDN1	0.151575
C16orf42	0.203992		CHCHD2	0.151556
TRAPPC1	0.203928		ZUFSP	0.151497
ITM2C	0.203859		CAND1	0.151342
PPP1R11	0.203835		SLC25A46	0.151339
TRIM26	0.203826		AMZ2	0.151282
HAGHL	0.203785		RAP1A	0.151243
ZNF317	0.20363		DMTF1	0.151242
TCF20	0.203526		SERTAD1	0.151211
PCSK9	0.203399		FUT4	0.15116
FAAH	0.203328		SWAP70	0.151149
LPCAT4	0.203319		SLC35C2	0.151114
LSM12	0.203277		MTM1	0.150935
ANO8	0.203273		USP14	0.150907
RETSAT	0.203236		ELOVL5	0.150892
NAT10	0.203165		NAT1	0.150892
POLR3H	0.203155		STK17A	0.150829
PC	0.203146		PHF11	0.150823
OPA3	0.20314		BTAF1	0.150798
ABR	0.203132		GPR89A	0.150794
CHTF18	0.203104		JMJD6	0.150739
TEX261	0.203027		RBAK	0.150736
PMVK	0.203013		JKAMP	0.150633
TCF3	0.202989		OXSM	0.150599
UBE2J2	0.202925		NHP2L1	0.15042
RNF216	0.202925		C9orf150	0.150416
AKAP1	0.20292		JDP2	0.150349
CCDC92	0.202908		ACADM	0.150349
CPNE1	0.202736		SLC25A6	0.150334
ZNF574	0.202689		CCDC28A	0.150316
WIBG	0.202666		SENP6	0.150212
CIT	0.202577		C1QBP	0.150208
BRMS1	0.202552		MEAF6	0.150171
FAM102A	0.202495		ZNF189	0.150095
PTPRU	0.202436		PRKAG1	0.150058
HPS1	0.202432		TOR3A	0.149962
HSD11B1L	0.202354		IL10RA	0.149908
RECQL4	0.202304		LMBRD1	0.14987
TCF25	0.202293		DHRS7B	0.149838
TNK1	0.202245		ADAM17	0.14975
SRPR	0.20224		ROCK1	0.149591
CD320	0.20213		PEF1	0.149577
C8orf30A	0.201984		RANBP2	0.149492
PLCXD1	0.20196		PSMC4	0.149455
BRD3	0.201893		B2M	0.149443
MBD1	0.201872		NMI	0.149403
SNRPB	0.201779		STK17B	0.149385
EPB49	0.201764		WAPAL	0.149385
SPATA20	0.201742		PDCD6IP	0.149339
PEX5	0.2017		GPT2	0.14933
ABCA7	0.20162		TOX4	0.149318
MCM7	0.201617		ETFDH	0.149298
GSTP1	0.201598		HINT3	0.149291
PISD	0.201574		NR4A2	0.149268
MPI	0.201544		PDCD2	0.149208
ZBTB9	0.201531		PIGF	0.149199
WRAP53	0.201472		DCI	0.149187
DNAJB12	0.201407		TMEM184B	0.149175
KIAA0664	0.201393		DENND1B	0.149159
PI4K2A	0.201392		NUP160	0.149103
LRRC61	0.201367		RPL10A	0.149088
LIMK1	0.201343		ANAPC16	0.149084
CACNB1	0.201289		PIBF1	0.149072
NUDT14	0.201277		WHAMM	0.14897
EPHX1	0.201147		DYNC1LI1	0.148954
PA2G4	0.201129		C6orf48	0.148938
CDC42EP4	0.201105		TM2D2	0.148935
PEX6	0.201081		CAPZA2	0.148927
PLEKHH3	0.201042		RBL2	0.148884
C9orf140	0.201031		CASP4	0.148863
LRP8	0.200991		GTF3C6	0.148839
YBX1	0.200922		MED29	0.148833
ZNF526	0.200921		ZFX	0.148828
KCTD13	0.200908		RPLP0	0.148807
DVL1	0.200857		NFKBIE	0.14875
AKR7A3	0.2008		PSMA1	0.148713
C17orf49	0.200766		PMAIP1	0.148698
PHKG2	0.200736		ZCCHC10	0.148653
FBXL18	0.200702		UBTD2	0.148643
ISYNA1	0.200672		EI24	0.148632
ESYT1	0.200636		DUSP6	0.148613
MAP3K6	0.200608		ZNF24	0.148602
PNKD	0.200586		MRPL10	0.148582
CBX6	0.200586		PSAP	0.14854
PIAS4	0.200476		FLJ27352	0.148492
DGKD	0.20042		FAF2	0.148462
CST3	0.200349		C2orf76	0.148446
C19orf50	0.200345		CCNDBP1	0.148409
TRAP1	0.200328		ST3GAL1	0.1484
VRK3	0.20031		ZNRD1	0.148394
DCI	0.200271		FUCA1	0.148342
HEATR2	0.200227		USP53	0.1483
BMP1	0.200194		MON2	0.148296
MRPL28	0.20019		TNFAIP1	0.148281
SIAH2	0.200184		PLEKHB2	0.148228
PLAGL2	0.200179		UTP3	0.148134
AP2B1	0.200056		DEGS1	0.148116
C9orf114	0.200014		DYNLT1	0.148112
C21orf2	0.199876		CLPX	0.148103
GALT	0.199866		RCAN1	0.148046
C1orf35	0.199824		ZNF22	0.148044
SMPD1	0.199785		IQCB1	0.148021
PODXL2	0.199778		PSMA4	0.147924
SLC43A1	0.199775		WBP11	0.147911
APEX2	0.199775		KBTBD4	0.14791
PIGT	0.199766		ACBD5	0.147903
MESDC1	0.199746		EIF4A2	0.1479
TEF	0.199731		FAM8A1	0.147856
SNTA1	0.199682		TMEM116	0.147846
PRR12	0.199651		RRAS2	0.14783
USP20	0.19963		HLA-A	0.14779
LIG1	0.199596		ARPP19	0.147707
BAK1	0.199594		CASP8	0.147677
RBM23	0.199564		PGK1	0.147667
PGPEP1	0.199552		PABPC3	0.147662
PXN	0.199541		SLC25A17	0.147636
CHKB	0.19954		NCKAP1	0.147626
CHMP6	0.199512		RHOQ	0.147625
RPS6KA1	0.199476		RG9MTD1	0.147609
RNF10	0.19943		IRF7	0.147597
ATP5SL	0.199418		TMEM68	0.147555
IRF2BP1	0.199335		GDF15	0.147538
ASB6	0.199318		PHLDA2	0.147503
ZNF446	0.199117		CHD1	0.147472
H6PD	0.199013		METRNL	0.147433
XRCC3	0.198932		NUP98	0.147422
BSCL2	0.198797		SLC2A10	0.147407
KIAA0427	0.198765		NUDT4	0.147394
DHX34	0.198737		SMAD1	0.147382
TBC1D20	0.198603		RELL1	0.147369
TRAPPC6A	0.198562		CFLAR	0.147319
TMEM8B	0.198541		MRPL15	0.147302
MMP15	0.19853		CXCL2	0.147251
RHOC	0.198466		CCDC91	0.147242
MPDU1	0.198416		LDLR	0.14724
QTRT1	0.198284		HSPD1	0.147228
C7orf26	0.198275		CYB5R1	0.14718
NDUFA13	0.198259		SHC1	0.147088
ZBED4	0.198175		DNAJB12	0.147062
SGSM2	0.198119		TNFAIP3	0.147047
ZDHHC18	0.19808		DIMT1L	0.147017
VPS4A	0.198076		LIPA	0.147011
C19orf48	0.198022		C8orf83	0.147003
C7orf47	0.197991		MATR3	0.147002
ELMO3	0.197971		P4HTM	0.147001
MAPRE3	0.197941		NCSTN	0.146993
HHLA3	0.197929		MAGED2	0.14696
TEAD2	0.197895		AMD1	0.146844
GPR153	0.197639		GANAB	0.146835
TMEM179B	0.197611		PI4K2B	0.146798
SLC25A10	0.197582		TM9SF4	0.146774
SPRYD4	0.197543		ATP13A3	0.146772
EXD3	0.197474		APPBP2	0.146717
SLC35C2	0.197445		RAB22A	0.146689
GRAMD1A	0.197357		ZNF275	0.146684
SF1	0.197336		GABPA	0.146679
TTLL3	0.197312		WDSUB1	0.146531
HOOK2	0.197306		DDX3X	0.146511
COQ9	0.19726		EIF4B	0.146501
SUV39H1	0.19714		TXNL4B	0.146483
FBXO44	0.196965		DHX40	0.146407
SYTL1	0.196934		CCBL2	0.146389
KIF13B	0.196908		ENPP4	0.146381
HSD17B8	0.196859		KDELR1	0.146357
BLOC1S1	0.196837		C9orf95	0.146353
PIM3	0.196835		ZNF644	0.146255
TP53INP2	0.196832		TAF1D	0.14625
MAD1L1	0.196703		PPM1B	0.14621
MUL1	0.196699		NUP153	0.146193
SLC12A4	0.196682		ACTL6A	0.146145
SMTN	0.196653		TMEM216	0.146074
CKB	0.196623		RPS27L	0.146028
AKR1A1	0.196582		ZNF561	0.14598
UNC13B	0.196553		PRKAB1	0.145894
IFRD2	0.196515		NAA30	0.145858
CDC25B	0.196469		COG1	0.145775
ECH1	0.196399		GCC1	0.145713
TTLL1	0.196376		DCTN5	0.145711
SNX17	0.196375		UBE2N	0.145667
APBA3	0.196359		OTUD6B	0.145628
C12orf10	0.196352		CCDC127	0.145592
BDH1	0.196306		RPE	0.145546
MFSD5	0.196283		STARD3NL	0.145534
ASMTL	0.196137		PEA15	0.145473
OAF	0.196126		ARPC5L	0.145465
TRMT1	0.196085		ECD	0.145439
CBARA1	0.196081		YIPF2	0.145381
POMT1	0.196066		CREB1	0.145287
PCK2	0.196032		MBD1	0.14527
ORMDL3	0.196005		MBD2	0.145216
PPP1R10	0.195998		CD44	0.145215
DPM3	0.195905		MIER1	0.145196
SPINT1	0.195783		TOB1	0.145186
DUSP8	0.195636		CYLD	0.145177
TSEN54	0.195628		FAM108C1	0.145164
YWHAH	0.19562		BRP44	0.145162
LHPP	0.19559		IL15	0.145154
MARCKSL1	0.195573		METAP2	0.145149
PLCG1	0.195563		REEP3	0.145145
ZNF428	0.195391		MAK16	0.145139
FEM1A	0.195341		ST7	0.145111
MOBKL2A	0.195236		NDUFAF3	0.145098
PAFAH1B3	0.195226		FBXW11	0.145095
NPHP4	0.195195		MREG	0.145046
ANO9	0.195087		TMEM188	0.14497
AGTRAP	0.194998		HINT1	0.144941
PIGU	0.194964		GPR172A	0.144897
KIAA0182	0.194963		TAP1	0.144854
MYH14	0.194929		TTC39B	0.144833
CELSR3	0.194924		SRGN	0.144818
TIMM50	0.19492		POLR3F	0.144783
C1orf159	0.194895		ACAP2	0.144732
DTX2	0.194885		PPM1K	0.144706
FKRP	0.194835		DUSP1	0.144705
PLCB3	0.194807		SLC25A5	0.144697
ZNF500	0.194742		UBE2K	0.144694
SLC7A5	0.194623		TMEM161B	0.14466
GET4	0.194615		EIF4H	0.144616
PDXK	0.194603		TOR1A	0.144611
ODF2	0.194577		PTGER2	0.144611
ASXL1	0.194508		PICALM	0.144512
PTP4A3	0.194478		ZBTB6	0.144463
SYNGR1	0.194408		SPRED2	0.144451
NDST1	0.194404		SPTLC2	0.144445
PSD4	0.194384		RABL3	0.144441
FAM127B	0.194359		TYW1	0.144403
ZNF524	0.194285		UBE3A	0.144395
UROS	0.19426		KLHL28	0.144356
C11orf24	0.194216		C13orf31	0.144304
TBRG4	0.194207		SPG20	0.144298
GRLF1	0.194178		RPAP3	0.144297
TCTA	0.194166		RNMT	0.144286
ATP6V0D1	0.194137		SMCR8	0.144242
RPP25	0.194101		NOB1	0.14422
MLEC	0.194078		GUSB	0.144219
SLC25A29	0.194073		RPS27	0.144197
PCDH1	0.194041		TMEM106B	0.144103
ASAP3	0.193975		NKAP	0.144103
NOXA1	0.193963		CDK12	0.144051
FGFR4	0.193869		RPS2	0.14403
NMT1	0.193806		ZDHHC6	0.144024
RRP1	0.193804		RPS3A	0.144023
LMF1	0.193787		RPS27A	0.143998
TARS2	0.193759		CHMP4A	0.14398
VPS52	0.193748		RAB2B	0.143976
PREB	0.193684		MST4	0.14395
TBCB	0.193622		RAB11A	0.143896
SLC48A1	0.193615		YTHDF1	0.143873
PARD6A	0.193585		NDFIP2	0.143867
TRAF2	0.193533		THUMPD3	0.143849
LRDD	0.193513		ZNF720	0.143833
PARP1	0.193453		FAIM	0.14382
URGCP	0.193439		UBE2L3	0.143758
SMARCC2	0.193369		PRKAA1	0.143757
DALRD3	0.193369		DOM3Z	0.143756
SFSWAP	0.193322		RAD23B	0.143741
MRPS18A	0.193317		ZBTB8A	0.143735
PKP3	0.193302		FAM190B	0.143695
LSM2	0.193263		TMEM69	0.143561
TMEM198	0.193215		C11orf57	0.143554
INPP5E	0.193178		B3GALT6	0.143528
HPS4	0.193108		HADHB	0.143473
FKBP4	0.19306		ZCCHC9	0.143467
FLAD1	0.193039		JUNB	0.143463
SEMA4B	0.193031		DMXL1	0.143463
HDAC3	0.192995		UGP2	0.143459
SHC1	0.192913		LRP10	0.143449
COPS7B	0.192903		NFXL1	0.143444
SDHAF1	0.192898		SS18L2	0.143436
MAP2K5	0.19276		KTI12	0.1434
EWSR1	0.192735		LSM1	0.143362
C20orf117	0.19267		POT1	0.143339
SLC9A3R1	0.192657		CNIH4	0.143337
DNASE2	0.192595		RPL13A	0.143312
APLP2	0.192557		ZNF329	0.143306
LDB1	0.192534		ALKBH1	0.143305
LY6E	0.192462		GIMAP2	0.14328
HDAC11	0.192445		UBE2V2	0.143258
ACADVL	0.192401		SLC39A11	0.143227
IRGQ	0.192398		IRF9	0.14322
TLE3	0.192299		CASP3	0.143206
MPV17L2	0.19228		EXOSC6	0.143132
SCAMP5	0.192202		CCDC90B	0.14312
NSUN4	0.192147		MRPS18A	0.14311
LPHN1	0.19214		WDFY1	0.143095
PPRC1	0.192076		C6orf145	0.143082
RAP1GAP	0.19206		PERP	0.143076
UCP2	0.19202		VDAC1	0.143061
DNPEP	0.191993		ZNF184	0.143055
CCDC64	0.191862		C1orf31	0.143033
PUSL1	0.191792		AHCYL1	0.142992
NAT6	0.191738		EIF3L	0.142974
NFKBIL2	0.191701		GPR137B	0.142967
ZNF496	0.191676		RFTN1	0.142896
PARP6	0.191632		CHMP2A	0.142847
ELMO2	0.191572		RDH10	0.142834
POLR1A	0.191555		ITGB1	0.142686
IPO4	0.191519		CHORDC1	0.142681
FAM134C	0.191479		RPS5	0.142665
PATL1	0.191448		ATXN7	0.142636
DLG3	0.191421		MGAT1	0.142632
FAM160B2	0.191415		SLAIN2	0.142594
RCC1	0.191371		PPID	0.142544
PKMYT1	0.191368		NECAP2	0.142524
SLC24A6	0.191345		NDUFC2	0.14252
CCNI	0.191344		ITCH	0.142489
PBX2	0.191324		INHBE	0.142465
PER1	0.191303		PTGER4	0.142448
CLCN2	0.191276		GBAS	0.14241
PDDC1	0.191246		GPR108	0.142404
RNF19B	0.191156		C14orf126	0.142387
BRD1	0.191082		CLTC	0.142369
KDM1A	0.191014		CTSS	0.142318
DDAH2	0.191003		UXT	0.142288
MEX3D	0.191001		DRG1	0.142286
C3orf75	0.190916		RAB20	0.142266
CCHCR1	0.190908		PPIP5K2	0.142265
IDUA	0.190866		FKBP14	0.142252
COG7	0.190856		TGOLN2	0.142249
PRMT1	0.190813		LONP1	0.142195
EHBP1L1	0.190811		SF3B5	0.142193
TOP3A	0.190776		LMBRD2	0.142118
NUBP2	0.190654		SC5DL	0.14209
ZBED1	0.190596		EIF3F	0.142089
KRI1	0.190546		FZD6	0.142044
ASL	0.190538		EIF2S1	0.142044
ZDHHC9	0.190445		MED19	0.142011
ATF4	0.190376		CPEB3	0.141964
ZMYND19	0.190371		RPL6	0.141949
DOK4	0.190352		RRP36	0.141933
NT5C	0.190341		SLFN11	0.141871
KLK1	0.190307		RNF19B	0.141834
FAM50A	0.190246		NAT15	0.141791
SUV420H2	0.190239		MIF4GD	0.141763
SPRYD3	0.19017		MIOS	0.141744
GNL1	0.190132		DCAF13	0.141744
ZNF48	0.190126		FBXL14	0.141728
BCL2L13	0.190026		KCMF1	0.141705
ATAT1	0.190002		IGBP1	0.141704
TMEM201	0.189941		C1orf52	0.141618
AMDHD2	0.189926		MON1B	0.141572
RTN3	0.189899		UQCRFS1	0.141554
ANKRD52	0.189885		RG9MTD2	0.141505
NLRX1	0.189784		WBP5	0.141491
SLC17A9	0.189781		HCCS	0.141483
EIF3D	0.18977		STAT3	0.141463
ZNF821	0.189743		H3F3B	0.14146
ZNF589	0.189711		TRADD	0.141431
MCM3AP	0.189693		TRIM44	0.141412
PDLIM7	0.189683		C20orf24	0.141409
ADCY3	0.189682		MED17	0.141396
DNAL4	0.189599		ACP2	0.141381
CA11	0.189542		PCMT1	0.141377
CDC37	0.189539		MAP4K5	0.141366
SLC2A6	0.189533		DLD	0.14131
PRUNE	0.189509		STXBP3	0.141298
LIPE	0.189472		THOC7	0.141258
MZT2A	0.189468		BAZ1A	0.141255
PBXIP1	0.189467		TMEM14B	0.141251
GRHPR	0.189437		N4BP1	0.141198
WDR1	0.189432		NPC1	0.14119
CSK	0.189423		PPPDE1	0.14118
VPS72	0.189401		MRFAP1L1	0.141157
HLCS	0.189391		NGDN	0.141112
ADIPOR2	0.189349		C11orf46	0.141092
MGAT1	0.18923		SNX6	0.141091
ERC1	0.1892		VTA1	0.141061
TGFB1	0.189184		RPRD1B	0.141013
NEO1	0.189069		C3orf23	0.141003
RECQL5	0.189046		SPG11	0.140999
ZGPAT	0.189005		YWHAG	0.140978
CHST14	0.188964		MRPL19	0.140959
ARHGEF16	0.188937		MBTPS2	0.140947
RNF41	0.188935		OTUD1	0.140941
LRCH4	0.18887		DTWD1	0.140919
RABAC1	0.188846		ATP1A1	0.140884
ACADS	0.18871		SUPT7L	0.140831
HAGH	0.188636		GFM2	0.140824
C22orf9	0.188625		RARS	0.14075
RELB	0.188599		C15orf40	0.140711
TWF2	0.188559		ATP6V1C1	0.140674
ADAP1	0.188524		NARS2	0.140666
DBN1	0.188512		KIAA0174	0.140627
DDX56	0.188436		BRD1	0.140568
SUOX	0.18842		CNDP2	0.140548
TUT1	0.188344		RTN4	0.14053
REXO4	0.188331		SS18	0.140447
TUBGCP4	0.18833		LCMT2	0.140414
SIPA1L3	0.188302		UFC1	0.140377
WDR62	0.188297		SMAD7	0.140374
SORT1	0.188197		VPS26A	0.140371
NAT9	0.188187		LETMD1	0.140361
PSME3	0.18817		NEDD4	0.140361
C22orf36	0.18808		TMEM179B	0.14036
UBXN1	0.188065		DDX60	0.140359
SIVA1	0.188021		CKAP4	0.14031
LRP10	0.187979		MAGOHB	0.140294
AHDC1	0.187927		OSGIN2	0.140281
STAG3L1	0.18791		PION	0.140281
ITGB4	0.187891		PUS3	0.140268
RARG	0.187872		SNX19	0.140261
APBB3	0.187859		LGTN	0.140252
SUGP1	0.18785		NAPA	0.14025
NDOR1	0.187843		PPP2R3C	0.140224
DDX49	0.187834		MDH2	0.140209
PQBP1	0.18782		FNTA	0.140195
LRRC45	0.18772		TMEM93	0.140181
CCNF	0.187715		PRMT6	0.14017
SLC9A1	0.187711		PPP1R15A	0.140167
GTF2IRD1	0.187689		FAM60A	0.140161
SLC6A9	0.187674		FAM199X	0.14012
GLG1	0.18765		PPT1	0.140105
SAFB2	0.187644		AEN	0.140061
C17orf81	0.187606		RIOK3	0.13999
FLNB	0.187592		C11orf73	0.139962
DDOST	0.187571		C16orf63	0.139931
LPAR2	0.187532		DENND4C	0.139909
EZR	0.187499		RFK	0.139871
NICN1	0.187493		CEP57	0.139852
DDX51	0.187487		ARL13B	0.139844
BCAM	0.187483		CRK	0.139821
ECE2	0.187482		SECISBP2	0.139793
DCPS	0.187474		FBXL3	0.139768
ZNF142	0.187434		SH3BP5	0.139746
DGKA	0.187427		RPL9	0.139735
PHF1	0.187415		SNX16	0.139673
BRF2	0.187406		TADA2B	0.139671
WIPF2	0.18739		UFD1L	0.139649
SMURF1	0.187314		MRPL9	0.139617
SNX33	0.187308		ICK	0.139592
RIN1	0.187299		KLF2	0.139582
ENO1	0.187277		TNKS2	0.139567
ZNF784	0.187267		HS3ST3B1	0.139555
SRRM2	0.187265		METAP1	0.139532
SIN3B	0.187264		TXNRD1	0.139527
TRIB3	0.187255		EHD4	0.139476
DGKQ	0.187235		RARRES3	0.139469
EFNA3	0.187225		HIGD1A	0.139435
FLJ35220	0.187203		MCM9	0.139416
ATPAF2	0.1872		C5orf32	0.139395
ALS2CL	0.187133		CUL1	0.139383
TARBP2	0.186987		JUND	0.139376
HEATR7A	0.186961		TRIM22	0.139365
OAZ2	0.186959		SOAT1	0.139322
PRR7	0.186949		WDR45	0.139311
KLC2	0.186941		PDE8A	0.139309
ZNF629	0.186918		SCO2	0.139306
RNF208	0.186906		PDSS2	0.139275
SCNN1A	0.186836		ASF1A	0.139271
OSBPL5	0.186834		UPRT	0.139271
MYO1D	0.186745		COQ5	0.139219
C11orf80	0.186668		SYNCRIP	0.13918
GFOD2	0.186664		SENP7	0.139155
RNF44	0.186641		MRPL42	0.139154
PTPN6	0.186587		MAX	0.139148
TRIP10	0.18652		ATP5S	0.139141
PLCD1	0.186462		OXR1	0.139135
GMPPA	0.186456		CASP1	0.139102
UBE2Z	0.186406		ZNF623	0.139086
ITPKC	0.186312		IRAK2	0.139076
PPIA	0.186242		RPS14	0.139069
STAT5B	0.186193		SLC9A3R1	0.139025
ITPK1	0.186172		GPN2	0.139009
DPM2	0.186127		ZNF770	0.13895
ETHE1	0.186121		RALA	0.138947
AP2S1	0.186105		KIAA0040	0.138914
NAPRT1	0.186104		VCP	0.138913
TOMM22	0.186075		LRIG1	0.138901
ARHGEF2	0.185913		ATRN	0.138886
FAM83H	0.185913		SAV1	0.138867
SLC2A11	0.185846		RPL5	0.138684
CUEDC2	0.185782		CMTM8	0.13863
SETD8	0.185745		ERGIC3	0.138627
GSTM1	0.185699		C14orf104	0.138621
C19orf24	0.185696		EPS8	0.138612
FUZ	0.185656		DNPEP	0.138601
POLL	0.185644		CTSC	0.138584
ZNF276	0.185618		WDR41	0.138555
KCTD5	0.185606		RNF5	0.138548
SHARPIN	0.185605		PSMB8	0.138544
CNP	0.185557		PRKRIR	0.138525
DNAJC14	0.185472		HIPK1	0.138521
MTG1	0.185469		RNF19A	0.138502
IFT122	0.185414		FAM96B	0.138425
C21orf57	0.185327		CXorf38	0.138417
SH2B2	0.185326		MR1	0.138407
DERL3	0.185326		KIAA0368	0.13838
GMEB2	0.18532		BLNK	0.138378
TAGLN2	0.185302		H2AFZ	0.138375
DBNDD1	0.185284		TNFRSF17	0.138371
TBC1D16	0.185272		GRPEL1	0.138271
ENO2	0.185266		USP6NL	0.138189
MYO19	0.185258		OMA1	0.138123
OSBP	0.185221		SPG21	0.138049
TMEM184A	0.185162		LINS	0.138047
ACOT8	0.18516		PSME2	0.13804
FBXO46	0.185146		KIAA1432	0.138033
CCDC71	0.18509		DYM	0.137946
THAP8	0.185085		MRPS10	0.137939
DRAP1	0.185062		PRMT5	0.137936
POFUT2	0.184985		ARAF	0.137884
UBE2R2	0.184944		C1orf107	0.137882
ADIPOR1	0.18494		C17orf71	0.137873
DLST	0.18491		ACSL5	0.137844
WNK2	0.184871		IGFBP7	0.137792
VWA1	0.184837		SETD7	0.137777
EEF1G	0.184837		RAB14	0.13776
EPHB3	0.184804		API5	0.137691
MIER2	0.184776		WSB2	0.13767
RGP1	0.184754		MRPS33	0.137642
TMEM86B	0.184718		UCHL3	0.137582
TRIM62	0.184708		EEF1E1	0.137571
COL9A2	0.184683		LZTFL1	0.137473
TMEM120B	0.184607		DNTTIP1	0.137444
ARHGEF1	0.184555		NGLY1	0.137439
DOLK	0.184548		NT5C3	0.137428
NXF1	0.184484		KIF5B	0.13742
RGS14	0.184404		RPS13	0.137418
TAF8	0.184371		FAM46A	0.137357
CD2BP2	0.184364		VAPA	0.137332
TMED1	0.184362		ALKBH3	0.137316
PEA15	0.184354		SAMSN1	0.137303
C11orf35	0.184287		ZMYM5	0.137287
PRR22	0.18428		WDR20	0.137278
FAM192A	0.184258		NT5C2	0.137227
PNPLA3	0.184242		FASTKD5	0.137214
TMED3	0.184202		SQSTM1	0.137205
C11orf59	0.184191		CCNL1	0.137183
SPATA2	0.184167		PEX11B	0.137175
ZNF341	0.184082		ATG13	0.137164
PRAF2	0.184071		EIF4G2	0.137148
TTC31	0.184032		PCBD1	0.137117
MGAT3	0.184029		RNASEK	0.137109
B3GALT4	0.184023		IMP3	0.1371
NSD1	0.183998		LARS	0.137084
GYLTL1B	0.183893		FTL	0.137039
KIAA0415	0.183887		POLK	0.137028
ST14	0.183865		AKTIP	0.136987
VPS16	0.183863		CSNK1D	0.136935
RIC8A	0.18377		HCST	0.136908
APBB1	0.183737		SYTL1	0.136901
TIMM22	0.183714		HNRNPA0	0.136898
GPC1	0.183689		SUMF2	0.136884
C10orf76	0.183677		SRD5A3	0.136871
TRPM4	0.18367		BCAP29	0.136861
NOTCH3	0.183651		NDUFAF1	0.136821
C16orf7	0.183637		SNAP29	0.13681
TPP1	0.183626		ATL3	0.136806
ATP6V0E2	0.1836		C18orf21	0.136805
DAP	0.183558		GTF2H2	0.136805
SEMA6B	0.183545		ERLIN1	0.136752
SAMD10	0.183525		ASNSD1	0.136748
LRRC20	0.183502		2006-03-01	0.136701
EHD1	0.183478		COX5A	0.136675
VKORC1	0.183472		EGR3	0.136607
PCBD1	0.183449		KCTD9	0.136589
RHBDF2	0.183434		MED7	0.136559
C17orf37	0.183425		REST	0.136559
NFKBIL1	0.183396		FAM82B	0.136553
SLC27A1	0.183276		ABCG1	0.136512
PITPNM2	0.183266		UEVLD	0.136491
PCCB	0.183266		USP18	0.136448
NLE1	0.183218		GTPBP2	0.136392
SNRNP200	0.18321		C1orf131	0.136347
DYNC1H1	0.183185		CREB3L4	0.136335
IP6K2	0.183111		UBE2Q1	0.136332
ACBD4	0.183075		PCBP2	0.136322
MAVS	0.183051		TTC39C	0.136305
GATAD2A	0.183044		FANCF	0.136268
FBXO41	0.183033		NCRNA00081	0.13626
IMPDH1	0.182955		MRPL13	0.136225
PRPF19	0.182842		MFN1	0.136216
EPS8L2	0.182839		RNF125	0.136159
CDKN2D	0.182806		EIF3E	0.136107
GLTSCR1	0.182764		BLOC1S3	0.136021
STIP1	0.182671		CCT2	0.135991
ZDHHC3	0.182648		C12orf5	0.135918
C11orf68	0.182579		RAC1	0.135906
EFTUD2	0.182564		EP300	0.135905
SLC29A4	0.182562		CSRNP2	0.135878
UBXN11	0.182547		MED6	0.135872
[truncated: 15,242 more rows]
