# Supplementary material for: Reprogramming of lysosomal gene expression by interleukin-4 and Stat6
Source: BMC Genomics. 2013 Dec 5;14:853. doi: 10.1186/1471-2164-14-853 (PMC3880092; doi:10.1186/1471-2164-14-853)
Supplement: Additional file 5 — Transcription factors whose expression correlates with lysosomal genes. Average expression correlations were calculated for each of 1412 human and 1066 mouse DNA-binding transcription factors across Affymetrix Mouse_430_2 and HG_U133_Plus2 arrays, respectively. We interrogated 1548 mouse and 1838 human datasets, but only those datasets with a minimum coefficient of variation of 5% for the respective reference gene were used for analyses (average number of datasets analyzed per gene, n=1061; range, 761-1281). In each case the 500 highest-ranking correlators were analyzed for GO term enrichment using a script based on the Bioconductor GOstats package [41]. The cutoff for p values was 0.001. The results were searched for the terms ‘lysosome’ or ‘vacuole’ and further filtered for genes encoding DNA-binding proteins that scored positive for both mouse and human data. GO term enrichment statistics are shown for the resulting 49 DNA-binding transcription factors. TF, transcription factor; ExpCount, expected number of genes in the selected 500-member list to be annotated with the respective GO term; Count, actual number of genes annotated with the GO term; Size, maximum number that could have been matched; Pvalue, hypergeometric probability; GO ID, gene ontology identifier. More detailed information is available at http://genecan.sgul.ac.uk. [file 1471-2164-14-853-S5.xls]

## Sheet: Worksheet1
TF Gene	OddsRatio	ExpCount	Count	Size	Pvalue	GO ID	GO Term
STAT2	7.00126	4.37173	25	152	1.43e-12	GO:0005764	lysosome
Stat2	6.11243	6.74279	34	229	6.15e-15	GO:0005764	lysosome
MAFB	6.78863	4.32789	24	141	7.43e-12	GO:0005764	lysosome
Mafb	10.2697	5.82512	44	200	2.33e-26	GO:0005764	lysosome
IRF5	6.39846	4.13424	22	141	1.35e-10	GO:0005764	lysosome
Irf5	6.02823	6.82779	34	229	8.89e-15	GO:0005764	lysosome
IRF9	6.65094	3.8273	21	126	1.92e-10	GO:0044437	vacuolar part
Irf9	7.33376	5.78794	34	200	5.36e-17	GO:0005764	lysosome
CEBPA	5.5794	4.65679	22	151	1.36e-09	GO:0044437	vacuolar part
Cebpa	7.06425	6.92695	39	229	1.09e-18	GO:0005764	lysosome
LMO2	5.24342	4.2117	19	141	4e-08	GO:0005764	lysosome
Lmo2	5.18827	6.79946	30	229	8.44e-12	GO:0005764	lysosome
MITF	3.71415	8.19474	27	271	5.62e-08	GO:0005773	vacuole
Mitf	3.9868	7.95744	28	268	7.94e-09	GO:0005773	vacuole
IRF8	3.8559	7.01898	24	228	1.55e-07	GO:0000323	lytic vacuole
Irf8	6.99241	5.83752	33	200	5.04e-16	GO:0005764	lysosome
STAT3	4.55808	4.76864	19	151	2.89e-07	GO:0044437	vacuolar part
Stat3	5.6903	6.95528	33	229	9.03e-14	GO:0005764	lysosome
STAT6	4.47709	4.56763	18	152	7.16e-07	GO:0005764	lysosome
Stat6	7.60681	5.98624	36	200	2.69e-18	GO:0005764	lysosome
HBP1	5.09668	3.60369	16	126	6.05e-07	GO:0044437	vacuolar part
Hbp1	3.75655	6.84195	23	229	3.97e-07	GO:0005764	lysosome
HHEX	3.58676	6.83222	22	228	1.43e-06	GO:0005764	lysosome
Hhex	7.16248	6.84195	39	229	7.11e-19	GO:0005764	lysosome
MXD4	4.72971	3.61229	15	120	3.12e-06	GO:0005774	vacuolar membrane
Mxd4	3.93304	8.05691	28	268	1.04e-08	GO:0005773	vacuole
ATF6	4.16482	4.58184	17	157	3.4e-06	GO:0005773	vacuole
Atf6	5.20719	6.07247	27	205	7.96e-11	GO:0005773	vacuole
TFEB	3.29268	7.71524	23	261	3.13679e-06	GO:0000323	lytic vacuole
Tcfeb	3.74816	6.85612	23	229	4.11364e-07	GO:0005764	lysosome
EPAS1	4.60495	4.72229	19	152	2.49e-07	GO:0005764	lysosome
Epas1	3.35188	6.89861	21	229	6.17e-06	GO:0005764	lysosome
NR1H2	3.31385	9.41566	28	308	2.77e-07	GO:0005773	vacuole
Nr1h2	3.32979	6.94111	21	229	6.77e-06	GO:0005764	lysosome
STAT5A	3.15962	8.01401	23	261	5.89e-06	GO:0000323	lytic vacuole
Stat5a	3.70522	5.99864	20	200	2.57e-06	GO:0005764	lysosome
FOS	3.03762	8.30573	23	271	1.06e-05	GO:0005773	vacuole
Fos	4.4395	8.05691	31	268	1.32e-10	GO:0005773	vacuole
HCLS1	5.04107	2.73174	12	87	1.67e-05	GO:0005765	lysosomal membrane
Hcls1	5.20017	6.78529	30	229	8.01e-12	GO:0005764	lysosome
STAT1	3.82512	4.64592	16	157	1.7e-05	GO:0005773	vacuole
Stat1	7.2991	5.81273	34	200	6.11e-17	GO:0005764	lysosome
LASS2	3.12124	7.39249	21	228	1.72e-05	GO:0000323	lytic vacuole
Lass2	6.27804	6.19978	32	205	1.95e-14	GO:0005773	vacuole
CIITA	4.97646	3.21473	14	109	3.81e-06	GO:0005765	lysosomal membrane
Ciita	3.2635	6.71446	20	229	1.42e-05	GO:0005764	lysosome
CEBPB	3.76171	4.72796	16	151	2.08e-05	GO:0044437	vacuolar part
Cebpb	5.39589	5.88709	27	200	3.88e-11	GO:0005764	lysosome
CREB3	3.73873	4.44859	15	143	3.93e-05	GO:0005774	vacuolar membrane
Creb3	6.7086	6.06061	33	200	1.51e-15	GO:0005764	lysosome
CALCOCO1	4.57905	4.47377	18	151	5.29e-07	GO:0044437	vacuolar part
Calcoco1	3.05782	6.75696	19	229	5.12e-05	GO:0005764	lysosome
SPIB	4.8584	3.28813	14	109	4.94e-06	GO:0005765	lysosomal membrane
Spib	3.05096	6.77112	19	229	5.26e-05	GO:0005764	lysosome
CEBPD	2.84054	8.03158	21	261	5.94e-05	GO:0005764	lysosome
Cebpd	6.58546	5.94906	32	200	5.99e-15	GO:0005764	lysosome
PPARG	5.25371	4.67074	21	152	8.04e-09	GO:0005764	lysosome
Pparg	3.01042	6.85612	19	229	6.22e-05	GO:0005764	lysosome
NFE2L1	5.92056	4.63646	23	151	2.12e-10	GO:0044437	vacuolar part
Nfe2l1	2.84886	7.59736	20	253	8.22e-05	GO:0005773	vacuole
DDIT3	2.65159	8.9594	22	308	0.000102	GO:0005773	vacuole
Ddit3	3.7939	8.00718	27	268	3.62e-08	GO:0005773	vacuole
DEDD2	2.61872	9.06309	22	308	0.00012	GO:0005773	vacuole
Dedd2	3.97458	6.79946	24	229	8.88e-08	GO:0005764	lysosome
HIST1H1C	22.5162	0.290102	4	10	0.000128	GO:0016471	vacuolar proton-transporting V-type ATPase complex
Hist1h1c	6.67797	6.85612	37	229	3.76e-17	GO:0005764	lysosome
EGR2	4.04964	3.29547	12	109	0.000111	GO:0005765	lysosomal membrane
Egr2	3.20533	6.82779	20	229	1.81e-05	GO:0005764	lysosome
IRF2	4.87255	3.7585	16	126	1.05e-06	GO:0044437	vacuolar part
Irf2	2.84477	6.82779	18	229	0.000181	GO:0005764	lysosome
LYL1	2.8436	6.84778	18	228	0.000185	GO:0000323	lytic vacuole
Lyl1	4.34705	7.92429	30	268	3.95e-10	GO:0005773	vacuole
JDP2	4.4673	6.97229	27	228	1.73e-09	GO:0005764	lysosome
Jdp2	2.64722	8.12322	20	268	0.000203	GO:0005773	vacuole
MXI1	2.85755	6.81666	18	228	0.000175	GO:0005764	lysosome
Mxi1	2.82176	8.05691	21	268	6.34e-05	GO:0005773	vacuole
IKZF1	4.21794	2.64266	10	87	0.000299	GO:0005765	lysosomal membrane
Ikzf1	3.41219	6.78529	21	229	4.78e-06	GO:0005764	lysosome
HDAC5	3.67866	3.58771	12	120	0.00025	GO:0005774	vacuolar membrane
Hdac5	2.96444	6.95528	19	229	7.52e-05	GO:0005764	lysosome
NFE2L2	10.2724	0.635184	5	20	0.00033	GO:0008333	endosome to lysosome transport
Nfe2l2	4.51741	6.87028	27	229	1.32e-09	GO:0005764	lysosome
MNT	2.63493	7.75078	19	271	0.000305	GO:0005773	vacuole
Mnt	3.01711	6.84195	19	229	6.05e-05	GO:0005764	lysosome
TSG101	20.842	0.312437	4	10	0.00017	GO:0016471	vacuolar proton-transporting V-type ATPase complex
Tsg101	18.5413	0.331374	4	11	0.000227	GO:0016471	vacuolar proton-transporting V-type ATPase complex
MAFG	2.6945	8.00976	20	271	0.000166	GO:0005773	vacuole
Mafg	5.36203	1.70654	8	57	0.000277	GO:0005774	vacuolar membrane
POU2AF1	4.44328	3.29547	13	109	2.47e-05	GO:0005765	lysosomal membrane
Pou2af1	2.68	6.79946	17	229	0.000503	GO:0005764	lysosome
RELA	5.54672	1.45723	7	47	0.000563	GO:0007033	vacuole organization
Rela	3.69043	6.95528	23	229	5.28e-07	GO:0005764	lysosome
NR1H3	5.85291	4.45421	22	152	5.94e-10	GO:0005764	lysosome
Nr1h3	2.63889	6.89861	17	229	0.000592	GO:0005764	lysosome
IRF1	2.6343	6.9256	17	228	0.000611	GO:0005764	lysosome
Irf1	5.10697	6.64363	29	229	2.51e-11	GO:0005764	lysosome
MAF	4.5052	8.26874	32	271	5.26e-11	GO:0005773	vacuole
Maf	7.72594	0.784276	5	26	0.000952	GO:0007040	lysosome organization
