# Supplementary material for: Reprogramming of lysosomal gene expression by interleukin-4 and Stat6
Source: BMC Genomics. 2013 Dec 5;14:853. doi: 10.1186/1471-2164-14-853 (PMC3880092; doi:10.1186/1471-2164-14-853)
Supplement: Additional file 6 — Matrix of expression correlations among lysosomal genes in mouse. This supplement pertains to Figures 2 and 3. Data were generated as described in the accompanying legends. Tab-delimited. [file 1471-2164-14-853-S6.txt]

0610031J06Rik	1700021K19Rik	2010106G01Rik	2400001E08Rik	4930471M23Rik	5430435G22Rik	Abca2	Abca3	Abca5	Abcb9	Acp2	Acp5	Acpp	Ada	Aga	Aldob	Ankrd27	Aoah	Aqp2	Arl8a	Arl8b	Arsa	Arsb	Arsg	Arsk	Asah1	Asah2	Ass1	Atp13a2	Atp6ap1	Atp6ap2	Atp6v0a1	Atp6v0a2	Atp6v0a4	Atp6v0c	Atp6v0d1	Atp6v0d2	Atp6v0e	Atp6v0e2	Atp6v1a	Atp6v1b1	Atp6v1b2	Atp6v1c1	Atp6v1c2	Atp6v1d	Atp6v1e1	Atp6v1e2	Atp6v1f	Atp6v1g1	Atp6v1g2
0610031J06Rik	1	0.205675299632625	0.158060353471685	0.252275650213145	0.335151935150757	0.108808495113686	0.189297827274920	0.292081667440047	0.0143640662852258	0.106485280672088	0.323849919807539	0.221970804911997	0.0661054079950525	0.123810821533082	0.306374265204967	0.0227484143488677	0.099999597942226	0.0531264221953733	0.0127468694318077	0.194665489265226	0.167110612721083	0.345588412911709	0.249496518104911	0.1719934827508	0.127310163100736	0.317426296941733	0.145276680325746	0.187986415630917	0.296120499564617	0.365329658336415	0.198940745585043	0.240226390884399	0.249462223332603	-0.00315749406484175	0.346376352128657	0.456762281301168	0.0717046416136923	0.383686866821215	0.166609647653586	0.265339683293393	0.00856159728721964	0.258498812842279	0.217172655064112	0.0185056452360177	0.179551100498885	0.289122008630183	0.0198976697659951	0.371504719044644	0.210005361134942
1700021K19Rik	0.205675299632625	1	-0.0237758304467906	0.0874415515030727	0.203640362663566	0.0981346580443144	0.228162704918621	0.238363023446037	0.0992798580476907	0.131033623926972	0.191108844998316	0.0675744858740978	0.0109415469798105	0.0258554676612668	0.0397498830556222	0.0193845905138883	0.199058863923704	2.63079124886570e-05	0.017115820980298	0.225672408602163	0.0708543213524647	0.212932185023825	0.156667476390862	0.0935626930414638	0.0829500895899959	0.0374918169986966	0.113698993888401	0.0901904287470654	0.277928442366333	0.192205811853485	-0.0127054043618195	0.221315224130000	0.175826718655890	0.0168670048470871	0.131350662357613	0.237311516141593	0.0186623384265329	0.0727657096170232	0.146904536010433	0.129129148736155	0.0255558814635158	0.137060693523868	0.0605013660451675	0.0330771966038854	0.046115220926804	0.0551822685284191	0.0142776047824812	0.118123617825686	0.0509685212475657
2010106G01Rik	0.158060353471685	-0.0237758304467906	1	0.0145630548680697	0.0949390687371396	0.0453435729727412	-0.0340241202176471	0.0699381463845976	0.124284158679112	-0.0066663083912505	0.200987536522061	0.0684494878058195	0.0263179802520012	0.0194170458989515	0.228977251415375	-0.0157287439105774	0.0366675489756193	0.0290102063918293	-0.0414575818163901	0.0514322507618765	0.273669247421698	0.108759870977185	0.155961705991446	0.0953610324091062	0.19229525779912	0.292031446439841	0.146866075516607	0.0745474763081579	-0.0216868549884973	0.110428252678764	0.21283006993259	0.0624348797719826	0.208633672942845	-0.0151789924367745	0.115674075624123	0.0487779740251735	0.0225445688180156	0.167089886704881	-0.0165107135761684	0.233632299926239	-0.0316029347478572	0.122885196197782	0.143499347201107	-0.0278696430602235	0.174976609319903	0.0760358663023427	-0.00904919383072668	0.0857550709598215	0.168846878130277
2400001E08Rik	0.252275650213145	0.0874415515030727	0.0145630548680697	1	0.214968564378486	0.071466056298394	0.040572661910319	0.132887424431146	-0.0721459924588598	0.0747268510075396	0.152402410350096	0.109663665763732	0.0314734257663552	0.159693513870459	0.176999544560141	0.00936915084137763	0.123876342775712	0.0286386529692411	0.0350428088622297	0.165690999715855	0.0958837585097912	0.158707749050069	0.136754992815161	0.0657367837764749	0.0240360014853673	0.189080034345451	-0.00276291153665837	0.0839512226426885	0.165717126179142	0.263305937218842	0.210508141263937	0.145843876496685	0.138798322038468	0.0194088168986717	0.290639456020776	0.312140688225788	0.0412732229793008	0.365346604634224	0.0696256065200612	0.122750100688457	0.0127220382565850	0.121843554295576	0.241490145901736	0.0257571008005019	0.244641974422252	0.282702922227117	-0.00374540393347596	0.307410939595827	0.338564487284614
4930471M23Rik	0.335151935150757	0.203640362663566	0.0949390687371396	0.214968564378486	1	0.150337784047831	0.133192453619944	0.191168964928692	0.0335664971212673	0.130808613287236	0.275981796715888	0.140371130512595	0.0914129687284469	0.107123878471928	0.143152702026622	0.0765270837764922	0.130629248763761	0.0717222791197232	0.050859072089709	0.252832490209522	0.221405372920133	0.220716709006948	0.156271279139461	0.140620035387234	0.0749192419687495	0.200325002172568	0.0827570638396474	0.148292082158333	0.232520857447123	0.290549730030850	0.112800795526642	0.279247192254406	0.252864524852328	0.0465385473060730	0.280299298091356	0.329140351881107	0.0939203483425036	0.236947297256527	0.134925835427365	0.212364536958328	0.0280539769152273	0.231469131264586	0.189501740446279	0.0218176868117060	0.169385688989361	0.209958036347618	0.0611916081898297	0.193657862174773	0.195769521216323
5430435G22Rik	0.108808495113686	0.0981346580443144	0.0453435729727412	0.071466056298394	0.150337784047831	1	0.0614021549814411	0.064106645376042	0.0279270635737223	0.0804810138966414	0.0990853784071652	0.0780512182047498	0.103152149483384	0.0702114121276049	0.0688106005595911	0.062515817807497	0.0217739446985508	0.176705305584547	0.115052893861469	0.109046303340300	0.0123478069016991	0.117933426109625	0.138352798874222	0.115127024988601	0.104491884757037	0.137754542813132	0.117286044634575	0.070523325946524	0.152119190548089	0.105937213827668	0.073898624230217	0.0684802954514595	0.0422902010553004	0.0734053123792516	0.0847487366223285	0.0613574303114482	0.168935132335017	0.109583480322553	0.0548552107535761	0.0391833264843155	0.0796604555524551	0.0570151349349053	0.0221191759574283	0.0901380370728397	0.0111208640451091	0.0446665978351645	0.115424952324547	0.0467008751576293	0.0355927006628752
Abca2	0.189297827274920	0.228162704918621	-0.0340241202176471	0.040572661910319	0.133192453619944	0.0614021549814411	1	0.200288696395722	0.0476412046665174	0.170625493569739	0.130867192657625	0.0818754297991752	0.0519767533306648	0.0101546829208457	0.0636432842270452	0.0512227295843211	0.141230510421774	0.034029836196403	0.0647629167438358	0.122729947124637	-0.0105982088352139	0.160423448960293	0.153776051691186	0.135494798057553	0.0689022464412938	0.0150348566855224	0.118069705337884	0.126496876394099	0.245319312630792	0.106370607786456	-0.0319413263965274	0.171893992505395	0.129873093758465	0.0277751840645259	0.0618118817135198	0.143219839376336	0.0266662997765399	-0.00122069898657837	0.169635249289519	0.0648416005583465	0.0473988930505355	0.0852635684103202	-1.33113269925495e-05	0.0672273501446729	-0.0399127095033435	0.0367023558604952	0.0746001217269631	0.082694762913485	-0.0251619327069353
Abca3	0.292081667440047	0.238363023446037	0.0699381463845976	0.132887424431146	0.191168964928692	0.064106645376042	0.200288696395722	1	0.117427591145424	0.0746893027120753	0.259260684259987	0.121809846833563	0.0557082420268564	-0.0118342485034179	0.154678779957404	0.0467768346377861	0.0938500915417487	-0.00419078143074512	-0.00105092045311869	0.161156502829933	0.0445844345815803	0.285797800056268	0.169878338076853	0.157665692731733	0.105629700936728	0.148824465765683	0.157755982585967	0.13558387293797	0.318594238502752	0.257506868461300	0.149465771572281	0.235689677933157	0.161357401134119	0.0180311006795952	0.177153286807851	0.285997806191491	0.0377757256967146	0.134274323321046	0.231335622938433	0.148658541337912	0.0357243250652692	0.164836517571826	0.0847056947606371	0.0534467942490476	0.0939653945344225	0.165687703921669	-0.00905513796467138	0.152762370239575	0.106077559660088
Abca5	0.0143640662852258	0.0992798580476907	0.124284158679112	-0.0721459924588598	0.0335664971212673	0.0279270635737223	0.0476412046665174	0.117427591145424	1	-0.0195621327886136	0.113595962988094	-0.0959219026953987	-0.0230322756723898	-0.0740365421901717	0.114426869335649	0.0201559133125057	0.0666686710722855	-0.0463020207516893	-0.00364149420577698	0.107752748277953	0.121230711955414	0.114427095618070	0.0727330613465333	0.138082008218348	0.151119480752657	0.158504346160431	0.162834947059560	-0.0454793040628329	0.0320027856775785	0.111737684219525	0.134435145551832	0.0591748680998092	0.00210929076758387	0.0202380136968633	0.0328394510683035	0.0369789369019828	0.0411987052190792	0.0186046508854410	0.128073392418143	0.105335705418000	0.0129368172766134	0.0720802733783728	0.0631479230933518	0.041231601104599	0.0740257362751642	0.0434061319227619	0.00231152534667695	-0.0154487893059569	0.0522998238812001
Abcb9	0.106485280672088	0.131033623926972	-0.0066663083912505	0.0747268510075396	0.130808613287236	0.0804810138966414	0.170625493569739	0.0746893027120753	-0.0195621327886136	1	0.0418952166345297	0.0974453427356593	0.114263484391315	0.0542230775301188	0.029062304601396	0.125356141814591	0.0748448811769431	0.0806366687774977	0.165613512320098	0.0818197301821738	0.0405360193103141	0.0860870030141851	0.0492821652932709	0.112119811708897	0.0219202861075825	-0.0413752756040915	0.0896155974185534	0.0873673343860428	0.163310001226234	0.0389326680580005	-0.046941029114928	0.14978411743452	0.119931046920965	0.116327542356364	0.0820657771392962	0.104034990021852	0.0485029955131129	0.0404438004991804	0.120139045002754	-0.00813979950650673	0.132173957644916	0.051823041333958	0.0109059407495968	0.137961153545756	0.0536376200443092	0.0881651704730651	0.204436386417903	0.0719927183866953	0.0378609678088408
Acp2	0.323849919807539	0.191108844998316	0.200987536522061	0.152402410350096	0.275981796715888	0.0990853784071652	0.130867192657625	0.259260684259987	0.113595962988094	0.0418952166345297	1	0.126080845799094	0.00295291230991087	0.0512376568554416	0.209734871683332	0.0166853523364500	0.135107234720338	0.0801268840330131	-0.0355048651679946	0.169098825277901	0.124777411710373	0.312711636158268	0.219019002460976	0.188661797507752	0.172180141746046	0.241056491136929	0.170959772308181	0.087687009293662	0.247701178823514	0.256420868631139	0.141977235769269	0.232953397751055	0.201139108266816	-0.0281402584414471	0.176566810234863	0.2673935084427	0.0435957951211518	0.145963481490947	0.160999002715121	0.220318857410918	-0.0226777804360105	0.175906285668919	0.144024188967716	-0.0276009082396555	0.0972502945870004	0.143159527687694	-0.0186201742300793	0.144738515569887	0.0936954659416644
Acp5	0.221970804911997	0.0675744858740978	0.0684494878058195	0.109663665763732	0.140371130512595	0.0780512182047498	0.0818754297991752	0.121809846833563	-0.0959219026953987	0.0974453427356593	0.126080845799094	1	0.127591225165465	0.116191305083791	0.0931832781805043	0.0967159657765344	0.0501348197866185	0.118238322307910	0.0809677867716042	0.0526930319936336	0.0096628149608375	0.097824408884454	0.0918571437353713	0.086164257592535	0.0300649986842722	0.0572423148982216	0.0542216690159115	0.145850017963677	0.119152701677077	0.114862249440787	0.0651987365903796	0.0575719175526376	0.0906683999921751	0.073753980792627	0.110307203960677	0.167336191075545	0.132264484146528	0.173140397297877	0.0288011378117071	0.061881975348506	0.0739802764122022	0.110823582415362	0.0735685612729857	0.0546185193838257	0.0669634256799692	0.131995842852641	0.0779547162404593	0.150630769085175	0.0674450550822081
Acpp	0.0661054079950525	0.0109415469798105	0.0263179802520012	0.0314734257663552	0.0914129687284469	0.103152149483384	0.0519767533306648	0.0557082420268564	-0.0230322756723898	0.114263484391315	0.00295291230991087	0.127591225165465	1	0.0728029533201642	0.0199927724920491	0.0985593840543763	-0.00298097281360933	0.185711730609079	0.15478780772732	0.0448809729654790	-0.0123141298218689	0.0286641211578863	0.0371750709196674	0.0874221273752288	0.0655373848974241	0.0586478653836317	0.0983197686604863	0.0659785659013681	0.0822428448257147	0.0391057961033392	0.0290963370620689	0.0409901641752803	0.0277009691432242	0.131254959400658	0.0470516872774935	0.0512652199039255	0.121090639372763	0.0623503763986949	0.00964468920125816	0.0194547023678029	0.139961832879814	0.0284197730390939	0.0253889399452262	0.160545591338062	0.0656837832198275	0.0888162420649021	0.119471980832482	0.0402000141162996	0.0459346591860045
Ada	0.123810821533082	0.0258554676612668	0.0194170458989515	0.159693513870459	0.107123878471928	0.0702114121276049	0.0101546829208457	-0.0118342485034179	-0.0740365421901717	0.0542230775301188	0.0512376568554416	0.116191305083791	0.0728029533201642	1	0.0715408981601541	0.0218751028902576	0.13877263405694	0.0639994681248588	0.0203708970606838	0.0343704265933992	0.0557380462763139	0.0665957119129943	0.0898907513579754	0.0222766111642322	0.0193099280652302	0.0434683036124454	0.0126935772441849	0.122168661027561	0.0719446479866886	0.0444401608429539	0.0389122349490619	0.0233529676549066	0.103353243791766	0.0116659731467497	0.0829950686660894	0.090028081437842	0.0304235556935832	0.118515819009111	-0.0136482360848025	0.0423268760925198	0.0148752461533350	0.0358959902541384	0.0839960465833629	0.0216583672579556	0.0239052519842073	0.0622074735296626	0.0163232473152991	0.107348144207120	0.077167940895076
Aga	0.306374265204967	0.0397498830556222	0.228977251415375	0.176999544560141	0.143152702026622	0.0688106005595911	0.0636432842270452	0.154678779957404	0.114426869335649	0.029062304601396	0.209734871683332	0.0931832781805043	0.0199927724920491	0.0715408981601541	1	0.00299996515175067	0.0551890324914258	-0.0141348600394166	-0.00630756699940473	0.062775768778537	0.183226991077660	0.234060769094760	0.244495229548511	0.139386986672983	0.192846303038312	0.379869892048598	0.157624644705926	0.0816325008964418	0.0739715922683523	0.234632156872733	0.225699006355360	0.0700712755975165	0.135239009771177	-0.0303414880932454	0.145884488121253	0.221547773030774	0.023792076170493	0.285634555741816	0.129169398250814	0.219383209169514	-0.0236684333277429	0.155639244734206	0.233527851119648	-0.0101825210211009	0.200481104479671	0.223506840347540	0.0028281231876772	0.278623005938303	0.213598049599440
Aldob	0.0227484143488677	0.0193845905138883	-0.0157287439105774	0.00936915084137763	0.0765270837764922	0.062515817807497	0.0512227295843211	0.0467768346377861	0.0201559133125057	0.125356141814591	0.0166853523364500	0.0967159657765344	0.0985593840543763	0.0218751028902576	0.00299996515175067	1	-0.0107468041957036	0.126846786586114	0.163996326323823	0.0133083578898266	-0.0467823520623799	0.0426346955985539	-0.00841909528352727	0.111977060207775	0.0498504531477154	-0.0264690158825073	0.125632988994231	0.102516284765797	0.0523287669814484	-0.0371735981813085	-0.0344297983722506	0.0577302267721613	-0.00238034078185626	0.138437714535118	0.0342172261088329	-0.000112636423716929	0.139771359228526	0.0224113108566157	0.0412545248403857	-0.0262722739113908	0.134169329911316	-0.00928637549291246	-0.0406182431460331	0.120227004380535	0.00179696090335535	0.0354806529756449	0.181122823065223	0.0125173163409427	0.00525793210736223
Ankrd27	0.099999597942226	0.199058863923704	0.0366675489756193	0.123876342775712	0.130629248763761	0.0217739446985508	0.141230510421774	0.0938500915417487	0.0666686710722855	0.0748448811769431	0.135107234720338	0.0501348197866185	-0.00298097281360933	0.13877263405694	0.0551890324914258	-0.0107468041957036	1	0.0199167915556481	0.0134436172549715	0.121182778766285	0.0867677838217222	0.137091519778017	0.127343326128317	0.0842008904137903	0.0864659858194921	0.0672468751007085	0.0373118590337096	0.0931156885929009	0.119179225007026	0.0867823801975686	0.00991882346457115	0.0995514967764788	0.162151112424304	0.016960411452012	0.0249969150911828	0.131568802659808	-0.00287838806558959	0.0557975414171202	0.0235007264123716	0.0810783877852861	0.0151707950394203	0.0724755278730129	0.082407178707846	-0.00216693975444826	-0.0203032145549895	0.0357949789252064	0.00432569035528677	0.0683116398484858	0.000927094411880305
Aoah	0.0531264221953733	2.63079124886570e-05	0.0290102063918293	0.0286386529692411	0.0717222791197232	0.176705305584547	0.034029836196403	-0.00419078143074512	-0.0463020207516893	0.0806366687774977	0.0801268840330131	0.118238322307910	0.185711730609079	0.0639994681248588	-0.0141348600394166	0.126846786586114	0.0199167915556481	1	0.187225775211843	0.0527553123067347	-0.0194878737923064	0.00161550398169293	0.0537010401907109	0.12089275794295	0.0473156740657556	0.0604035008866679	0.0720263305834419	0.0707011258190073	0.0788782035147373	0.0289087587629164	0.0340310949765957	0.0268349762513771	-0.00438168243781653	0.158147760813576	0.0803261627585337	0.0122782609129046	0.190251189813399	0.0377044571356115	-0.0385648748628488	0.031385701935644	0.130572235345768	0.054484152647879	0.0385621360078221	0.123695200905252	0.0145974906416303	0.075212221201858	0.129160398222935	0.0157089971720752	0.0126277718775489
Aqp2	0.0127468694318077	0.017115820980298	-0.0414575818163901	0.0350428088622297	0.050859072089709	0.115052893861469	0.0647629167438358	-0.00105092045311869	-0.00364149420577698	0.165613512320098	-0.0355048651679946	0.0809677867716042	0.15478780772732	0.0203708970606838	-0.00630756699940473	0.163996326323823	0.0134436172549715	0.187225775211843	1	0.0384507199507768	-0.0530908644438159	0.0103607317469194	0.000418706853003246	0.0949006998191413	0.0205973939498920	-0.0195703020769915	0.0834272945500512	0.043811686484956	0.0680993076298429	0.00225536337031620	-0.0374310545036711	0.0460107118708514	-0.0131440910924801	0.237729542606708	0.0391930197818339	-0.00192127230482326	0.156858950904952	0.0291393887514363	0.0494797256576107	-0.0329673767894047	0.196705766983591	-0.0125392557842537	-0.0280684158101861	0.185757867987758	-0.0051661064267123	0.0635676139327027	0.208807552011409	0.00535160493014513	0.000746901541999625
Arl8a	0.194665489265226	0.225672408602163	0.0514322507618765	0.165690999715855	0.252832490209522	0.109046303340300	0.122729947124637	0.161156502829933	0.107752748277953	0.0818197301821738	0.169098825277901	0.0526930319936336	0.0448809729654790	0.0343704265933992	0.062775768778537	0.0133083578898266	0.121182778766285	0.0527553123067347	0.0384507199507768	1	0.160531563538736	0.209312712070142	0.154974074084711	0.112063442658775	0.081213609448409	0.143908158507155	0.0840844188292071	0.095718890191515	0.224933988117288	0.243423717882276	0.104915432257470	0.205033681421478	0.125626840616887	0.0326303813381418	0.259703407059812	0.289274416372872	0.049276151522672	0.160508595340356	0.147517317328726	0.185450086294277	0.0328521059357343	0.155104729572534	0.119802562863531	0.0102790534058923	0.144143747831593	0.143417754981377	0.0260999038480278	0.161340486334931	0.186478190760344
Arl8b	0.167110612721083	0.0708543213524647	0.273669247421698	0.0958837585097912	0.221405372920133	0.0123478069016991	-0.0105982088352139	0.0445844345815803	0.121230711955414	0.0405360193103141	0.124777411710373	0.0096628149608375	-0.0123141298218689	0.0557380462763139	0.183226991077660	-0.0467823520623799	0.0867677838217222	-0.0194878737923064	-0.0530908644438159	0.160531563538736	1	0.0807667694437227	0.12759413236872	0.0504366012358276	0.087449809647334	0.271930052943682	0.0110953953691390	0.0611486688353776	0.0167933447995554	0.217360244878883	0.284914228455826	0.171582337986798	0.208336663817428	-0.0375984830441046	0.272699687296951	0.263817922188468	0.00642180357335612	0.170071718263123	0.0901335793765814	0.404925026528395	-0.0495096690535687	0.382142933275725	0.402704053964844	-0.0291488510085651	0.321664098339123	0.221977335700932	-0.0111593179574708	0.220252536455382	0.280055805674107
Arsa	0.345588412911709	0.212932185023825	0.108759870977185	0.158707749050069	0.220716709006948	0.117933426109625	0.160423448960293	0.285797800056268	0.114427095618070	0.0860870030141851	0.312711636158268	0.097824408884454	0.0286641211578863	0.0665957119129943	0.234060769094760	0.0426346955985539	0.137091519778017	0.00161550398169293	0.0103607317469194	0.209312712070142	0.0807667694437227	1	0.246386812644917	0.165445744765806	0.170681596448634	0.199925907304059	0.19371981757168	0.0769883638772662	0.296742932464635	0.269239804894499	0.148856782052514	0.203988317988179	0.144356395319395	0.00380648498684956	0.203374369478091	0.288036248757693	0.0481838205324815	0.179638202719898	0.134616540936116	0.154968646349155	0.0158219703911156	0.107819247426789	0.0805582914509086	0.00876996079817918	0.137969240030565	0.116671246204724	0.0279435698491810	0.173640598339886	0.121498442167400
Arsb	0.249496518104911	0.156667476390862	0.155961705991446	0.136754992815161	0.156271279139461	0.138352798874222	0.153776051691186	0.169878338076853	0.0727330613465333	0.0492821652932709	0.219019002460976	0.0918571437353713	0.0371750709196674	0.0898907513579754	0.244495229548511	-0.00841909528352727	0.127343326128317	0.0537010401907109	0.000418706853003246	0.154974074084711	0.12759413236872	0.246386812644917	1	0.167652926714511	0.186974133159893	0.213498760915889	0.1828972411554	0.0999320765140707	0.166631266854282	0.214095189899732	0.157775039356996	0.144874519009136	0.158937169910307	-0.0124693686548663	0.150527175862858	0.221711421881583	0.073400553463822	0.128169993724555	0.133336637204091	0.198612284751994	0.0330423001429176	0.09283584971139	0.100175514052327	0.00672424151914853	0.0922774309832232	0.0812336183386937	-0.015824863659757	0.109324590969457	0.0325733912642066
Arsg	0.1719934827508	0.0935626930414638	0.0953610324091062	0.0657367837764749	0.140620035387234	0.115127024988601	0.135494798057553	0.157665692731733	0.138082008218348	0.112119811708897	0.188661797507752	0.086164257592535	0.0874221273752288	0.0222766111642322	0.139386986672983	0.111977060207775	0.0842008904137903	0.12089275794295	0.0949006998191413	0.112063442658775	0.0504366012358276	0.165445744765806	0.167652926714511	1	0.140803651053357	0.121325637068871	0.198295274194247	0.0631974770096303	0.120589736307111	0.0996796884487692	0.0547078686428216	0.126882259530934	0.0541399349633481	0.0624723114697112	0.0969844315895699	0.139580812862506	0.133286048695074	0.0814201573165416	0.121433057689925	0.0807929572600955	0.0744172155650522	0.111030820330453	0.0561611135982013	0.0584454327226219	0.039030251431638	0.088224937040779	0.096962720862357	0.0677523238328573	0.0436479559484593
Arsk	0.127310163100736	0.0829500895899959	0.19229525779912	0.0240360014853673	0.0749192419687495	0.104491884757037	0.0689022464412938	0.105629700936728	0.151119480752657	0.0219202861075825	0.172180141746046	0.0300649986842722	0.0655373848974241	0.0193099280652302	0.192846303038312	0.0498504531477154	0.0864659858194921	0.0473156740657556	0.0205973939498920	0.081213609448409	0.087449809647334	0.170681596448634	0.186974133159893	0.140803651053357	1	0.224980194474440	0.197864144059796	0.0176621113336165	0.111474160029769	0.105488581470428	0.106095280289465	0.00416401077392537	0.0917140138429753	0.0164378596178369	0.0151855677995163	0.0431633002638643	0.0915974403552298	0.0998851229634629	0.0674003221511247	0.102532921458309	0.044677306059988	0.0218412347151170	0.0191166984426597	0.0271420850761930	0.0890059197607052	0.0160090466676054	0.0380893286380776	0.0569550158200572	0.0615839916913764
Asah1	0.317426296941733	0.0374918169986966	0.292031446439841	0.189080034345451	0.200325002172568	0.137754542813132	0.0150348566855224	0.148824465765683	0.158504346160431	-0.0413752756040915	0.241056491136929	0.0572423148982216	0.0586478653836317	0.0434683036124454	0.379869892048598	-0.0264690158825073	0.0672468751007085	0.0604035008866679	-0.0195703020769915	0.143908158507155	0.271930052943682	0.199925907304059	0.213498760915889	0.121325637068871	0.224980194474440	1	0.129527060384629	0.0753368445412815	0.110616627420141	0.324625823856417	0.399645457439859	0.113834079007423	0.115207988688001	-0.0243671686158829	0.185993805629420	0.251989195600417	0.0968060589156466	0.308659129778199	0.0610015630433869	0.327476151066193	-0.031444940446451	0.247582922433043	0.277279546847248	-0.00284039245145541	0.226077939461782	0.241851782298399	-0.0143726624331442	0.208616828704010	0.218724422005769
Asah2	0.145276680325746	0.113698993888401	0.146866075516607	-0.00276291153665837	0.0827570638396474	0.117286044634575	0.118069705337884	0.157755982585967	0.162834947059560	0.0896155974185534	0.170959772308181	0.0542216690159115	0.0983197686604863	0.0126935772441849	0.157624644705926	0.125632988994231	0.0373118590337096	0.0720263305834419	0.0834272945500512	0.0840844188292071	0.0110953953691390	0.19371981757168	0.1828972411554	0.198295274194247	0.197864144059796	0.129527060384629	1	0.0585285061751256	0.110574856304951	0.0864428914132723	0.0606438224844516	0.0920712288995864	0.0933181466584783	0.0687223102493464	0.0451088341964573	0.0624695824779977	0.137196163970717	0.0566029147947179	0.0829458351637311	0.105216838669032	0.0714371102927319	0.0304963963207057	-0.00357226590659358	0.100132478514822	0.0780892522234345	0.0656313315001348	0.0896701090606912	0.0300234903649146	0.00661131429317076
Ass1	0.187986415630917	0.0901904287470654	0.0745474763081579	0.0839512226426885	0.148292082158333	0.070523325946524	0.126496876394099	0.13558387293797	-0.0454793040628329	0.0873673343860428	0.087687009293662	0.145850017963677	0.0659785659013681	0.122168661027561	0.0816325008964418	0.102516284765797	0.0931156885929009	0.0707011258190073	0.043811686484956	0.095718890191515	0.0611486688353776	0.0769883638772662	0.0999320765140707	0.0631974770096303	0.0176621113336165	0.0753368445412815	0.0585285061751256	1	0.111878604761273	0.0547868071169467	0.0410005291799615	0.144259409709594	0.0846349837450421	0.0314464372111664	0.145556366339463	0.167582771341135	0.0531866919483998	0.088347910501338	0.0358646948321138	0.131618053494289	0.0286443440411347	0.112839814517146	0.105944167313382	0.0558793077731548	0.0178736828692919	0.0935660472615862	0.0573908450149813	0.128064103329183	0.0409355332468896
Atp13a2	0.296120499564617	0.277928442366333	-0.0216868549884973	0.165717126179142	0.232520857447123	0.152119190548089	0.245319312630792	0.318594238502752	0.0320027856775785	0.163310001226234	0.247701178823514	0.119152701677077	0.0822428448257147	0.0719446479866886	0.0739715922683523	0.0523287669814484	0.119179225007026	0.0788782035147373	0.0680993076298429	0.224933988117288	0.0167933447995554	0.296742932464635	0.166631266854282	0.120589736307111	0.111474160029769	0.110616627420141	0.110574856304951	0.111878604761273	1	0.229328538435477	0.0792384442180877	0.260294247006028	0.155813984652938	0.0365316463501369	0.214280500951257	0.287252690186525	0.0748502833092374	0.0940889854168169	0.207348488599508	0.105923391479377	0.05364671904695	0.138366593480599	0.0538850543549272	0.0545097357202622	0.0713321307485687	0.134572374508256	0.0642753402664419	0.178647077158049	0.0901776510800864
Atp6ap1	0.365329658336415	0.192205811853485	0.110428252678764	0.263305937218842	0.290549730030850	0.105937213827668	0.106370607786456	0.257506868461300	0.111737684219525	0.0389326680580005	0.256420868631139	0.114862249440787	0.0391057961033392	0.0444401608429539	0.234632156872733	-0.0371735981813085	0.0867823801975686	0.0289087587629164	0.00225536337031620	0.243423717882276	0.217360244878883	0.269239804894499	0.214095189899732	0.0996796884487692	0.105488581470428	0.324625823856417	0.0864428914132723	0.0547868071169467	0.229328538435477	1	0.406398452201714	0.213102499525924	0.212395130022548	-0.00779049785750737	0.412919306880867	0.422628538454903	0.0464627286386475	0.326658796037303	0.209138790389001	0.312270290464768	-0.0083675533139057	0.347672221770969	0.338157594894225	-0.00873505413497698	0.296452329876803	0.334197921043178	-0.0327150019337442	0.288709277379433	0.287804368661126
Atp6ap2	0.198940745585043	-0.0127054043618195	0.21283006993259	0.210508141263937	0.112800795526642	0.073898624230217	-0.0319413263965274	0.149465771572281	0.134435145551832	-0.046941029114928	0.141977235769269	0.0651987365903796	0.0290963370620689	0.0389122349490619	0.225699006355360	-0.0344297983722506	0.00991882346457115	0.0340310949765957	-0.0374310545036711	0.104915432257470	0.284914228455826	0.148856782052514	0.157775039356996	0.0547078686428216	0.106095280289465	0.399645457439859	0.0606438224844516	0.0410005291799615	0.0792384442180877	0.406398452201714	1	0.110605165565871	0.105082560226164	-0.0154833041162668	0.346294936286098	0.292052472905853	0.0631346190414911	0.245747514890423	0.0783812739261044	0.392861324561607	-0.0438032713230282	0.328884215763553	0.48802437576918	-0.0070515214593029	0.407500926415802	0.332584824425367	-0.0661553307924554	0.223393237957518	0.293605792654495
Atp6v0a1	0.240226390884399	0.221315224130000	0.0624348797719826	0.145843876496685	0.279247192254406	0.0684802954514595	0.171893992505395	0.235689677933157	0.0591748680998092	0.14978411743452	0.232953397751055	0.0575719175526376	0.0409901641752803	0.0233529676549066	0.0700712755975165	0.0577302267721613	0.0995514967764788	0.0268349762513771	0.0460107118708514	0.205033681421478	0.171582337986798	0.203988317988179	0.144874519009136	0.126882259530934	0.00416401077392537	0.113834079007423	0.0920712288995864	0.144259409709594	0.260294247006028	0.213102499525924	0.110605165565871	1	0.195401981538432	0.0438095734890774	0.280371467324972	0.295913786431706	0.0575673670629223	0.108360452646010	0.177246925463997	0.227566778264060	0.00675865282328346	0.2563862768894	0.152031387501665	0.0317933500750111	0.0766797533643176	0.190933873752291	0.0207278838354965	0.114976462711245	0.091977660797449
Atp6v0a2	0.249462223332603	0.175826718655890	0.208633672942845	0.138798322038468	0.252864524852328	0.0422902010553004	0.129873093758465	0.161357401134119	0.00210929076758387	0.119931046920965	0.201139108266816	0.0906683999921751	0.0277009691432242	0.103353243791766	0.135239009771177	-0.00238034078185626	0.162151112424304	-0.00438168243781653	-0.0131440910924801	0.125626840616887	0.208336663817428	0.144356395319395	0.158937169910307	0.0541399349633481	0.0917140138429753	0.115207988688001	0.0933181466584783	0.0846349837450421	0.155813984652938	0.212395130022548	0.105082560226164	0.195401981538432	1	-0.000806259767342442	0.167231118935480	0.21189195021926	-0.0137201071221127	0.173104436953640	0.084734325023729	0.196598743019082	-0.0158775956426484	0.216744883749904	0.153276566829986	-0.0084247390937346	0.141333837318836	0.131980872559547	-0.0315817833238694	0.116014161441820	0.0968579501487537
Atp6v0a4	-0.00315749406484175	0.0168670048470871	-0.0151789924367745	0.0194088168986717	0.0465385473060730	0.0734053123792516	0.0277751840645259	0.0180311006795952	0.0202380136968633	0.116327542356364	-0.0281402584414471	0.073753980792627	0.131254959400658	0.0116659731467497	-0.0303414880932454	0.138437714535118	0.016960411452012	0.158147760813576	0.237729542606708	0.0326303813381418	-0.0375984830441046	0.00380648498684956	-0.0124693686548663	0.0624723114697112	0.0164378596178369	-0.0243671686158829	0.0687223102493464	0.0314464372111664	0.0365316463501369	-0.00779049785750737	-0.0154833041162668	0.0438095734890774	-0.000806259767342442	1	0.0317796201634962	-0.00212507068990457	0.151448576543238	0.016704493024635	0.0240780279692848	-0.0274701361145288	0.181816677685641	0.00840844999616017	-0.03868783540894	0.198790797330157	-0.00539652612756941	0.0548585511191408	0.157455381104403	-0.00146736823402043	0.0230008951706807
Atp6v0c	0.346376352128657	0.131350662357613	0.115674075624123	0.290639456020776	0.280299298091356	0.0847487366223285	0.0618118817135198	0.177153286807851	0.0328394510683035	0.0820657771392962	0.176566810234863	0.110307203960677	0.0470516872774935	0.0829950686660894	0.145884488121253	0.0342172261088329	0.0249969150911828	0.0803261627585337	0.0391930197818339	0.259703407059812	0.272699687296951	0.203374369478091	0.150527175862858	0.0969844315895699	0.0151855677995163	0.185993805629420	0.0451088341964573	0.145556366339463	0.214280500951257	0.412919306880867	0.346294936286098	0.280371467324972	0.167231118935480	0.0317796201634962	1	0.449870202909429	0.0810113550008344	0.340669772207025	0.183247196441892	0.317533551138841	0.00762385046790173	0.341453732205999	0.372135872901526	0.0364387033659838	0.363696802390283	0.359441177366698	0.0735198644128402	0.292353153363482	0.335358542864121
Atp6v0d1	0.456762281301168	0.237311516141593	0.0487779740251735	0.312140688225788	0.329140351881107	0.0613574303114482	0.143219839376336	0.285997806191491	0.0369789369019828	0.104034990021852	0.2673935084427	0.167336191075545	0.0512652199039255	0.090028081437842	0.221547773030774	-0.000112636423716929	0.131568802659808	0.0122782609129046	-0.00192127230482326	0.289274416372872	0.263817922188468	0.288036248757693	0.221711421881583	0.139580812862506	0.0431633002638643	0.251989195600417	0.0624695824779977	0.167582771341135	0.287252690186525	0.422628538454903	0.292052472905853	0.295913786431706	0.21189195021926	-0.00212507068990457	0.449870202909429	1	0.0298030768906789	0.320255535954072	0.201081279313957	0.372429141703728	0.00734999798177915	0.383991032412856	0.3471478955513	0.00712958881625058	0.317451230341785	0.36423762204296	-0.0146664221085484	0.362730225944066	0.277423457629393
Atp6v0d2	0.0717046416136923	0.0186623384265329	0.0225445688180156	0.0412732229793008	0.0939203483425036	0.168935132335017	0.0266662997765399	0.0377757256967146	0.0411987052190792	0.0485029955131129	0.0435957951211518	0.132264484146528	0.121090639372763	0.0304235556935832	0.023792076170493	0.139771359228526	-0.00287838806558959	0.190251189813399	0.156858950904952	0.049276151522672	0.00642180357335612	0.0481838205324815	0.073400553463822	0.133286048695074	0.0915974403552298	0.0968060589156466	0.137196163970717	0.0531866919483998	0.0748502833092374	0.0464627286386475	0.0631346190414911	0.0575673670629223	-0.0137201071221127	0.151448576543238	0.0810113550008344	0.0298030768906789	1	0.08295205865018	0.0105094121581464	0.0556042210269434	0.132663082045877	0.0672032871342831	0.0592901769457839	0.140621197127779	0.0445780779485617	0.0620612546697449	0.130333579246157	0.0295897561953789	0.0530008647744132
Atp6v0e	0.383686866821215	0.0727657096170232	0.167089886704881	0.365346604634224	0.236947297256527	0.109583480322553	-0.00122069898657837	0.134274323321046	0.0186046508854410	0.0404438004991804	0.145963481490947	0.173140397297877	0.0623503763986949	0.118515819009111	0.285634555741816	0.0224113108566157	0.0557975414171202	0.0377044571356115	0.0291393887514363	0.160508595340356	0.170071718263123	0.179638202719898	0.128169993724555	0.0814201573165416	0.0998851229634629	0.308659129778199	0.0566029147947179	0.088347910501338	0.0940889854168169	0.326658796037303	0.245747514890423	0.108360452646010	0.173104436953640	0.016704493024635	0.340669772207025	0.320255535954072	0.08295205865018	1	0.0773766301311555	0.252649083363509	0.000598088733121469	0.196762550666794	0.277161936429870	0.0285735993148705	0.289375002667529	0.382767559013897	0.0454831605304664	0.424047972686114	0.369663525073094
Atp6v0e2	0.166609647653586	0.146904536010433	-0.0165107135761684	0.0696256065200612	0.134925835427365	0.0548552107535761	0.169635249289519	0.231335622938433	0.128073392418143	0.120139045002754	0.160999002715121	0.0288011378117071	0.00964468920125816	-0.0136482360848025	0.129169398250814	0.0412545248403857	0.0235007264123716	-0.0385648748628488	0.0494797256576107	0.147517317328726	0.0901335793765814	0.134616540936116	0.133336637204091	0.121433057689925	0.0674003221511247	0.0610015630433869	0.0829458351637311	0.0358646948321138	0.207348488599508	0.209138790389001	0.0783812739261044	0.177246925463997	0.084734325023729	0.0240780279692848	0.183247196441892	0.201081279313957	0.0105094121581464	0.0773766301311555	1	0.123964132025425	0.0749105557157953	0.169607433740837	0.126123863596042	0.062481322080239	0.109996213883149	0.173531691057163	0.0607746955752001	0.194529532210836	0.0787445088042175
Atp6v1a	0.265339683293393	0.129129148736155	0.233632299926239	0.122750100688457	0.212364536958328	0.0391833264843155	0.0648416005583465	0.148658541337912	0.105335705418000	-0.00813979950650673	0.220318857410918	0.061881975348506	0.0194547023678029	0.0423268760925198	0.219383209169514	-0.0262722739113908	0.0810783877852861	0.031385701935644	-0.0329673767894047	0.185450086294277	0.404925026528395	0.154968646349155	0.198612284751994	0.0807929572600955	0.102532921458309	0.327476151066193	0.105216838669032	0.131618053494289	0.105923391479377	0.312270290464768	0.392861324561607	0.227566778264060	0.196598743019082	-0.0274701361145288	0.317533551138841	0.372429141703728	0.0556042210269434	0.252649083363509	0.123964132025425	1	-0.0219054418531537	0.4371178199248	0.450796250580511	-0.00280470385711628	0.36129840080261	0.297252658175842	-0.0313890336836000	0.276968532932543	0.24120863926566
Atp6v1b1	0.00856159728721964	0.0255558814635158	-0.0316029347478572	0.0127220382565850	0.0280539769152273	0.0796604555524551	0.0473988930505355	0.0357243250652692	0.0129368172766134	0.132173957644916	-0.0226777804360105	0.0739802764122022	0.139961832879814	0.0148752461533350	-0.0236684333277429	0.134169329911316	0.0151707950394203	0.130572235345768	0.196705766983591	0.0328521059357343	-0.0495096690535687	0.0158219703911156	0.0330423001429176	0.0744172155650522	0.044677306059988	-0.031444940446451	0.0714371102927319	0.0286443440411347	0.05364671904695	-0.0083675533139057	-0.0438032713230282	0.00675865282328346	-0.0158775956426484	0.181816677685641	0.00762385046790173	0.00734999798177915	0.132663082045877	0.000598088733121469	0.0749105557157953	-0.0219054418531537	1	-0.0204396659781692	-0.0574834824917064	0.195218452454303	-0.0207073950242541	0.0125054891040947	0.167052450207016	-0.00504532737835359	-0.0078786708240763
Atp6v1b2	0.258498812842279	0.137060693523868	0.122885196197782	0.121843554295576	0.231469131264586	0.0570151349349053	0.0852635684103202	0.164836517571826	0.0720802733783728	0.051823041333958	0.175906285668919	0.110823582415362	0.0284197730390939	0.0358959902541384	0.155639244734206	-0.00928637549291246	0.0724755278730129	0.054484152647879	-0.0125392557842537	0.155104729572534	0.382142933275725	0.107819247426789	0.09283584971139	0.111030820330453	0.0218412347151170	0.247582922433043	0.0304963963207057	0.112839814517146	0.138366593480599	0.347672221770969	0.328884215763553	0.2563862768894	0.216744883749904	0.00840844999616017	0.341453732205999	0.383991032412856	0.0672032871342831	0.196762550666794	0.169607433740837	0.4371178199248	-0.0204396659781692	1	0.464963234730214	0.0205335611007343	0.310762348974175	0.33545269694731	0.00490953828452755	0.285853300826298	0.232956607287804
Atp6v1c1	0.217172655064112	0.0605013660451675	0.143499347201107	0.241490145901736	0.189501740446279	0.0221191759574283	-1.33113269925495e-05	0.0847056947606371	0.0631479230933518	0.0109059407495968	0.144024188967716	0.0735685612729857	0.0253889399452262	0.0839960465833629	0.233527851119648	-0.0406182431460331	0.082407178707846	0.0385621360078221	-0.0280684158101861	0.119802562863531	0.402704053964844	0.0805582914509086	0.100175514052327	0.0561611135982013	0.0191166984426597	0.277279546847248	-0.00357226590659358	0.105944167313382	0.0538850543549272	0.338157594894225	0.48802437576918	0.152031387501665	0.153276566829986	-0.03868783540894	0.372135872901526	0.3471478955513	0.0592901769457839	0.277161936429870	0.126123863596042	0.450796250580511	-0.0574834824917064	0.464963234730214	1	-0.0182025666909993	0.455792299510868	0.401559119717826	-0.0325484241594906	0.336389044988034	0.330897376180119
Atp6v1c2	0.0185056452360177	0.0330771966038854	-0.0278696430602235	0.0257571008005019	0.0218176868117060	0.0901380370728397	0.0672273501446729	0.0534467942490476	0.041231601104599	0.137961153545756	-0.0276009082396555	0.0546185193838257	0.160545591338062	0.0216583672579556	-0.0101825210211009	0.120227004380535	-0.00216693975444826	0.123695200905252	0.185757867987758	0.0102790534058923	-0.0291488510085651	0.00876996079817918	0.00672424151914853	0.0584454327226219	0.0271420850761930	-0.00284039245145541	0.100132478514822	0.0558793077731548	0.0545097357202622	-0.00873505413497698	-0.0070515214593029	0.0317933500750111	-0.0084247390937346	0.198790797330157	0.0364387033659838	0.00712958881625058	0.140621197127779	0.0285735993148705	0.062481322080239	-0.00280470385711628	0.195218452454303	0.0205335611007343	-0.0182025666909993	1	0.0253745034298333	0.0598341262161586	0.141094071562699	0.0100388870342656	0.000456940043605362
Atp6v1d	0.179551100498885	0.046115220926804	0.174976609319903	0.244641974422252	0.169385688989361	0.0111208640451091	-0.0399127095033435	0.0939653945344225	0.0740257362751642	0.0536376200443092	0.0972502945870004	0.0669634256799692	0.0656837832198275	0.0239052519842073	0.200481104479671	0.00179696090335535	-0.0203032145549895	0.0145974906416303	-0.0051661064267123	0.144143747831593	0.321664098339123	0.137969240030565	0.0922774309832232	0.039030251431638	0.0890059197607052	0.226077939461782	0.0780892522234345	0.0178736828692919	0.0713321307485687	0.296452329876803	0.407500926415802	0.0766797533643176	0.141333837318836	-0.00539652612756941	0.363696802390283	0.317451230341785	0.0445780779485617	0.289375002667529	0.109996213883149	0.36129840080261	-0.0207073950242541	0.310762348974175	0.455792299510868	0.0253745034298333	1	0.416647901513891	0.0146717027496221	0.303821973932608	0.412230541460784
Atp6v1e1	0.289122008630183	0.0551822685284191	0.0760358663023427	0.282702922227117	0.209958036347618	0.0446665978351645	0.0367023558604952	0.165687703921669	0.0434061319227619	0.0881651704730651	0.143159527687694	0.131995842852641	0.0888162420649021	0.0622074735296626	0.223506840347540	0.0354806529756449	0.0357949789252064	0.075212221201858	0.0635676139327027	0.143417754981377	0.221977335700932	0.116671246204724	0.0812336183386937	0.088224937040779	0.0160090466676054	0.241851782298399	0.0656313315001348	0.0935660472615862	0.134572374508256	0.334197921043178	0.332584824425367	0.190933873752291	0.131980872559547	0.0548585511191408	0.359441177366698	0.36423762204296	0.0620612546697449	0.382767559013897	0.173531691057163	0.297252658175842	0.0125054891040947	0.33545269694731	0.401559119717826	0.0598341262161586	0.416647901513891	1	0.0712871748690016	0.378482286792630	0.323191017060720
Atp6v1e2	0.0198976697659951	0.0142776047824812	-0.00904919383072668	-0.00374540393347596	0.0611916081898297	0.115424952324547	0.0746001217269631	-0.00905513796467138	0.00231152534667695	0.204436386417903	-0.0186201742300793	0.0779547162404593	0.119471980832482	0.0163232473152991	0.0028281231876772	0.181122823065223	0.00432569035528677	0.129160398222935	0.208807552011409	0.0260999038480278	-0.0111593179574708	0.0279435698491810	-0.015824863659757	0.096962720862357	0.0380893286380776	-0.0143726624331442	0.0896701090606912	0.0573908450149813	0.0642753402664419	-0.0327150019337442	-0.0661553307924554	0.0207278838354965	-0.0315817833238694	0.157455381104403	0.0735198644128402	-0.0146664221085484	0.130333579246157	0.0454831605304664	0.0607746955752001	-0.0313890336836000	0.167052450207016	0.00490953828452755	-0.0325484241594906	0.141094071562699	0.0146717027496221	0.0712871748690016	1	0.0380558663351108	0.0303141046710609
Atp6v1f	0.371504719044644	0.118123617825686	0.0857550709598215	0.307410939595827	0.193657862174773	0.0467008751576293	0.082694762913485	0.152762370239575	-0.0154487893059569	0.0719927183866953	0.144738515569887	0.150630769085175	0.0402000141162996	0.107348144207120	0.278623005938303	0.0125173163409427	0.0683116398484858	0.0157089971720752	0.00535160493014513	0.161340486334931	0.220252536455382	0.173640598339886	0.109324590969457	0.0677523238328573	0.0569550158200572	0.208616828704010	0.0300234903649146	0.128064103329183	0.178647077158049	0.288709277379433	0.223393237957518	0.114976462711245	0.116014161441820	-0.00146736823402043	0.292353153363482	0.362730225944066	0.0295897561953789	0.424047972686114	0.194529532210836	0.276968532932543	-0.00504532737835359	0.285853300826298	0.336389044988034	0.0100388870342656	0.303821973932608	0.378482286792630	0.0380558663351108	1	0.421679417576563
Atp6v1g1	0.210005361134942	0.0509685212475657	0.168846878130277	0.338564487284614	0.195769521216323	0.0355927006628752	-0.0251619327069353	0.106077559660088	0.0522998238812001	0.0378609678088408	0.0936954659416644	0.0674450550822081	0.0459346591860045	0.077167940895076	0.213598049599440	0.00525793210736223	0.000927094411880305	0.0126277718775489	0.000746901541999625	0.186478190760344	0.280055805674107	0.121498442167400	0.0325733912642066	0.0436479559484593	0.0615839916913764	0.218724422005769	0.00661131429317076	0.0409355332468896	0.0901776510800864	0.287804368661126	0.293605792654495	0.091977660797449	0.0968579501487537	0.0230008951706807	0.335358542864121	0.277423457629393	0.0530008647744132	0.369663525073094	0.0787445088042175	0.24120863926566	-0.0078786708240763	0.232956607287804	0.330897376180119	0.000456940043605362	0.412230541460784	0.323191017060720	0.0303141046710609	0.421679417576563	1
Atp6v1g2	0.092622046162102	0.183636304935578	-0.0232467965524533	0.0339249000925014	0.0870693003844302	0.0740932178795188	0.151566472193829	0.117268818583141	0.0971506090279746	0.109940852737621	0.142874946633424	0.00823851212366516	0.0639049657701455	-0.0108854415353429	0.0279726064996039	0.0405801056820175	0.0916026770559579	0.0509874912347215	0.0669950988376403	0.137656923093703	0.0485507498435149	0.123491732799741	0.141000871091076	0.113359456372069	0.0981017245967448	0.0505531731076703	0.101636399228263	0.0195406847376204	0.222155261650486	0.133704243182338	0.0453205906159587	0.149083707572415	0.056436711955681	0.0641571256688118	0.115269877253895	0.153439337901859	0.0411919559913256	-0.00783082889161751	0.183083815003274	0.0758536785107495	0.0649367859064609	0.109931527473648	0.0568201154352294	0.0561441991873132	0.068146647369821	0.0841857554632933	0.0474052461496332	0.0905538290671701	0.0209013404649476
Atp6v1h	0.154242020984	0.0296705495956029	0.183364655237396	0.076714629714412	0.112897200482123	-0.00623715046209337	0.0192805740073699	0.0967969039171955	0.140933882996300	-0.0310737106162028	0.105746966573370	0.0514815923340869	0.0105250162817822	0.0362385642753318	0.161948226164813	-0.0535730117972241	0.0662615799865086	-0.0184261265303783	-0.0556118184711908	0.149633102300285	0.282157238532135	0.0750850492228157	0.067246187430007	0.0348742946987819	0.0602384607790954	0.22009770945237	0.0364329702707103	0.0779525733507062	-0.0194085861231209	0.189502611254593	0.285511666343928	0.0544213185796205	0.164297344150349	-0.0240038523684196	0.169151936460286	0.246663706628095	0.000600868501013421	0.168895193998622	0.0704314202886947	0.356002977378501	-0.0338858979712179	0.283747112452928	0.335031119866793	-0.0184533857886406	0.271010375902979	0.228573251408343	-0.0454275891123616	0.177242567616228	0.173540514975253
Bcl10	0.271643471063272	0.0612338124207229	0.220438283071765	0.113686823812461	0.199917988474673	0.0481818578731669	0.0205294791759874	0.0388148473155980	0.0520489987685942	0.00101685780719486	0.124581461382618	0.104326959722384	0.062201519496363	0.123797045429645	0.147025892783147	-0.0429181881448856	0.113090799863941	0.0337180731942216	-0.00635677059189244	0.184472619877369	0.272064201373143	0.0653209625302467	0.0668884696691349	0.0433881704675989	0.046036935456733	0.284981748133510	0.00141377148772737	0.123719578625241	0.0653317690049112	0.197411198708858	0.183738551473356	0.124222990830424	0.189423739956788	-0.0276767264181775	0.189187524370552	0.217741559254199	0.0211811148818572	0.251055006787278	0.0303890831059473	0.238332338895952	-0.0202113725290142	0.276854515845195	0.206571574003516	-0.0179561965192733	0.0955052081916015	0.188347590949729	-0.00422344682586233	0.228341258995373	0.185998148350023
Btd	0.367970723291928	0.194679116002392	0.154389624331558	0.155086677775450	0.206613147109055	0.0710531899978059	0.164215859356561	0.195112814798787	0.0697743286737828	0.118049524781993	0.239872889157099	0.131023912275405	0.0246542349113977	0.102083255291095	0.214408921344616	0.0655347883721936	0.165317363862221	0.0192678228030840	0.0175216624720487	0.174486266998489	0.0813309573072658	0.27592604214444	0.246483431046077	0.186498698030618	0.164642898040569	0.159606160220349	0.174995932247356	0.0920938726243277	0.177346833980658	0.207839287682758	0.0483398228389489	0.134143998460135	0.193170289766552	0.00943788082213204	0.161264908019761	0.265207468912996	0.0536202658766242	0.190883813960129	0.143941898637013	0.0718292894925887	0.0262594982211264	0.0880150203697774	0.0595966526304675	0.00199490129675682	0.0634160323065191	0.103146148753387	0.0440030601264057	0.161408172123635	0.0760604531273062
Cat	0.105417373938605	0.0393145155466971	0.237557023027442	0.105563293954964	0.0490909440728498	0.0155459814551962	0.0176170384407544	0.167216395223490	0.0981189170655938	0.0539871965728427	0.0963082872113926	0.074835273999683	-0.00409071925061588	-0.0148397571413206	0.161008447160490	0.0705457068395188	0.0285942151969377	-0.0135360592335337	-0.0137143960772714	0.0579706466397135	0.173692337609350	0.132415608824477	0.0962178284086498	0.128271114375124	0.177138622895951	0.134607807492866	0.119221344940184	0.0459898893626697	0.0460984920080993	0.114023989280723	0.136627121498804	0.0146288978952432	0.0889157282780514	-0.0064751329665022	0.124027842441503	0.123657086299247	0.0156313510850556	0.141475800914599	0.0523269159709833	0.0932959328174197	-0.0104633435194153	0.0818047379054763	0.084899875876942	0.0155569056149414	0.219015446105674	0.0801565612405261	-0.00123058339400873	0.0596067477360955	0.197290224617516
Ccdc115	0.0814133843820623	0.0537830996722596	0.0521270309258167	0.203702706039718	0.0928403185460602	0.000751713868199249	-0.0108401513673484	0.0142807933023065	-0.0107096135633147	0.0242464854678082	0.045384440770773	0.0546110468099668	-0.0098040269479265	0.159895039561216	0.130951975943901	-0.0470000026255339	0.154946032180842	0.0132021681968321	-0.00848651347190068	0.0393785996951478	0.199187184287192	-0.00687936422876312	0.0291796790890618	0.00534154974400261	0.026752402243819	0.0864852137459734	-0.0823826199625883	0.0810290904045303	0.0126337084699774	0.117987419805241	0.148757330095923	0.0375259842311268	0.117908542747871	-0.0203954886231069	0.107922544278454	0.126754712258897	-0.0320163140992131	0.177523580391883	0.0271642161597122	0.140532930966728	-0.0314540748340626	0.182499181033547	0.273418750157958	-0.00503061719500445	0.151805803218063	0.182176242769184	-0.00311177241966127	0.222070594988429	0.183152645123475
Cckar	0.00492782755351641	0.0436862379321718	-0.0176885271460618	0.0373399016780224	0.0187363294222533	0.0664626865082035	0.0158793244155686	0.0350494602384652	0.0516057570864629	0.0734172520356555	0.00477563838888112	0.0237682182020708	0.0855554205618169	-0.00182997805083643	0.0117542689333046	0.0926966739752135	0.00391527759535161	0.0910205436755381	0.12263370354641	0.0510146089602336	-0.0129101591087215	0.0263972024218921	0.0200374752673713	0.0540811647880143	0.0507647087234408	0.00660777139623865	0.0689428186431281	0.0113256449513331	0.0423146995501665	0.0296160514734284	0.01060111882266	-0.000458534722408462	0.0173394678888953	0.120148013120730	0.0123355402584009	-0.0012580839446147	0.104757888574298	0.0211279281088888	0.0748684720095717	-0.00583397937007426	0.131908097836836	0.0103221244954297	-0.00522616898143093	0.136297740175664	0.0384497896806082	0.0448800900491162	0.106036148387860	0.017189351195538	0.0262180569455339
Cd164	0.147588452641757	-0.0101177552469229	0.307078635644684	0.00546927103345095	0.0980358576533698	0.00168005887559665	0.0198554104461948	0.111795788848935	0.142134115665061	-0.00350387205543159	0.0844942676858132	0.0724532503294152	0.0608500782562986	0.00860249873829566	0.22277801290843	0.0100577504690064	0.0112311329384764	0.00933008290572394	-0.0215942719127934	0.0188959518120056	0.258498423103192	0.0832441544155862	0.156271438083427	0.105123556490533	0.161895186056291	0.278686198239340	0.129159949142328	0.0312265635606408	-0.0212034430303383	0.184816957339585	0.263238437382497	0.0311035915866453	0.123555111988263	-0.0184722861423392	0.15904477938335	0.107796389241292	0.0353977762402074	0.177190037653184	0.0248930567956161	0.195133524541578	-0.00215438692453438	0.158186425678551	0.177833064177858	0.00590931562471209	0.212540044861160	0.107166688274812	0.00155233099884310	0.113920792910108	0.175076793837663
Cd1d1	0.0889894481427529	0.0146257312992279	0.145692792614640	0.0320907921473515	-0.0114117142178845	0.0356629943492803	0.0282131656432241	0.0814108986609803	0.0674376708718787	-0.0227058946496958	0.125745104521095	0.137842236998036	0.0300759864685864	0.0451207290949557	0.170758383880313	0.0412922070819253	0.023186434496932	0.0113384147672470	-0.0148974024635267	0.0120506186039821	0.021822023535479	0.126121384011868	0.0974741333173808	0.0643932332578175	0.150196052792054	0.107862107604737	0.139780387171108	0.0449536061837642	0.075423867945834	0.0638881373779289	0.0949486197261581	-0.0453161404071827	0.0368040852386940	-0.0292232268160343	-0.0202497845226876	0.0587395154192356	0.0376241744761267	0.0544978343733234	0.0383659329033325	0.0152276944752672	-0.0151383189774995	0.0363440136637366	-0.000137721033826554	-0.00973261897643076	0.0724286700923436	0.00726182997928437	0.00535903990642588	0.0415016288208421	0.0352169231372743
Cd1d2	-0.0214180394372901	-0.0134310442443949	-0.0248127655488048	-0.00442108264577620	0.0103826344015528	0.100216667033144	0.0335533245355464	-0.00401067435197147	0.0116125676887518	0.0973006807879301	-0.0165332245790482	0.0485118457634112	0.101215571077133	0.0233022616519872	-0.0148608503012564	0.106057910700507	0.0122799523604101	0.121976297132247	0.163669128919089	0.0142244687252423	-0.0659265250650323	-0.00984385995769794	-0.0248116777304828	0.0600255072614193	0.0284143435609610	-0.0398141799130780	0.0690053413309239	0.00443253181290164	0.0767967879307239	-0.0480311561717151	-0.0428574734964976	-0.025164543884478	-0.0295498805360242	0.133744584526902	-0.00934450230025238	-0.0567180478338501	0.13414267494465	-0.00938546672590273	0.00163525289852718	-0.0662068331605755	0.128509287151834	-0.0287474513838061	-0.064300047566134	0.108930805686787	-0.0213478632097516	-0.00609571860262809	0.158633934751194	-0.0433842693225048	-0.0276360729675874
Cd68	0.309141147803331	0.0904545946475896	0.091920827366929	0.164037937650516	0.232176327115328	0.201709664714634	0.072451459185817	0.110134057938899	-0.0184002027986257	0.0141229084086219	0.193045498465452	0.209184387818944	0.0650815747474276	0.159882149728950	0.158994239315687	0.000746558932858526	0.0464418802064574	0.139798662389291	0.00124296765168623	0.134336107303539	0.131853619472031	0.174403475518692	0.171423922614175	0.100281175104575	0.0418900537000093	0.261581103110492	0.0171962188909819	0.158703284523299	0.182826219411566	0.182291829163550	0.146042390536614	0.132347529633647	0.0707124834671797	-0.00885866452049886	0.200714510172120	0.222549124771117	0.179263835743863	0.238109031778452	0.0604120631620864	0.187056927258228	-0.000733765943501964	0.218266902746839	0.192320683463897	0.0141904482882096	0.0913424557593388	0.159587959205073	0.0264060727837335	0.223608886180605	0.130215902361729
Cd74	0.190013906854549	0.132873966273265	0.106594803079092	0.0855697182009746	0.119627983823515	0.177463207890396	0.0815714288568557	0.126554704715768	0.0132950145214971	0.0632396120163409	0.138782071923535	0.187332796944253	0.109144069191787	0.0813304715958548	0.0873778008890192	0.0543808768010131	0.009024239618151	0.125108957506949	0.0539340482577742	0.113281324022704	0.0095721993755174	0.140771590421417	0.137775490083448	0.0802783092307812	0.0797098053692747	0.152578788497662	0.119816978137161	0.123725500806074	0.173964819036137	0.137215239429989	0.0838477842039764	0.111414919955476	0.0511379035423612	0.0517903177105528	0.133420939250935	0.121120694673348	0.141006304300073	0.161081934556110	0.0472895057056124	0.0724189431223294	0.0515308251212754	0.100328159383139	0.051697426834882	0.0640557450117548	0.0234891875299348	0.0774286334159145	0.0556732893122089	0.131426842853577	0.0715498017166144
Chid1	0.352660968870096	0.169617543790082	0.103127833355461	0.237779021797831	0.233288347779779	0.0663611633858283	0.129750145270783	0.199258435992245	-0.00823399864645097	0.148849253524706	0.25813859615133	0.114324421414572	0.0476425810786785	0.142675929804411	0.276321173120946	0.0186418371264889	0.154648606266268	0.00347856935075943	0.0177205440656602	0.101606724569232	0.125585076702483	0.224578001001383	0.215356328264869	0.146262271509835	0.0757809099555416	0.158163369837288	0.102212360219820	0.166906919396207	0.206738925969596	0.241890807873794	0.0741113131009804	0.178857697265000	0.196333712240801	0.00595934653888712	0.216082023302411	0.309575636159750	0.0049056382846346	0.225658438017946	0.153413210217995	0.176035026088252	0.0196168068578851	0.142237094596884	0.174465949156367	0.036066348425397	0.122223842569844	0.196476805634229	0.059351726052299	0.246500427162106	0.142253787865070
Chit1	0.0294949468914896	0.0244736429284720	-0.0365092368696916	0.0165340745532310	0.0419284151653004	0.112790548997052	0.0534610044825078	-0.020662402324986	-0.00508928415384475	0.156692801018862	-0.0589561840636856	0.0603361611908802	0.173786692840215	0.0407681207894103	-0.00440247327933113	0.116727764965776	-0.0158264675156313	0.135924710700773	0.189885825216568	0.00423369491337271	-0.0357288976157758	0.00385442218563053	0.0137084721216236	0.0674341429702457	0.00445362887527956	-0.00934799289592075	0.084594427551293	0.0353141382529991	0.0646195923432019	-0.00480300905784564	-0.0331976110181251	0.0390729913106564	-0.0375873519925017	0.146695567378636	0.0730097923063218	0.0110562228952603	0.124087360895802	0.0616213459767161	0.0601881894905574	-0.041426225791842	0.136635367733573	-0.0136674476371772	-0.0226024075618509	0.182121605643032	-0.00383338897969194	0.0717663060102241	0.199302001554864	0.0176851305850402	0.0191479077353358
Clcn7	0.287632611640875	0.202525099859412	0.0538852104284423	0.13045530738089	0.277888400980099	0.129166463284405	0.188434402616940	0.223409606010533	0.0669356689404623	0.119157633874326	0.262812443536846	0.138078608774031	0.0796863570698366	0.0182420308458164	0.0873473594199132	0.0848478808454219	0.101393986871134	0.105093750713459	0.0788426072573324	0.197922542016969	0.0589984957441278	0.250687750871202	0.121959573517895	0.143732527427189	0.0961860554578716	0.093761209181827	0.144516952443796	0.120914258709654	0.284668639064625	0.20959463161753	0.083573507663014	0.263477558977670	0.214779848466469	0.0659757981641451	0.233847658890352	0.253574598392446	0.0827246895918226	0.113252769201029	0.104733972572945	0.139063307738963	0.0417556934087599	0.184840060096299	0.115080892720654	0.055208524091092	0.0986584419509245	0.163686688978359	0.107225997234967	0.112985321504803	0.0586526647660947
Cln3	0.310807343066393	0.170375759104199	0.0985300848475272	0.153953500168672	0.230932235541441	0.100181462177161	0.139811066777996	0.203889277962781	0.0672950481793645	0.0887061965119332	0.210383856392406	0.148187438580589	0.117433912980234	0.0432104324371335	0.101654583444182	0.0610554666778533	0.103467939170385	0.113548034349489	0.0563860829335376	0.181816972828574	0.0621787855291472	0.207550045733954	0.116807575215345	0.142065288329621	0.130995811567060	0.144079597407616	0.0968027157058095	0.0748810692426258	0.241530530793391	0.214771391794364	0.128168688211165	0.152815754238631	0.150105295283635	0.0437953509368451	0.200386558869546	0.209743913771976	0.0950893357343158	0.168585612597417	0.100849699100046	0.0976610862624966	0.0433716258027259	0.185360952839874	0.126434090068701	0.0539564088856323	0.137866271182963	0.153394412185591	0.0452863303291809	0.184676609268542	0.113674548253503
Cln5	0.312748934799806	0.0608639800856245	0.267288794425434	0.153137796743753	0.222103394844637	0.0697436652108994	0.00422763615454954	0.114148512350833	0.0763173422727152	-0.0162609417634097	0.211072606115395	0.11336669260876	0.0412379191502168	0.04333664397047	0.274700876168538	-0.0105682093985465	0.0775832456939244	0.0298850172676840	-0.0226426305071148	0.118142161991533	0.273598072969760	0.178911712087752	0.106213141991257	0.105631517975357	0.150519837728890	0.340485932514929	0.0733688323219453	0.0967461013811507	0.0625142519903507	0.243971555679038	0.268825879256460	0.118761525116563	0.168827757223895	-0.0150157918107622	0.227500616822675	0.276048642289780	0.06691533965445	0.295653778988477	0.0513964508962297	0.262557295596858	-0.04488799125743	0.259056168795703	0.259950024212394	-0.0167071458437863	0.243795441312319	0.229809869666748	-0.000495322244323669	0.214142515278083	0.249084653027593
Clu	0.182559294975635	0.0710861194752085	0.0848195425839782	0.100180515354975	0.109098839887919	0.126792395793323	0.0708826670438431	0.163008201182862	0.0639307158146546	0.0370710075566484	0.150229907852969	0.112563203574379	0.0676098507904697	0.0419958078987883	0.120118807426415	0.0830770176242284	-0.00470405415649301	0.0269645264939509	0.0418521396538329	0.0347932134924266	0.0130729943013938	0.146421162939661	0.135368537528175	0.119686102714222	0.0609596025572975	0.120457959806132	0.119510706216743	0.124195230303427	0.142327692230077	0.161775045497814	0.145056217301113	0.104866443118716	0.0582724259672183	0.0362612763943402	0.167878098348287	0.135692901485861	0.0482994194645934	0.152872100018861	0.126075950514403	0.0485178963485822	0.0288913592737951	0.0745450672537099	0.060857713514059	0.0661139793039713	0.112647310765167	0.160200311268004	0.0437670169817946	0.125078474168573	0.0797462775277475
Cpvl	-0.00618270806140399	0.0180944889642514	-0.0721260229956634	0.0476787776952217	0.0582561189684566	0.115899686612844	0.0497818718434253	-0.0275637028580765	-0.0159259203576809	0.139751723951476	-0.0436560879551115	0.0574087125413967	0.128247388313972	0.0302936446474621	-0.00809565973493651	0.146407784516752	0.0178965504268451	0.144956707986808	0.221643793113191	0.0352428226223749	-0.0535092553468404	-0.00564966497545564	-0.0151471721319461	0.0822445863358079	0.0099383161274282	-0.0105915762302511	0.0415549623685903	0.0272458292765574	0.0472629051904503	-0.0191571541796616	-0.0379716948787727	0.0237798821417798	-0.0292758902697495	0.152132553106216	0.0170965315612407	-0.0135619551352033	0.123912805833573	0.0278190277257851	0.0400321785453407	-0.0290898146997958	0.169095514489553	-0.0231296259103798	-0.0192619116732194	0.142080587180147	-0.00447111666480931	0.0331778009103291	0.202795358938278	0.0240790254829592	0.0195706016243922
Creg1	0.251960328566115	0.0788444221334742	0.162193930114423	0.180089779921704	0.177874716429719	0.0944104569499964	0.0664272301675538	0.223603032762611	0.0605700565951913	0.0353464832001688	0.194027652138961	0.144141148408710	0.0453779241107935	0.0443605907015390	0.284879514886621	0.0764928267214366	0.0169409192946238	0.0303071944281006	-0.0110360670032463	0.0507101546576084	0.133877216052149	0.230773285382754	0.145827442291023	0.117836361183558	0.138567864891098	0.227625013931134	0.121866637393055	0.108667771946055	0.149139189205301	0.218306560025912	0.20696216715003	0.165226769851589	0.0997610061539326	0.00393763299209142	0.193595296893007	0.250717444500808	0.0762835835002367	0.248843545181581	0.0762901056185614	0.180388159681621	-0.0179096755789360	0.123738266515791	0.155545904238842	-0.000414902547925330	0.151694178880171	0.209933967892527	0.0258973652041408	0.23600869379193	0.213657293899686
Cst3	0.350368663839859	0.133583618079701	0.129692944117148	0.211663308081943	0.205361154766089	0.158793091044505	0.0958211296944334	0.178976538761814	0.0653929505844313	0.0610231966925751	0.222111486582732	0.11486031898171	0.0169411048607302	0.0607726981301045	0.297177687356922	0.00586779864614568	0.0279367571886937	0.00831776946999026	-0.0167134055569877	0.144585217813365	0.125327404890567	0.248598037633061	0.245794520913884	0.0947367973429517	0.109509209881490	0.291225596739507	0.0898849038510691	0.096454891062069	0.222248749801709	0.296936418081601	0.154403748349176	0.148184276743261	0.111727880264984	-0.02851510777803	0.211239596235688	0.289225463091298	0.0328362190780732	0.345770390119554	0.171186006531347	0.174107968353791	-0.00919593184012004	0.144920048140024	0.119992914209261	0.0197094936475161	0.130015347702922	0.248508222574925	0.0192420234065802	0.355367387611987	0.229672500394637
Ctbs	0.251572626632964	0.0108233830393093	0.296115060074880	0.0910694407154281	0.186044106706241	0.0857280235048734	0.0210957333916962	0.140211626407790	0.102927725276812	0.0223551467004387	0.245324911955140	0.086431099224497	0.0559360516971293	0.0794288279312577	0.329803826920917	-0.0119166389571386	0.0528592191682198	0.0408766358612919	-0.0335195063178260	0.0569643886863993	0.266406699255498	0.172395425465731	0.193793465689766	0.199095125307382	0.176845803294406	0.365410974803471	0.135000701719185	0.095692146959192	0.0471750873341794	0.171512864820287	0.219467121626945	0.122673357931014	0.128663089282497	-0.0103212675728436	0.127688430975923	0.156655901697500	0.0725726418137698	0.212369035845731	0.0752151050281697	0.232397769322232	-0.0152526944518642	0.200519158406241	0.232702275099069	0.00353644855845394	0.164940875612869	0.135867950882811	0.0134027323159847	0.182211360705261	0.183533177453618
Ctns	0.292005666475985	0.163181625399575	0.110105076067839	0.123207876428496	0.252835416550487	0.0995615978438101	0.125853537117270	0.177823329624375	0.115669747823942	0.094584930144606	0.206652900853888	0.127282394184418	0.0987339351632958	0.0240243473353488	0.130047195341984	0.07435353246117	0.0942465037009896	0.0669767907754715	0.0482113056779296	0.218609693025700	0.164989345933282	0.191888311580798	0.129620018273784	0.175240164020592	0.179101413884572	0.178713028893216	0.120835296275764	0.0449010966093106	0.171364428960142	0.203575492919411	0.125813754283734	0.160624672168329	0.156223494253846	0.041856672462967	0.165278872216077	0.246372885995258	0.0796244706049127	0.143184495909056	0.101505553707940	0.151839581364942	0.0450857332724085	0.182285076011078	0.104627717140979	0.0366080440322104	0.132701619399932	0.136398789032678	0.0524777033000434	0.137037437357814	0.15153018003723
Ctrb1	0.0066400096549259	-0.00034748520099503	-0.0266463994549705	0.0117080376375989	0.0349172483651791	0.118436792309670	0.0192265382091871	-0.024567976020439	0.00241546826637281	0.145605445911465	-0.046509410948792	0.0558993155299453	0.127943363194213	0.0073572065447248	-0.0321015194437967	0.165462887775350	-0.0337142349433497	0.163971567753137	0.195976239342931	-0.00024789563400232	-0.0349141853938716	0.0128918642099991	-0.0268691529787372	0.0529099031664663	-0.0135176073207226	-0.0141260171597839	0.0654904306637051	0.0278665467383850	0.0574242498835275	-0.00186558938481378	-0.00953249231366545	0.0236478758984553	-0.0308997801429635	0.154049522529697	0.0635919426892941	-0.0142340276356411	0.129192241783904	0.0280164748151859	0.0102427966178830	-0.0429014484126222	0.146867217910229	0.001548659149027	-0.0295821201815379	0.152053343625661	-0.00518118371761626	0.0273575988341744	0.200482650453308	0.00568420105234376	0.00756855388795303
Ctsa	0.555691001668336	0.197048239229157	0.116713735249518	0.250917869031618	0.333516623354314	0.157395357743911	0.171653370413795	0.28441637237038	0.0140362888400254	0.0948095723590496	0.341228441550255	0.242657204368227	0.0940882179389757	0.11622891156314	0.270210473036256	0.0461349042066215	0.0838108657698283	0.09714860677323	0.0270590229838801	0.192015761989031	0.114333721508124	0.353946916977442	0.243934135289025	0.185597872064922	0.106583273511200	0.291667227480570	0.138026868251163	0.166057324418304	0.33540565066347	0.358130576152307	0.213918148481193	0.226819024567351	0.191395285505185	0.0433334746031673	0.312900691484088	0.423329052623411	0.133157365569284	0.289123677946889	0.131191267696786	0.222078709015489	0.00951046693796635	0.258493049414694	0.193924209540969	0.0458168975990714	0.145546039609020	0.263811754577172	0.0386054138328717	0.294395790096229	0.184523096952029
Ctsb	0.473544443735777	0.154200895057956	0.189742702049097	0.202204530168888	0.357835448636047	0.161729850466689	0.161226735463764	0.259323510415846	0.0399152856994123	0.0755473599464126	0.345342312191275	0.242983696963200	0.0633912132400214	0.0917868584663855	0.277717630864289	0.0402458932030117	0.0539784261578725	0.0805035937533462	0.00562955251344704	0.182156646712204	0.212390248451954	0.281636028369181	0.240479559721105	0.174277470026147	0.0827106951449422	0.360419107743101	0.136829346448856	0.202742391233035	0.238595342106848	0.370093247013262	0.243271698474195	0.294012516902997	0.195308198376914	-0.0138933268925764	0.345859011668777	0.394707263938268	0.108680668428092	0.29728893422268	0.140734300868233	0.313524331353063	-0.00193598985071747	0.329365800882133	0.245860784417446	-0.00540468270425143	0.158218754713555	0.276938388737433	0.0287842893025642	0.280794400118789	0.205350823267282
Ctsc	0.198966599474535	0.00727203626080946	0.257673389414698	0.117873495254851	0.121463109361708	0.0877158563092969	-0.0243875833166468	0.0829216432993995	0.00625278068256701	-0.0447349078622069	0.166772106566177	0.192842353481766	0.0519404896153974	0.112018317187476	0.156133019252702	0.00126072847476108	0.0415389413939436	0.101634748049808	-0.0115300683420347	0.0580337243908174	0.180470872349843	0.089991650091698	0.121058848317069	0.0458064986050409	0.101116128308494	0.294195240157681	0.0629759389264184	0.119360494489988	0.0669065821480629	0.169856387709637	0.200016508190312	0.0665589339393865	0.0934275127033821	-0.00696519075134552	0.127233279652694	0.119315762082999	0.106377741020630	0.207341808982576	-0.0376476999182016	0.190690169606046	-0.0228793618761863	0.165115053436835	0.156853075327656	0.0294582085992662	0.107210073928742	0.111576242106577	0.0120512830256187	0.103274618390679	0.140536563193489
Ctsd	0.505972184794303	0.195815941232048	0.110090775800795	0.273344724616034	0.366289423799024	0.152425732607215	0.197342383262453	0.261753181938715	0.0088124008394323	0.129784299349441	0.277117837314051	0.236257637785994	0.077894020155805	0.0833571962421721	0.2618719858946	0.0344242991100542	0.101614079387305	0.0778929732829252	0.0271563696644411	0.239733175365198	0.178977373595323	0.269980947487809	0.195433276415250	0.153104726373108	0.0540045443144429	0.291774009410182	0.0993013046415042	0.169914809156428	0.282668407172245	0.402294331892527	0.221124401763295	0.284363304906509	0.213748627431039	0.0331921512292469	0.375996840817741	0.453002354285052	0.112947834114088	0.361181041137608	0.160114830896160	0.262453814395619	0.000185619277885633	0.307011450047193	0.253343527761819	0.0358629870011752	0.200199457598715	0.315219043195399	0.0324065478629063	0.339087783406344	0.243109304308567
Ctsf	0.271632355231499	0.130111862503088	0.0192129777984853	0.0651982069989618	0.162501110088670	0.0575957734778334	0.181302292924240	0.198132523038156	0.128784412108652	0.126338746856487	0.199633985826764	0.104356230533029	0.028512544249862	0.015262705789879	0.190138828165463	0.0537062306285180	0.0666551598277869	0.00203466499692691	0.0494892923517657	0.0894506540398915	0.0557605400227826	0.192436962456579	0.144438025471052	0.155353234165846	0.100569546456118	0.136077061957751	0.140892381329977	0.094464997609784	0.190046573090384	0.201067736132198	0.0799368340717954	0.161356034419582	0.0805179251848063	0.0222253502001068	0.0833065429130581	0.259234688409697	0.0390241858951579	0.101721023135610	0.213298164159181	0.0840370587082115	0.0371783494174331	0.142735747524557	0.0744617780207357	0.0540016712659441	0.0363977432022976	0.181788905515955	0.0464377016241156	0.176654292555801	0.0533798951961982
Ctsh	0.27507627340505	0.101136554146271	0.187610213763632	0.152867349519591	0.152015845738169	0.148633725449994	0.0291055977991288	0.208808556812037	0.0346996814853301	0.00714973672784724	0.186072292397405	0.181012938255277	0.0804604922492746	0.0959629287775804	0.242747543259616	0.0800281102150018	0.0339884065607133	0.105911981860651	0.0273814927075494	0.0631512008841847	0.0419147232784925	0.185382157700207	0.168184087113944	0.14658863874589	0.135468236873537	0.271635491226406	0.137629036751593	0.139965609806766	0.132005373665962	0.210993110545320	0.157178898907513	0.0855663291408024	0.0707796358995384	0.0193681078597622	0.166993511975476	0.213387668079095	0.123042705104463	0.246332868257456	0.0405271887767553	0.105162198213761	0.0106864096042665	0.115635628223843	0.122056709896948	0.0510837794218911	0.108540611372103	0.160221436108750	0.0342287002851705	0.161264422110170	0.155379870533644
Ctsj	-0.0298277704915112	0.00171983687128153	-0.0542309906591296	0.0137855404917840	0.0184462355451097	0.073979013602274	0.0257097484587182	-0.0222238787054925	0.0188003098401288	0.102735865341427	-0.0344309277966433	0.0497583167316725	0.122932465295757	0.0175056054222927	-0.0485295541054088	0.138936967510584	-0.0113397524702216	0.148043198219040	0.173892840353876	0.00204002041820738	-0.0591670369808208	-0.0128745372127892	-0.0390724472894053	0.0553460818228258	0.000924595740559465	-0.0214880271848132	0.0628400622416464	0.00469040289855036	0.0160967384330168	-0.0247804519685599	-0.0185952491783914	0.0114628751367505	-0.0305293775899347	0.167276239264703	0.00121255644382371	-0.0415330106542879	0.144005212638161	0.00648957903992347	0.00990077083060213	-0.0387632714339948	0.162769929801966	-0.0099229660188158	-0.0169779602830257	0.159400112981175	-0.0170760378176234	0.0156469652408293	0.160581986170459	-0.0295610008833006	-0.0103352093051979
Ctsk	0.143445041694656	0.0560470884896756	0.079874383776667	0.0432025331670103	0.110066583195990	0.217262969319336	0.0489076196412654	0.0391787874706313	0.106195906366626	0.0261318015449569	0.147952910390868	0.128468025912781	0.0768374828683848	0.047962199103465	0.0988576655607494	0.0440630824463738	-0.00457366711031644	0.119369953255178	0.0820809098144932	0.125275011399104	0.0319161928474977	0.145695869904578	0.156108822134079	0.151450047642395	0.116804574734311	0.147666625511525	0.128209190526401	0.0480079706200896	0.0779719762556005	0.141909697527071	0.110143678320233	0.0684965116343653	0.0341338732671635	0.0723150357445412	0.119908668238481	0.0914612107298254	0.220460428272162	0.123212833502497	0.0895764224143006	0.0746320279001516	0.0678319908519985	0.113970492717205	0.0546420805099258	0.0695559469020939	0.0533510676776181	0.0946697865843669	0.0626243693571353	0.0728800594305637	0.0484668962559222
Ctsl	0.282206005542287	0.0371553145186294	0.163575925190757	0.11159911333693	0.192478186993799	0.109096450769875	0.0353711962301159	0.140338740187130	0.111630786119825	-0.0109050752099134	0.177682577865138	0.0965686348861231	0.0940875775059753	0.0719634045991616	0.269354409527816	0.0546325410678928	0.0175733512342324	0.0368514263216005	0.00615665024922939	0.114979465285647	0.177626465453397	0.176402095052781	0.112209887957862	0.135186817273060	0.147429611712141	0.316101154358442	0.102038910491916	0.152769910010595	0.0985489384536134	0.247986778145023	0.266814445808494	0.115585570876744	0.0772492248437712	-0.0149851850896807	0.22625435998808	0.232738139681481	0.104196508600481	0.241909272400285	0.0605477473709021	0.234933605033211	-0.00955665133716055	0.213607183742697	0.206647758710787	0.00918789538131207	0.165381510659299	0.224919998211966	0.0329332108335067	0.204063112507931	0.231504619177325
Ctsm	0.000620513708344855	-0.00584089034651742	-0.0220681365443763	0.0403575330321524	0.0309784088371429	0.0736404145423958	0.0148531741819229	0.00866173049796069	0.0114756131450056	0.0984206753301478	-0.00852492807042435	0.0356185859989082	0.093903683982665	0.0442095283146664	0.0141769429089248	0.110541317303462	0.0127490625988096	0.127925050446663	0.149026109660987	0.00956875265394308	-0.0138356830443162	0.00340992548504459	-0.0129974088462238	0.0529712764029476	0.0200144475002356	-0.0160562896735693	0.052961979920337	0.0130652414612766	0.0255729680753453	-0.0123794468433977	0.00630506966753233	0.0299971459531519	-0.00408825031299083	0.122945664766346	0.00370314925362246	-0.0030900938994414	0.112165650482345	0.0157543328539078	0.00879781286905969	-0.0127103170874706	0.118826939280670	-0.00394693667324357	-0.00145609285286321	0.0877742988729492	0.0102808984265136	0.0326123887015697	0.141734877584622	0.0126381704895939	0.0194906941301841
Ctso	0.214132309137527	0.089290397335245	0.285854071630329	0.0556367620046329	0.105116518901316	0.0995000513259818	0.0711904531822799	0.183187530339715	0.207693961620189	-0.0072444587805507	0.27842976522587	0.088187819658389	0.0355744913712574	-0.00793830166171172	0.255970388642866	0.0348693160866451	0.0338144661632689	0.0214538056108565	-0.0224254819028034	0.0655903227749779	0.088461767865955	0.247723271093474	0.247967915887059	0.186191939790212	0.304048876552891	0.298278252872867	0.299545241511278	0.0364050760884034	0.115516498669851	0.170497914779621	0.150115246812612	0.0364121362359504	0.0951419508157577	-0.0183154878464997	0.00923023353929868	0.108033107762309	0.101159990982252	0.153418655478787	0.0894746191896896	0.126304957492615	-0.0100607652445924	0.0791788168960301	0.0647900298731222	0.00350103417747534	0.123005564226080	0.0610170666150878	0.00111842867854610	0.102912410695614	0.0516180530336646
Ctsr	-0.00738154641153676	0.00846991678993599	-0.0327532569533576	0.0457891189572671	0.0431294527404632	0.059483443748135	0.0352692312592411	-0.00101856698381138	0.0180187714843977	0.0978077551248217	-0.0143749638029015	0.0407822560208084	0.113071126677680	0.0254570528392534	-0.0307802320680418	0.117080726189811	0.00689102524643817	0.131755948534235	0.167225644531638	0.0254402394446132	-0.0317127324062541	-0.0155435949961211	-0.0169209216797076	0.0621592230974707	-0.00136216173904370	-0.0428144152908819	0.0552535014530821	0.0240270226644725	0.0267220981138741	-0.0277104539653174	-0.023706774466924	0.030152767081457	-0.0180553910073403	0.15529079912494	0.0147214035078224	-0.00755528084137024	0.120062252066515	0.0169750282321686	0.0138841311195415	-0.0410151385252657	0.156326309350237	-0.0151458241142499	-0.0251706707928168	0.131734608805719	-0.00288399222242351	0.0470599332266123	0.150577526559255	-0.0155557741926770	0.00597352110870402
Ctss	0.188102322270830	0.0518560162484956	0.202555924899308	0.0978951841062583	0.127741206554010	0.189356343212745	-0.00828204614431726	0.103339734067193	0.0272767190961858	0.0104799938674125	0.171363452757059	0.181623109229608	0.0813128858092595	0.0935645860746751	0.152827426767049	0.0294550604043530	-0.0526675529004803	0.140498007428589	0.0165123872578283	0.102050412804941	0.0792715323515974	0.150099669474091	0.156618860148034	0.112242965939397	0.121600323990458	0.26113155241116	0.106092434776206	0.0837600639928594	0.139597186544170	0.182389908610791	0.229593881120515	0.0522900310704828	0.0445303733671045	0.0113008824999903	0.169068620846232	0.138780921778919	0.178300477302018	0.202737092130179	0.0325776930632693	0.122077756616532	0.0117092055875077	0.151167879453582	0.160278329811666	0.0322143441903426	0.16378499237816	0.117067406317945	0.0334650251153244	0.122888363289986	0.133585507841323
Ctsz	0.444006511608573	0.115759377641088	0.181218067180377	0.229166615353023	0.261801525032528	0.123114774218993	0.0892562755592546	0.168474372955566	-0.00792327486674784	0.045435331453172	0.287721253814936	0.253794056515403	0.0268053252334375	0.172508581914501	0.268306818790464	0.0124681928776265	0.122201568128833	0.0645831885158701	-0.0246088496729093	0.167159743511656	0.178541336956180	0.255478923193071	0.187362847165479	0.145665735767433	0.0410395650908208	0.291971493909598	0.0588837660876872	0.232765585205861	0.165119949144685	0.279588019691904	0.217600844579877	0.164053126885558	0.146722529419477	-0.0322986971531148	0.314465597154986	0.352492085899395	0.07407964792031	0.322577093198684	0.0718068939006404	0.213294084528015	-0.0221925241057745	0.232458144754962	0.263574055747776	-0.0132975702858110	0.0932500711745891	0.220078089041552	0.00800332786622208	0.305074940774341	0.213400863073292
Cubn	0.0295818896358402	0.0295860894095362	-0.0213313867776416	0.00639302135076322	0.074549424666319	0.101529300951899	0.0209206986577056	0.0510159384230845	0.085232779061085	0.0772676667144291	0.0366265282076394	0.0308267625388603	0.0796746137878382	0.0223397040479343	0.0318581185174219	0.148115597597555	0.0124948387226666	0.114916233365604	0.137122491347653	0.0524092925849007	-0.00446386874248962	0.0425963665805642	0.0175727093041649	0.0709824649032214	0.0731265491763992	0.00146497852395877	0.0984169327349358	0.0339178272548712	0.0406284037094117	0.0187380984017042	0.0102044980964461	0.05046129141992	0.0277242715208845	0.130468071969942	0.0301162950720397	-0.0188655417360326	0.0888694228673625	0.0271680449064097	0.0590432942285725	0.00401358722522336	0.119025092224689	0.0199355094840279	0.0132006987842274	0.0983170509622394	0.0266245541926587	0.042323319193162	0.110461364244480	0.00802524200385876	0.0221686657447942
Cybasc3	0.233934619785403	0.188421796834028	0.114890396894442	0.177851671234153	0.160203599017709	0.149606857049426	0.0862774715572037	0.197474783094679	0.0547061120703279	0.0637408021830179	0.189425664652452	0.103864427912736	0.100027310228027	0.08331923597597	0.14066044119067	0.0397769755445619	0.0935672571403957	0.0700396841786532	0.0564614664173589	0.119887365684459	0.0342295564890025	0.231437609444537	0.152669086949868	0.100106951036447	0.114692057923980	0.141518259500886	0.124908494805119	0.0438360642994558	0.222399615918119	0.194273131003055	0.102477208681811	0.105102003513351	0.114880501311186	0.0426919286334619	0.128822012423727	0.148371569076735	0.0874914682063348	0.148924688212654	0.0744382473423808	0.0431452954702129	0.0275121280526007	0.0762231430145327	0.0852094196615768	0.0571127281766379	0.119153338146268	0.113829238592319	0.0505292109007652	0.115208798572038	0.116783838730674
Dnase1	-0.0148823995316971	0.00023345299976374	-0.054442938813302	-0.00583748193194852	0.0140410030915190	0.0701780381710989	0.0183873934235095	-0.0258735240221931	-0.00122498726525599	0.114247850780044	-0.0461104863467445	0.0528145406110332	0.123132922752732	0.0276131042911639	-0.0405156019368729	0.168076569677737	-0.0084702718115508	0.152089360371289	0.200165917145877	0.0091749486896752	-0.0516856596738968	-0.00339698502383256	-0.0105210937687578	0.0583211273996668	0.0375844520575411	-0.0497515377610808	0.0933723860666097	0.006184160663037	0.0506087612803963	-0.0484334474649483	-0.0251819718557742	0.0218815866651856	0.00626866058169613	0.158451751302165	-0.0122296044799798	-0.0410744081814414	0.127411946923418	-0.00282290527617512	0.017562168508374	-0.0346984532131012	0.157924826265159	-0.0116461133064468	-0.0318200000101191	0.141753753514388	-0.00112315865405804	0.0236764910899597	0.167239601021807	-0.0245365032189727	-0.0291395856539164
Dnase2a	0.0564612924792692	0.0372220050134286	0.0548591422758093	0.0546174670005928	0.0399179118609484	0.0260867338495143	0.0419597339549311	0.0896638238118036	0.0366318912110857	0.0335866199906842	0.0255081936308804	0.0757771050882268	0.0864215497049814	0.0360545131766982	0.0582725766794953	0.0378426697258401	0.0371741814635643	0.0361351909638975	0.0484702939063878	0.0163222495978896	-0.0160461531957883	0.0463617845730015	-0.0236499190797318	0.0723181150381102	0.0955302995671379	0.00444581797488987	0.0652766449884495	0.0361901187455295	0.0199377348844196	0.0293849614281388	0.0382905549405841	0.0221604826455486	0.0524882221560152	0.0582696528932155	0.0154420896889965	0.0164079930612106	0.0680469685986304	0.0718074782469243	0.0237939454935681	0.00663108838420354	0.0598627815842471	0.0153615199137498	0.0387384793396759	0.0666858692357443	0.0891009757173058	0.0400980638690944	0.0476768735644139	0.0628376021388725	0.0576625116174098
Dnase2b	-0.00632706022019153	0.00408596578577421	0.0125223731600945	0.0225630308270654	0.0297146763298601	0.0597328602699785	0.0459511537483731	-0.0160063795774768	0.0139830484637759	0.0841675501904395	-0.0111306162462725	0.058984529683537	0.114206249029455	0.0188921097974337	0.00791440853594175	0.172235240771183	0.0338948344394178	0.146789883008582	0.170083504076365	0.0109605170927843	-0.0291553646909896	0.00774058091993022	-0.0124159113046353	0.095835355682255	0.0478676985919374	-0.0283073422585453	0.0674903506343102	0.0630500545225457	0.0289563369242659	-0.0144836936305613	-0.0227577681622084	0.00130871853538008	-0.0297026325208121	0.140090064826814	0.0197353787353013	-0.0239135626110603	0.145719007212057	-0.00151668379187474	-0.00667693401790068	-0.0194049519128033	0.118776500474217	-0.0208174124263740	-0.0185753024716905	0.112003269400977	-0.00978006679938212	0.0211043384101378	0.168193445320881	-0.0142871350969328	-0.00610679668127753
Dpp7	0.481118484428633	0.154258404239977	0.111077360070923	0.186325966802259	0.274458298790112	0.104582541933845	0.153004771424655	0.2376421424203	0.0510445210487401	0.0545476147253106	0.289354193301455	0.189550741784935	0.0275617647945618	0.0840658705018472	0.289640275716007	0.0351994028286103	0.0984216737966667	0.0414850905807889	-0.0177675462129047	0.136994758719454	0.163433632032068	0.324399719311765	0.209411055683271	0.164051190231776	0.15592412621076	0.269165335524842	0.105102902948814	0.142091013413923	0.223362879441814	0.287014175945755	0.221281937070478	0.169565535486753	0.16177565086804	-0.0300485751410044	0.246814034299259	0.357659549842179	0.0729869929421962	0.248000903124383	0.141436477042319	0.218896748224593	-0.00732064741112985	0.241895029592209	0.254149483236414	-0.00444134067465297	0.181978137391035	0.221547538540134	0.016346431724973	0.303544229729374	0.198647408296983
Entpd4	0.149871557462264	0.187516994727232	0.0137703575904121	0.0928417890193572	0.160805109364959	0.0566500215397367	0.187802212465833	0.162466653359608	0.102165759514912	0.15244416446148	0.1275249529625	0.0590336019114085	0.0830807850186769	0.00405195426102704	0.140899449986118	0.0357134474055501	0.129868377107382	0.0399281676527992	0.0862918543271404	0.0892900192766531	0.0738843744875497	0.142493784386628	0.159430705485484	0.125350549074813	0.0669913329846626	0.109892632105172	0.142164819149069	0.078573520327543	0.200078011018395	0.147941615474752	0.0230509853394488	0.128179805353195	0.132722611540131	0.0638715173935062	0.106113632299606	0.189061665518154	0.0373163674113372	0.0463326322304066	0.141999406733944	0.0766049147104085	0.0695747973786415	0.0892289691522454	0.0368264801217009	0.0630850730505981	0.0720646544096804	0.0966923930812037	0.0619082280392014	0.0961413775855768	0.0322201416213332
Epdr1	0.117871850555134	0.0786157552686848	0.0759071178762745	0.0385864699117304	0.0891908857027873	0.102358953773016	0.113294708153163	0.0661468909627933	0.110565373104962	0.119254763825453	0.134213471891435	0.00151847202508233	0.00361693614968152	0.0234534252870793	0.174845511375675	0.0275536655028116	0.077447013042624	0.00784126815243913	0.065618327186583	0.0699189850468463	0.116916960740559	0.122057065870749	0.172309227376160	0.121208355842878	0.0938176946937627	0.128553868373930	0.0978505434620892	0.0178281540143871	0.077218013310683	0.145280892595464	0.0622412753725211	0.147240380335622	0.0720529541385431	0.0268553199443427	0.0771910543142586	0.104846231567315	0.0335757595003636	0.0910371736943713	0.213028442623414	0.0971887851379167	0.0428295002781703	0.126920220011599	0.0758251809385601	0.0440478401285153	0.0320613319071307	0.0832961519644087	0.0630663326996889	0.103746802690753	0.0400731573281557
Erap1	0.157899631533351	0.0509571759472463	0.339196448817426	0.042907159582235	0.141037488771660	0.0694600247165312	0.05871805142543	0.108619442643243	0.0597378654981232	-0.00157502489863359	0.188858893627089	0.0894530650067747	0.0450399259651605	0.112913164970600	0.220150079829989	0.00316586013735587	0.0926569438968628	0.0350459294903495	-0.0453359932856162	0.0405259763714587	0.194887489512213	0.113688674749750	0.240665794171885	0.099859663430461	0.187265084108404	0.214136423636581	0.183287282113162	0.138852689903898	0.0214563640693258	0.131378726269060	0.181806373244438	0.0415225799115972	0.150229265197463	-0.0410741768363705	0.0899911638020402	0.0838384877134487	0.0464867173406629	0.123312469708162	0.000471564231355617	0.17354471063848	-0.0227907082670264	0.132253395098568	0.168785505169438	0.00204032197376038	0.120824499620138	0.0577209073951431	-0.0165176654623981	0.091291423605484	0.0619461194629517
Fam176a	0.0694851139798673	-0.0123009264264349	0.0676483314137883	0.0421703129939721	0.111673405927172	0.0293274949683862	0.00831814618204988	0.0541332595786528	0.0485861113785511	0.0333396035027043	0.0725323965178356	0.0710333876801623	0.0714331890200561	0.0505254908852635	0.0960934897790467	0.107919380904869	0.0150092473928082	0.0455767941844897	0.0664719011674111	0.0318430702961503	0.0419109944018422	0.0765174869813054	0.0613218656668191	0.106660726546878	0.0775635674726864	0.073359707807065	0.0878094736258733	0.0968088414298923	0.00134333744204786	0.0408047968639539	0.0394376590144706	0.0149132888394271	0.0299147890894144	0.0448804199311738	0.0593350235212142	0.0542028159044728	0.079971019100681	0.0543316741818049	0.0179270336041843	0.0311906346333008	0.0608479914164777	0.00725612089322058	0.0253725517871348	0.0678852718258851	0.0414777693152952	0.0209744028846901	0.0553248838834835	0.0310340737148272	0.0333629760005359
Fgfr3	0.0437389508453910	0.0758145965293424	0.114736745204537	-0.0327047684270029	0.077678579378828	0.0338153502191324	0.0735678723902424	0.0829269919890145	0.110790457255167	0.0826542063000623	0.0855096424091963	0.0297679144252262	0.0487061106170934	-0.0210511639438087	0.0471222850140435	0.0792487775642314	0.0341212972494478	0.0243581955223919	0.080021373090075	0.060590055205311	0.079492859544589	0.0828535506349048	0.0533516862432955	0.095173578849698	0.104971516002632	0.0643664950077856	0.105475420306036	0.0958901147221155	0.104092523661407	0.0578243171589819	0.0262525673777178	0.0804605783597923	0.0900010380914058	0.088764627619408	0.0721888773954218	0.0468882564925935	0.0372784969805759	0.0163315878315498	0.089972908855669	0.0656318516095591	0.076236110125504	0.0682396734495585	0.0240934956590988	0.0997484482300185	0.0259222923510832	0.0369100405031304	0.0727588097925072	0.0263521309891212	0.0283355211962181
Fnbp1	0.147503522182688	0.178431321774179	0.0656101691498211	0.0894463578025813	0.102426611760492	0.122367174971734	0.123620796665816	0.170590576948692	0.117692913020410	0.028816427500342	0.172103572011948	0.0313408258064070	0.0318779680265805	0.0403251850970135	0.0577512012023296	-0.038077917986774	0.132720685649994	0.0515940087744827	-0.0317534550628689	0.167552702045955	0.0482064879356725	0.188657531203382	0.162984026727227	0.0846501079891368	0.117175635913742	0.126772185224004	0.135908474196512	0.042516010022614	0.202757483168417	0.186085354418850	0.107560770469732	0.116527777428087	0.140023420334967	-0.0108377778934953	0.0870796659102046	0.113409908588835	0.0243408749082808	0.0688995797515027	0.0731307777905994	0.0876047410829608	-0.0269913418969740	0.0779303386999129	0.0677815838284237	0.00916703266310107	0.104462918971836	0.050588378945766	-0.0465359631076408	0.0523111109378644	0.0335961924404566
Fuca1	0.462396533151631	0.142387226954934	0.201622328811177	0.218269959008297	0.299790596024057	0.109112870720322	0.130281006909185	0.292628075680949	0.0510571470000221	0.101952160265635	0.286046085960175	0.202915513525998	0.0766850799340488	0.129368587724112	0.326436974285419	0.0635284810065079	0.0563293270302507	0.0495303579912097	0.0235938109778955	0.140293428929000	0.169211171494878	0.279531855314939	0.22231067495673	0.208200145607645	0.141800878573439	0.298269763250278	0.157974015099728	0.181780888633642	0.244918330533389	0.283300640532441	0.131489894441841	0.239121179851078	0.205529187599242	0.0157810632058854	0.228545083217432	0.341857281051111	0.0807948988490619	0.32409218847162	0.179598902653494	0.188140248274628	0.0269559306596517	0.212758424161164	0.162191751431893	0.0231273785590279	0.116060965090880	0.246037024342016	0.0393679204189571	0.361146410956179	0.255349294272269
Fuca2	0.277624409172563	0.088455619405506	0.152653666938935	0.185743679766950	0.243428521230671	0.117210480145168	0.0976832402858762	0.196210588624948	0.0724340711526549	0.0902381603878763	0.174464910888181	0.0923049503515588	0.117857348507178	0.082728853823134	0.238239747512787	0.0644470082803026	0.0419894703414841	0.0889381061243119	0.0750159499638945	0.160246985978371	0.212424252858356	0.210082450992566	0.220239999616134	0.172574843395441	0.155106184330429	0.268371429411512	0.163891689145181	0.0766560558445472	0.150491747518902	0.249049826221694	0.227412087974808	0.137687608875598	0.147763289352425	0.0622906077366272	0.208126465709454	0.230185706447082	0.114965053826390	0.235530337004258	0.107715681423597	0.259047683081139	0.0523692933032706	0.209412809180243	0.200043560002466	0.0632095190953293	0.253338188876112	0.193675194673519	0.0406549163715495	0.206259313994335	0.234026039933416
Gaa	0.359844144906646	0.303093573728755	0.00528063496685526	0.158974865551906	0.219327908935379	0.084228349441963	0.273383908097474	0.30704400961452	0.122580030631973	0.120203571712429	0.279895083262191	0.109942418667140	0.0191175843409243	0.0452363826091414	0.222468616032328	0.0331180882796199	0.182126455993092	0.0156868537485095	0.0300226398176045	0.229769693124211	0.0943796132268638	0.354662271264541	0.250255896235093	0.173477787718561	0.137241231922031	0.128274649116935	0.157737132155511	0.141848801756124	0.297655980955328	0.286671959208209	0.123355455827084	0.254814990447507	0.149011103671691	0.00615110742215702	0.252279744456541	0.346969009500205	0.018731541964733	0.122988055317267	0.16403976317389	0.139158721796463	0.0133330658308716	0.160199192553028	0.120400412826355	0.0228728621271412	0.0711886399340619	0.160637743569895	0.0366757868082040	0.224867830708509	0.0859689097366933
Gabarap	0.482573511084	0.193858028024860	0.153039025627178	0.273429696438301	0.290719675629979	0.0878791854534022	0.106189081657951	0.19535916795622	0.0261408380036775	0.103923891674683	0.270162908261138	0.162498855583939	0.0668744531694738	0.0690444654610724	0.222762203116366	0.0501604986792505	0.0562736905293779	0.0338270962737962	0.0226106289416526	0.260393904275245	0.183267313463938	0.288136660506222	0.167372301397126	0.131182149583921	0.0739230494627405	0.265005028975887	0.105504366206354	0.145228067929911	0.208728841702363	0.288841716923161	0.130520060738540	0.247894745649741	0.156054452461701	0.0267654401869458	0.331714130017778	0.4757609097015	0.072424007792228	0.410549409176305	0.138413579113471	0.267256599436417	0.0207754638789217	0.217622602079858	0.137210858602133	0.0192752866712443	0.189513600069116	0.281419215119011	0.0734464696059184	0.416988304855318	0.292725867967985
Galc	0.161596158201434	0.126578919257200	0.0726264896961173	0.0869505989712046	0.209490119298133	0.115869013583855	0.0922357018738332	0.126411238566945	0.063472391062394	0.076640554073281	0.173431301053528	0.0266694486346361	0.0890560911814253	0.0555516119682525	0.136916372035890	0.0381714262289864	0.0695600570893563	0.0912167454425138	0.0422598197189941	0.152276518154605	0.162144045418941	0.15822168991394	0.187779281355604	0.115624014580962	0.155544581253112	0.211694581890096	0.108274266980862	0.068488639197669	0.164397329854311	0.137885590137584	0.135818844106692	0.196147528899248	0.147648665678055	0.0392549020334181	0.117331063277192	0.145395091189962	0.0943925474811186	0.107159291139600	0.083547163355593	0.208923019437140	0.069651383725285	0.162484600627117	0.130558958424976	0.0405704529676655	0.115232001071839	0.106358346176224	0.0406371950850299	0.113491066896437	0.124974365738969
Galns	0.338002999588987	0.188810219534694	0.0438379826279296	0.204258107405855	0.275190675836848	0.150276812394218	0.160924597464662	0.183589697054607	-0.00825615612272671	0.103604796209196	0.217564366153964	0.142893393394171	0.0766032786391054	0.164948425343277	0.161092078521662	0.0555122574379921	0.140243374894825	0.117327091503125	0.0528063973417136	0.172222772078342	0.0661888842483786	0.255929400586068	0.256856967508996	0.157453589433078	0.0707880171899992	0.165402973264487	0.112813670742108	0.158376502637217	0.243310544792928	0.231005991098348	0.0962502728009322	0.194230864109328	0.136918018035092	0.051004470217054	0.235662761797042	0.272741030060049	0.103551706943203	0.200512162468709	0.0879106057603366	0.140606194604047	0.0465934922382588	0.14171632677743	0.111201708064389	0.0141908294896948	0.0696924744826685	0.134500345897697	0.0447846277299111	0.172624458796138	0.112853470749725
Gba	0.523890011550911	0.129129700600252	0.155789329450701	0.316299243996127	0.337090836067227	0.150896949259577	0.0781673979347012	0.268210011154738	0.0162174560055514	0.0515222368416675	0.302677890648637	0.198174468021039	0.0992488188393282	0.152326704371449	0.335258852757631	0.0151825965433909	0.0625217745459686	0.0563306664393217	0.0061586589694452	0.170838966450235	0.158240217942810	0.301816585376844	0.202915556920985	0.125143101680760	0.0969050364537696	0.340386810690423	0.117847297548568	0.139951585150455	0.259474854598478	0.365974485658312	0.268977603144928	0.232499896983354	0.235401254035673	0.0101595584642348	0.340194711598087	0.395353977216957	0.0747732202057384	0.395623596283354	0.139335086906256	0.248513630620602	-0.00571961977027107	0.244490550981434	0.283280624945133	0.0174356696605775	0.279489270575397	0.351923559705943	0.00874613664962594	0.334547861314389	0.260677981181793
Ggh	0.244559257056916	0.0107052650717959	0.268622630541533	0.141843207112758	0.132256658331536	0.088724937417875	0.0322669407238127	0.130412533821119	0.0895936034969225	-0.00371862176587861	0.175801981026443	0.0887346132705693	0.0383606335910155	0.0985604274535615	0.351709306908719	-0.0116445133733090	0.0277666338541515	0.0554454122808235	-0.0207988803138744	0.074077480715239	0.179694251860887	0.168901844595728	0.213283407081557	0.132829218498529	0.205227539901041	0.31774074321815	0.141691333408183	0.0980241357664876	0.0853243208922478	0.179762630135918	0.263268571723692	0.0281166010713141	0.0949139638203773	-0.038820900437253	0.133482563645534	0.193405521998831	0.0511289808702885	0.258240224008139	0.131229882947985	0.218102557092868	-0.0321266067120043	0.128500433917255	0.200201635483099	0.000723510565475674	0.222744090502100	0.179034797070058	-0.000569457082531433	0.231300210875497	0.205634291085543
Gja1	0.0119250742136260	-0.0406328066464221	0.152746077458566	0.0253549115533592	0.0563951623306873	0.0384490331375335	-0.0307923785367134	-0.0219992737508254	0.0888648653746743	-0.00623895551315429	0.0463174678347926	0.00328063056882611	0.0285247789709060	0.0431829510435775	0.0924482348085759	-0.0122501184205796	-0.00308567870778792	0.0185362833446411	0.0100809631139345	0.0148323368488258	0.170567902082092	0.0199773318897041	0.045628745750866	0.0282095033867464	0.0779638517078016	0.111354576672184	0.0450019564648559	0.0272779425477010	-0.0382975844873654	0.0561866699215671	0.103708978844065	0.0178176486240449	0.0564385971278059	0.00567349226018166	0.0790398510079448	-0.0479122251182567	0.0269344274638354	0.0905486889797355	0.0132997202391175	0.0767883254289922	-0.0172964886017259	0.0869437160842752	0.111924830120759	0.0273186709422646	0.0930018450698186	0.0355303698401785	0.015161279859192	0.0221299207908620	0.123521822292577
Gla	0.265685237201718	-0.00458896919164385	0.126260128133589	0.169410827786057	0.239630180244338	0.115065249589572	0.0268746071202989	0.0440210634488825	-0.0515098731550297	0.05237512766956	0.142682780546636	0.129494364352147	0.0815614091924437	0.180323050162184	0.182169814453498	0.0256067643550373	0.0611298294016366	0.0824141217063484	0.045174705605239	0.0868388487330022	0.215923273499731	0.108712128956286	0.107479215726127	0.089000741518856	0.0546436722329148	0.205949218205730	0.0291919740316435	0.155314413959314	0.0996049696856645	0.183595888259796	0.214617893852108	0.15116311319107	0.131784762571253	0.0357403621022494	0.210235653677077	0.186596852441000	0.108966370004394	0.190826114016719	0.0437782493233326	0.256657955294714	0.0214818811997954	0.221568883588633	0.26390525901695	0.0150625620650600	0.149542915934788	0.191540072432019	0.0429681359570505	0.215101563240491	0.160128023892594
Glb1	0.413195526089800	0.204250504284171	0.107179274981567	0.194714299694176	0.240685931736267	0.0774108465197206	0.151697168881133	0.269907561251930	0.0614007460467562	0.0478606904131763	0.259691542933911	0.134691305147643	0.0341834051068301	0.119193444894482	0.275031854653904	-0.0205195277058023	0.177462118126312	0.0511622037372301	-0.00882151292535604	0.178589352240105	0.158396519213819	0.270731676843507	0.270194144936028	0.14203134369726	0.129709079810604	0.265809833762566	0.141249906783258	0.14695553307495	0.233341286420830	0.319188067883814	0.190458051303892	0.153245357960168	0.21472763856904	-0.0125374669412533	0.244660206349867	0.335778274078546	0.0278676722612016	0.218352070665797	0.131849564559033	0.195328698376663	0.000171250233861418	0.225717326354906	0.218283282315665	0.00688557005057705	0.163317261695254	0.214084705100828	-0.0295703652088484	0.232616535057733	0.116407678629062
Gm2a	0.333351704019703	0.126558193762671	0.151383024001802	0.147575168262462	0.234694265297859	0.161754602007212	0.169444970388171	0.237417162032403	0.0324075154068470	0.0878427892368199	0.222985221948816	0.214768299175872	0.0938796122765421	0.0615583922419002	0.182067438933033	0.0595490476101615	0.0608665556125175	0.0690800703654487	0.0456565744851822	0.140973912027034	0.111152538264745	0.236450104438567	0.232900073530958	0.153522628116290	0.156190000376709	0.271046899305368	0.151702444657199	0.173382755869618	0.252697451242295	0.218661065911977	0.105208264684470	0.151999610608408	0.095133551147561	0.0407125579233644	0.155001026315792	0.231975482316325	0.113472705997975	0.216570331093971	0.149467447956184	0.116453357796373	0.0392455812119547	0.121636118059507	0.0572667355304276	0.054380406023685	0.0826613960151472	0.134520980490798	0.0444525418380007	0.207311190914450	0.141577270460883
Gns	0.341900445901043	0.155607429569153	0.214083690484997	0.154564081281462	0.230498084309005	0.0881058774167934	0.074790278422759	0.306350468862061	0.174627426423981	-0.0193579257403164	0.308210083712237	0.117692597390884	0.0359264272214928	0.0231361474175167	0.226186298650887	0.0052629912823281	0.0532548628786277	0.0555073543159328	-0.0270814965792621	0.180596837778305	0.187404513061152	0.326152127291292	0.209185569828904	0.159946273438913	0.162993229188779	0.31592691072567	0.176910211555059	0.0601713096116943	0.225629530806601	0.372471269847542	0.304371880150821	0.157905449286587	0.176949048189679	-0.0232279450107889	0.3316639419035	0.324257159464210	0.0972550379883012	0.238763404616684	0.0980223630001387	0.217011013384726	-0.0273146874974951	0.253085085963905	0.231647689241920	-0.0116709887379148	0.254570416732997	0.211010020498789	-0.0464633226985429	0.186090285554381	0.230400263920467
Got1	0.152541280809009	0.0839315546130479	0.0190081258005148	0.0582530035424418	0.157869285796297	-0.0102130259206866	0.151951829701531	0.0358531329861548	-0.0182840857104490	0.066463757118952	0.0581184533248982	0.0628765619071165	0.0202427968788228	0.133391499758961	0.088615401704225	0.0533239157380538	0.124863208215884	0.00667421723707516	0.00969072328177232	0.0227277025418766	0.219438242760347	0.0130275803263758	0.0601835290638073	0.0542124209451455	-0.068439069797461	0.0890533317737556	0.00754309624642912	0.239093348403564	0.0401633623143123	0.106445433181177	0.0653138945824105	0.181145038897827	0.150119530838345	0.00499017139394035	0.145387553881157	0.174333633113077	0.0286757926277188	0.0416080882598288	0.120702160240318	0.230910576492364	0.00290705485314704	0.275765752930574	0.229828274810370	0.00775020405574461	0.0698032152024938	0.154888964488604	0.0250934943660080	0.164698751307844	0.0676222591048406
Gpc3	0.0335356592405697	0.00885028280894793	0.0249723048095455	0.0115793733545852	0.0250021403870143	0.0951074757844468	0.0336905944221742	0.0175404564215980	0.0848985629031669	0.0659308330008515	0.0443619279670022	0.0553444565421879	0.0474946211190818	0.0280951778394918	0.0256147216628931	0.0869100972489636	0.0424706894159068	0.0783018276136448	0.111206971387879	0.0475802685059127	0.00159827149745167	0.0597578027311848	0.0698022594780974	0.0697707588586351	0.0639574345944762	0.0502819991290056	0.0739087195138319	0.0252074029878184	0.0526196062470182	0.0130555346238918	0.00261692317528349	0.025740866558254	0.00098228314758258	0.103901302665696	-0.0126236823541386	0.0127896294204321	0.055813842530828	-0.0105784902363532	0.0879931179045533	-0.0188857836613907	0.101878635581351	0.0079525508067645	-0.0587481228800381	0.103465930055723	-0.0576625482295532	-0.0223292785441650	0.0876796811115704	-0.0230996253187194	-0.0125690182002656
Gusb	0.353435892953334	0.112518521468589	0.175282173183695	0.177433312408922	0.245739583179446	0.141329600946780	0.110544419981725	0.141867863716613	-0.0178302062525243	0.0282481807499620	0.252400208189028	0.128893427193647	-0.00938750530374529	0.226061873131602	0.265754191647267	-0.0419654063211648	0.178904568030253	0.0418072154556533	-0.0348021882634524	0.0928532365945186	0.217803064591016	0.199005190308363	0.306237535096949	0.113998162280396	0.0932852290915	0.274115306307986	0.0461138341822243	0.195582967383481	0.195215628686497	0.237675917283664	0.159241253903976	0.188559069766571	0.210230764484090	-0.0561627364245336	0.225719414496396	0.257468881096726	0.0583578926920798	0.243869998533867	0.0680956295778451	0.239909282472255	-0.0334703899625485	0.230099753765406	0.237232305542366	-0.0200748885365309	0.0388396942305018	0.110369665679705	-0.0455451699630933	0.231082276306565	0.119764438721773
H2-Aa	0.151191681547933	0.0846017148976027	0.107687256218422	0.0729947835509345	0.109627753016984	0.162424876296111	0.0372004952704896	0.0953145537658535	0.00986186364515497	0.0384537751591092	0.105594325056117	0.179951443150250	0.121018650921646	0.089694574156746	0.0733028834675774	0.0467023033602521	-0.00600638419298111	0.120267302383448	0.0502891699304157	0.063693531454107	-0.00518877076110197	0.108342529090605	0.122969229062642	0.0703254093817343	0.094404406195591	0.147854848122846	0.121063630213531	0.0863647614926928	0.113710198688325	0.108764950453712	0.0675808082715626	0.0384886984268046	0.041291248189446	0.0507322964518675	0.0938358042294365	0.0714789501893765	0.162529013028688	0.164966192350468	0.0278500484906388	0.0458171774341852	0.0498341151245761	0.0624232134597988	0.0378390574021474	0.0682295995140958	0.0478346352931952	0.0605698516716339	0.049381447879482	0.108088541460773	0.0654415327915229
H2-DMa	0.230108280478837	0.172920124037475	0.0662456741891549	0.124743844117555	0.153990666480999	0.162522082454905	0.0954132781768904	0.162851153220461	-0.00104244534305800	0.0779160806090265	0.179692495245256	0.157237514589332	0.0737376273949222	0.134838800289387	0.106174484795261	0.0239695032099184	0.065230263039304	0.0924900800991747	0.050410597644408	0.134448891168801	0.0347876199726603	0.189196095745894	0.189482432094052	0.0799486343893392	0.091485202032995	0.161119910271757	0.090242237599237	0.135837353858851	0.224450612040383	0.156991700907387	0.0610291201024615	0.110199846674053	0.0759507098383932	0.0235262635890028	0.141226920906920	0.196749569499653	0.0981460702913798	0.185317989253107	0.0951049354024193	0.0806845635725313	0.0656409822717789	0.105140582064949	0.065934184836628	0.0674054224719006	0.0668206464188528	0.115546779405373	0.0470834316124088	0.200951658126353	0.0719602261832195
H2-DMb2	0.0415866154937378	0.0763595653681379	0.0113491497554174	0.0512231222534265	0.0410884017071828	0.170975352742079	0.0605307135969702	0.0510780277764278	-0.0102721223586268	0.0983895665100465	0.0401702894857697	0.141050075806190	0.140992946716153	0.0666690830718219	-0.00419836414388148	0.112618157159691	0.00631453224522051	0.173087446126666	0.144395130302385	0.0547097866099794	-0.0549380503354905	0.0680286810687353	0.0625049705029802	0.0610013676952397	0.0621455241630557	0.0458379763122804	0.0881510634084158	0.0434072422971576	0.138920066148015	0.0449428402088367	-0.00838907667427594	0.0511125294583177	-0.000747445457869776	0.120104040782393	0.0337433546273090	-0.0176177372600177	0.157512594606570	0.073518201989784	0.00272309583661976	-0.0553838131792372	0.119879758253926	-0.00595270445170339	-0.0371392050743525	0.127614858943784	-0.0125032761514398	0.0255876012370395	0.14018521617008	0.0294735738026651	0.0174475596760673
H2-Eb1	0.162256711817061	0.0989699767185689	0.0941544796537466	0.0570093501306865	0.0983530544251977	0.180889355589727	0.0484779833813841	0.070455473906921	0.00306117073940747	0.070332767411524	0.0886264205198005	0.179878971890774	0.118546750164632	0.0783300378842072	0.0784173617325142	0.0620264280671672	-0.00456847552519435	0.145979254656491	0.0811776332446656	0.0746112988347863	-0.0152387074424679	0.096022815975039	0.119449816851670	0.0676590353990908	0.0756280892397641	0.127390969336526	0.0995729301244742	0.0861580256193836	0.121506606711231	0.0903996916852765	0.049221762588541	0.0390031510671681	0.0274841805195439	0.0632739865407034	0.0916724249707984	0.0688008530334791	0.150718026426825	0.135710181823333	0.0199969933011004	0.0275335985948777	0.0649840856438629	0.0680598908758386	0.0364550788005855	0.0891739322796756	0.040477984738626	0.0483707716780999	0.0754183218607585	0.109259336295763	0.0315441998361541
H2-Ob	0.0332032472624544	0.0843473084811868	0.023741892857881	0.00224264676669747	0.0461867684631593	0.139061312872998	0.0467065977204497	0.0386483658305378	0.0138784915746819	0.0730241480264461	0.034645303948308	0.125608837510905	0.107295781385091	0.05029722584084	-0.0183027648154153	0.0871482218921441	0.0166651870005313	0.137900761077578	0.111959287487352	0.0346669313017244	-0.0404148540358164	0.052638050196658	0.0423252817496217	0.0500940421733476	0.103931273175919	0.0372522986140688	0.0930147036021846	0.0234753916479941	0.109548389704597	0.0446782732938689	-0.00623823919949198	0.00175820463406960	0.0181280583186478	0.0647547481235115	-0.0234701080906364	-0.0111940758241132	0.120169296002445	0.0237570087152721	0.00567798193510064	-0.0755910455385322	0.100158269783858	-0.0198856704128877	-0.0317255898151388	0.0747076893074024	-0.0179903332272518	-0.0337108251657911	0.103108045594065	0.00991197233953678	-0.0146632336923337
Hexa	0.421796725775745	0.181150726972979	0.102011298123699	0.279085091655809	0.227186416941052	0.149547073056310	0.0658121511006031	0.231504014412339	0.0706757234388181	0.0253318057386449	0.281439210055359	0.149419206497150	0.0126313527708681	0.0654769132756916	0.325174810047023	-0.0234667311911865	0.0930603130611006	0.0600938235731017	-0.0148379052171999	0.177387412959322	0.146047591272152	0.366632191507177	0.275976857384542	0.122786272452505	0.118358751524381	0.347594582767262	0.121167694603679	0.0822416382942627	0.236724483368387	0.391884393925938	0.320520405912039	0.143047533870535	0.132834672261092	-0.0386603443134991	0.292285909002979	0.384652627040197	0.0890111704663537	0.290993279478977	0.121321934656136	0.203452852511027	-0.0247988580312324	0.248823794523888	0.271633638813432	-0.0219250128571294	0.195669406003831	0.251405133168376	-0.0126036229979260	0.304674683428883	0.238584670183083
Hexb	0.355114317215948	0.107404176588801	0.213480348774139	0.209161945559870	0.170047057606491	0.148957370277581	0.0426763038485722	0.235555279785366	0.0832496951788077	0.00731459067204528	0.212169912040388	0.176523318477577	0.0740553883394557	0.0809105600086365	0.303709433203077	-0.0200388159640813	0.0350747321146147	0.0666308177326547	-0.0360704004540383	0.127179285671189	0.206135919425826	0.254297077334051	0.269608142588786	0.129013748226691	0.167108477896822	0.366580624627963	0.113787520584038	0.112246100680430	0.161355265518543	0.309647289166466	0.365767185188757	0.0764918261430446	0.0934460259747359	-0.0200260043160474	0.221460857287668	0.288953460160427	0.100610580933430	0.261852707791804	0.110109013734827	0.246854892526549	-0.0220875281397237	0.240597254436939	0.299185502126737	0.0060757575846772	0.293728654266232	0.216959013114162	-0.0426888521433324	0.260502286514136	0.249231831026297
Hgsnat	0.314305199497053	0.194512518896309	0.181185378111986	0.126310741032382	0.241273163081589	0.057448498561343	0.184948295984725	0.249243508264637	0.147544286053531	0.0739632490884304	0.281628111638204	0.0899308887734586	0.0462311721643613	0.0482793786084559	0.251303020898127	0.0133733810723463	0.163136267147526	0.0235245425524121	0.00938595727669484	0.194904281430364	0.160684528601534	0.276413983474865	0.261950770777248	0.195317735657257	0.17982432539141	0.291466479802049	0.149013207154686	0.102081831611806	0.219814777161403	0.319215799744757	0.186125091073882	0.180839170720057	0.175892626323140	-0.00253877999734426	0.225845475351051	0.296767914818144	0.0476254257255462	0.179776100763228	0.141772146878265	0.210970265664339	-0.00428739158557290	0.203383484060529	0.171364710215091	-0.00233514712007131	0.129249925695058	0.198600090773338	-0.0128631093438144	0.174669043836188	0.117353535349916
Hps4	0.179310329734517	0.188667610229697	-0.0229645510936238	0.179467784083460	0.113738111810586	0.0331772950643327	0.091491656040786	0.205974553674578	0.050071661232049	0.078468673174468	0.168435626945337	0.0662464392303668	0.0287783780094804	0.0548157337025479	0.116294729427129	0.0218485312522413	0.156705849695609	0.0118789177798608	0.0303574809170882	0.0935585227609079	0.00755956834839688	0.238629126734118	0.0985072817284525	0.085472738820488	0.0964134980272934	0.0369060718183791	0.0726814828501818	0.0294142422548815	0.265866057141917	0.106846037240056	0.0855329861523958	0.101436891653937	0.132548850121137	0.0026034909558376	0.128068484538831	0.161927328270422	-0.000333457541910265	0.0936759190796736	0.0812772025274024	0.0178985275831403	0.0140356221501805	0.0588577909056103	0.087229584628921	0.0111900431060971	0.118503742259242	0.131160674994474	0.0189694737991233	0.126649580369875	0.110946819873035
Hpse	0.171642376109047	0.108603253405453	0.114186731364078	0.0688378637663446	0.125329579127409	0.180973529510430	0.0491365387983959	0.0902420345533804	0.0403053399768605	0.0272254743685434	0.131126899069381	0.123871016669469	0.0868720882616735	0.111876128214623	0.0980790908806316	0.0295669407603465	0.0467164657738674	0.152298385144641	0.046813618691659	0.100457354816462	0.0913312536204109	0.145484571636307	0.146643873489264	0.081680126481045	0.0993131917920786	0.200528989927138	0.107175575052858	0.072316999475047	0.146960616430902	0.132939580671340	0.120986862092976	0.0721386604887884	0.069882375484577	0.0510074406916793	0.112651334403812	0.118609844900527	0.123613497734117	0.128845167358742	0.0324130950014463	0.11634112967759	0.0310608833017327	0.111284721334910	0.0959333379065084	0.0347497371792768	0.0701964984508711	0.0665168815476008	0.0378888928734892	0.115256646821366	0.0707085665621405
Hspa13	0.106416616451570	-0.0280167564014803	0.345945622024969	0.0146416046954804	0.083194301978964	0.0118653971261231	-0.0268542421732445	-0.00125683928664192	0.114508684810047	-0.0439035377249091	0.187329835999006	-0.0162110606047294	-0.0248432745482907	0.0727753361700963	0.190156223548845	-0.0330007922455243	0.0417115241812187	-0.0111861470189454	-0.0468211938133369	0.0151375621739262	0.305446966432743	0.0342254027577400	0.144349553531879	0.0319190062155951	0.114713559773224	0.261060356619928	0.0526716828092161	0.0563740952328662	-0.0627853841046404	0.111525873626621	0.230858166073988	0.0753251213468042	0.237989655643831	-0.0450516581130106	0.094539453487526	0.0844261688390911	-0.0031233083272257	0.106289501565007	0.0184733938853771	0.282718222396981	-0.0428365976027501	0.154105630665285	0.207528672601285	-0.0176271921339838	0.0934876672997538	0.0609399093602331	-0.0325372114833073	0.070965063182045	0.108741643454660
Hyal2	0.222481581611665	0.124139450185594	0.0134756736071749	0.161576744990641	0.180037997373721	0.0515389823796681	0.0849943831961551	0.136399592899406	-0.0371381713395846	0.103863297822457	0.141227756620066	0.107808852050664	0.0439191915814626	0.111070942607813	0.0908509222312054	0.0670659333096294	0.134885070235911	0.00944243116704356	0.0785325399487657	0.0844200618690335	-0.00129878976545564	0.152607010932825	0.06071799507381	0.0741835677372037	0.0432180297845753	0.0558623055863032	0.0566992628091839	0.109376862642460	0.211781516626324	0.113329767952027	-0.0117539196913605	0.134953751276815	0.158674938112113	0.0414460008988902	0.139310911538408	0.143989731087048	0.0339756906603976	0.168111694251129	0.0913347459544822	0.00261987636097722	0.0259804052285870	0.0620727383493366	0.0373099623072786	0.055180646960101	-0.0126644769623875	0.103993470101458	0.0565089377888165	0.106574533693368	0.0419542275689686
Hyal3	0.0132586857596469	0.0431718504530667	-0.0814638901427329	0.0322371377728515	0.0453677094510649	0.110766305574919	0.0726020127723054	0.0125799963600174	-0.0116045561754288	0.176290744459327	-0.0253077558134025	0.0631309438070229	0.135685297088608	0.0215029681551652	-0.0361298972447304	0.138236014911855	-0.00260318448430074	0.147403830206065	0.225750133689055	0.0223050015198956	-0.0644164291280998	0.0122121738908907	-0.0364535234608097	0.0812809472020448	0.00506369925623494	-0.0364885256032613	0.0643257153704556	0.0232352415080778	0.0932264904882844	-0.0156424279130235	-0.0522768288717137	0.0476620693315156	-0.0406681102079871	0.186750834994301	0.0267907831219008	-0.00481871688013913	0.138148184581622	0.011815611134209	0.0453056420864451	-0.0479868255856158	0.189678719463053	-0.0230417993799312	-0.059045723481119	0.169976194022926	-0.0339841247686336	0.0413591433698016	0.207481869085092	0.00520752890385194	-0.00891581559166899
Ids	0.118928901175355	0.0885117576413882	0.267536902648937	0.041067661600347	0.0980694911197442	0.0878058451120843	0.0898867710416209	0.174153718351802	0.202660861129840	0.0127966632858844	0.171207677946733	-4.62687397588895e-05	0.0573388463552833	-0.00474444117689172	0.157348362689188	-0.00186580459833187	0.0375079835715484	0.0151112280539377	-0.00683889531996797	0.129281779135620	0.210935316193452	0.153018078499356	0.243397909267685	0.0727429765296307	0.216272802956655	0.277591285233033	0.174199189333028	0.0129779021487327	0.128186817877231	0.230872302449583	0.261996414276239	0.138978277223089	0.144025857018234	-0.0117029841727054	0.108824958690896	0.151993512714888	0.0846519917520337	0.0977423527262607	0.148680142660981	0.230226800795708	0.0252086199977413	0.160947948443919	0.152073318992138	0.0247802437110449	0.161237270553543	0.0923978098240658	-0.0209648205001578	0.0833807179701893	0.0927519916214154
Idua	0.219131511612662	0.190447973136937	0.090625133233855	0.0583070437629005	0.175952187031161	0.168835265977235	0.180892162961476	0.136938665807514	0.111842755640577	0.14401583923636	0.220180917073173	0.104397744288251	0.0788276199243675	-0.00597384823487952	0.137361640463142	0.0818999154507633	0.108473944517301	0.117090245306710	0.103021928230480	0.172702162115025	0.0588118424681213	0.238172528187017	0.140111387337158	0.173129142063316	0.190615400102568	0.155290172809514	0.216139606671753	0.0350195395312614	0.228627748970308	0.183537475691704	0.0800197731590156	0.136343310062022	0.135845757223368	0.0731994647296086	0.108838464993941	0.159048934754562	0.120677875616068	0.109371200294706	0.100826184392634	0.0717374851455739	0.0647411471005802	0.121256197756844	0.0636528491095437	0.0525890810304953	0.0900583997707531	0.0827575917741906	0.114146019472478	0.110225556279752	0.0583931316601722
Ifi30	0.348870705886006	0.111183289582620	0.125557041028845	0.215659305707102	0.200222464073217	0.166623963787016	0.0520384105105884	0.184923977893709	-0.0138103216262446	0.0135422822726533	0.161571484463646	0.218348253118116	0.0552705842820655	0.173483152544743	0.241233327022741	0.0246957542901208	0.0705923496528765	0.0764478418520134	0.00726034547209593	0.106618983530248	0.109813421331245	0.203448882116681	0.183319942213987	0.100741527143888	0.0784934840211145	0.276812839575259	0.0406920692762831	0.176267293696774	0.204900289382342	0.221564370808534	0.198372048386666	0.100489391148858	0.0961107512289938	0.0167216658328040	0.242380398361894	0.239201818300501	0.106299511761017	0.342830621823403	0.0573838896976043	0.180135652700914	-0.000766539230745769	0.165288423328160	0.187180135970109	0.0398187912153214	0.131869010246003	0.168806864590465	-0.00318335951622037	0.277375707049759	0.188533346762593
Igf2r	0.230812578944039	0.143990124335837	0.151399975376002	0.0770106641446053	0.141411172732448	0.0501181010218473	0.109729109033316	0.191115453778707	0.118150345332658	0.0349373738252124	0.208367633649485	0.0526475694168045	0.00458077140657643	-0.00412989323698982	0.155340475131089	-0.00547846151420645	0.110323064984036	0.00340311882165627	-0.0148730240889572	0.150582132799222	0.112106003065378	0.185027319365225	0.143455386450124	0.0964444048870024	0.124978474867016	0.143206663054746	0.130984788405445	0.0612343313537327	0.0883939618664454	0.182982267337611	0.0988224500573285	0.114942452869103	0.211543685995949	0.00450004671255869	0.101497944547002	0.143439636630475	0.0346242546090041	0.107358997558587	0.0728263415283423	0.18738805648781	0.0102634991489555	0.129278239232609	0.0721155164333222	-0.0168390856365709	0.0606089827529612	0.0565058683359033	-0.0109465090718226	0.0804338576530655	0.0793419992999557
Irgm1	0.150354773044288	0.0415224938567327	0.287512667429011	0.0689931999619011	0.125771498054557	0.0957507779932464	0.00721503850302806	0.0709811995129844	0.0327957227022991	-0.00648413172968038	0.195707006943178	0.0955848915949966	0.0516120247236536	0.086918370743487	0.154325409003328	0.0225823023881003	0.0467186585299921	0.0748741063311378	0.00780509977754482	0.0894328171580254	0.110410808411161	0.118466194045496	0.162283261902926	0.086092690474206	0.137735568308545	0.187023648988867	0.150928649890192	0.118721837221226	0.0599376545410278	0.119516570311482	0.105852612932685	0.0357448913105281	0.107705439450992	-0.00425163593742429	0.108207074284303	0.0905114124924684	0.0715623252678396	0.129380228635285	0.00555008452291465	0.127381114686640	0.0043862288874321	0.10768919462441	0.0925487789538585	-0.00610095734307029	0.108943471902467	0.0744759763837799	0.0168366480355653	0.105652166631160	0.072047859314943
Itm2c	0.404734144269557	0.161287148094416	0.122693163870649	0.233568565698030	0.207916439726803	0.132494350375125	0.117519900548988	0.249076352284522	0.081800655489948	0.070861618650229	0.300853148024872	0.0850830881219258	0.0438139847320576	0.0589491400231376	0.255673718222246	-0.050086590925678	0.0648528485876623	0.0295454694780369	0.0145200708575222	0.231466801581171	0.0811624331285623	0.312892838023682	0.266089968264842	0.138111804007893	0.105496367131817	0.284255526232179	0.110868705225166	0.0877050835544097	0.284253209793333	0.372442370131318	0.226003508326124	0.170719465032112	0.12868568982628	-0.009736097017425	0.260899918131508	0.325547777941229	0.0442121599766663	0.282277618794389	0.209469638011005	0.167390919549762	0.00187119805796846	0.183605133024042	0.164459426574945	0.0217138415091404	0.175149884133009	0.245230487378599	-0.0184831577752241	0.291114612431097	0.196230567966507
Kcne1	-0.00964633825077873	0.0214872987660664	-0.054829557272186	0.0169670385349999	0.0498346380761214	0.0924902674979932	0.090060909150723	0.0178446791267037	0.000824630783709014	0.133499110814437	-0.0144716109676978	0.0436488850266911	0.134880132056463	0.0153697959307764	-0.0211062535520151	0.165082771757688	0.0049509668340075	0.155671161567273	0.216960086091844	0.0264938287829333	-0.0716601179051148	0.00731070043892553	-0.00663645176844453	0.094006514799241	0.0288138325463200	-0.0399107306360103	0.091208920130089	0.0270463815635136	0.0623129359926905	-0.024198870194609	-0.0474904263378906	0.0338107082133082	-0.0110864317493381	0.176261209556589	0.0150120722939682	-0.0247131356879625	0.15149033084637	0.00966911179287557	0.0577389907835865	-0.0575356487858234	0.18373389441039	-0.025689731253107	-0.0462478906217641	0.161431040284645	-0.0237011181734690	0.0261606460097641	0.200084360417769	-0.00767231452760456	-0.00772930714039731
Kcne2	-0.0180738774124223	0.0238087119986565	-0.0493518580494482	0.0109391357984602	0.0331826246666142	0.0632406191628899	0.05028130623158	0.0189135459884279	0.0557770577360342	0.111119738774416	-0.00710307122695848	-0.00237316606619811	0.0683599626989277	0.00286098484650791	-0.00763879312988976	0.0927075267329543	0.0117683365678218	0.0824445325412275	0.118949046143970	0.0191326269963393	-0.0396347251904397	0.00438910252956279	0.0054470281459387	0.0952592015111012	0.0453321179690743	-0.00640936618793904	0.0423257237928278	-0.0011848850346902	0.0411947212318729	0.012822883164548	0.00499644808755489	0.025276832325528	-0.00751527531151912	0.124186192370181	0.0177331556482349	-0.0107835566805508	0.110958396972750	0.0143890012351804	0.0550572157812562	-0.0121432395227566	0.132587669849892	-0.0107882637268711	-0.0356378647566814	0.125480728937078	-0.00331441581136535	0.0129610810926280	0.12945173697307	-0.0209748933812673	0.00870025267754915
Kif2a	-0.065729763589158	0.0519016159000899	0.0962581641653314	-0.0459521528178981	0.0457535016432952	-0.0125206992697010	0.0198359499452191	-0.00849882528542869	0.124801042728656	0.00852805635899856	0.0419411799013638	-0.0388656181804259	-0.00859638703065245	0.0699140537641808	0.0119417438056209	-0.0457573207852982	0.172503214585939	-0.00825179081453759	-0.0477670747053543	0.0906145735520242	0.292168286361398	-0.031534516434895	0.0706860238443658	0.00425413441386185	0.053227778243271	0.110926645187687	-0.00961842896092855	0.0162037577363291	0.00235019306503033	-0.00711506693141908	0.107306582906035	0.113106851788984	0.132557301442908	-0.0514191992513885	-0.0172671616969449	0.0330305161317696	-0.0339555368574532	-0.0521054844929747	0.0203667237145764	0.216052752620430	-0.00879944828757494	0.173927681615564	0.195526190386350	-0.0356851651136783	0.0520881469882769	0.00478088559787739	-0.0235079416707538	0.000242671449927861	0.0356061988019646
Lamp1	0.391673320584582	0.180009103827594	0.115742354825708	0.322105960415257	0.275752087346603	0.112101632436097	0.115492674477518	0.276433645490813	0.0940554842032573	0.0439128720478817	0.255597594370836	0.134244370943446	0.0471203693698956	0.0323743171054702	0.269604449013120	0.0429710192948640	0.0871120989164341	0.0503766412974093	0.000447945299143539	0.226360331353048	0.177677443139416	0.295022095624582	0.204765691366302	0.150510909353339	0.0962501700174057	0.322178935341322	0.154638204860832	0.133279351045091	0.217164924642759	0.404386855695342	0.317871240190903	0.162580774534686	0.160889594009908	-0.000997117235061958	0.378854673787229	0.412543622486674	0.0811259855542632	0.324101376666422	0.127569864397749	0.275479501353282	-0.016487057092028	0.248958715966225	0.273692746773675	0.00808617487913041	0.242223362188688	0.301921812570100	0.0205078528187556	0.258146773559342	0.261963411384550
Lamp2	0.273805667786660	0.00982371869133189	0.404055966540421	0.183390333759295	0.160366352424319	0.073112703854368	-0.0099722189680248	0.140368774840505	0.144305448253509	-0.0495908801598999	0.236035743401210	0.0684182666334851	0.0298910282185214	0.0143960694337006	0.308267111234895	0.0136425096774806	-0.0187569323230480	0.0350423809028428	-0.0443951834163336	0.134181891489958	0.308508113692992	0.187406046570166	0.195118696563752	0.152328346679010	0.202124973722379	0.414614193046135	0.181241556063101	0.112893976693813	0.0116208682071433	0.269833246263332	0.406163427427809	0.0697555274681264	0.124568870692020	-0.0240971913561194	0.243419476345353	0.225489163240503	0.0829110381976	0.302773764503124	-0.000444755377420949	0.327118445661781	-0.0513451395642451	0.195517037225435	0.256116678921981	-0.0230737338874302	0.286267420212413	0.197247374458956	-0.0173092092490449	0.214179816435542	0.337193447971157
Laptm4a	0.320046793097305	0.077742603203067	0.295343288291008	0.0680295837002936	0.174445317085158	0.0776447794034945	0.073918854377082	0.0883855034121663	0.142019338391519	0.0307271793476153	0.229647739470828	0.104138141795673	0.0117902397242627	0.0249557486501887	0.264169192918403	0.0170818824220111	0.0471164200435734	-0.00416854107523318	-0.0109451439410350	0.0672926239548051	0.204948705296187	0.156302605727635	0.128100996910294	0.111024271439358	0.133063661810601	0.338495164234491	0.131066759674894	0.091959237843144	0.0813270217176024	0.254318292514165	0.154331127800096	0.142171458095538	0.154345699832310	-0.00237642293295018	0.120179722032840	0.208374832057165	0.0372178188284311	0.24616139512139	0.119455817280094	0.209972356537376	0.0238259369701445	0.197762120155640	0.129612774876846	0.0090289017829013	0.0748403308780462	0.166342722251866	0.0527913372312756	0.231180538226533	0.171738434073170
Laptm5	0.210398877081912	0.114207339407098	0.0949927412755257	0.162352109112928	0.142593238773101	0.185846352391334	0.0884482743876202	0.137301187751530	-0.0182674762933781	0.0702671353790645	0.155128607947179	0.196760480569095	0.083462918704477	0.117616706776502	0.0694910178688	0.000396473662680272	0.0378006043145889	0.187309138137471	0.0441352628820142	0.165499966374485	0.0271747453268467	0.192326296164905	0.160872548345438	0.0957474352130018	0.0501826128577191	0.152464317959909	0.0558066944259271	0.104532618977033	0.249531307424604	0.194618171651101	0.144986938375044	0.0833339742709745	0.106194778270762	0.0126905213316010	0.198062867292894	0.162921801261161	0.164943004046669	0.16675097707806	0.0400219545046386	0.0869321252616246	0.0340274224711682	0.127176826135550	0.103141075239662	0.0445699915706868	0.114905422721328	0.0976184923819013	0.0243581869143234	0.121197729519052	0.103402665347366
Ldlr	0.089711419647349	0.0437984678373708	0.0816329801906698	0.0761154959547526	0.133769611324820	0.0478428323927584	0.110541594890035	0.0958274576537656	0.00657040629250871	0.0703400871599564	0.0849343705081487	0.050207871267357	0.0396121258028354	0.081990534386913	0.00375370458319024	0.0519815929020092	0.146594561139257	0.0460147234043262	0.0635417385327259	0.0875632041821279	0.0516300704917458	0.064551158432525	0.0312892724692957	0.0367584834766607	0.0019890018266075	0.0990377903407139	0.0727337099273293	0.137197918782033	0.0666042505940868	0.0423098704334595	-0.00634995556159508	0.163285627894585	0.131907588574420	0.0506922501222946	0.060915003506576	0.0587416286147644	0.0214290466720369	0.0299231800413170	0.00456334753895543	0.0740071824831446	0.0351029153112554	0.0390413442247345	0.00225964904167518	0.0359228094647260	-0.0873250343247562	0.0252545022844714	0.0756870106179515	0.00630852883092067	0.022339334781626
Lgmn	0.380710142993188	0.142708743743902	0.136588542568995	0.139392852102839	0.299542690286049	0.160105646708259	0.102183558344291	0.198229190050421	0.0824179032377156	0.0317826793544222	0.270807518403904	0.145921134852531	0.0214891152854982	0.0968744719553026	0.23849131290842	-0.00357950101021607	0.058897766400327	0.0621326431976464	-0.0080679908676834	0.190609638971629	0.211245515155126	0.208793965713083	0.188571815172465	0.161966840201852	0.0639866848662568	0.318286855597599	0.079604603085876	0.152089247532167	0.201502614441955	0.300802909918411	0.231564903710730	0.224513455838452	0.127390003709666	-0.00111937608771968	0.266384381185468	0.313407110163648	0.091337891642106	0.234052779644667	0.143502337095232	0.281765533574249	-0.00616242935180527	0.310078356040849	0.255958050524157	0.00312730911664403	0.115045253898925	0.201828040787461	0.00651270737225885	0.263329030607004	0.202185649723835
Lhcgr	-0.026186150439022	-0.0124990701505088	-0.0224069883818031	0.0130953769352176	0.0101963239004129	0.0581426585937111	-0.000528808933008181	-0.0287132561448252	0.0421763832997166	0.0624735419915405	-0.0315704735349117	0.0146864116834803	0.0945594514688354	-0.00275138973184734	-0.0205222511890916	0.113726117327443	0.0113988501074811	0.116984293744429	0.165662466987981	0.0252526165184403	-0.0379785570480399	0.000589906587574341	-0.0210019637960554	0.0540177593634469	0.0393987325366465	-0.0109623709464969	0.0729689397019865	0.0170027097108363	-0.00532024792798572	-0.0189711337599993	-0.0198908300301185	-0.00874209808740773	-0.0336826930600020	0.157530688402401	0.0121822641721602	-0.0428403118006696	0.132445170595893	0.0119449776805108	0.00414096286956127	-0.0542846616925042	0.142262476424577	-0.0367719378900433	-0.0389532519179554	0.112900095287121	-0.0210517321041288	0.0007955980159462	0.146353784435016	-0.039491295829081	-0.00361718391576132
Lipa	0.30573854115796	0.134692929403884	0.185802671332745	0.158043876116485	0.229618898368900	0.175237747585839	0.101163830561453	0.263643208771719	0.0636272421797429	0.041781438135528	0.287383805047913	0.139799405378835	0.0292413479519993	0.0639944055665096	0.226072743009565	0.072458343038271	0.0673275055380392	0.0620761794675646	0.00774907749804153	0.2169497272599	0.100002152817557	0.297739044798491	0.259119028274023	0.175939549989649	0.168669810676116	0.248702177260727	0.203196890137989	0.137793305431756	0.209711715622497	0.220517359820375	0.193566062500231	0.182782695240553	0.130043020566388	-0.00469538675975843	0.193976871169917	0.253919376343387	0.153852529063040	0.237402060258318	0.0709241389620098	0.215560671509036	0.000132953433433845	0.132181020317100	0.120287657238657	-0.00899409990055191	0.103929723527302	0.136526340127360	0.0267790951463336	0.139385656195628	0.133975936047767
Litaf	0.319394710916332	0.0922415853247903	0.171739517899137	0.183305944190273	0.250539910867539	0.139121821121458	0.0289621607875077	0.0866633183267246	0.00591839748556909	0.0102113755979674	0.183984741328923	0.104437240722903	0.0669720511335602	0.157884738522921	0.143354689009099	0.0164892014060327	0.0659068078320214	0.0712366275890976	0.015390637228855	0.190189335793562	0.204870836112876	0.150201321772395	0.130577655700464	0.125248732229218	0.026299761265496	0.279453176699688	0.0824126073803368	0.146371013067942	0.109857690489029	0.194393593982058	0.171160123327142	0.184277226965493	0.152837896869135	0.00488108649580146	0.234286750020769	0.250259860086105	0.0844055137611605	0.270339083228372	0.00883351988087172	0.215617124907347	0.00125762153918296	0.181535243127252	0.162595140664955	-0.00339133382773782	0.0575375609559112	0.170051806838329	0.00252546258209408	0.1694664574234	0.169287045179993
Lmbrd1	0.243364467379351	0.114062227461521	0.250642389086896	0.0744855477110098	0.187555348302074	0.0431531612197038	0.0670370019377261	0.175605449331778	0.235860678807812	0.0250213037128744	0.258049300031418	0.0761892444851037	0.0254212116025429	-0.0303712276156483	0.246786943173345	0.0467044340054003	0.0468822316325316	-0.00261702635474012	-0.0247111744522801	0.160687332263692	0.247569542191086	0.208279798270415	0.162660433114313	0.164583671581170	0.227756503528383	0.341532672627007	0.197711967291337	0.0439612011425997	0.0849791738097964	0.290500178892735	0.302171431862535	0.170967003651180	0.179975634954050	-0.0230339141783477	0.129066605639957	0.222437085095957	0.0693583298507776	0.218245467450459	0.153051825147153	0.297528686335095	-0.00851258475946352	0.262844747346843	0.259252996501245	-3.44789566719754e-05	0.210571996737587	0.237522530044645	0.00921279143131344	0.190829930711892	0.138411844051673
Lrba	0.0490786007151499	0.0845975611735517	0.114908067130068	0.0506777247960967	0.00149866385515525	0.0199090174051054	0.0952437307026065	0.182337087238576	0.183004484490225	0.0244479990908461	0.0570409520803949	0.0570047631394801	0.0716268622312822	-0.0144861271170053	0.107390244996443	0.0273063563603597	0.0803620871710244	0.00048849779817309	0.0447487059247033	0.00848607652193464	0.0469709980174697	0.0621491709809074	0.11125171390871	0.100275072809914	0.134537331219882	0.116697312567820	0.171035723152981	0.00277369863860333	0.0547876321238973	0.0909980945683148	0.131952576745849	0.0296349143780494	0.0817066632640729	0.0348128066101524	0.0103661111682990	0.0392686026596723	0.0295980547392972	0.0502201024042422	0.110471607719160	0.096287093168619	0.0465745510967817	0.0750653170909541	0.0596924748977286	0.0633909544235561	0.145169450922725	0.0988772765135511	0.0204145687919988	0.0525469321020549	0.0251291723010193
M6pr	0.312903014657431	0.0904290678985027	0.274077378876916	0.157799550757042	0.213089959984937	0.0514389954841022	0.0909844276892234	0.104413306706661	0.00920699478818698	0.0335397494972493	0.19371665198505	0.156469399831535	0.0287076707660828	0.111436300590798	0.213541812892318	-0.0368948282380746	0.194414972679442	0.0540553254403723	-0.0231399778448139	0.101284760171358	0.326883725728118	0.0665804580773411	0.192014973532181	0.0981901865629564	0.0529978699954165	0.285518563957387	0.0377359261387496	0.213510086097439	0.0536762553883925	0.220006680808608	0.214154718277709	0.157230561638590	0.241296362982149	-0.0267933904746902	0.221568212902084	0.227850595540572	0.0224711567321835	0.286285660029519	0.0562902552190598	0.332336410373305	-0.0265369044448557	0.307729555721732	0.315475982025664	-0.0051319699651793	0.132997078947028	0.213141382301602	-0.0144407589971013	0.292729574022932	0.163634294432023
Man2b1	0.412117493372438	0.191056470647760	0.100399288199259	0.170440008591666	0.223278406371422	0.163091746182749	0.189061362625534	0.295303447391241	0.0176821388779394	0.0378120145515212	0.282063994409385	0.210804757838443	0.07430926350565	0.0915692290938227	0.184312726042924	0.0495913687285695	0.123609921006857	0.104538392845516	0.0126156433893035	0.167333670946628	0.0224755590421565	0.291412992399548	0.238038545899961	0.151761946401231	0.131947669130787	0.239467136237298	0.130852827437790	0.155932285455635	0.354804636335438	0.271710363202742	0.135572998889698	0.184660130102572	0.149074217643897	0.0148198732701986	0.204366207697227	0.315891516674546	0.0992732173308149	0.205367469778244	0.0802072690222023	0.130545958486644	0.0175015674286774	0.179424330549274	0.0733356341951878	0.0165686393158044	0.0812243292203608	0.166943439158116	-0.0102460183905014	0.196587451182883	0.0570186349731561
Man2b2	0.281523801286228	0.192623686041499	0.0158862061719305	0.169386133784998	0.239916855268239	0.165457356084333	0.19861875955865	0.195565923243088	0.0297006917804837	0.168474323820448	0.186452124974691	0.144648680539294	0.113382772803175	0.0805779288579242	0.165852641225798	0.0996790187111121	0.139887257884071	0.120539227762786	0.102109640547483	0.207781262953117	0.0343665330105375	0.239182054914530	0.186901116288846	0.165900823497172	0.0923905313675358	0.124815839327445	0.13169848840298	0.127606441287525	0.244104090925708	0.136244218816296	0.0444070119979002	0.191769868396361	0.0761760588136038	0.0588341999817343	0.122382058540191	0.234234413566383	0.0991902451297508	0.140018079238316	0.0754863426804665	0.0766224243337424	0.0885068435991832	0.0715438601382768	0.0291730630551493	0.063884424272082	0.0132640834246443	0.0946666785719915	0.106943718597736	0.146072810785126	0.0900100635495172
Manba	0.289509939352265	0.135176238470378	0.182306101333618	0.108537411237195	0.190320409195461	0.0901141038188241	0.108238062813065	0.205402701590805	0.0985422567391459	-0.0111784363996236	0.209413113065663	0.10806528293795	0.0257732315609271	0.0916785733513226	0.277751071352664	-0.0351215352915603	0.139642784959744	0.060859276420807	-0.0471674413084837	0.133947368672558	0.187192744415360	0.216045011430359	0.230095939887643	0.133408479612322	0.187907351691770	0.314455984736727	0.132193115053269	0.0814650992353966	0.111191368052633	0.267733474817374	0.252310725480257	0.0874121812367525	0.159136598619761	-0.0212574450230469	0.172139991877526	0.204701229336419	0.0503145677910433	0.178523715009743	0.0838508766993274	0.242548083679920	-0.0388244288583464	0.223933832549508	0.230818707117271	-0.0166906770322531	0.18497776838935	0.131856891536738	-0.0356396426383595	0.174948204942785	0.113734339681580
March1	0.0109045205143318	0.0317775644802211	0.102942640265598	0.048487737879682	0.0790106610682958	0.172954015204864	-0.0129925179661183	0.0376236124442674	0.0635398584906712	0.0218496013497894	0.114964445961958	0.100690458733972	0.110362277128166	0.0306895344521612	0.00415480617071942	0.0706464657783193	-0.00369340453441926	0.204832843591298	0.0844054581792077	0.0900925360684231	0.0124611887882653	0.0490029782552586	0.0576254825564685	0.107568837926409	0.0821864502035213	0.127054913083143	0.0854959607291972	0.0279546285889168	0.132485938880658	0.0744850323174115	0.0951985126083732	0.0442593855669945	0.00285367366075560	0.0890498048275117	0.0664582742217476	0.0195839427707935	0.172371307395252	0.0598209943052633	0.0331178915161256	0.0454748106375205	0.0786118790582674	0.0995896813683398	0.0666877096266957	0.0742681193494136	0.0639952726726314	0.0683407950131818	0.0731601748628993	0.0314549667175877	0.0455437999806103
March2	0.214117340503778	0.192669157333363	0.043678017194603	0.182847198889881	0.205338772510551	0.0905756688488249	0.140676865952182	0.270711145808257	0.0499371502451474	0.178959992521079	0.173505883103562	0.131087087680882	0.0693260056790222	0.0362444047308038	0.16271359320466	0.0707468760930015	0.119952611234198	0.0218241204557907	0.0388319451961348	0.191679723503479	0.0245389264388555	0.231499914592836	0.160166928125436	0.138037408017499	0.0994099428046722	0.0963242810137157	0.124603036662679	0.0558086258777453	0.232751462025217	0.206151390241567	0.053223536243472	0.212909647043807	0.137222813094696	0.0158736194264554	0.154609154995531	0.295415243688716	0.0417003437847343	0.223251378742311	0.152848877664237	0.091436772417135	0.0405993101539974	0.0919938640176983	0.0595473105875674	0.0188962697253307	0.130946383571185	0.185316500487082	0.0432481734223018	0.196591093290413	0.158144677021349
March3	-0.0376213844523389	0.00508613318736244	0.0506904283961531	-0.0550089440060792	-0.000750225572554784	0.0990165415517721	0.0151924702680032	0.0285950590397256	0.114619346426145	0.0509411151353416	-0.0245856911443153	0.0300410832567945	0.0866330050859791	-0.0226783957778752	-0.0662001296995231	0.114820014249315	-0.0195567396810945	0.104268098471332	0.136792203397532	0.0151236635836405	-0.0530904049240049	0.0227155234106442	-0.0323461113489256	0.0733918658247245	0.0895776804405104	-0.00967195877189417	0.129608550630214	-0.0274139454025653	0.0411639628120972	-0.0097336306680141	-0.0189080800097452	0.0435961865372178	0.0257799618505675	0.150683758439617	-0.0132497711817836	-0.0617080261355918	0.153484445127895	-0.0233805793213177	-0.0111499794067308	-0.0343190428651987	0.130630628407996	-0.0117631639993423	-0.084884599657481	0.115119193166412	-0.0283073089532735	-0.0264920815908863	0.119742084052697	-0.0825915405111321	-0.0345752585756271
March8	0.133215622430410	0.136238272960118	0.22719360054727	0.0864693409689408	0.109601816538519	0.0423306044773987	0.0494105470044916	0.179020533612615	0.147136432983304	0.0495518429647148	0.122485351058328	0.0232888069956043	-0.0221177543470832	0.00312583447291620	0.183412026165919	0.00666408430538862	0.0906939172229205	-0.00520756520148211	-0.0339613346946629	0.150818900159527	0.276000490551195	0.129390637965056	0.159665591330118	0.161489965276555	0.168136545502350	0.177086196342575	0.113039535821103	-0.0257216995107659	0.0548113910604235	0.202787917804960	0.195286477063878	0.110765998096302	0.15462578003337	-0.0113196868463083	0.172369199941167	0.189449697064223	0.01985133831266	0.146974919763587	0.113021110712081	0.169928784838895	-0.0108276290277643	0.177883395420345	0.174153253989856	-0.00481533291767093	0.210382925513251	0.146775066814726	-0.0370070140006624	0.130598492527342	0.193019717015389
Mcoln1	0.382415445423139	0.258718872597785	0.0159916367585749	0.188731742366197	0.263133024208251	0.0618976230875098	0.226114554929281	0.272703082078953	0.118515155669282	0.124867642296768	0.263771294087407	0.148940807663385	0.0344217805296782	0.0351166881534491	0.213955061433756	0.0466858116720974	0.152227461652061	0.0221899037394864	0.029099071293319	0.230240527691772	0.132118487165950	0.306889239334415	0.169959443239021	0.155026760610203	0.0939917981542653	0.151959996586584	0.143025762505922	0.0872204079585591	0.319481665116771	0.344707212999217	0.154313987686171	0.257563539487747	0.198851138288719	0.0178887091161103	0.236178530295371	0.381531702231262	0.0317376261318785	0.167543380891021	0.211162735788102	0.183242115944382	0.0186054888375186	0.265067583212120	0.220679550422117	0.00406066275295299	0.180676202372984	0.246839091851559	0.0326390871622799	0.245929238707883	0.152596578308519
Mcoln2	0.072723280190187	0.0266327852647895	0.094636596662175	0.0436789679500016	0.095368283966613	0.141472636962285	-0.00325997720442227	0.0279948929062746	-0.00206140742772903	0.0812852030401973	0.08954967998855	0.146913082252326	0.117264979737921	0.0901360065335015	0.0418588943489524	0.0768490754853858	0.0395899665223907	0.158693152190075	0.108114668636127	0.0739604925742518	0.0364978618346415	0.0514468313056797	0.0328457807345516	0.0759249917523734	0.0486619082630986	0.0849794727895093	0.0597883184595252	0.0653093454252722	0.0855654301665487	0.0507488760598887	0.0707869348065657	0.0316210120750445	0.0597677592845343	0.0911406036056588	0.0532787835679741	0.0377974339984887	0.115359263222709	0.0893584777381774	0.000433478711892409	0.0468824560583102	0.089957715668065	0.0635581706434422	0.0439178092281133	0.061228364934552	0.0327792292714588	0.0641676154162132	0.102946472876747	0.0805531820094465	0.056727488008144
Mcoln3	0.0674767571701113	0.0495124691002209	0.0263214177743773	0.0255117018301404	0.0605206843515803	0.104540902590004	0.0546433109514234	0.0464719620540023	0.0245816024420539	0.081400688442051	0.0257767265661613	0.129377364618525	0.126535247536557	0.0641336977789921	0.0159716447881911	0.0981556196365423	0.0237767510962842	0.133469909010481	0.150960911526922	0.0199988352777207	0.0294547671227809	0.0500958681853018	0.00926195351794596	0.101241674601298	0.0900108924615393	0.0433840070272431	0.0910936936504986	0.00595552681708704	0.0818279576538792	0.0241703286048767	0.0184004861186790	-0.00310747402152339	0.0228774166940797	0.136200974735404	0.0323534021158024	0.0152304671891787	0.185986246049033	0.0608648678871021	0.0344483923042118	0.00335234096103532	0.139779644688927	0.0610220904524162	0.0274792826364107	0.132102212995266	0.0263891214757443	0.0290474814632747	0.12454179648829	0.0642835591344624	0.0487319433042371
Mfsd8	0.0255405358325580	0.103881650918423	0.157480965520296	0.0320655509516953	0.0929010205563015	0.0510326435126258	0.088786578397705	0.0900386734331454	0.174265219725206	0.0504306638066639	0.170604170726557	0.0547533238224812	0.0417706047851053	-0.0553670030972499	0.0975519897181887	0.0517706426889899	0.0716772127971431	0.0270202165616909	0.0152669705806128	0.088271199642131	0.0687375155096097	0.103009846414819	0.0941592267257855	0.112109025122592	0.195825564784923	0.0850928188106374	0.198547467315657	-0.0528562743007046	0.0750410824035926	0.0829454985571661	0.0348661819334209	0.0856740849779374	0.145428422833937	0.0219649151983804	-0.00785574749842726	0.0299874804568366	0.0605538877280887	0.0462854696872810	0.074362545579743	0.0878400674979819	0.0303658741215891	0.0609528417052885	0.017182200804375	0.0202898382291198	0.110853584090243	0.038277973831123	0.0358293751436136	-0.0213582879753655	0.0333071812414631
Mmd	0.0640713935581409	0.0384309274769909	0.112253600319064	0.102838240681625	0.0536933934000124	0.0182169323627032	0.0440773670029112	0.0941645119516872	0.0695498804304181	0.034142222807552	0.123069874278674	0.0464315153955987	-0.0330883155594071	0.0521608631800048	0.128309173494419	0.0337306964944683	0.102933111971377	-0.0390726992484771	-0.0342398135264158	0.0821584810648257	0.173273311793522	0.0830669773285957	0.153680716107522	0.0314935742220436	0.0363785542273654	0.104786656236567	0.0445515541783437	0.0358516998438164	0.0860989564441611	0.0836160501219418	0.0834913606549	0.07008360784987	0.125636329208588	-0.0477651384055534	0.0640817486531704	0.115495601652200	-0.00633786260864984	0.0524710804596847	0.118578982898314	0.0783955662406611	-0.018652170558136	0.077845208930822	0.103942605714082	-0.000998339011325328	0.0719449716391758	0.0766906515233783	-0.0413735053022233	0.0959223984625287	0.061880117143162
Mmp13	0.0402416815291027	-0.0151337846712572	0.0559817979200578	0.0130715921023335	0.0782673605979987	0.112604796119078	-0.0338918855276907	-0.0322008119534900	-0.00216467361464910	0.0230637897646442	0.0420495266747039	0.100375519743238	0.111777745463803	0.0601626755934072	0.0231128904638274	0.0309898000987943	-0.0191375606525433	0.141400983187206	0.0947138732513298	0.0591267486589479	0.0298430568085994	0.0237640935327034	0.0329159311520815	0.0421796003146787	0.0177531496275837	0.0321091137002959	0.0621057405272607	0.0390908660148999	0.00830723347313212	0.0538811151451262	0.070486792217715	0.0262136783316712	-0.00307606394131388	0.0793284108524776	0.0963438221318807	0.00341155153253469	0.177873073042452	0.0731025281554767	-0.0101899933459038	0.056192785160583	0.07542746546068	0.0630930167192258	0.069070928756045	0.0543038308754306	0.045092164598436	0.070599970244055	0.0854549087840058	0.0378247265838057	0.0512223646213502
Mpo	-0.0106246859933817	0.0151472955465960	-0.0352868026233027	0.00122418420746402	0.0340422656801019	0.129377764695262	0.0311568255642038	-0.0181748032673777	-0.00698434851408301	0.113104416565140	-0.0309687285509485	0.0717194140989846	0.140106179416464	0.0648348552527666	-0.0424420511545256	0.121132211220061	0.037487827334623	0.182845390482820	0.165018958921825	0.0233846952379329	-0.0206114257081829	0.0208339013697508	0.0425353400255185	0.0577648650524164	0.0326061160109767	-0.0113288286205827	0.0474704414251911	0.0429805660713902	0.0763841765889193	-0.00565187480672436	-0.00843840765413079	0.0320309493512488	-0.03609743629293	0.137527699175297	0.0613304233149448	-0.0117583136012980	0.131748700003869	0.00434021157590382	-0.0181311126869968	-0.0310993678019064	0.12639207189998	0.0091183715382206	-0.0315171106601607	0.135560955598761	-0.0201829103862914	-0.00392940873012229	0.178352065883030	-0.0485668638736473	-0.0250314260632358
Mt1	0.170265421856066	0.0125829582595329	-0.0211509612994944	0.135451574102018	0.135228140045903	0.0796338739744146	0.045946334227244	0.0761011745480121	0.00145821879545096	0.0486694422130142	0.0205489671123397	0.0992430410100961	0.0769044818516687	0.0813114354066462	0.106143999533556	0.0822713640306239	0.0282690686411925	0.0672162947955836	0.0911932038218363	0.0861182177060893	0.0649929991085734	0.101089126914492	0.0374742962393035	0.106775698659377	-0.00206236086517181	0.087840795233561	0.0247482011664871	0.118108192239259	0.0547314329338357	0.0883443770056846	0.116666570725848	0.114222052447182	-0.00125611231671097	0.0493999969072365	0.200527591275354	0.155982815050009	0.0665411592856108	0.214748664871650	0.0134255490178803	0.106919854795416	0.0239213619324657	0.0904025631344911	0.132062350421348	0.0338711416962557	0.113047519609468	0.194858331880945	0.0677772328417361	0.170732686828184	0.130407702827397
Myo7a	0.214942711931013	0.149305984890433	0.0301443157081575	0.112693742891042	0.187462650196411	0.138850346826915	0.0995207896318038	0.169998154336385	0.0282627325494888	0.0358354463515128	0.191731569953162	0.108555790347518	0.035636582720508	0.131205167514177	0.126666873648135	0.069543014167115	0.122201515459298	0.0945890572661778	0.0252694614944896	0.122993234423981	0.0560208686205643	0.211219976314131	0.180949179106763	0.132614908186107	0.102667184175473	0.177491722552062	0.118547966865906	0.0830135585525497	0.215160420515468	0.176811817801689	0.105853697867132	0.139872827313862	0.125579074784310	0.0206280734697338	0.135459362542959	0.185297093184438	0.104503666500160	0.130564232303545	0.0572043473128286	0.0962791394376814	0.0156407853989411	0.107188145348676	0.0847834883712621	0.0197591298436006	0.0532420474987577	0.0943926248351836	0.0157516635962912	0.101873626097132	0.0621517615691607
Naaa	0.179925503766785	0.083146028415901	0.117105877172081	0.0680920819396892	0.140398515282822	0.177054743074524	0.0896170788757206	0.076337680392716	0.0546858068308117	0.0843948307874145	0.141594359078063	0.125475723090449	0.0955171073885512	0.0700457647869728	0.104159868885589	0.0585124400471607	0.0633194870589593	0.125266869410738	0.0813012065578709	0.0864536936182971	0.076571639176287	0.166865567052352	0.180929217948742	0.136896497431174	0.129224546148500	0.200541165226825	0.148891507717225	0.09157187533277	0.124618210306505	0.154791756143749	0.114482184699764	0.0994599484685576	0.089266428113602	0.0736910334827407	0.110867224706460	0.106780927447122	0.120113373048102	0.142805840895512	0.0990300606330397	0.114788136812632	0.0492190891557749	0.137787110046737	0.0920019217435542	0.0860216145526312	0.0616287964550921	0.0863071258282261	0.0762455068184463	0.0670739499120446	0.0392885700395676
Naga	0.416217640888251	0.133331711552992	0.164434344157839	0.175761509185766	0.219550405621669	0.118051837914146	0.148136014860255	0.254736820444884	0.097019020122791	0.101837906231934	0.248114875706237	0.143808290118471	0.070845536166976	0.0398863251402462	0.223952542485617	0.0641930786435987	0.0643473944103732	0.0409050433834905	0.0382928938795808	0.165373587712826	0.0888305092670066	0.331093437529715	0.189360827100255	0.176345163334787	0.136298191483186	0.309357059289301	0.164235002994431	0.0988465398185858	0.224538525312456	0.266868008605686	0.174502172962143	0.171403151175376	0.141560698696341	0.0355660832266806	0.165373148685840	0.294054446709468	0.0762163980897667	0.211743251910605	0.112718550672256	0.133377087719239	0.0415060443454604	0.148739719570866	0.0822450570147333	0.0277281625553833	0.084596415167818	0.164223438177914	0.0193454898696168	0.173710569953334	0.147545233566203
Naglu	0.414427346643564	0.228098611503003	0.113552080415633	0.192792954002504	0.277533352280975	0.119734267288647	0.197205489906334	0.290267669333981	0.0499377607738462	0.0838939250756053	0.312735975142264	0.161622353922169	0.0514684012205801	0.099737659806248	0.285507276705739	0.0556763539854867	0.124793329831667	0.065234037691486	0.0138368941686183	0.169897051539119	0.101938244068678	0.369176770862173	0.281054128376033	0.22817630509697	0.165912561260237	0.224289089818961	0.184148395333994	0.144200397654631	0.282965641596585	0.280241648351802	0.102230923909537	0.189803312448056	0.141983530151517	0.00962493208240945	0.201871186382637	0.303543722994839	0.108093384344123	0.199267382912639	0.160096887606947	0.142795468364771	0.0115097085165052	0.133378513800536	0.0949008836887769	-0.00226795179791950	0.0901663539619967	0.133494172762903	0.0301116034435385	0.237006789568122	0.155049651582331
Nbr1	0.201314066772781	0.126227809852662	0.209648528831479	-0.0102864289812213	0.113579894317085	-0.00188295733192376	0.120827147644825	0.201181002297808	0.157871401778457	0.037140026784332	0.204132156106102	0.0684240841323195	0.00913469655089152	-0.0447083575301121	0.210958135040449	0.0186228051982798	0.0760017069500951	-0.0214154361993752	-0.0385411464558725	0.0718888733231726	0.234795690445069	0.149200033033617	0.0795958695420949	0.133587925949374	0.149508427897622	0.213722192649332	0.141608726628601	0.0159977861368456	0.104499314084934	0.190526905852929	0.198999037956174	0.14639482971461	0.182066078429803	-0.0306430858419023	0.0803097384163632	0.201724629496334	0.0184776845214170	0.100431745836751	0.096243502969555	0.259339448512738	-0.00335947769205691	0.248378663420899	0.186736366779240	-0.0220611623674729	0.193468931200213	0.174305487780594	0.002093344449736	0.170522694180174	0.147086399874306
Ncstn	0.319089619398380	0.237836060408641	0.134820619930849	0.164312343932324	0.278514960742774	0.085679875670893	0.173896792371040	0.1949141464947	0.0412830813409255	0.094637800497867	0.270233442863012	0.132732398471452	0.0719577404508553	0.0850251217317024	0.135150656908613	0.0407460063091587	0.176539872979666	0.0802551332100042	0.0471646770460056	0.328028029707286	0.135200189244850	0.223973194991338	0.22151921298762	0.142133583424926	0.0906670646369728	0.174163031699271	0.128539938557998	0.207042749582683	0.235724967877265	0.240351918339147	0.09671626048042	0.324752887016352	0.217587324876566	0.0416708859888571	0.234040598256095	0.282142366264287	0.0417972107014792	0.13964811824569	0.0980021380134208	0.162890476669529	0.0284037367227577	0.161748013541842	0.0878829433355786	0.0107686548576422	0.0138383708716084	0.111777101152974	0.0272604957863899	0.103057101295128	0.0810975140203468
Neu1	0.386715169642293	0.186907094801566	0.0758682465521524	0.176307308276870	0.310716679857650	0.0783847413885977	0.188880078715308	0.273047160255369	0.0538156977085696	0.0857920023986999	0.275890166064191	0.181040165087783	0.0969553517911958	0.0619427603752982	0.195825131885742	0.084619961219124	0.109470975013974	0.0727280838561859	0.0311255372982186	0.210011002792031	0.123682517773252	0.283120277858453	0.179025119284182	0.201475277114061	0.11090782216649	0.203467414477192	0.130227938600595	0.150985510815953	0.240213561143354	0.255556466755521	0.188934438355424	0.232269805372395	0.181830482287176	0.0448520776009906	0.251551291619422	0.314951460066230	0.0736328831963292	0.205942156750029	0.142269512592711	0.249458222070589	0.0338085923459571	0.238010131105594	0.181075023495241	0.0111185929283952	0.153228742155838	0.212982073241432	0.02991792170097	0.249652745706375	0.169725385540378
Nos1	-0.0169537693902331	0.0649600574641645	-0.0730735440291408	0.00097938754066569	0.039400953953266	0.115573049658238	0.117392481877529	-0.00984289611750047	0.0685338390768643	0.163581319824372	-0.0260925480222935	0.0277869241129306	0.114646547997957	0.0162569717134018	-0.0669298638979701	0.163399896267361	0.0155304726228137	0.139598901866216	0.225366985676414	0.0550515252977944	-0.0622050557977178	0.0187838159925687	0.0102779252355794	0.092633953231306	0.0102476112884918	-0.0553908092164023	0.0957621658250757	0.0690839249936564	0.100114239540876	-0.00416124726350876	-0.0679959084542729	0.0702314831886749	-0.0239583398103054	0.206243989772341	0.0369735284195502	-0.021345261547016	0.140882882334861	-0.0469171437735429	0.120544875192118	-0.0645113440447604	0.150753830762561	-0.0115111406811570	-0.0602329097720207	0.167861529302970	-0.0267983456411679	0.0288714368962458	0.213566142610184	-0.0305546700509664	-0.065365582640504
Npc1	0.256330499833368	0.171651149050447	0.168814087793636	0.0576436697330159	0.222465018164264	0.0472130578632179	0.150024796447074	0.205873401839337	0.107040248248951	0.0142588753615437	0.256686719472116	0.06898926697168	0.0237447330051347	0.0145284096118445	0.170372987807794	0.0292632670784573	0.107212053062950	-0.00374291616667585	-0.0551932551843135	0.165078533101419	0.168554440140737	0.213179562080037	0.129120444547809	0.151504867429628	0.163374396929513	0.195101072109130	0.108293407279595	0.0885308039825834	0.175341846342080	0.198289708811844	0.144567086315234	0.157752811330829	0.246683261257332	-0.0389856462490817	0.109683263751799	0.224221355966034	0.0526769171985065	0.0814277418333106	0.0598081408533263	0.228081593735688	-0.0349896837663433	0.22731800466384	0.137145398695179	-0.0217025414208943	0.121348125609570	0.0989305646248368	-0.0227816375150393	0.145766115572912	0.133968031810236
Npc2	0.434560163250859	0.0877285923513477	0.154225238385561	0.276281008471459	0.196291877773739	0.145558659222083	0.0533117583254187	0.210855266118663	0.0283603328065835	0.0167171683150031	0.251651709491767	0.191006824361722	0.060413076920922	0.0823328732892575	0.28998853395905	-0.0221185974432114	0.0463002527678158	0.0692538704086787	-0.00213353994345256	0.156608392507649	0.0874317123093908	0.272147095470598	0.179483766593992	0.110826916733764	0.121363104685351	0.363759987236669	0.133174140173252	0.132618286590508	0.216920239729293	0.330752417359231	0.302656557136896	0.121221425453168	0.131619201204347	-0.0128904160853282	0.265940395306964	0.310117336156210	0.0934719878563819	0.366449413386516	0.0902568600089102	0.200106741096269	0.00106648264923031	0.205765885750073	0.226093618480711	0.0124926579835469	0.195220511743673	0.302941179421662	0.00657380396679138	0.305874264057961	0.276602640720585
Nppa	0.00303810481203414	0.0492622309874059	-0.0156977987114974	0.0220187899615239	0.0523507504917755	0.111961648798571	0.0538637327994287	0.00109857676992596	0.045393147008823	0.134059571941172	0.0155162409193819	0.0309059646673009	0.100816022108703	0.0156427610643680	-0.00146694613774710	0.134561071477360	-0.00605395604246593	0.122489957029426	0.169509803884852	0.0526001560154882	-0.0381269418616774	0.0298646925889985	0.0227207079822431	0.078067563307096	0.0464745185894497	-0.00179703760835383	0.104099721779734	0.0248151241598351	0.0783404251926181	0.00525215224004385	-0.0296833969333076	0.0341320053267331	0.00166722358360763	0.128041975732196	0.0452016474075762	-0.0112469461444943	0.111646037239953	0.0284405443535381	0.0654523806901403	-0.0151376297665462	0.149870351426884	-0.00848072595781062	-0.0277341465277768	0.145398566888325	0.0219127232665696	0.0408534858292493	0.157875092033552	0.0119173359890065	0.0248650135544074
Ostm1	0.274723010484082	0.112655197228716	0.178962632457953	0.205145937105084	0.246549418596897	0.0799286324669837	0.0751333809311136	0.193988757629526	0.13492525103152	0.00276600015098640	0.221208677530674	0.100215258512854	0.0400156314911734	0.051583640282887	0.254575734472944	-0.0335370130084782	0.0776914475382403	0.0335502402021907	-0.0218491976860392	0.184412521772701	0.28669740834543	0.178554399332984	0.200038098960235	0.0943504850130887	0.131516690008357	0.363600858171223	0.122864426414021	0.0558070295549415	0.164587857027321	0.366793200702083	0.369083037733183	0.173014161610064	0.223088472610004	-0.0407262848545272	0.226280581383313	0.299067765155562	0.0531832453762084	0.296892020420991	0.138893109328924	0.346643387284588	-0.043400692806768	0.297519394450047	0.372512475955951	-0.0254510912802852	0.311927728537716	0.308159196890870	-0.0501728234521088	0.202122588648977	0.224209296267444
P2ry2	0.0662593328665793	0.034976464973481	-0.00295607944427833	0.0979434293287048	0.157867655573583	0.104255735115199	0.0729017589482174	0.0331266016236941	-0.0252064563379518	0.101484373397197	0.0201326428676394	0.097138887087579	0.119790272444624	0.0712891716992607	0.0128117222145997	0.113725269873087	0.055024272485218	0.114376802756040	0.139319564626901	0.0912463322399319	0.0278345738319883	0.0258695295042217	-0.00687897654433223	0.0595372285947814	-0.000505584247821459	0.00805156170036816	0.0294936604469831	0.100317381160679	0.0559447274241466	0.0429116263660183	-0.0307350040880616	0.109562878891864	0.0607916766322698	0.111917037987628	0.073436686517312	0.0632880363197054	0.107747747489624	0.071262679988127	0.0407307958997108	0.00696047607117168	0.120425815269781	0.0539571504056974	0.0129718068282217	0.0975175686557115	-0.00302506290598699	0.0959699415270034	0.126196038996243	0.076374245984076	0.0545878799071925
Pcsk9	-0.0145161695606839	-0.0095860735291793	-0.00384099019387813	0.111112800126739	0.0506896354000902	0.0507696571181606	0.0135544929175686	0.0337967168051323	-0.0360232378930787	0.101432576750644	-0.00291633367217364	0.0501013594387212	0.0783298097565793	0.0648536965410018	-0.000962703547564206	0.134595374468945	0.0714198150297554	0.0943987133566907	0.126855835924649	0.0313608466946927	-0.0316092001057737	0.0314146218964302	0.0141953906405499	0.0706670845949659	0.0237559351832916	-0.00959334662068878	0.0414795575351258	0.039338546285288	0.0297040100051042	-0.00893913172779066	0.00216310948108124	0.0361922930328289	0.000317117609563375	0.113406430776477	0.0205307944940630	-0.00738493173658785	0.0979701559247608	0.0142503640760626	0.00859899321189765	-0.0392557649776209	0.0942303608005996	-0.0381738632036006	-0.0370796791263309	0.0718037503350432	0.00731865852500029	0.0202736647722648	0.123797413661262	0.00453061678340783	0.0235424410566587
Pcyox1	0.236134738411358	0.135223021158807	0.192461343791051	0.161542169714357	0.182951356064799	0.0583044024072286	0.125493563335237	0.275701835230640	0.124502169126006	0.0224095437214152	0.291664001710375	0.082517642218156	0.0222911227633637	0.0245171130873092	0.272739470723151	-0.00188167862970206	0.144215297010446	-0.0240890588754842	-0.0389018474729901	0.110172037289456	0.208018150252678	0.245855737724265	0.251992923793288	0.131748080498300	0.156357371960158	0.296049242945723	0.143925341093783	0.0662386106726072	0.193691339170361	0.293557640890984	0.250227642312375	0.150034047976566	0.183697624664892	-0.0292821384467915	0.175270795784577	0.258799460668693	0.00555755240937167	0.168512526971812	0.156701124504706	0.228819705420909	-0.0319327175330174	0.196666653333613	0.201464584515439	-0.0152892635332076	0.145876800469291	0.220439710483783	-0.0186033524708204	0.170840101469239	0.158241727585959
Pla2g15	0.355137034993108	0.183219130537106	0.115512736498118	0.111068859994878	0.251938609998536	0.145198723417291	0.145600178956340	0.194795254028122	0.0369174423019416	0.103626781310414	0.296186226722504	0.141814835362866	0.0212940017589505	0.105760580039697	0.20009245771724	0.00922362342263025	0.124878104712623	0.0725908938575667	0.0123910656647212	0.116324710977034	0.154987126372407	0.271746092320575	0.213711928698372	0.117190865623176	0.114078465683985	0.253289669890076	0.112328126536880	0.119865920743317	0.279679426406764	0.282079069452808	0.146300389619022	0.249898105760318	0.191487037635438	-0.00327616688355631	0.207037678012220	0.285720349364981	0.0944561954665005	0.160028471690154	0.130441962768669	0.198964040222823	0.00198531512076847	0.264361677451221	0.170679433567922	0.0204606696765791	0.0727683016276547	0.140598098074455	0.0244533127891484	0.192552067136063	0.105114651991569
Pla2g4e	-0.040810959855276	0.0357703340410757	-0.0352964808742902	0.0187226557805723	0.0444816001396416	0.0772521672475472	0.0465572775737732	-0.0124492698296482	0.0554898766740847	0.166642980539842	-0.0204041429302815	0.0136798803412910	0.0967784026852317	0.0270552595637735	-0.0213456442352120	0.138225671291202	-0.00416898469169735	0.119705319888638	0.167329804394127	0.0321312025739483	0.0109120494689970	0.00167659553491679	-0.0206462701442745	0.059538585026268	0.00293570571474139	-0.0327251366888369	0.0636484302074075	0.0100841472085838	0.0555057766124194	0.0144443130894024	-0.00215793248734074	0.0738693273737048	-0.0198612302087449	0.147917047239904	0.0715446621195483	0.00483109150611526	0.0911065087428337	-0.0208323485978554	0.0907399525829291	-0.0253417137722612	0.123036821359565	0.0368170884831455	0.00797143725286988	0.142878664031391	0.0348829979193111	0.0643975143701524	0.181032731285161	-0.0212510955249793	0.0191288457713955
Pla2g4f	0.0133947841972022	0.0412824232199981	-0.00486463346205991	0.0837836607283074	0.0739532025075533	0.109369361230786	0.0206920537822480	0.0496610205428747	-0.00292204511407837	0.125153536089885	0.00764558530291523	0.0922405674555803	0.115767539316992	0.0569260318758224	0.0265622318793817	0.0881338971008875	0.0422094710458388	0.0869746582563652	0.122468156785590	0.0323397111481474	0.00818982039333394	0.0123741936930488	0.00878153052966003	0.0636238955288342	0.0179490063432158	-0.0041294501471245	0.0609174333395016	0.0271862546016339	0.0483433072950501	0.00517970811773291	-0.0172064752629382	0.0479034375594097	0.0296622089011797	0.115225941998668	0.0502667153783035	0.0313817496959384	0.094019451231128	0.0291680958172513	0.0493033071552543	-0.00515780044345439	0.112235037985013	0.0108236090639144	0.00559797014866076	0.125134459585004	0.0302653704571191	0.0542158897926988	0.135856310925268	0.0250359714118284	0.0433570447931026
Pld3	0.467113039335451	0.208728836193465	0.0548713567631556	0.194171109015904	0.301428787359975	0.132784883813083	0.204318747565532	0.262197324897137	0.0298960107694573	0.146863038028044	0.307744536885884	0.208008381939347	0.0894230082096898	0.0751890357538508	0.231383219257516	0.00696429396235106	0.120357407685588	0.0443478058024447	0.0164936130393039	0.224152203598769	0.110759977124551	0.291194497940816	0.229264345203510	0.141713801445694	0.067411176179843	0.223031854328871	0.0968713402524968	0.168754528865461	0.362648169150439	0.338090471619069	0.176350646844654	0.297108569090119	0.188377131352786	0.00436978204907556	0.295775587058672	0.436790270247028	0.0939035270331485	0.238027329863073	0.186923803318793	0.246362183046029	0.0221772309529507	0.271260622322861	0.173872506070995	0.0272590717168590	0.158895605272792	0.253716326468409	0.0286794566849551	0.328594905340957	0.139795560590548
Plekhf1	0.206731985125506	0.097945378652045	0.0600828846902975	0.0889177452787882	0.129367261814668	0.0814431843770053	0.121537916198998	0.0803407753477403	0.0388682751655544	0.0504301461944257	0.0866129832679167	0.0674269569441042	0.0420691153821186	0.122417829076074	0.161919252530763	0.0568026669319519	0.0647018529536411	0.0279528292639810	0.0518367756987552	0.0843441775601412	0.0575455967311035	0.199066552961181	0.146345395286804	0.102395873660406	0.117534367324097	0.110113228656642	0.124317415624216	0.0657404218097459	0.0937758039820815	0.130785737620712	0.0725660945538209	0.0656110157156042	0.108959964623539	0.0291901344570471	0.121856165591145	0.140735668726668	0.0685367557269121	0.148937441671247	0.0681362751997083	0.0551664236601691	0.0504714185713846	0.0617721558833741	0.0486078252808661	0.0214894891729592	0.047853519668192	0.110499419098063	0.0481815223998631	0.133753440357589	0.0833082039601355
Plod1	0.340944126155033	0.22081339504311	0.0790799869794631	0.133472741080574	0.246051915313733	0.121205981718003	0.179654785157337	0.190758199942594	0.0557213888169046	0.0999086969576196	0.278335137313104	0.122053089149052	0.0195457937083688	0.084221844609218	0.180602082991364	0.0360978088187776	0.150946148522715	0.0497859143465976	0.0148041448112995	0.15088559804439	0.0611586795156662	0.286485729495236	0.208021953197721	0.173142144677533	0.129953467332501	0.156316138913119	0.116964153728747	0.123334925618838	0.238900845128398	0.223534501698391	0.0405243088744338	0.183189023503353	0.179805228681167	0.0101925604213402	0.172276814666296	0.269324147163705	0.0540974598234337	0.171022280600610	0.109041239568151	0.0985251297017243	0.00175974952020058	0.127030062251121	0.0333482747884671	-0.0185399953006128	0.00162306181656522	0.0838856924774609	0.0364442441603094	0.125456767179481	0.0650859166130325
Pnpla7	0.227800164115786	0.130488765773653	0.0924866725100215	0.118919457094426	0.18173029500013	0.0817355189971872	0.162701777537801	0.224264120238498	0.0646054768165272	0.0377547741499278	0.210674169928536	0.155740183806005	0.0732960341458853	0.0690098962569844	0.171650810781723	0.0701682451372347	0.118994725675342	0.0587070002961315	0.0212357747974441	0.0680717721324039	0.0478751318774559	0.260922805808530	0.139537054847976	0.215093048647520	0.146496003881270	0.136613042644134	0.125227510364766	0.0952578893821728	0.218337829603962	0.176784867794037	0.0974334963089308	0.130684991132054	0.0929693952723437	0.00496347139382002	0.121122653979028	0.208381219228928	0.103577033607021	0.120087766693711	0.045600448724144	0.0785657147890401	0.0153289749064286	0.127900626152834	0.101478312415233	0.0107856373454682	0.0946623691860418	0.137330016880685	0.0337003187096738	0.135743296116555	0.0858719687329623
Pofut1	0.205864935894847	0.196052797878141	0.127953345375761	0.107768744943679	0.159251321738986	0.112029865599265	0.150471539470974	0.192598717608306	0.0806699751244192	0.0917230539539676	0.246040127175537	0.0865725277583578	0.0128451880462236	0.054279682382407	0.155432443891154	-0.0208261209304517	0.226284894927348	0.0226695211259352	0.00732694625109118	0.110998357445696	0.08941825508995	0.207927540199361	0.202349484646911	0.131978207310123	0.137331540203226	0.121405836708186	0.110342786862622	0.0750849766614836	0.211845561471440	0.203392489420714	0.0500099801763667	0.173032866562040	0.211041459331448	0.0112662433342760	0.0868833621674237	0.154904544931834	-0.00990563213025295	0.076163537433097	0.118889693834441	0.0985309084147094	0.000633958697894502	0.106556165473390	0.0595465382501011	0.00960635192369615	-0.0513301775155201	0.0279900185838814	0.000648642912929352	0.0842483148549791	0.00375262379980021
Pofut2	0.242894740219088	0.154322332807064	0.122654352593368	0.186870325108882	0.219193718715889	0.0575294636862722	0.0773110830451437	0.161107763071275	0.0291455604807190	0.0871380672297557	0.189130823259031	0.0524303569994745	-0.00379190525627603	0.0950463152101818	0.209427356177718	-0.0278476448640726	0.115279622292150	0.0079639186180903	-0.00106672280344633	0.211952826347779	0.125965446343439	0.280615795910900	0.198834475436469	0.0763880973359733	0.145255750375644	0.113591025797444	0.0819051963482599	0.067676841909433	0.194090981977207	0.204897635060513	0.0950675640160982	0.14165898032971	0.245058885478295	-0.00638258734658767	0.259751851733529	0.193643160080234	-8.6081342239725e-05	0.172305214400645	0.0898907738318448	0.0756759320714632	-0.00662302568992284	0.0540990795181127	0.0608789849705297	-0.00365592900742636	0.101957219019741	0.071625385717155	0.000304761702454662	0.162183813301864	0.195143226383978
Pon2	0.192652073784084	0.102639273099374	0.234506179767867	0.103960618302368	0.160285084770356	0.0669151265377542	0.0336000893858612	0.174535433616747	0.0869990007652972	0.0554708106029675	0.152994082388044	0.0833132970834394	0.0378542635868855	0.0377581938192624	0.174670261850783	-0.00659935955828224	0.0691742876481263	0.0211602376986384	-0.0109031650369284	0.120493569830482	0.203926084531662	0.148613776510446	0.154265403159805	0.133042862760148	0.140441286239631	0.195004597381403	0.137039069252271	0.0351854337921746	0.0902221549875427	0.237337939225762	0.190390589718078	0.120106292187872	0.151819721544114	-0.0130614279197672	0.187533306483974	0.203542062930138	0.0468234231745698	0.211655009798195	0.0733287209612838	0.176450596057959	-0.00644508736520087	0.137524590472948	0.185022881623502	0.00452598628006123	0.187279571803312	0.151019389816358	-0.007369259330637	0.134728174127137	0.187143845941381
Ppt1	0.344649183234199	0.110685072759875	0.244760104466402	0.134067112448659	0.221308146941196	0.162255381546769	0.114488063845915	0.177862303080057	0.132938486842765	0.0512212103086675	0.297455727869173	0.117225700099434	0.0394394871731536	0.0963257260273361	0.276830932295699	0.0144955541602097	0.0508582849287506	0.0593873139150395	0.00133196499869049	0.0855114258391168	0.230796242265997	0.216542884702674	0.236013122179439	0.147068662278546	0.184933935194601	0.350746783304848	0.161320725706286	0.0918992039131962	0.192949227692428	0.280526337195083	0.235204078611936	0.172184402365634	0.228685523616021	-0.00410678240931325	0.181944361127348	0.233075416654349	0.086102850871442	0.217824443192567	0.151034240858914	0.237522934515365	0.00250933122301179	0.242072297588274	0.2133626321713	0.0159861513596383	0.171957420034719	0.189006845448212	0.00906030986006835	0.228426694245467	0.166325528230556
Ppt2	0.192971875897728	0.129233970523506	0.0630504032278791	0.198560572187747	0.160454787886679	0.102175699821011	0.114034566064283	0.152298576020400	0.0189842651557898	0.112656831716533	0.145838551562049	0.0930293878490969	0.0582723903262695	0.0148918222151436	0.107250393836546	0.0684749907420616	0.0621601411373848	0.0766313591204604	0.109964991195238	0.124671368908768	-0.0061716477039648	0.200693397367423	0.142045479114598	0.109209633856027	0.0915409217723611	0.0760410815586097	0.116680448255752	0.0415671770836786	0.256936753756534	0.180386174464678	0.0567509997431238	0.131542594723408	0.125926354051314	0.0920808640268948	0.235037787818241	0.156092584053115	0.0759972067188511	0.164757006561256	0.121023356130200	0.000272405115659215	0.0411228250021993	0.0343539745358467	0.038743836971635	0.0650498153158476	0.102142565989247	0.134051451416850	0.0712540680834036	0.116890514409564	0.117645142541612
Prcp	0.205455593279086	0.104510467681197	0.154186386223554	0.0768198208195902	0.147341647059359	0.159536941018228	0.0250700248516718	0.129389124742134	0.0682672381269046	0.0383445955121781	0.175833094268605	0.116404651496823	0.0362162931648723	0.106692481173107	0.128396386578474	0.008401571701756	0.104681522906294	0.0933491687311468	0.0198615440716897	0.0986194177533914	0.115818626419605	0.170461317717956	0.134420139612400	0.0971360705820304	0.152684600421090	0.217606066159371	0.097201081617728	0.0627366087697745	0.156920967854092	0.133272594574463	0.0856918432191916	0.0868979973233566	0.108688597731455	0.0057546124365353	0.0760839846207991	0.103672042867461	0.0832411998141452	0.123790452621062	0.0191992603128843	0.0979250686615781	0.0552701953683116	0.111409769919430	0.0617257201590616	0.0206228336729999	0.0298372005502189	0.0547544600405273	0.0460515953000133	0.0864536888724386	0.0739604638380991
Prdx6	0.168364042807542	0.0648755733026125	0.0491049482299214	0.0912683898958599	0.107112745665440	0.00120459916249769	0.0996256409495374	0.10723698697153	-0.00887214118211795	0.086319148988887	0.0948814823049175	0.110040111631141	0.0478640866105888	0.0909399499733791	0.106863038393200	0.0440614136537627	0.131176339260553	0.000393756638588717	0.0326064447471089	0.0453538579694007	0.0784779677516378	0.0766152929193839	0.0521098001061269	0.0492433844284731	0.0244522362545455	0.0577815930615192	0.0212927015662925	0.203346732860782	0.0494413134688091	0.0485558339993341	-0.0199479831460347	0.0886183514325004	0.119851715014382	0.00341354913400674	0.0828153886678454	0.151683406340876	-0.0217741218056155	0.134943770710994	0.0492441771858891	0.0830416165823503	0.0175518429317195	0.0902005009699776	0.0371654360271898	0.0330447927903435	-0.00601767794063524	0.121347754416514	0.0276171274746189	0.131602390241604	0.0471179733207622
Psap	0.423922358846752	0.212529005588892	0.177247521170708	0.144547524285474	0.271134317922724	0.146342787959621	0.193877194536617	0.255528918022120	0.0734552402555918	0.0821566457960399	0.300587633648317	0.168763332590014	0.0341575088639598	0.0412627890698054	0.233369139468714	-0.00349702880695105	0.0577408136860684	0.0387326491030265	-0.0123326299042966	0.194407769277794	0.207239582267559	0.285678467885382	0.251344030707559	0.133882979027226	0.0885643914508659	0.319119088234236	0.125288009799059	0.153814366495612	0.301564199418407	0.404602994475544	0.256326185711292	0.276644880577442	0.244613413623139	-0.0104508515930722	0.291103300009316	0.361706839449737	0.074213505824475	0.224688278928702	0.192367120575448	0.295195586875038	-0.00764406437760793	0.361872152934832	0.249607991363077	0.00440064170995922	0.128255072292872	0.229160725061512	0.00503002283729055	0.262638985851668	0.159702074685582
Psapl1	-0.0315422222290064	0.0322967736556488	-0.0495677469100193	0.0146933389423827	0.0530356968224374	0.136962357688304	0.0628878873447411	-0.00167763146404239	-0.00322017844676089	0.185261208585726	-0.0453942186430238	0.101379017798327	0.185031813324647	0.0447573257914417	-0.0568841779961353	0.193802349981068	0.00902753213897048	0.155864406908695	0.234820767691176	0.00359738742215832	-0.0521593042424836	-0.000289643956294159	-0.0502154456001007	0.0823803840035103	0.0225253040357365	-0.0500777997949319	0.0979108682052854	0.0272515373718219	0.0743378008246605	-0.0445878292278153	-0.0655397752456989	0.051219991339589	-0.0200342266680451	0.193078250275815	0.0219120778282155	-0.0163316317609298	0.144411004992684	0.00741097571313086	0.0411728491591428	-0.060810170051298	0.189786617828123	-0.0171731263287653	-0.0658704089252028	0.20620102317811	-0.00697506921750206	0.0380389972988207	0.248980576785506	-0.0198934242591301	-0.0138108517021262
Psen1	0.366231826984815	0.201719614881953	0.166003829389946	0.157803211411928	0.290243855958237	0.0736299424869853	0.105541470369473	0.175357721055276	0.0195950796401116	0.113431485283792	0.216214181660645	0.134596451983226	0.099721619938632	0.132404618152720	0.117891168205899	0.0216438197745975	0.190221273209172	0.0533199634837054	0.0377666782527455	0.167836849780646	0.243776557425125	0.158740431068843	0.157792644203816	0.0857746157214231	0.0418399537952523	0.203115606392466	0.0571467537396204	0.150012499510079	0.197023666524845	0.259702865833179	0.114814347482804	0.246224181013401	0.299830497383940	0.0306836507503553	0.239596975310515	0.304028325953498	0.0227630185703392	0.229712466391222	0.117845248183684	0.204973521555942	0.0408275430220262	0.260528055939472	0.161731190266259	0.0301149619251301	0.085905869166829	0.187358917502453	0.0486349322517175	0.183777836735054	0.0975187803797326
Ptgds	0.0670244426638001	0.0536856834315098	-0.00813309803390056	0.0687457392947251	0.0775502473318546	0.0926200046157194	0.161441701386445	0.0402989032450868	0.0379273909492781	0.116106114890109	0.0501015043459167	0.0303186717040931	0.0767764359298486	0.0334525904064254	0.0379478509644152	0.131158305922310	-0.00811200892079463	0.0768916221476592	0.141497069184634	0.0670278007502864	-0.0147738369965225	0.0944155435494342	0.073948515641005	0.110636026086240	0.0510160065058067	0.0117728655242747	0.106411182502373	0.053055933078884	0.108909045609017	0.0627443526685547	0.00642394389481664	0.073030781506355	0.00355651224485393	0.0973312490200056	0.0683748669287831	0.0575589661317738	0.0833377137415493	0.070431998980747	0.126160584329363	0.0149719077732953	0.0973834274728282	0.027351805480008	-0.00579335511862174	0.0981509450403178	0.0415392122585582	0.0848434007575937	0.126808078618712	0.0761332131383081	0.0484591286452854
Rab14	0.111877109908112	0.101442216142475	0.249258990740516	0.078509888103166	0.0758027587522603	0.00974222463203724	0.0294779160300759	0.208405063349510	0.183686878752463	-0.0729524638035605	0.204415554764663	-0.0111343727212436	-0.0476407077467069	-0.0279011753317205	0.116774519060414	-0.0654697456213554	0.0864488141868269	-0.0447194775387308	-0.104824897730105	0.157920399794843	0.277391924836403	0.110448429016235	0.126309023729147	0.0301144940914154	0.126293692275148	0.200373638130258	0.0976063089597704	0.00677456863545208	0.0670071530085714	0.197949957775500	0.278158614533334	0.0985315689092454	0.168878855336883	-0.082943584920869	0.148426322122110	0.191125777519263	-0.0373349762291519	0.08691824532559	0.0370473583296854	0.313088126539338	-0.0603382566519779	0.202583453557351	0.202275175741702	-0.0491898671919997	0.199060884503364	0.132237058136110	-0.102368576273994	0.108613048027740	0.179610136888825
Rab27a	0.113086053541331	0.0439165222279602	0.0854507170287055	0.0301595426074685	0.0653927404867955	0.0562665611973263	0.063570061946378	0.0712991347060924	0.0104460424606466	0.0860053275377907	0.0383697269212119	0.0645779647344936	0.111452480191595	0.108906144064218	0.0901645737614728	0.0223743271099102	0.0639649789411642	0.0907705911058924	0.0363663643305411	0.027887130152475	0.108897438458792	0.0741827592544916	0.0945454062859178	0.0657666249963431	0.055155106640264	0.120106904112914	0.0471150036111794	0.106591963558952	0.0819629272788073	0.0708325152698477	0.0648586389765932	0.0686196053550685	0.0885673313405057	0.0486618556448468	0.0509484118878932	0.0831625703595774	0.0494946387209065	0.0577430865173824	0.0362024526297626	0.127459862052977	0.0385108913106846	0.121278190658358	0.0981750787081068	0.0694677507028467	0.0572004506238353	0.0502051789940268	0.0132300581873084	0.0876072418883758	0.0724419667463335
Rab7	0.301338480560492	0.114165912746812	0.180075225641527	0.208068330762437	0.259565801887532	0.071403166238411	0.0944190402873283	0.142240174396726	0.0606508527865826	0.0404258636933486	0.190946762835857	0.0604131849473889	0.0204272776851117	0.0839014768417974	0.195760857106755	0.0112104828161698	0.108561011739649	0.0401532234057867	-0.0382396503049895	0.199835474484355	0.388805286999499	0.116376448795187	0.130863959596329	0.0657091636934032	0.0461882966401347	0.273144474523380	0.0328893102815754	0.162512377080989	0.120096687114458	0.304618269321886	0.254742496612720	0.230360956131820	0.230746384675162	-0.0335609439876536	0.340753227489807	0.342469334601342	0.0359903149833134	0.270732006425492	0.125634907152388	0.309437945580865	-0.0329176075047608	0.369446000998619	0.367461615364818	-0.00977838617934351	0.218929558254221	0.316933149995599	0.00279801159255957	0.301013234914335	0.288215009208846
Rab9	0.126118730846158	0.0134754015079338	0.208765211874793	0.152783956560194	0.047779402835206	-0.0183266459145682	0.00210806669154451	0.0922866391371425	0.0523464635282326	-0.022201826465002	0.0974314137083923	0.0536628682456576	-0.0161278823690600	0.0541852102098301	0.260532936989407	0.0227637517707499	0.0813643556779756	-0.0223883865111331	-0.0542632497464916	0.0623263870876294	0.232406588695926	0.142866514687845	0.129137960461651	0.0538051136645927	0.167009348477171	0.219611215784563	0.0975099695875454	0.0766376319684366	-0.0200024550457819	0.0939689354284708	0.241171869274581	-0.00181238542510126	0.0658532052599055	-0.0518826266319912	0.101277334007031	0.16765456091684	0.00905781869810246	0.206207960804426	0.0204929280727194	0.242656026968931	-0.0424446104845284	0.139432397968698	0.210762369832922	-0.00580308750555167	0.274035412158072	0.186634914303565	-0.000447088933960888	0.250196213153714	0.26020882192427
Rilp	0.0999335499777952	0.0846865858379385	-0.026136313623948	0.147525264319804	0.126248116731266	0.0972354945451216	0.0898229719377181	0.118155077670115	0.0169162339112415	0.122720355890823	0.0705675612444751	0.0993273030884571	0.0625911841151279	0.0133876743157159	0.0852443824253937	0.159929223457042	0.0510130012741335	0.0644991588910865	0.129763031391229	0.073357979059587	-0.048602544448195	0.0964485421480091	0.0764003108228149	0.106956570618876	0.0712843272889565	-0.00696113419394402	0.145152760676903	0.0643801844627042	0.108571292646699	0.0978359929875743	-0.00962273856069638	0.0812552809773392	0.0475038459013667	0.101841511236485	0.0866792559369462	0.0956932216460963	0.142311767847562	0.0729468449300932	0.0848948228471833	-0.0452407608581222	0.0948345957662886	0.0134619117305260	-0.00665031614238235	0.106799891105875	0.0470838207174372	0.085950052473096	0.127993456159045	0.0629019504442856	0.0553808616410123
Rnase1	0.00482299501619017	0.00533228423269652	-0.0341247589556885	0.00438148249963015	0.021457293207358	0.118491762418465	0.0603338130336126	-0.00947322627692688	0.0344410488727427	0.105985006943295	-0.0301360872047945	0.0544556822008237	0.151426056333698	0.0229091060387972	-0.0169436926898422	0.151399565203810	-0.0227965281626362	0.138193140204677	0.197061819439992	0.0149398040397886	-0.0512611432326235	0.00752947338570497	-0.00388948363044121	0.0830017789199107	0.0378052286943440	-0.0275755335542428	0.119802436619288	0.00540589854289094	0.060644150959358	-0.0217572051247764	-0.0393386154701421	0.0178617905312115	-0.0176795298022210	0.168125828268993	0.000199590312631801	-0.0327890921019212	0.160907755999352	0.0298825655384105	0.0380551648151799	-0.0380978319154456	0.148235609038696	-0.00777986905760699	-0.0439653062207060	0.180787638984816	-0.0134068471562385	0.0241077794432507	0.171284605179516	-0.00896920335084798	-0.0285999442210063
Rnaset2a	0.0779904707247513	-0.0054606665640141	0.0665810624767723	0.0415010263221693	0.083110394705558	0.0551255411087963	0.0316608013407772	0.0173639588901955	-0.0178951992526466	0.0891292325625156	0.0376963838532699	0.09868512957583	0.11212810736046	0.0408534091697694	0.0522076013773706	0.0738766267088282	0.0104690027661525	0.111949853483692	0.0995320865620464	0.0304100169277931	0.0488870453010136	-0.0101069454964820	0.0145492417489310	0.0526943214934065	0.0480170980884976	0.0297314593118398	0.0396122857276053	0.0703265257898065	0.0309130628870097	0.0125904303619517	0.0201472593737345	0.0304821845893406	0.0950723352126094	0.0828779774618541	0.0593091355490426	0.0259243165137332	0.0787169550207549	0.084745917733363	0.0225738061256434	0.0438209287187972	0.0860189071350029	0.0613159232386367	0.0565004454217942	0.0854322298976322	0.0673568548044921	0.082878195909044	0.106856175200886	0.104625033276473	0.0658481899781865
Rnf13	0.217376976249576	0.0217536764430055	0.363975740901828	0.0264383734378379	0.125853143362813	0.081961451939247	0.0764021384283667	0.106897611788662	0.187900643531449	0.0176639806707499	0.197137050453821	0.0673253626148051	0.0205329302757898	-0.0357522713221693	0.293868406828674	0.0323733542877195	0.0219054388144388	0.0176832257564933	-0.0286624517719392	0.0584538855175253	0.329386972719673	0.139147102292003	0.171509356329798	0.167849521579375	0.225812909864390	0.392599948966315	0.182298623074271	0.0978341265857195	0.0279804679571935	0.184110967144577	0.245976183309303	0.0943644011090376	0.108606707860163	-0.00803699870761914	0.0950819279895842	0.170322170611941	0.08671087127558	0.175349798453039	0.088512752192495	0.291380124596439	-0.00462654451099335	0.237057630931498	0.216927312812006	-0.0115289116423382	0.186345729655259	0.150989646776135	0.0320087543419316	0.176285651514822	0.184394475813131
Robld3	0.319184098917443	0.111402016134214	0.112881728619395	0.264393330755196	0.124718201673288	0.0392045866110239	0.125802828133855	0.187709704996086	-0.0263670399681554	0.093098454240914	0.133556971373551	0.15803981900727	0.0350239326222843	0.119802348724615	0.276067107186989	0.01798169378886	0.107465749999082	-0.00328356577840911	0.00858409137124858	0.0246827733777718	0.105893823421295	0.141379401850406	0.120392314523681	0.095290629179957	0.0622801217251997	0.138781797014103	0.0752158413336203	0.116749373710203	0.140886215060254	0.185481565056467	0.0892020348321892	0.0758739334321988	0.127454156863501	-0.0126731655075113	0.114599377124896	0.259133760365446	-0.0193315606115563	0.282476297751110	0.139491257288949	0.131926589474715	-0.00525620410197075	0.13256832832582	0.178408354633118	0.00482903513541323	0.144931974202225	0.230521386909025	0.0407377752307811	0.426427777682007	0.277241311087545
Rraga	0.151501277575357	0.0949063232903134	0.188823330510763	0.0733890036486322	0.161721998913704	0.0215526326637216	0.0906370040743646	0.0325019973380779	0.102894362456873	0.0441627024828173	0.123304254909118	0.0444203347374934	-0.0218217997338651	0.0721574418276664	0.138144552061267	-0.0219943409041384	0.124114931291432	-0.0196024843885441	0.00416842123592724	0.128726945458275	0.252877329538841	0.0458349308392104	0.0865663211228782	0.0648056618396254	0.0479643510108691	0.180029782928922	0.0356122398625056	0.101049548782038	0.0497923557115704	0.151859345333059	0.112934083258309	0.164189207770164	0.17252859501073	-0.00520535821305110	0.112891184678805	0.207299165926274	-0.00552969883063648	0.117498383904157	0.102418511523949	0.231091740101122	-0.00273188696034055	0.218084150274606	0.183180691022252	-0.0023445954795016	0.070939832648562	0.122169994937796	0.0214748365507475	0.178165142628875	0.148812886710066
Rragc	0.296199150916270	0.163750282433648	0.143552563379565	0.264448304665337	0.241769981588723	0.0497381431826104	0.0455212925807764	0.186195113593794	0.112790790735116	-0.0120306526183001	0.219006746649464	0.0909895790323257	0.00158120683403565	0.0602642772063603	0.229307034483042	-0.0395281512419671	0.122770292078959	0.0222201635228763	-0.0451892287645976	0.244890615085842	0.316347529198652	0.235588100043987	0.178742237746337	0.102746487991038	0.0743194826445328	0.306019265613587	0.0877850724245941	0.0848690751961956	0.148845755720054	0.329204291648358	0.366963821427665	0.171293641504374	0.231126576893661	-0.0638891149854744	0.322663498350482	0.392399918018796	0.023934884272072	0.299516829240419	0.0904131312893923	0.352423364030239	-0.0418885321938241	0.348145980824368	0.407695827159022	-0.0289938025269084	0.343610811659063	0.297066085708697	-0.0564009236824357	0.257224021424883	0.292031936610898
Rragd	0.0293152873472024	0.0432875077765614	0.0334325231437813	0.0663502696286348	0.0374356821883562	0.0254348450451474	-0.00111398820483104	0.0656923913674149	0.104209266565762	0.0311607925405554	0.0361832901893248	0.00378479419898252	0.0411548592780638	-0.0123296506523863	0.0515404477521678	0.0377322425082525	-0.0197439323241728	0.0229012224067708	0.0308668078146482	0.06232756301267	0.154629155537321	-0.000246659597569232	0.0324765126478275	0.0495251524169322	0.0604676304125274	0.094935527542447	0.0572113754760777	-0.0493843371863255	0.0456687947731438	0.107455600507463	0.169331377512895	0.0744575232230513	0.065237788989678	0.0197604773738077	0.0710818456829688	0.0627534944871894	0.080465733557614	0.0427086439666847	0.121275025667471	0.109399363617511	0.0220116335394684	0.147873954923438	0.162395217401306	0.0581462702159019	0.20547550884625	0.129749666831610	0.0239880959068783	0.0755495817905998	0.14508336694808
Scarb2	0.281954462615946	0.124062891341370	0.225707850238781	0.123945258430627	0.237090082347076	0.0897774303040299	0.0996457818254734	0.222197532227624	0.117889060657583	-0.000869062214329314	0.251928761671896	0.0911967139127847	0.0282097046064328	0.0306218893200077	0.262111003905431	-0.0264945764196694	0.0317100529863999	-0.00740239986847906	-0.0437380894591368	0.137216957824965	0.237878483421987	0.266853597069750	0.183409044411405	0.130138049688400	0.138915976100117	0.298682895251296	0.152306958957853	0.101243885665830	0.172618594827801	0.309597238954528	0.275045825738796	0.147408634505625	0.196166730544175	-0.0471653397402061	0.185703560247215	0.247539296964704	0.0200238438718215	0.20112767539215	0.113376658429323	0.233013954812928	-0.0481272529856524	0.238672837851733	0.222537259262852	-0.0148487409624498	0.208329467591162	0.197731897794745	-0.0198408716703376	0.180914891558482	0.201563550646632
Scpep1	0.291128078670348	0.0998516845472347	0.224865603551923	0.110519614759828	0.172224859402325	0.106250613146991	0.0480809073011129	0.124580431814274	0.0647092638700881	0.0201551178038912	0.175657403446191	0.114161017325814	0.0103920400598719	0.0858044021609303	0.246648549035707	0.0230973103395518	0.0455199446729592	0.064289638455873	0.0123081969580379	0.127630779603263	0.214939461574277	0.247031080525104	0.204349192048899	0.139032906325953	0.161368825235313	0.267824085730648	0.122591055278266	0.162698241608640	0.0987715596238378	0.203040728659672	0.222368908620964	0.100477150251756	0.0846686863625256	0.00713629887477157	0.258115825976776	0.207017239100307	0.0925015511699715	0.200141290324503	0.0517956526634593	0.191403889298493	-0.0180138276363589	0.183861687896531	0.197958011369919	-0.0111801432707007	0.173988563008235	0.0634685475520978	0.0147258543686187	0.186078864894049	0.22492771901243
Serpini1	0.0503325934973304	0.0585610083127101	0.0683568612362786	-0.0354420140455529	0.0148243174230606	0.0312967479433383	0.0576244542335199	0.0184612247378154	0.145045995271650	0.0440099019027318	0.0629827326318504	0.0347920370493447	0.0400508954192329	0.0265328407921178	0.087793211269983	0.0219446147456472	0.0160044685337737	0.0379780696458482	0.0157932818271012	0.0659632755985248	0.0916130784808753	0.0402805648934448	0.0663352860608025	0.0311871929028398	0.0921374679289853	0.0925452385060409	0.0665660873087519	0.0372417738601883	0.079786576014556	0.101591022849611	0.152754895602517	0.0476872218303446	0.0343637395863095	-0.000969004357767757	0.0581389840096703	0.0543122036851244	0.00167857587587809	0.0383243505491651	0.141436258011621	0.119463065472479	0.0186519149727100	0.125500329993360	0.139945038888415	0.00947873046355732	0.128987501143310	0.107404847775602	0.0252062590728915	0.0929261164339658	0.0298209842832860
Sftpb	0.0240775025063994	0.0405068430053053	-0.0339315879889327	0.00676669165586928	0.0521823655048710	0.126988808238977	0.0884988345370328	0.0156873435920782	0.0489818893832504	0.165546161068962	-0.00608859606112683	0.0523647239072095	0.128438563487557	0.00880884926903496	-0.0423115520299004	0.163280948490760	-0.0251568391188080	0.152583004983814	0.245761649772845	0.0372975100913511	-0.0567725670256135	0.0616435252426353	0.00168468017039667	0.0736760415328762	0.0277222980584137	0.00487426737965183	0.111659245508495	0.0349895184820866	0.129502309409352	0.00367846175790235	-0.0387675313703117	0.0574172206329154	-0.0121999949172557	0.185414141712607	0.0827452095691313	-0.00152749497945152	0.185242628985144	0.0190638536397298	0.0557657641359395	-0.0516157631428495	0.178059189009679	-0.00476411768270363	-0.0528657285137859	0.216437938071184	-0.00346486085269113	0.0328916122447291	0.226494464685765	-0.0307895476945645	0.0176519781169983
Sgsh	0.206234918015400	0.156144449962873	-0.00152107533389882	0.141126933382628	0.177164698304322	0.186219329277233	0.180118460937693	0.171080235499649	0.0367839118406464	0.184628517581711	0.169068969761210	0.118058404414127	0.125776559670573	0.0436257158689626	0.108220966251772	0.108196406508555	0.0971881342406212	0.121307914152787	0.158380731886198	0.108999973025915	-0.0412013871603893	0.205814485476975	0.1720061515915	0.155046968820814	0.132064269263707	0.102528260055300	0.180793346954679	0.0560132466005935	0.271875748992682	0.159924084294032	0.0322862506329049	0.148149669798896	0.0986904554622198	0.106468025598728	0.097818911350748	0.117494600248254	0.135335821056455	0.0874764810846557	0.118362303033707	-0.0125845242682720	0.112239203979172	0.0412618404700178	0.000443770054285611	0.0964583281388872	0.0113613360139572	0.063891625051983	0.150209228403813	0.0792986142909847	0.022109174605016
Siae	0.307986992780741	0.152704058934199	0.212074960003229	0.0543974548987432	0.178407870159871	0.0889660772778634	0.159895858285104	0.243474593264977	0.0943519326987453	0.068661014063279	0.313257382597689	0.147059544788940	0.0406140248305021	0.0657677833157121	0.293901042172103	0.059866505657738	0.137647128884116	0.0344823221021803	0.00603710725345693	0.0602196867840852	0.126037132896460	0.266881669319763	0.266852978763472	0.19053135488731	0.250225474196804	0.260538495197835	0.243300339084806	0.116115019817979	0.181166987753211	0.194641634810191	0.124349252645860	0.104492380239677	0.165831801634865	-0.0106605139175009	0.0628388011285143	0.189319470065610	0.0664424879247739	0.117179024762207	0.14472613304009	0.192469213855086	0.0180902212806874	0.142439844529054	0.095955716854119	0.00103703818094179	0.087837257644254	0.0811050789878468	0.010325556638352	0.148357756512841	0.0262360418215346
Sidt2	0.329322192192121	0.213335300958548	0.0700713410965448	0.194967461358082	0.280429706780788	0.0621854653615957	0.180411401700765	0.314090376765959	0.0742630694087357	0.0934925792385024	0.232874280270117	0.139320127902529	0.0876565498907303	0.076647928724383	0.0961511669988054	0.0482813825796367	0.141395069046323	0.0192297112428817	0.0415490454810007	0.235920880488643	0.0551910864224291	0.290330056374939	0.142891209773884	0.149849779116877	0.0650983628635999	0.0944056932811463	0.106605248262602	0.115519021305466	0.275366361189616	0.259373599782061	0.096561580279298	0.235988440225252	0.239197267833497	0.0361137046266829	0.248699837198256	0.320455613575266	0.021631632547743	0.183463439626513	0.110543781169482	0.0538337060317772	0.0184366958681438	0.132377615540876	0.0306305810383214	0.0266084591358547	0.0841061033123919	0.167529342908978	0.00454362107880297	0.101655275612282	0.0883077175043109
Slc11a1	0.154749357178527	0.0468253501180487	0.0734805822331678	0.105107212269438	0.201968376615575	0.241181647769815	0.0528467759012514	0.063040066412753	-0.00684012990407172	0.0510486591200809	0.180538994541127	0.193234068848237	0.128044354316510	0.12871790556207	0.0595106411078202	0.117778145354847	0.0276565488088442	0.25120483286344	0.102093303065109	0.116510526025468	0.0073990033465359	0.151571244626327	0.0857796714651662	0.144965465669612	0.0569219836391119	0.150910640235764	0.0693011510099852	0.116054464234932	0.184968830727627	0.1109973398374	0.0790268559610645	0.0941192535831257	0.0243931618635905	0.0834441879908098	0.133375212484031	0.103649137939004	0.205212924863193	0.140808398491066	-0.000353389612997951	0.0733223467722726	0.0707150080775838	0.0954577597756174	0.0615858125480963	0.0577795316885862	0.0167808297876148	0.0816675925163637	0.105926436083294	0.0753816560580948	0.0485071437033593
Slc11a2	0.171669866400239	0.136391414390661	0.106575807978470	0.0715652228509368	0.216103898625886	0.0676316952144705	0.121903417944032	0.108273572919985	0.0263088975456543	0.129359961156038	0.155498479882745	0.143496838433713	0.0898705372049354	0.087518337922306	0.0579037822153212	0.0321090577648786	0.17945114818331	0.0789964069262809	0.0674804349236185	0.116470696461261	0.168620677850747	0.0519464074563845	0.109403982299554	0.0933087767730872	0.0414338944213027	0.0614288890422479	0.069574750467556	0.132232908705245	0.113380039606984	0.174585164475692	0.078937543707462	0.226493045151098	0.255827405945216	0.0804622469787313	0.187442383853023	0.160993445190448	0.0327886797317381	0.114313547373283	0.0701551671572588	0.163575293070349	0.0432146362764591	0.222842129510785	0.159749335382219	0.0531867687701007	0.0536183911812703	0.161685738469208	0.0623714551351717	0.0780393486309643	0.0556949917129507
Slc15a3	0.151688199206601	0.0389525758263041	0.0959837547027467	0.111155993330315	0.164737507441022	0.174662319549563	0.0124177983655614	0.0541098879114643	-0.0294628777783326	0.0471507755076325	0.144027724466442	0.153804653097105	0.114558841924186	0.115230068592871	0.0485054453596253	0.0621778262346137	0.00485164499290434	0.175126949995082	0.077228838301814	0.127474285801454	0.0465803864234405	0.091404656243014	0.0879933014287893	0.0830743090286323	-0.0123778979481848	0.117211022268676	0.0485009873180703	0.115200545112345	0.151928529934607	0.106070990473598	0.0909287372312124	0.0963783889861041	0.0211762093612560	0.0555129073826756	0.149892896667210	0.109522496517574	0.189609038713845	0.141038162838810	-0.00251076056895381	0.0702572938915589	0.0716160646780719	0.105348305058251	0.103087751008990	0.0621738600171169	0.0383120451441697	0.111968408523946	0.0656589922002726	0.0997954140339046	0.0860755577538937
Slc15a4	0.265821296836806	0.266634806779663	0.0710162310640502	0.149622284400235	0.224806052000665	0.0398672478283029	0.115025499235903	0.208333139997458	0.0116989153969317	0.0433033859013233	0.174984785178121	0.125034591168855	0.0124120179683436	0.0870605908706708	0.154594196795677	-0.0437010385087652	0.211584719731835	0.00237635214337422	-0.0442769759016341	0.189911230966524	0.196664192136399	0.193062692197653	0.143654906780561	0.0176690350060624	0.0790041662704626	0.155810861229789	0.000992857938773167	0.123058438725594	0.210873207841874	0.255463658733712	0.143564315003765	0.128823473423708	0.217053268325225	-0.0349822156690385	0.181561982565848	0.288720716939951	0.00188355331829641	0.172596113596103	0.0877825889167165	0.191079347525507	-0.0163750756557920	0.217097411758019	0.203278116715759	-0.0286671354965268	0.0974949677433026	0.147546072502297	-0.0189829837985740	0.229919930467225	0.120869531046895
Slc17a5	0.24801487169573	0.125528178840568	0.167643281219125	0.111125574593876	0.172462306068409	0.074839877807128	0.0950205761912997	0.228779524991482	0.172529213457495	-0.00113561668607799	0.243625398912068	0.084397144400811	0.0460674968960986	0.0152304219348102	0.181276068016545	0.0495405132503642	0.107328970642442	0.0376693086586371	0.0343178514245567	0.159804348163017	0.0871081184797095	0.259891650586191	0.199953794159309	0.204948542888303	0.215444785599199	0.203160797709639	0.196192205301536	0.0677626026030619	0.199209991477237	0.173511296946197	0.219468894483150	0.120651642094106	0.115430827001404	0.0487660097191945	0.121655266685860	0.208246852503139	0.127069622308135	0.127913406140534	0.0834379701654979	0.181899466218666	0.0298204720940800	0.108278735341552	0.100913015587168	0.0452749446027419	0.112673729295609	0.1255595888591	0.0189739807986243	0.0965409066437672	0.124639370427300
Slc26a11	0.204489945991227	0.158398849907886	0.0394911394846915	0.0566923765147451	0.155617022333984	0.125229256143742	0.144575996112608	0.170930731231482	0.0966784980490131	0.0942925045485134	0.165373692900814	0.0747936819293935	0.0621966643787639	-0.000912213545699114	0.112079205926421	0.0604615915297504	0.090429417002206	0.0322142278131091	0.049227746366489	0.143277180871505	0.0160561512575778	0.215324017345615	0.101370130083874	0.140857960690469	0.152032579895784	0.111652476509119	0.124965604251584	0.0512557463166319	0.200894230635426	0.125079823645876	0.0441383089247922	0.106123035671944	0.104302998470887	0.0467932092614323	0.0746760489434419	0.146569792451809	0.0774029664923743	0.0756854177657113	0.0988344533191965	0.052836832594586	0.0653111324290948	0.0562850690391897	0.00138510298408725	0.0643594014536059	0.00304835769269820	0.0254029103191218	0.0760360959537473	0.0863043346519281	0.0517569977004689
Slc29a3	0.274185269363617	0.168982488765090	0.140485900122725	0.0957742151087413	0.232284086893158	0.194188244203010	0.126379363755752	0.186366060381522	0.0474337610078507	0.0825596238982324	0.252526893650544	0.0954555921718825	0.0575486767623118	0.106804602261993	0.149331662910190	0.0132000010378268	0.114525590343237	0.111364753056620	0.0538539827013671	0.147186698254842	0.116185385139917	0.208204991578050	0.170824684654676	0.131623054452711	0.143352544794401	0.176207111569158	0.126750538450225	0.115167177149469	0.270430041171035	0.210303782110304	0.0874012259521207	0.153488979061200	0.178819242954135	0.0456020460235112	0.153869563339878	0.162036968127587	0.0934718759477101	0.120931824031829	0.0959413528705252	0.141707738673244	0.0394632635384668	0.153946350701781	0.067855580025028	0.0296625849419012	0.0360997678137289	0.080264826054325	0.0316972094377968	0.134839839189014	0.0833796682839324
Slc2a8	0.282462955590997	0.191459830128969	0.00542558434232422	0.103292667578270	0.199154402398909	0.0832154487825635	0.222472656627226	0.228015011797027	0.0772314902986465	0.177350377793228	0.185994820655731	0.115628357046431	0.0502353350825792	0.042492113505488	0.155199774147986	0.119587628960147	0.124027399784442	0.0442244678527961	0.104674591039826	0.0922960648533553	0.0259129884273086	0.272344852415681	0.163812532166866	0.200405464152246	0.101275325132358	0.0742105934594399	0.145692742891766	0.0932833817432231	0.309035305182795	0.150286387059996	0.0264209922330092	0.196638139195969	0.0815006439063223	0.0561889073676867	0.157002885161948	0.247590052683709	0.0728246067053142	0.112978439284882	0.165494246390117	0.0621631830719203	0.0836531709063115	0.0912510444786236	0.0341942192195922	0.0961508444029255	0.0610861288989626	0.123290244736586	0.110745530403731	0.142025792067191	0.0739699612070716
Slc30a2	0.0263922050906803	0.0333211101390778	-0.0244599324057069	0.0454775992508096	0.0336216701878578	0.0584102840373709	0.0321908933991702	0.0268833918400769	0.0105458355591966	0.0847487122351077	-0.0130388383960474	0.0721438213917318	0.0927903937505686	0.0707177709779383	0.0111200635612548	0.110879575148099	0.0165190951483486	0.111825915231542	0.155735525221619	0.0251862891588796	-0.00421410832402577	-0.00234697190007536	0.00129042017914706	0.0644160014701778	0.0196657390900973	-0.00193879189784436	0.0462317923269634	0.0588107620672095	0.0381472757376761	0.011053276487977	0.0086483655638685	0.0221822479857371	0.00239001880454197	0.141419010289134	0.041428587267816	0.0140183816053865	0.0843778969835672	0.0380438532298417	0.0448137022860521	-0.0209276081026801	0.107552014376579	0.0375504156188828	0.0216211028576444	0.128116015242913	0.0304921820755133	0.0529281517553879	0.116145891823643	0.0571601305482097	0.0346884963695946
Slc36a1	0.270611718134294	0.199189165117775	0.100257744990744	0.126536227022355	0.242249369614880	0.0767720567500663	0.168371272339284	0.246898958357463	0.079839098927347	0.0699114728335178	0.225928699412428	0.112723019463612	0.0509004360505752	0.0580993043430681	0.144679330665166	0.0221774911990862	0.144137541038551	0.055131675494021	-0.0113286357954522	0.217774850134787	0.183351180210029	0.227331360571072	0.205919849044686	0.155548054608767	0.119884785760970	0.184669792028226	0.119321729926586	0.134735384358015	0.230676525251255	0.219449547593632	0.162581134221569	0.184273028745322	0.197967752647165	0.0233690309396052	0.213923729772293	0.317778804982527	0.0399173421641664	0.0970015930716103	0.111219183514174	0.209418603461736	-0.0165304391997875	0.221813621009957	0.158235608617815	0.01347863552206	0.155662053925191	0.118209809590529	-0.0147023832678031	0.133267085794949	0.0909219142350795
Slc48a1	0.321989401802156	0.187513168909288	0.0398736564236478	0.194216577533817	0.249887385046195	0.132148920113749	0.229496747926645	0.249727305344437	0.0492650391288192	0.153584310632403	0.220098442006071	0.110022868705841	0.0521002219825355	0.0736689801726428	0.220004177978183	0.0201695227859473	0.128774020218018	0.0274213065685808	0.0407049251355738	0.189161370238808	0.107438329802847	0.234826130764398	0.206882147567267	0.157020767357881	0.0769844951421347	0.170738616782497	0.112609038092509	0.150725790535495	0.299884681067373	0.247219750237836	0.107522326322501	0.257133664104951	0.167546238935322	0.0101904088999441	0.20505234738132	0.320109825778602	0.0259256387086149	0.204454674207080	0.219101854535926	0.173410251698216	0.0202554774668247	0.181174587975612	0.122148180744630	0.0166047479038163	0.0628160038012466	0.196398719624979	0.0132804680080593	0.248357074025887	0.100307316788470
Smpd1	0.405045444605701	0.243398378692157	0.089140264469572	0.235326700060926	0.281874862995304	0.0390655919810907	0.219493310502366	0.313799157939862	0.0820516577538558	0.131818159486084	0.273455951860533	0.135133786772137	0.0267530638197609	0.0413404768834991	0.271254859796232	0.0205418308849876	0.140198660833307	-0.0198039547671706	0.016719429846063	0.19529249195234	0.121557316941186	0.329171569861781	0.25499839925248	0.163396965432377	0.093114237961947	0.169811406522203	0.137645948856521	0.0933886428354736	0.287167019484382	0.369799653995308	0.126462971165039	0.27163490753913	0.251064855299327	0.0205398701735384	0.281313833493971	0.432021925990614	0.00588667743884042	0.247323591210434	0.248340778690322	0.181714642551671	0.000111156191031447	0.221073367351042	0.158026876316939	0.0185323235897982	0.170560667342993	0.251508607739936	0.0061386442878714	0.258694220888329	0.168371382053989
Smpdl3a	0.24480620703482	0.0782427818674805	0.160732358979506	0.144403380320825	0.156680492938522	0.111528110379729	0.0304024280953678	0.229749798097937	0.107626721525888	0.059723674849917	0.198513147828126	0.142930156001995	0.112263561037325	0.0192573921418144	0.304792162314552	0.0472400213877928	0.0149851429257479	0.0622899027320341	0.00200677654706085	0.0769192585523015	0.101579353941066	0.197865526103082	0.215355973912402	0.123973090673124	0.181814193460377	0.280042785250114	0.145257607320667	0.0711992412382857	0.133089438587207	0.218076007357807	0.213149442989506	0.0731533225074327	0.0948566759529417	-0.00485162470339904	0.101083512616094	0.199621379891443	0.105645193538999	0.259599480674052	0.112998554312179	0.168563431868959	0.0312635846472147	0.141136868959561	0.137370032325184	0.0423692359981596	0.201826047641589	0.179481637169021	0.00968941047658881	0.197852061217809	0.151212374386491
Snap23	0.152168777736806	-0.0135741340070722	0.346673136808998	0.0212382567010973	0.111010801460219	0.0286652922435472	-0.0512132707581868	0.00136111027823046	0.0738860987659608	-0.0168878600077584	0.160464982579604	0.0562182636816795	0.00693243770142999	0.0683077468469221	0.219880493457862	-0.0169633327229563	0.0550987998348337	0.0222979710746296	-0.0365288685893725	0.0177666948743028	0.332268802069981	0.0492132434514593	0.0498233833715419	0.073081246029622	0.151705573700279	0.277525997003811	0.096739403826064	0.0339402163179687	-0.0494926563876373	0.119993943156162	0.175885552342954	0.075581653261831	0.204446576905243	-0.0337042368673894	0.0797267669840798	0.104200791041362	0.0453667765931934	0.196435415040008	-0.0297727889868251	0.282220559568012	-0.0284291318188536	0.232106877833718	0.229253213125113	-0.0217044097021867	0.184175494569877	0.101490195020912	0.00186988895640173	0.177609217172047	0.207433938991257
Sort1	0.161708015349326	0.169620343863022	0.0539266775095397	0.0633138605466069	0.12757040462742	0.0999501711058285	0.171863296785783	0.225080859409216	0.0944979923443312	0.115315760411982	0.156552156389645	0.0620112543650605	0.0524469878429854	-0.0158406073548891	0.0812452225910071	0.0457677660966514	0.0810320445623427	0.0325982417713604	0.0631606923105965	0.0822827965183087	0.0953057127670002	0.142772767268402	0.183546322366265	0.140213873020989	0.0922028088111335	0.136379011058370	0.144012159432595	0.0291545989733204	0.262508463016920	0.185319784462141	0.0984672759409452	0.237632659168283	0.148125992193026	0.0549283867369801	0.137407784550801	0.183236517958634	0.0611480898709036	0.0684436974842156	0.229309235833006	0.125865207123557	0.0704332508600222	0.177778949142894	0.0699714687946257	0.0847518644064525	0.0678464508875458	0.116370840964552	0.0593708028895574	0.0962103570787415	0.0474862982413939
Spaca3	-0.0258062568668683	0.0285149974571582	-0.0274069996989979	-0.000720571807010095	0.0161440802851831	0.100943355273407	0.0623649370825119	0.00639984999100982	0.000652890711877511	0.153816667816397	-0.037042000553406	0.0444671950481767	0.129342668282943	0.00560816937057427	-0.0194235147433118	0.150597007770866	-0.0151367009332137	0.170236659006610	0.238346859279628	0.0256811491493006	-0.0344253216245882	0.0286666785548800	-0.0138708888937398	0.0714645781596983	0.0188203355753235	-0.0292985563803577	0.0630448423696174	0.0131987088797926	0.0714728716321853	-0.0183552924174979	-0.0375812839784648	0.0284959681605101	-0.0297319858978772	0.204681290794931	0.0211660471634168	-0.0235467723139721	0.132864263548688	-0.000924816784437397	0.0493821514997853	-0.0402371765955973	0.193805064767993	-0.0164807381314647	-0.0357233178128865	0.191513850476390	-0.0189141571401853	0.036608194416267	0.223437199377528	-0.0185851411853933	-0.00509006749559262
Sphk2	0.186060433332193	0.252340193306838	-0.0269675772020064	0.166327754927460	0.221912244237922	0.109205556044702	0.162315696389829	0.193473485158591	0.00090447066158535	0.161016615134448	0.167946340989331	0.112029900773983	0.124016336999762	0.0495233417277821	0.0397214741752811	0.101711803467545	0.167646987293326	0.0952224746884688	0.114721767165194	0.223106441376001	-0.00860969776163668	0.179092690714584	0.0918215171039997	0.141508723080400	0.0940008871274224	-0.0245570469488862	0.126097363135727	0.115713375212817	0.253256178104135	0.119123856380255	-0.0263988807315666	0.166070754763301	0.139574157434179	0.079350817404956	0.168558983590307	0.189907276709028	0.0678560818581201	0.0932485160912727	0.0897942554911807	0.0333309480497552	0.0902369040155234	0.0747278774612519	0.0321605081053944	0.0834404375004397	0.0702686324498935	0.108642104812512	0.120765099119655	0.0675691360985676	0.0683268354795313
Srgn	0.154439597057343	-0.00327825434896341	0.172656988817143	0.0891368747130219	0.104148913875024	0.0884798919669546	-0.0280622715949021	0.0130350713975060	0.0152435049578810	0.00217032451690634	0.0767648938489603	0.140927409953964	0.0891229186353658	0.126371218231694	0.137707918062576	0.0114166521186799	-0.0238635565808916	0.113066269618691	0.00745180118032834	0.0761146346845869	0.0866307017664859	0.105329585352413	0.0852532091693658	0.0386873903692451	0.0671787340951451	0.206994979280956	0.0609787278919184	0.0747305069907935	0.043646092367571	0.138496666431669	0.188986272591900	0.0231802577364410	0.05834395413807	-0.00932450065336194	0.157981317506650	0.113412784332534	0.0966103917489294	0.239079265057924	-0.0089817472252163	0.134098422056999	-0.00592753448674988	0.0997358787797286	0.137360277847203	0.0119613936926890	0.13763915278393	0.141387923184253	0.00901302353013396	0.15850913943939	0.143677763462914
Stx3	0.125419179549017	0.0423105448870392	0.0632845167149057	0.0782471145740785	0.128303044240163	0.0967730140670395	0.00657908888596252	0.0954860216885281	0.115969196610897	-0.00973854705963895	0.0751541759753101	0.0256013630090998	0.0563196825768237	0.0503994521352599	0.0597471479840407	0.0399374459729637	0.0624689123674127	0.0697000123068748	0.0454210748331602	0.137818366410467	0.116950254199038	0.0647459716892809	0.0419972309039444	0.0681664744688799	0.0857439404461211	0.166599431073564	0.0826276505761694	0.0598370938143633	0.073521818472916	0.175476599631614	0.227141939521442	0.0961048668365646	0.0683087087415745	0.0485452741722591	0.145616959843289	0.110440955724373	0.068589708336975	0.137924682850066	0.0681987705010849	0.177183793757412	0.0205079651563611	0.198995234154744	0.177489424828183	0.0515823155663521	0.167049432425303	0.178916799600055	0.00255435748970649	0.125153754867211	0.160364655289924
Stxbp2	0.301811798037105	0.157253350352946	0.0113931912160929	0.189125194827238	0.221919504575240	0.0902094385466225	0.178771691045921	0.192533852038842	-0.0442830298534975	0.137391769677223	0.160315315842196	0.208751696635235	0.159127093053635	0.11839658444806	0.0958437479817241	0.099707682456599	0.146504588310272	0.111357130748896	0.0882944532705863	0.142059856147453	0.031364077858485	0.15729115601884	0.0924397813038043	0.115028933290371	0.0106887062350001	0.128320037981631	0.0725904884076691	0.125612964822875	0.263722885403493	0.152688635210897	0.058164825455189	0.184525888626317	0.107115420025814	0.0800194975140634	0.160372983243987	0.249255116000563	0.0800343049812542	0.176135715180275	0.0386974899514727	0.11563606238353	0.0692638688023071	0.176513173212671	0.116880577251181	0.0791710165051528	0.0843021404586668	0.183326091796113	0.0843845726535913	0.213084632425182	0.103154888508583
Sult1c2	0.00769972616331537	0.00498999875441267	-0.0147296917861174	0.0129323101612496	0.0150230662158843	0.0568393780141776	0.0448797805209267	0.0339468589634581	0.0271251599922134	0.0741760059470273	-0.0334216071089471	0.065839826305023	0.0991807914010164	0.00351031245610021	0.0212218788275972	0.165101763941953	0.00902384389156564	0.111501638544552	0.163683869721321	-0.00506986432029677	-0.0549974170181836	0.00511490501991843	0.0203046818032124	0.104231395742535	0.0732125027468136	-0.00375133261849713	0.114838682704619	0.0524399478153148	0.0204441441591864	-0.00230168887297179	-0.0142433691698126	-0.00837314555071768	-0.0347013948898353	0.14446099452886	-0.0036241808548984	-0.0227989829135791	0.166042004045843	0.0186658678953348	0.0271308116601474	-0.0295406834045399	0.145519403089327	-0.0262807170971873	-0.0395600424878788	0.122801891311423	-0.00959462176447436	0.0374863799280357	0.145481915318090	-0.00185083583396481	0.00183363461690856
Sumf2	0.201052517774817	0.095692219015208	0.0314293353318834	0.191874023811566	0.172046615344692	0.0722639594714088	0.091847691905109	0.120610537168923	-0.0294769247652234	0.123734232505807	0.151559435529549	0.114386480555407	0.0494557682405132	0.149458678675634	0.182608195294072	0.0193348542042661	0.167701847389690	0.0528695660569588	0.0453503309423235	0.103796296057110	0.104208419585673	0.134279198190982	0.11924437135684	0.0666370452919079	0.0767319947937908	0.0892906259995674	0.0182825917536041	0.107201610949532	0.147865522396297	0.113463327710535	0.0330507213185701	0.0654006532486965	0.153415683353142	0.0235958119553468	0.124172607329701	0.16888511721654	0.00266168473724873	0.128888696849279	0.0885055464000322	0.0839425660287893	0.0317760458208135	0.0714374400777315	0.0954452813440788	0.0330593671721719	0.0344606296684603	0.103266005165276	0.0664094420372067	0.162457944082498	0.115908025473518
Syt7	-0.0108219553995501	0.0644942502129034	-0.0504758901697524	0.0338580682566242	0.0337729192781063	0.0531132570286065	0.098627924804572	0.078709481890264	0.104726069305982	0.13784768278823	0.0145788601946782	0.0285300367618992	0.0912315913111934	-0.0303673718985895	-0.0445177040176842	0.115824172918146	-0.00180927131651863	0.0741879769672986	0.164744923165946	0.0785471013546818	-0.0656951877621107	0.0784352365040117	0.0179592019494308	0.0655537533025719	0.0136243401101864	-0.045983300018041	0.0796739354673011	-0.0121589758544391	0.119228572112099	0.0492958090232871	0.0324338218743452	0.0823006899289789	-0.00413157153303855	0.152477035115352	0.0690467959061876	0.0199173137754150	0.092622972590591	-0.0225092189723924	0.150604884421224	-0.0387632255509426	0.117973167729389	0.00112001768293798	-0.0202608893168620	0.152908255913743	0.0330690054408620	0.063109718347371	0.124785882764649	-0.00916841163481054	0.0205473597774527
Tlr7	0.0777413180274589	0.0500576022009039	0.0835017383689887	0.0259625451542344	0.104909386211559	0.194665947712768	0.0263520536041270	0.0181842271216609	0.0297118067818136	0.0411832617971974	0.105658195791174	0.131995201514247	0.123667741440145	0.0888596013057839	0.0237845167641973	0.0588934035708572	-0.0140441592438563	0.209381350027480	0.083387944367829	0.073198278143751	0.0315755546617913	0.0802611711897867	0.0893922160745112	0.0970514727075312	0.0834614696547	0.133658889680596	0.0862733354537995	0.0537040134099431	0.116876190280531	0.0570013886283698	0.0611745979504549	0.0406531885515992	0.0123354391835610	0.0660830107238411	0.0651649544684803	0.0253585700064804	0.19721335727127	0.0879362770136057	0.00247911855602107	0.0519931999223049	0.0654544178955603	0.0725497899107992	0.0500619901333944	0.0756406658660811	0.0393377685828722	0.0412991525192265	0.0764741800724406	0.0374701963982808	0.0253590807979115
Tlr9	-0.0178127265046461	0.0271256126476196	-0.0341527488133152	0.0401871963519549	0.0365982971958731	0.141865930822450	0.0421458154170501	-0.0285408552658948	-0.0240057389478204	0.163720633294970	-0.0221901632582197	0.0809219800608396	0.119032446300169	0.0361211709320205	-0.0503911178706445	0.161361972711657	0.00638547813440805	0.160809685147015	0.236366673172356	0.0269643697341559	-0.0442031296887173	0.00603610043076356	-0.0115141053356909	0.061520203543576	0.0376571062035722	-0.0314371846362456	0.0651220400117647	0.0293856862832065	0.0988345876968851	-0.0223564107871934	-0.0269002387740288	0.0372462447300723	-0.0206218789339338	0.190544334918195	0.0423109767581363	-0.0193722710737425	0.156411000839253	0.0211099363973154	0.0191357441690527	-0.0653026688621968	0.167753605126883	-0.00805081093332395	-0.0340686298981449	0.141152788086163	-0.00873077210001978	0.0291726108838867	0.235162205084776	0.0282923246418161	0.0243299119806580
Tm9sf1	0.248060249506256	0.0978613042210367	0.202009466647721	0.203281987496869	0.181644507875331	0.00477616726565899	0.0725261823499624	0.163672549290899	0.090284327542449	0.0247692127921814	0.182982755963072	0.077763112465667	-0.00648626484207616	0.124012456098097	0.194049696785911	-0.0225131527882078	0.144758638801727	-0.0208640823572115	-0.0226252897778818	0.145720047330546	0.204964209875235	0.158119811711053	0.235978834766355	0.108659461894003	0.102110614924469	0.213103997110742	0.0707835714233816	0.06347266182074	0.0917685283586798	0.23597667388607	0.163635485074564	0.115987917609206	0.222501640397846	0.00561462934327118	0.184702564689260	0.215008824764905	-0.0120835816227306	0.179073734810349	0.0601980462328965	0.127055513553251	-0.00975133327851067	0.111968116195079	0.137289435767238	-0.00341413331804313	0.0700189901037042	0.121716706396592	-0.0528512142092495	0.0609743497354416	0.111210390733846
Tmem192	0.40445109777497	0.132116390636580	0.11552657925851	0.323986379740879	0.30410423820186	0.0589021559118891	0.121037458644156	0.141251410649919	-0.0100056711063755	0.122698458370507	0.188251127180844	0.188576247270076	0.0795917252032594	0.167715173447343	0.288877277790499	0.0189209847181984	0.127527127041178	0.0239773110330882	0.044461051404957	0.157363876042591	0.24444040498915	0.187362296265339	0.181373646373783	0.123369337655955	0.0359969824273921	0.242073110756557	0.064645500578465	0.233907021121223	0.185720915133726	0.249233346128058	0.177927160953384	0.196757532466127	0.183973112505490	0.0163410042595154	0.298821975752649	0.391592100775217	0.0126224547490440	0.327267057421225	0.146827860781712	0.228846523473288	0.000588587123597018	0.294982370929135	0.318145427424259	0.0109653361824209	0.223851315941992	0.315806604466679	0.0280379792315143	0.389918209480315	0.248951143673204
Tmem55a	0.0519262050102423	0.0796926677214122	0.197383832908045	0.0680280804603504	0.0522476123311526	0.0265316288182815	0.0081517815851944	0.0632111991625895	0.137420371161742	-0.042977317854386	0.155859528463418	-0.0517899264307991	-0.0486704192619645	-0.0177784986091034	0.183939459571063	-0.0611095400112884	0.100140488727408	-0.0335380459743351	-0.058345972004697	0.0803133706539221	0.29667608172308	0.0687061243366567	0.16761440041354	0.0326024788832883	0.195703021302350	0.264167198698823	0.0653782837295617	-0.0120508238665025	0.0262818488388243	0.145923920771577	0.229444116001324	0.0165776581244180	0.119273329957371	-0.0692955644700267	0.0748448709081224	0.102784724667946	-0.0133220169698581	0.0949919288717352	0.05860990538263	0.263868738819161	-0.0590332409616921	0.171128817638240	0.232254797963312	-0.0502246666061613	0.185850748938316	0.0529868130020625	-0.055589189257367	0.096727401153988	0.159933085362994
Tmem55b	0.295589253396077	0.255455581358547	0.0127537040994508	0.250692417485787	0.241290755623645	0.099670467190639	0.180412611115183	0.214273820894240	0.0649689868333566	0.0708169992637272	0.205193903787302	0.133587620285027	0.0450802162590350	0.0491812543983494	0.108584793051428	0.0270370081209191	0.176673994275697	0.0440082692601538	0.0314777997983319	0.264696045751053	0.105536833784866	0.276533814976758	0.158215283245344	0.106551831850040	0.0865838037734634	0.191716675823828	0.0990118976437293	0.101705195553738	0.272284094725371	0.302276451885722	0.207191638793726	0.221577188484312	0.111522946651344	0.0329780886337802	0.247619522612248	0.334373346147112	0.0410863831406985	0.203283697837048	0.147299635043865	0.184002843311865	0.00970536503462429	0.252678990370105	0.225448976901024	0.0036238681498374	0.199333849540187	0.236299469816976	0.0123977765559544	0.244156961703445	0.182427677655757
Tmem63a	0.248811944533884	0.198374246835484	0.081645828493356	0.135872699123628	0.188263665259947	0.144349446219749	0.164242925713149	0.227953802160017	0.0987450967734713	0.103029858709569	0.161957184729718	0.0824516320755255	0.0864869506191236	0.0699030317846962	0.152707493738474	-0.0170059904014087	0.142326959319269	0.040024908922451	0.0191500829364020	0.180334414207590	0.0415032501899931	0.238119999611836	0.180885688001795	0.13239308657973	0.0721539140288933	0.162661719714644	0.140913477011322	0.0634933895581443	0.223912830420582	0.260765096567153	0.108021357395097	0.127075154849575	0.149115190464889	0.0310032225588195	0.145585790428074	0.215137125374388	0.0359742077926688	0.133085786989153	0.118803903792752	0.0262866962399258	0.0253560860491593	0.0815584080578329	0.0622715406038232	0.0294639328930041	0.0737029448608767	0.122704116987872	-0.00649188419393197	0.0992487772560604	0.077078313703664
Tmem74	-0.0478036352927994	0.0431551050757335	-0.0359344682252852	-0.00622778506607808	0.0259560913910706	0.0280980118932805	0.0589344854707097	-0.0098483731602926	0.113573341029549	0.0672685272332207	0.0149730478808002	-0.0209297608937272	0.0622385184702791	0.01236034426035	-0.0274040554195203	0.080221606449713	0.0592883634867271	0.0736857410497096	0.102857501894054	0.0410586641130838	0.0120964875954690	0.0140049552473032	0.0143598217695056	0.0692227691678196	0.0643609033488274	-0.00772445212870564	0.0596722050104587	0.00279190260374402	0.0437748627455335	0.0070247834444087	0.0354157895735833	0.0180619604247622	-0.00123283455656735	0.085899260055151	0.0359835433991728	-0.0192351220141636	0.0799738635324554	-0.0351718866733532	0.0871430792241643	-0.00368470371791786	0.0830827113597671	0.0122304819655427	0.0452393836743849	0.0994424288660014	0.0236591888206011	0.0338046877310785	0.114171507817842	-0.0325160916898554	-0.0202300159153483
Tmem9	0.311505029887394	0.130908219253532	0.0739596750015854	0.135246187167475	0.176080955416531	0.0437029248619225	0.177701760330714	0.184036849907576	0.0545333522200073	0.126585609598913	0.210453421448376	0.108827411343007	0.0576548314052373	0.0931796101871828	0.220197146966607	0.0573076283482375	0.0917007642727595	-0.016241364886147	0.0451206195370946	0.105284581308255	0.0857036897593429	0.181884296021701	0.179806206322784	0.164084564718080	0.113723212651433	0.134370803714035	0.130646486187307	0.129055487984342	0.196470830668788	0.164676811447388	0.0481657096425684	0.186074782148547	0.113142778764941	0.0488720636841066	0.148182137087618	0.220359165058549	0.0188963997164868	0.171520063330896	0.192830496024355	0.114873353941158	0.0452775567428533	0.109543940049719	0.0601605035848649	0.0509362481804197	0.0471291573677133	0.142812231505278	0.0721611814305363	0.248403238089868	0.142420553424484
Tmem97	0.112517607906417	0.0439129629831417	0.0189201211726830	0.162291342931611	0.132608699052896	0.00428056390393227	0.0485755294051061	0.00286488777585948	-0.0719099701149622	0.101430930365929	0.0329108488222593	0.065679860911094	-0.00475132594964065	0.225840281195034	0.124328606552418	0.0166077193340408	0.200729053183806	-0.0141653057942018	0.0143136515902414	-0.0365182048595261	0.147665803029528	0.0262483177875885	0.0965800961255065	0.0311371494637697	-0.0300120515261471	0.0714812984146424	-0.0430366322796596	0.159502123876587	0.0230327742965003	0.032052101684001	0.00338997666438333	0.0711934336217732	0.101068894387462	0.0154656253969760	0.0852860583449069	0.110214750869705	0.00815747410556274	0.121352661521004	0.00963267625982043	0.0880935699198789	0.0128511099814989	0.0777412611037942	0.129712070487357	0.0361656367677915	-0.0172125196957221	0.0672847353528718	0.0463962938345606	0.127977070805298	0.0645375564389306
Tpp1	0.423231710325852	0.132564614138189	0.235887525237719	0.19640197541614	0.246348756050087	0.0813841999049334	0.116584357326118	0.272933811036786	0.125610576039755	0.00641933513739929	0.309958721687835	0.138722650632262	0.0308026752506822	-0.0103958547769937	0.316225925100347	0.0118649067709971	0.0449590995984155	0.0215102547831862	-0.0384472706385423	0.163003277971876	0.201107642850609	0.334078760029380	0.231713629198013	0.180111586592603	0.235058793524348	0.354005052301644	0.193649884014574	0.072209963729259	0.211804586952601	0.358353985522263	0.31485113197927	0.178342122111206	0.179749401190471	-0.0306901104185126	0.277792294861392	0.294465782586122	0.0886158232971432	0.275679431777872	0.103577432237444	0.303298405770508	-0.0207177634563137	0.219035816668464	0.2166463231452	-0.0102300774275888	0.244471966840734	0.216954071693174	-0.0195774493804892	0.216083954095147	0.205138292436265
Trim23	-0.0790619170342922	0.0366914979814991	0.213513062725494	-0.0437335329674053	0.00679213577969172	-0.0341683045984445	-0.0240122951529202	0.0220714671945992	0.245553695134802	0.0153068206870983	0.0799292314229804	-0.041957797703411	-0.0184265635225968	-0.0465959800941421	0.137319102254642	-0.0627548215116188	0.0581366336999691	-0.0172990188034674	-0.0484018369216205	0.0583682209786915	0.306931486133188	0.0167994320821855	0.0548598074521537	0.0806419106502543	0.188943390178686	0.145475339923802	0.0608794857357553	-0.0481397868058894	-0.0543745709357656	0.0563160645749759	0.206207394088529	-0.0331754257762670	0.0456729078590566	-0.0214943913358444	0.0168725445334361	0.0454980556609982	-0.0132048819079938	-0.0128725301897053	0.0593431456387194	0.160149527528467	-0.0304915626364115	0.146279831528747	0.212918389738904	-0.0211693809382154	0.230928027123913	0.0534451555992513	-0.0282159774993427	0.0526988587140324	0.153415918608123
Trip10	0.179499160629496	0.161266955523929	-0.00961185440534638	0.0711531003688062	0.118596331565892	0.069152153573224	0.124719349808685	0.0677678642299605	0.0393622988429685	0.0854765632006622	0.0656458219256533	0.059870445055291	0.0407574081042221	0.0664746397080722	0.0254219507990817	0.0607007833480092	0.188560832319841	0.031597563738883	0.0808881613975804	0.132676686988970	0.00981716716296626	0.132785658183110	0.0298203950953046	0.0576604563338138	0.0344041964447191	0.0534387227842166	0.0856543106491825	0.0745111374530829	0.127055903691537	0.108461029425248	-0.0185376067002043	0.0982198369558299	0.0932308239451724	0.0575043777259774	0.112404609781394	0.0915907602444758	0.0293032180249298	0.0753316696798972	0.082381495595966	0.00730436658973772	0.0388876438200879	0.0648647639086263	0.0171969445235758	0.0584253318854294	-0.0110615592724352	0.0643719585581981	0.0859575896921367	0.094458825504653	0.0500674589587996
Tspan1	0.0206433048101707	0.00252635849315375	-0.0183941127207507	0.0236308262076143	0.0575849207044058	0.120204193782009	0.0321079355045774	0.0389054945985597	0.0145838079188194	0.137215937962151	-0.0304436313855777	0.0966078107477486	0.182913295485012	-0.00194045274780381	-0.00705720288695168	0.155118312406487	-0.0326961887174447	0.158878051028328	0.21467335398094	0.0220804979571569	-0.0459978769470789	-0.0228454922351316	-0.008267361968289	0.079425847352156	0.0161515512383080	2.77105699791322e-05	0.0704252672415456	0.0359470761750444	0.0531671393158354	0.0028533323920829	0.00294410085573366	0.0310029156088523	-0.0217640582212868	0.199190357099596	0.0165643805545164	-0.0118935100126384	0.144466909075897	0.0247661461211922	0.083368531931251	-0.0360577844567727	0.207151807986684	-0.00390155866882887	-0.0316533768289348	0.217629679085006	0.0158856637858150	0.0518295429879268	0.176820160785671	0.0120986148673010	0.0128426649736419
Unc13d	0.179099824748482	0.142850238613341	0.0228865752859421	0.0779430308319802	0.117110790404186	0.0929202157155353	0.166939361835475	0.124632055526004	-0.0171049015916890	0.163707740367857	0.0764315854510464	0.138322390286121	0.143504433056041	0.0735812171778046	0.0144574178794874	0.0629575336081578	0.137410015478187	0.128678128759465	0.125675613309611	0.112451444024915	0.00355507932828948	0.123973206019896	0.0468920856190658	0.0752083082017394	0.0196714946175624	0.0472243754712008	0.0612650177607096	0.0786418106884834	0.190562357935866	0.102379130299954	-0.0324124213564155	0.113262610294651	0.081503621575628	0.0945437789618515	0.0833669538564617	0.131159772656561	0.07456368098974	0.101389730008289	0.0418566853489016	0.0324217809476456	0.107887127257552	0.0667520140172096	0.0302127899813640	0.107374701378746	0.0219821973053542	0.0715796532581078	0.111425313670284	0.113245887951367	0.0429755942998062
Unc93b1	0.250433036601433	0.160957870924759	0.0975168129541072	0.153529735442827	0.184182164908868	0.240846134072603	0.122698318437547	0.146594652880501	0.000631144425364827	0.0945737378550632	0.184846043562437	0.211591391277861	0.113387751328951	0.0849216572768568	0.0666680768215646	0.0941741631836296	0.0574355658038026	0.183445834808489	0.0941922127495902	0.165342948396661	-0.0158207373460085	0.188967519529438	0.195361621467744	0.176685910742803	0.101394404636000	0.168111221995928	0.160790758919272	0.125258585135046	0.26750356088293	0.149622448220176	0.0418136451073762	0.123668924675242	0.040436191554652	0.0549346437752636	0.144105793096938	0.148214646604895	0.161540663846472	0.151001380659186	0.0590698589629008	0.0468724407335901	0.068551595053105	0.094261689725939	0.0136801308596400	0.068880794552876	0.0177120971592993	0.0808107008209883	0.113990038905019	0.105635352772010	0.0522657336531403
Use1	0.29972831621655	0.136990749269672	0.0315713044641774	0.223129675494110	0.127113077823148	0.0823940643981352	0.120395417538261	0.138222524686908	0.0587600149091502	0.101293328299408	0.178013292345431	0.149101319856042	0.0614833756805835	0.082146897211681	0.247557277349201	0.0309291321758113	0.0617290769308527	0.0146225121242211	0.0288175695087649	0.0652338713455394	0.0433747698244131	0.218038683070200	0.0675872880957842	0.136466006716829	0.127019069958012	0.203389146988675	0.0574018996717071	0.0747021739529003	0.158252108455399	0.171685825098636	0.0961965142787454	0.049582733122751	0.0497843839454204	-0.00732145049609204	0.0938214413306802	0.249690539617626	0.0222273395853163	0.284741928951766	0.126795480171131	0.0655214955497324	0.0204460308628216	0.142264498545961	0.124923165065724	0.0224830438698446	0.137476851190094	0.257433442469539	0.0732186424426308	0.412421824009078	0.238590510169176
Uvrag	0.268234799820082	0.192552164045084	0.116477246350819	0.164804978669475	0.204020309529455	0.0726640198674673	0.101032671738308	0.224896920411761	0.0835466001474468	0.0452456183027672	0.197093322973126	0.105432262947139	0.0427764538107375	0.120610332945343	0.203428018244703	-0.0063106403479144	0.156312051164361	0.0297031369572383	-0.0110071175413362	0.165994156398370	0.205205781699863	0.25476647531212	0.195837446445021	0.104410087048128	0.120231907953865	0.223801737932846	0.094237456650658	0.120077010835229	0.215018691324886	0.242216433651437	0.211190803335617	0.164852125369888	0.178974327493179	-0.0251221314532887	0.232658065217919	0.319386039385066	0.0404261535552924	0.17967485453222	0.0768170192335804	0.225731336732611	-0.00752774227161507	0.203950741744511	0.230049848828487	0.0198171091500100	0.226343270197331	0.183220410737690	-0.0204940857080109	0.205739830202131	0.141856602052054
Vamp7	0.0785647052490515	-0.0410697956617762	0.379577815803537	0.104277286616203	0.0563448149408142	-0.0190671325971976	-0.0547574396755886	0.0122885428880589	0.106452328069542	-0.0388416416130394	0.117074057954079	-0.0186450436171945	-0.0287459868730167	0.077949989291787	0.253803449652078	-0.0241364464856735	0.0279649896101646	-0.0285601555879109	-0.0612117059574874	0.0152264216228692	0.339162160506979	0.043458039077934	0.130056523314104	0.0484454667232934	0.187938976079692	0.280484872070365	0.0679038190674157	0.0224237759583183	-0.0557312484197852	0.0928660640578996	0.27861462062161	-0.0268425718975999	0.103404319223631	-0.0481060016753849	0.11145830113216	0.0941321605288024	0.0148067980193478	0.174205000222231	0.0241872065660482	0.242940305469473	-0.0627062384037735	0.116626233749086	0.240885637052793	-0.0397905785484818	0.245872644065287	0.0995529550212848	-0.0383436347221922	0.148181465896143	0.24427525623129
Vps11	0.366572364451967	0.263511933002258	-0.0410370604880528	0.210741986753913	0.301749289436018	0.0955266428444276	0.212811855776571	0.275233844334435	0.0420592731037709	0.140785404210166	0.250549635266030	0.153812444358735	0.0940227235483835	0.0685358547244612	0.114377440779144	0.0733466897601724	0.135799332507319	0.0466141419555712	0.0601126822824911	0.186783225847876	0.061374013701583	0.285544445501779	0.144714293927954	0.142275778453018	0.0763937969411069	0.135621324486159	0.0905031465151821	0.131836668767152	0.327793182117249	0.242731625028472	0.0920163709882269	0.25921576318564	0.195525852985539	0.0338684190395958	0.204572038939324	0.340072249050735	0.0293815317685459	0.161488699928958	0.160631877964784	0.150377860385458	0.0310760683992582	0.235016517899251	0.13461955623392	0.0387869988062946	0.126931727386901	0.236004429438298	0.0466704715013226	0.220540342925664	0.0985964820652575
Vps16	0.204726332315233	0.194776353680129	0.00651870455693417	0.148347007852546	0.131620652018214	-0.0170348044231811	0.146180403393161	0.186615659857600	0.0364669216977393	0.0242428266820117	0.213141752330457	0.109333126912846	-0.0211021989187364	0.150052678709965	0.108723053425137	-0.0557947003457269	0.245371506132889	-0.0178945568192812	-0.0662040977642006	0.0658835198364568	0.0822296693173433	0.159530319890998	0.117658143923806	0.0582506566187928	0.0190103491455749	0.0702172475264892	-0.00825784329237197	0.0806732055767828	0.192578399076025	0.15891713886077	0.0817182341632785	0.111703018711234	0.148653891867579	-0.04642055936625	0.0533478288137085	0.208100924678119	-0.0794643131572253	0.0661749191460248	0.0725821149513523	0.101772492908574	-0.0409831792813405	0.175873940443158	0.16401939294229	-0.0315326776959836	0.0411703997349906	0.118583529253365	-0.0845448688867545	0.184111031592768	0.0649443288680122
Vps18	0.301504577360891	0.236159430893278	0.00113597759831574	0.172093628331955	0.282674931173379	0.146248345574082	0.203529407824728	0.219220589712044	0.0237051147233486	0.146720958883104	0.241003984984338	0.114524781423835	0.0580481167364516	0.089584821282354	0.079932151410863	0.0626210568956493	0.129730819746730	0.0580261743372596	0.0555627156271611	0.236279080685275	0.102731361804284	0.244575277896309	0.123907636494834	0.131023721895582	0.0653056140563688	0.0831839765039593	0.0787161481547948	0.123732530113333	0.305658824643804	0.207003139623889	0.0879197812133058	0.287427233583327	0.217169235107868	0.0372244331822092	0.216140761385843	0.279663150267843	0.0436291088842599	0.119957068538056	0.124832656164868	0.160581529110798	0.0731744385041133	0.22372042519843	0.114177451147571	0.0278873227087753	0.0462950471958923	0.160709357307031	0.0679787117957117	0.169552116057802	0.0994949706273784
Vps33a	0.234990811550967	0.210624820154798	0.108351050399722	0.112665515372558	0.230501044389671	0.00733550955974036	0.152994589506427	0.193915797626225	0.096694170702394	0.0845325679992373	0.263594855613263	0.0497325715770981	-0.000192527352209593	0.052480625876412	0.143318653961794	-0.0252879098153194	0.127360639519874	-0.00555277623788638	-0.0194796362938504	0.12615538419303	0.290720739308358	0.161019196498610	0.151093491361385	0.101310031584306	0.075551490564875	0.133454139259586	0.0503756854458595	0.0902485313152281	0.217172054275044	0.226841429557272	0.131961138545460	0.244529579559819	0.273792714925291	-0.0181139302946379	0.17817079160186	0.284284766863351	0.0039985281217768	0.071653790603518	0.190569658695936	0.248369521548412	-0.0218662621723428	0.344210520644919	0.278031965703933	-0.00352067578090614	0.154586591554551	0.16669835052287	-0.0264802002116191	0.194310730753244	0.125827503892249
Vps33b	0.132118703845777	0.119234149112381	0.0246545717819397	0.0872118824412962	0.119650928878452	0.00857692799642382	0.118281885867731	0.125736538036112	0.0172031519440199	0.0592338187457033	0.129191021519853	0.0823680906306958	0.0296818137804224	0.111799208105398	0.0832455391345164	-0.00382242154920507	0.197271481402586	0.0116311202664490	0.00337038738892603	0.0389959542695762	0.0856850636937325	0.0902746017013668	0.0707855339661466	0.0465419740288647	0.0768273801049256	0.106057402742948	0.0325155155077015	0.077695363827084	0.130374774866519	0.127338535242971	0.0839248965408353	0.127080392236189	0.148975660990143	-0.00652334978278564	0.0589582955530094	0.136115158561858	0.0119051680456656	0.065144095453928	0.0529463086590425	0.129355629182163	-0.00699931145347621	0.132140958880051	0.133588286704491	0.0296246882898109	0.0553186857699146	0.116449261123624	-0.00928700347578246	0.121078201303027	0.0261489240976266
Vps36	0.047748900155245	0.0449371330084703	0.158929418960518	0.130166507531756	0.0518186828799875	-0.00682474708997703	0.00621147893677246	0.0367555760009527	0.0271489253896171	0.00306871721859673	0.0640483625450833	-0.0100688411964253	-0.0103967447944222	0.139633539116871	0.157206216525088	-0.047503767909451	0.160862118366414	-0.032993453667225	-0.0290208393416917	0.0316685052648256	0.224662710841208	-0.0179912922757215	0.0658735332595692	-0.0144891736634889	0.0702228586763658	0.123749714233308	0.00812739938802018	0.0378714686848655	0.0527646795465325	0.0806136346428077	0.145476225806562	0.0467912209361769	0.170565991596367	-0.0249556303766653	0.0669773311869377	0.0764053729766099	-0.0110911416389885	0.106308612038921	0.0621725664029683	0.161840231430698	-0.0333193968779734	0.161828038803023	0.250682122288401	-0.00980677843271328	0.16112852879619	0.125459395740246	-0.0182277569186785	0.141741565146832	0.150108980498674
Vps39	0.265399214916624	0.253315804182627	0.063973615343094	0.149036142724983	0.191405170569092	0.0680550014989916	0.193674153573298	0.260817726423759	0.114094340812506	0.108879531083076	0.297284740313961	0.0719793152852738	0.0409867171905881	0.0372348145293764	0.183481367539450	0.00247696341302005	0.156912953356220	-0.0126505143813501	-0.00178177053803713	0.136384850986238	0.119975993103800	0.249302700434565	0.135180338590832	0.124905758067380	0.103002466022164	0.152142866609516	0.137960823791736	0.0809661285046996	0.278187840716455	0.210104787353665	0.118728484912452	0.236550430987994	0.206890545438281	-0.021466693130215	0.120648866932552	0.238817581745587	0.0293808121350069	0.121488914427260	0.178253843414137	0.18104626160316	-0.00733488827896100	0.1884675425299	0.166839897422507	0.0143315927946735	0.133040812804530	0.191706672892417	0.00957524907297318	0.189880007905155	0.140779507200913
Vps4b	0.099846851160544	0.00777084932309921	0.257073627954646	0.0891087625421172	0.0440457345142846	0.00624782950872749	-0.052928506812153	0.0907438706455767	0.161111354327276	-0.0767356242838773	0.102517779434858	0.00378070263051484	0.0298986624707713	0.0374616137091866	0.141908027267102	-0.0427630897459933	0.0222123102472029	0.00911667644741395	-0.0489467834808137	0.0606008954754505	0.220617961005724	0.0639991235375686	0.0803355441862613	0.0786081376094889	0.180613917658121	0.246819989510380	0.107495217596517	-0.0175800706920047	-0.0166263947031067	0.153448138302568	0.313502679620827	-0.0152380426269847	0.0911687574877748	-0.0209160951493923	0.0988854798802442	0.0803146992774776	0.0349642471505855	0.151267128014932	0.00464538484224354	0.200346588920123	-0.0363051499550474	0.186379634671167	0.257733242560910	-0.00791793278283492	0.265008541747333	0.169136406225607	-0.0725255867559736	0.103738491771630	0.204517591762646
Wdr48	0.156706872287415	0.225588542478461	0.095606875487675	-0.0125030670075822	0.108329588707318	-0.00483473678780967	0.146792007801047	0.124882983265289	0.0486880625236235	0.0917005037455525	0.18535690869003	0.0619875370208812	-0.00460855520403523	0.0656168882557957	0.0574226133351163	-0.0314492534602876	0.218560593841359	-0.0394444647224212	-0.0239282400594982	0.0716899449478759	0.184534381571153	0.126300994691352	0.11016773232816	0.073209909442324	0.0817324608153813	0.0800923881840605	0.0392709793413741	0.0915754556894085	0.138347481825637	0.0846154809240224	0.0324399902882381	0.162812344316092	0.236087759482997	-0.0391381032042632	0.0389236541784319	0.128188247955706	-0.0435174630006316	0.0158824110353069	0.0935433266904688	0.177073166632281	0.00070206625836053	0.21926405908076	0.151568340432607	0.00248540607650619	0.040294589314374	0.0712289374093701	0.0128084209633400	0.144486844544491	0.0215529964592354
Znrf1	0.103272174365632	0.146229374883418	0.00896955126682998	0.0829401762275584	0.120256679542939	0.0422787906667056	0.109110392111663	0.147283801857803	0.05449730611381	0.0753458016663224	0.150044042374796	0.0282782326286721	0.0812241263126207	0.0144723609242248	-0.00147468517717446	0.00892696423301392	0.0682806408638143	0.0393140783867172	0.0172430049209597	0.232301536041049	-0.00432579133902309	0.156983289398792	0.0327985659854532	0.0155258967102358	0.0114383327749922	-0.00325401617264124	0.0263896259572991	0.0378302644093362	0.230084303249273	0.0917184580331412	-0.00648129821222133	0.120892439978747	0.105187001225419	-0.00354829621757683	0.116542746413500	0.133607013863748	-0.0123685957503818	0.00019061080378464	0.0797465355019136	-0.0225477404497209	0.0185080208326573	0.0224322875566938	-0.04322767132278	0.0249210153232289	0.0480650056905559	0.0743358216465302	0.00925968297190812	0.0381797049743096	0.0618400926905283
Znrf2	0.0855227717237785	0.092175491712077	0.204307615311313	0.0565442966553244	0.130027702153358	-0.00673741858662774	0.0677171308127438	0.136420257891114	0.105499066127624	0.0123855821008167	0.0869829667043767	0.0934750474611988	0.0455173188244568	0.0204765061724255	0.162715569063321	-0.0120882553420127	0.152023381084641	0.0102793781345018	-0.0425739104816348	0.0841384624596082	0.265435132889103	0.094955452806517	0.1575483256207	0.0466289127248991	0.149954496637532	0.195175753071335	0.0644664876732593	0.0704031459001044	0.0444181028818039	0.140240417380408	0.193047878104094	0.0544856180419105	0.164781289168373	-0.0220641249032885	0.0648603466780789	0.0971302569670541	0.0215094948155093	0.130759707337965	0.0621511108741755	0.232154155953027	-0.0174851082818677	0.167613863113702	0.233963252902647	-0.0186293817507596	0.188338300563166	0.115948213986250	-0.0488924051176887	0.144865266113653	0.143402692170309
[truncated: 220 more columns]
