# Supplementary material for: Reprogramming of lysosomal gene expression by interleukin-4 and Stat6
Source: BMC Genomics. 2013 Dec 5;14:853. doi: 10.1186/1471-2164-14-853 (PMC3880092; doi:10.1186/1471-2164-14-853)
Supplement: Additional file 7 — On each worksheet Column A lists lysosomal genes for the indicated cluster from Figure 2.Column C lists NCBI GEO accession numbers of Mouse430_2 or HG_U133_Plus2-based gene expression data series that had been selected based on a minimum average coefficient of correlation among the reference genes of 30%. Values in Column G represent average Pearson correlation coefficients calculated between the corresponding transcription factor in Column E and the reference genes from Column A across the data series listed in Column C. Column F indicates whether the gene encodes a DNA-binding protein according to GO annotations (GO:0003677). Transcription factor genes are listed according to correlation values in descending order. [file 1471-2164-14-853-S7.xls]

## Sheet: Lyso Cluster 1 | Mouse
Reference genes		Data Series		Gene Symbol	DNA Binding	Correlation
Aldob		GSE10000		Klf17	DNA_Binding	0.160274
Aqp2		GSE10071		Smyd1	DNA_Binding	0.159629
Atp6v0a4		GSE10118		Grhl2	DNA_Binding	0.154352
Atp6v1b1		GSE10167		Slc26a3		0.1524
Atp6v1c2		GSE10175		Crx	DNA_Binding	0.152362
Atp6v1e2		GSE10193		Sim1	DNA_Binding	0.149781
Cckar		GSE10210		Sebox	DNA_Binding	0.149757
Cd1d2		GSE10216		Tbx19	DNA_Binding	0.149536
Chit1		GSE10230		Hoxc6	DNA_Binding	0.148848
Cpvl		GSE10246		Pax8	DNA_Binding	0.148059
Ctrb1		GSE10262		Casz1	DNA_Binding	0.146814
Ctsj		GSE10285		Hnf4a	DNA_Binding	0.146486
Ctsm		GSE10290		Vsx2	DNA_Binding	0.145873
Ctsr		GSE10343		Thrb	DNA_Binding	0.143378
Cubn		GSE10344		Tlx2	DNA_Binding	0.142237
Dnase1		GSE10478		Sox10	DNA_Binding	0.142085
Dnase2b		GSE10525		Nkx1.2		0.14205
Hyal3		GSE10552		Fev	DNA_Binding	0.141423
Kcne1		GSE10556		Fank1		0.141387
Kcne2		GSE10573		Esrrb	DNA_Binding	0.141289
Lhcgr		GSE10587		Foxn1	DNA_Binding	0.139894
March3		GSE10589		Mesp1	DNA_Binding	0.139706
Mpo		GSE10634		Zfp444		0.139052
Nos1		GSE10644		Ascl3	DNA_Binding	0.138744
Nppa		GSE10733		Foxl2	DNA_Binding	0.136819
Pcsk9		GSE10740		Hand1	DNA_Binding	0.136629
Pla2g4e		GSE10871		Hif3a	DNA_Binding	0.135921
Pla2g4f		GSE10881		Nkx2.3		0.135837
Psapl1		GSE10912		Elf3	DNA_Binding	0.135664
Rnase1		GSE10954		Nr1i2	DNA_Binding	0.135506
Sftpb		GSE10970		Dlx4	DNA_Binding	0.135174
Slc30a2		GSE11018		Neurod2	DNA_Binding	0.135034
Spaca3		GSE11035		Ovol1	DNA_Binding	0.134613
Sult1c2		GSE11044		Gsc2	DNA_Binding	0.13397
Syt7		GSE11050		Foxl1	DNA_Binding	0.133966
Tlr9		GSE11098		Lhx3	DNA_Binding	0.133905
Tmem74		GSE11120		Rbpjl	DNA_Binding	0.133526
Tspan1		GSE11141		Six3	DNA_Binding	0.133162
		GSE11147		Papolb		0.131636
		GSE11148		Hoxa13	DNA_Binding	0.131525
		GSE11149		Sp7	DNA_Binding	0.131297
		GSE11161		Isl2	DNA_Binding	0.130354
		GSE11186		Atoh1	DNA_Binding	0.130243
		GSE11194		Phf19		0.129928
		GSE11201		Trim29		0.129611
		GSE11207		Pou2f3	DNA_Binding	0.129174
		GSE11220		Trp73	DNA_Binding	0.129072
		GSE11221		Prop1	DNA_Binding	0.12904
		GSE11222		Neurog3	DNA_Binding	0.128723
		GSE11224		Lbx1	DNA_Binding	0.127176
		GSE11258		Tcfap2a	DNA_Binding	0.127075
		GSE11261		Mypop	DNA_Binding	0.126959
		GSE11276		Onecut1	DNA_Binding	0.126239
		GSE11287		Pax9	DNA_Binding	0.125724
		GSE11291		Hsf5	DNA_Binding	0.125678
		GSE11333		Myt1l	DNA_Binding	0.125194
		GSE11343		Evx2	DNA_Binding	0.12499
		GSE11358		Khdrbs2		0.124846
		GSE11382		Nhlh1	DNA_Binding	0.124578
		GSE11384		Ankrd33		0.124549
		GSE11386		Gcm2	DNA_Binding	0.124463
		GSE11400		Dlx3	DNA_Binding	0.124453
		GSE11419		Foxh1	DNA_Binding	0.123305
		GSE11420		Hoxb7	DNA_Binding	0.122808
		GSE11434		Ankrd5		0.122782
		GSE11443		Pgbd1		0.122595
		GSE11484		Hsf2bp		0.122586
		GSE11494		Esrrg	DNA_Binding	0.12206
		GSE11496		Mbd3l1	DNA_Binding	0.121929
		GSE11628		Pou3f4	DNA_Binding	0.121758
		GSE11664		Plag1	DNA_Binding	0.12116
		GSE11667		Pdx1	DNA_Binding	0.120641
		GSE11677		Scrt2	DNA_Binding	0.120603
		GSE11679		Hr	DNA_Binding	0.120318
		GSE11680		Klf14	DNA_Binding	0.119915
		GSE11684		Sox3	DNA_Binding	0.118561
		GSE11685		Nkx2.5		0.118418
		GSE11687		Alx4	DNA_Binding	0.118095
		GSE11698		Scrt1	DNA_Binding	0.118071
		GSE11703		Pitx1	DNA_Binding	0.117869
		GSE11766		Tcf21	DNA_Binding	0.117641
		GSE11777		Pax3	DNA_Binding	0.117634
		GSE11804		Pou6f2	DNA_Binding	0.117124
		GSE11805		Tcfap2d	DNA_Binding	0.116971
		GSE11859		Foxe3	DNA_Binding	0.116828
		GSE11870		Sla2		0.116487
		GSE11897		Hnf4g	DNA_Binding	0.116165
		GSE11918		Nr6a1	DNA_Binding	0.115792
		GSE11923		Crtc1		0.115585
		GSE11981		Pgr	DNA_Binding	0.115559
		GSE12049		Msx1	DNA_Binding	0.115467
		GSE12073		Lmx1b	DNA_Binding	0.11509
		GSE12134		Lhx9	DNA_Binding	0.11458
		GSE12333		Zscan10	DNA_Binding	0.114468
		GSE12337		Trp63	DNA_Binding	0.114414
		GSE12388		Pax1	DNA_Binding	0.114403
		GSE12389		Zfp276	DNA_Binding	0.114302
		GSE12413		Vsx1	DNA_Binding	0.114301
		GSE12421		Hoxa11	DNA_Binding	0.114141
		GSE12430		Hoxd13	DNA_Binding	0.114015
		GSE12432		Pax7	DNA_Binding	0.113828
		GSE12454		Cdx2	DNA_Binding	0.1137
		GSE12466		Gata5	DNA_Binding	0.113624
		GSE12507		Zfp398		0.113579
		GSE12518		Tead3	DNA_Binding	0.1135
		GSE12601		Tlx3	DNA_Binding	0.113185
		GSE12609		Gcm1	DNA_Binding	0.113166
		GSE12618		Hoxb1	DNA_Binding	0.113025
		GSE12693		Lhx6	DNA_Binding	0.112916
		GSE12748		Barhl1	DNA_Binding	0.112794
		GSE12769		Barx2	DNA_Binding	0.112716
		GSE12950		Cdx4	DNA_Binding	0.112669
		GSE12982		Neurod1	DNA_Binding	0.112662
		GSE12986		Foxb1	DNA_Binding	0.112616
		GSE12997		Rorb	DNA_Binding	0.112117
		GSE12998		Sox14	DNA_Binding	0.112006
		GSE12999		Sec14l2		0.111636
		GSE13010		Lbx2	DNA_Binding	0.111298
		GSE13061		Rfx2	DNA_Binding	0.111135
		GSE13062		Prdm2		0.111012
		GSE13071		Heyl	DNA_Binding	0.110825
		GSE13093		Ptf1a	DNA_Binding	0.110553
		GSE13104		Myt1	DNA_Binding	0.110449
		GSE13106		Nfatc2	DNA_Binding	0.11042
		GSE13129		Spdef	DNA_Binding	0.110343
		GSE13235		Sim2	DNA_Binding	0.110334
		GSE13259		Nr5a1	DNA_Binding	0.110317
		GSE13333		Msx3	DNA_Binding	0.110102
		GSE13364		Nkx2.6		0.110001
		GSE13379		Lmx1a	DNA_Binding	0.10965
		GSE13385		Dmbx1	DNA_Binding	0.109639
		GSE13387		Tcfap2b	DNA_Binding	0.10946
		GSE13394		Sox5	DNA_Binding	0.109446
		GSE13402		Tal2	DNA_Binding	0.109318
		GSE13409		Foxq1	DNA_Binding	0.108732
		GSE13421		Nfe2l3	DNA_Binding	0.108731
		GSE13443		Trim31		0.108709
		GSE13490		Hist1h1t	DNA_Binding	0.108673
		GSE13493		Klf5	DNA_Binding	0.108563
		GSE13526		Vgll2		0.108499
		GSE13547		Tbx20	DNA_Binding	0.108441
		GSE13553		Ercc8		0.108413
		GSE13563		Asb11		0.108206
		GSE13582		Zscan5b		0.10813
		GSE13583		Arid3a	DNA_Binding	0.107946
		GSE13585		Nr2e1	DNA_Binding	0.107861
		GSE13610		Creb5	DNA_Binding	0.107048
		GSE13667		Gata4	DNA_Binding	0.106528
		GSE13672		Tcfap2c	DNA_Binding	0.106407
		GSE13690		Zfp580	DNA_Binding	0.106322
		GSE13693		Sox15	DNA_Binding	0.106306
		GSE13707		Isx	DNA_Binding	0.106188
		GSE13730		Csdc2	DNA_Binding	0.1061
		GSE13796		Six2	DNA_Binding	0.106085
		GSE13799		Lhx4	DNA_Binding	0.105931
		GSE13805		Myod1	DNA_Binding	0.105616
		GSE13873		Ikzf3	DNA_Binding	0.105542
		GSE13874		Dtx1		0.105464
		GSE13963		Ciita	DNA_Binding	0.105409
		GSE14007		Elf5	DNA_Binding	0.105304
		GSE14012		Mef2b	DNA_Binding	0.105259
		GSE14059		Nfatc4	DNA_Binding	0.1052
		GSE14088		Creb3l3	DNA_Binding	0.105016
		GSE14211		Hes2	DNA_Binding	0.104726
		GSE14242		Nr5a2	DNA_Binding	0.10444
		GSE14243		Irx1	DNA_Binding	0.104369
		GSE14277		Mycs	DNA_Binding	0.10433
		GSE14308		Tbx5	DNA_Binding	0.104082
		GSE14320		Sry	DNA_Binding	0.104056
		GSE1435		Phox2b	DNA_Binding	0.103995
		GSE14406		Nkx2.9		0.103944
		GSE14478		Pou1f1	DNA_Binding	0.103831
		GSE14561		Foxj1	DNA_Binding	0.103782
		GSE14585		Neurog1	DNA_Binding	0.103738
		GSE14672		Arx	DNA_Binding	0.10371
		GSE14678		Hoxc5	DNA_Binding	0.10332
		GSE14686		Foxd2	DNA_Binding	0.10322
		GSE14698		Irx6	DNA_Binding	0.102546
		GSE14710		Lhx5	DNA_Binding	0.102401
		GSE14753		Klf1	DNA_Binding	0.102335
		GSE1479		Olig3	DNA_Binding	0.102329
		GSE14802		Pitx3	DNA_Binding	0.102171
		GSE14843		Foxb2	DNA_Binding	0.102132
		GSE14906		Phox2a	DNA_Binding	0.101984
		GSE14929		Hoxc13	DNA_Binding	0.101882
		GSE15062		Asb15		0.101827
		GSE15069		Pou3f3	DNA_Binding	0.101782
		GSE15078		Tlx1	DNA_Binding	0.101367
		GSE15121		Pax5	DNA_Binding	0.101292
		GSE15129		Foxa3	DNA_Binding	0.100799
		GSE15146		Ppara	DNA_Binding	0.100722
		GSE15161		Hsf4	DNA_Binding	0.100576
		GSE15181		Sohlh1	DNA_Binding	0.100518
		GSE15268		Vgll1		0.100476
		GSE15303		Alx3	DNA_Binding	0.100462
		GSE15324		Prrxl1	DNA_Binding	0.100433
		GSE15379		Tead4	DNA_Binding	0.100419
		GSE15401		Irx4	DNA_Binding	0.100317
		GSE15458		Dbx1	DNA_Binding	0.100189
		GSE15541		Hmx1	DNA_Binding	0.100094
		GSE15580		Foxi1	DNA_Binding	0.100078
		GSE15610		Mesp2	DNA_Binding	0.100028
		GSE15620		Dpf3		0.0999826
		GSE1566		Mnx1	DNA_Binding	0.0998422
		GSE15733		Etv2	DNA_Binding	0.0997457
		GSE15760		Zbtb7b	DNA_Binding	0.0997425
		GSE15768		Otp	DNA_Binding	0.0997423
		GSE15770		Spib	DNA_Binding	0.0992248
		GSE15772		Ovol2	DNA_Binding	0.0992146
		GSE15794		Foxd4	DNA_Binding	0.0991287
		GSE15808		Figla	DNA_Binding	0.0990603
		GSE15894		Per3		0.0990351
		GSE15969		Tbx6	DNA_Binding	0.0988417
		GSE16002		Vav1		0.0988346
		GSE16104		Mamstr		0.0986371
		GSE16114		Hmx2	DNA_Binding	0.0986333
		GSE16150		Pou3f2	DNA_Binding	0.0986301
		GSE16210		Hoxa3	DNA_Binding	0.0985846
		GSE16266		Bhlhe41	DNA_Binding	0.0984781
		GSE16364		Pou2f2	DNA_Binding	0.0984093
		GSE16377		Zscan20	DNA_Binding	0.0983914
		GSE16380		Hoxa10	DNA_Binding	0.0983861
		GSE16387		Dmrtc2	DNA_Binding	0.0982736
		GSE16438		Gsx1	DNA_Binding	0.098158
		GSE16516		Rfxank	DNA_Binding	0.0980349
		GSE16555		Irx2	DNA_Binding	0.0980131
		GSE16655		Dlx6	DNA_Binding	0.0980054
		GSE16676		Pou4f1	DNA_Binding	0.0980032
		GSE16684		Hnf1a	DNA_Binding	0.0979621
		GSE16777		Twist2	DNA_Binding	0.0978352
		GSE16790		Atf7	DNA_Binding	0.0977209
		GSE16841		Zfp595		0.097651
		GSE16853		Zic5	DNA_Binding	0.0975407
		GSE16925		Hesx1	DNA_Binding	0.097488
		GSE17102		Asb9		0.097484
		GSE17158		Nr2e3	DNA_Binding	0.0974084
		GSE17160		Hsfy2	DNA_Binding	0.0972458
		GSE17184		Pth		0.0972066
		GSE17263		Nr1h3	DNA_Binding	0.0970843
		GSE17266		Ybx1	DNA_Binding	0.0970423
		GSE17297		Foxn4	DNA_Binding	0.0970096
		GSE17316		Foxf1a	DNA_Binding	0.0969913
		GSE17322		Dlx5	DNA_Binding	0.0968754
		GSE17383		Rgs14		0.0966256
		GSE17462		Ehf	DNA_Binding	0.096614
		GSE17473		Gata1	DNA_Binding	0.0965841
		GSE17497		Foxp3	DNA_Binding	0.0965815
		GSE17542		Vax2	DNA_Binding	0.0965683
		GSE17553		Mtf1	DNA_Binding	0.0965638
		GSE17597		Prdm16	DNA_Binding	0.0964902
		GSE17617		Cbx8		0.0964373
		GSE17647		Fhl5		0.0962937
		GSE17649		Hnf1b	DNA_Binding	0.0962328
		GSE17794		Esr2	DNA_Binding	0.0961873
		GSE17796		Dmrtb1	DNA_Binding	0.0961393
		GSE17797		Nkx2.4		0.0960529
		GSE17825		Gsx2	DNA_Binding	0.0959254
		GSE17869		Smad9		0.0956679
		GSE17880		Hmx3	DNA_Binding	0.095661
		GSE17886		Lmo3		0.0956297
		GSE17925		Ascl2	DNA_Binding	0.0955649
		GSE18010		Barx1	DNA_Binding	0.095385
		GSE1806		Tbx22	DNA_Binding	0.095306
		GSE18064		Hand2	DNA_Binding	0.0948536
		GSE18115		Sertad3		0.0947771
		GSE18119		Sall3	DNA_Binding	0.0947543
		GSE18135		Cdx1	DNA_Binding	0.0945856
		GSE18216		Nkd2		0.0945823
		GSE18224		Gtf2a1l	DNA_Binding	0.0945757
		GSE18281		Csrnp3	DNA_Binding	0.0944087
		GSE18293		Snai3	DNA_Binding	0.0941578
		GSE18308		Spz1	DNA_Binding	0.0939741
		GSE18348		Mixl1	DNA_Binding	0.0937742
		GSE18383		Cbfa2t3		0.0936454
		GSE18587		Npas3	DNA_Binding	0.093547
		GSE18647		Dmrt3	DNA_Binding	0.0934835
		GSE18648		Hoxb4	DNA_Binding	0.0934329
		GSE18649		Egr4	DNA_Binding	0.0933344
		GSE1871		Pax6	DNA_Binding	0.0932492
		GSE18742		Ikzf4	DNA_Binding	0.0931936
		GSE18771		Calcoco1	DNA_Binding	0.0931527
		GSE18800		Hoxc9	DNA_Binding	0.0930213
		GSE18801		Gmeb1	DNA_Binding	0.09297
		GSE18858		Insm2	DNA_Binding	0.0929172
		GSE18863		Asb10		0.092904
		GSE18891		Kcnh8		0.0928452
		GSE18991		Ankrd22		0.0928042
		GSE18992		Nrl	DNA_Binding	0.0927754
		GSE19002		Gbx1	DNA_Binding	0.0926571
		GSE19076		Esx1	DNA_Binding	0.0925705
		GSE19079		Onecut2	DNA_Binding	0.0925604
		GSE19176		Asb12		0.0924747
		GSE19181		Nkx2.1		0.0923992
		GSE19198		Utf1		0.0923212
		GSE19272		Sox30	DNA_Binding	0.0922432
		GSE19286		Cdkn2a	DNA_Binding	0.0920822
		GSE19299		Prox1	DNA_Binding	0.0918053
		GSE19369		Ascl1	DNA_Binding	0.0915902
		GSE19401		Evx1	DNA_Binding	0.0914398
		GSE19402		Sall4	DNA_Binding	0.0913636
		GSE19436		Tox2	DNA_Binding	0.0912258
		GSE19474		Pitx2	DNA_Binding	0.0912017
		GSE19528		Rad51l1	DNA_Binding	0.0911421
		GSE19601		Tcf15	DNA_Binding	0.091129
		GSE19657		Kcnip3	DNA_Binding	0.0910798
		GSE19675		Trim15		0.0908878
		GSE19684		Npas1	DNA_Binding	0.090752
		GSE19687		Gata2	DNA_Binding	0.0907057
		GSE19693		Zfp646		0.0906491
		GSE19732		Sox1	DNA_Binding	0.0905492
		GSE19753		Elf4	DNA_Binding	0.0904942
		GSE19796		Nr1h4	DNA_Binding	0.0904621
		GSE19825		St18	DNA_Binding	0.0904476
		GSE1986		Zbtb5	DNA_Binding	0.0904152
		GSE19875		Faim3		0.0903699
		GSE19954		Nr1i3	DNA_Binding	0.0900616
		GSE19979		Uncx	DNA_Binding	0.090059
		GSE1999		Sox21	DNA_Binding	0.0900133
		GSE20177		Ighmbp2	DNA_Binding	0.0899127
		GSE2019		Eya3		0.0898593
		GSE20235		Nkx6.3		0.089834
		GSE20325		Hdac11		0.0898273
		GSE20335		Foxa2	DNA_Binding	0.0897059
		GSE20391		Nr0b2	DNA_Binding	0.0895194
		GSE20398		Elavl2		0.089514
		GSE20411		Myf6	DNA_Binding	0.0894953
		GSE20465		Zfp27		0.0894172
		GSE20466		Irx5	DNA_Binding	0.0893928
		GSE20500		Ercc2	DNA_Binding	0.0893055
		GSE20562		Emx1	DNA_Binding	0.0889548
		GSE20645		Foxd3	DNA_Binding	0.0885693
		GSE20726		Klf3	DNA_Binding	0.0885181
		GSE20727		Asb6		0.0884077
		GSE20841		Chd5	DNA_Binding	0.0883851
		GSE21033		Zfp42	DNA_Binding	0.0883695
		GSE21137		Grhl3	DNA_Binding	0.0883601
		GSE21143		Hes7	DNA_Binding	0.0883423
		GSE21154		Ankra2		0.0883143
		GSE21156		Pou4f3	DNA_Binding	0.0882841
		GSE21189		Insm1	DNA_Binding	0.0882833
		GSE21224		Pax4	DNA_Binding	0.0881401
		GSE21272		Zfp78		0.0880965
		GSE21278		Onecut3	DNA_Binding	0.0880206
		GSE21368		Ifi204	DNA_Binding	0.0878917
		GSE21379		Zbtb17	DNA_Binding	0.0878341
		GSE21380		Hoxd12	DNA_Binding	0.0878029
		GSE21381		Hlf	DNA_Binding	0.0877339
		GSE21393		Zfp473	DNA_Binding	0.087716
		GSE21444		Foxp4	DNA_Binding	0.087634
		GSE21447		Snai1	DNA_Binding	0.0875926
		GSE21525		Jrk	DNA_Binding	0.0875238
		GSE21583		Tcfap2e	DNA_Binding	0.0875159
		GSE21606		Foxp2	DNA_Binding	0.0874231
		GSE2161		Vdr	DNA_Binding	0.0874203
		GSE21687		Tmem229a		0.0872655
		GSE21711		Aire	DNA_Binding	0.0872578
		GSE21716		Hmgb4	DNA_Binding	0.0870817
		GSE21836		Irf4	DNA_Binding	0.086964
		GSE21841		Zfp628	DNA_Binding	0.0869013
		GSE21900		Pygo1		0.086772
		GSE21902		Spo11	DNA_Binding	0.0867417
		GSE21905		Ebf2	DNA_Binding	0.0867378
		GSE21944		Zglp1	DNA_Binding	0.0867079
		GSE2197		Zfp446		0.0867038
		GSE22005		Zfp128		0.0866047
		GSE22006		Pou4f2	DNA_Binding	0.0865423
		GSE22007		Zfp334		0.0864978
		GSE22046		Zfp354b	DNA_Binding	0.0864519
		GSE2205		Zkscan16		0.0863494
		GSE22086		Ar	DNA_Binding	0.086348
		GSE22125		Ankrd1	DNA_Binding	0.0863435
		GSE22150		Hoxb9	DNA_Binding	0.0863204
		GSE22180		Sp8	DNA_Binding	0.0862137
		GSE2229		Sox7	DNA_Binding	0.0861646
		GSE22307		Pcgf2	DNA_Binding	0.0861315
		GSE22313		Runx1	DNA_Binding	0.0860965
		GSE22317		C030039L03Rik		0.0860854
		GSE22418		Nobox	DNA_Binding	0.0860534
		GSE2250		Zfp296		0.0858113
		GSE22778		Eomes	DNA_Binding	0.0857196
		GSE22824		Hoxa7	DNA_Binding	0.0854839
		GSE22841		Myog	DNA_Binding	0.085457
		GSE22925		Jmy		0.0854523
		GSE22927		Tcfeb	DNA_Binding	0.0853783
		GSE22935		Neurod4	DNA_Binding	0.0852129
		GSE22985		T	DNA_Binding	0.0850178
		GSE23002		Gli1	DNA_Binding	0.0849408
		GSE23009		En2	DNA_Binding	0.084863
		GSE23016		Arntl2	DNA_Binding	0.0847805
		GSE23114		Eya4		0.0846252
		GSE23119		Zic2	DNA_Binding	0.0845963
		GSE23182		Nkx6.2		0.0845907
		GSE23200		Esrra	DNA_Binding	0.0845376
		GSE23396		Hivep3	DNA_Binding	0.0844546
		GSE23408		Dmrt1	DNA_Binding	0.0843511
		GSE23437		Hoxd1	DNA_Binding	0.0842486
		GSE23505		Zfp619		0.0839852
		GSE23556		Ankrd2		0.0839346
		GSE2372		Satb2	DNA_Binding	0.083899
		GSE23725		Ebf4	DNA_Binding	0.0838876
		GSE23738		Hoxa9	DNA_Binding	0.0837316
		GSE23780		Myocd		0.0837303
		GSE23782		Zfp248		0.0836117
		GSE23845		Npas2	DNA_Binding	0.0834707
		GSE23972		En1	DNA_Binding	0.0833366
		GSE24078		Tbx4	DNA_Binding	0.0832421
		GSE24207		Lhx1	DNA_Binding	0.0832406
		GSE24291		Tbx15	DNA_Binding	0.0830867
		GSE24437		Zic3	DNA_Binding	0.0829759
		GSE24465		Nkx3.1		0.0827477
		GSE24628		Med26	DNA_Binding	0.0827335
		GSE24695		Arnt2	DNA_Binding	0.0827263
		GSE24705		Notch3		0.0825911
		GSE24726		Hist1h2bp	DNA_Binding	0.0825797
		GSE24785		Rarg	DNA_Binding	0.0825592
		GSE24789		Etv4	DNA_Binding	0.0823528
		GSE24873		Hoxd3	DNA_Binding	0.0823099
		GSE24886		Sfpi1	DNA_Binding	0.0822683
		GSE24928		Dach1	DNA_Binding	0.0822385
		GSE25088		Rfx4	DNA_Binding	0.0820528
		GSE25123		Six4	DNA_Binding	0.0819132
		GSE25140		Hoxd11	DNA_Binding	0.0818227
		GSE25178		Nkx3.2		0.0817758
		GSE25179		Vax1	DNA_Binding	0.0816357
		GSE25257		Phf7		0.0815544
		GSE2527		Dlx2	DNA_Binding	0.0815372
		GSE25295		Nkx2.2		0.0814846
		GSE25765		Meis3	DNA_Binding	0.0812731
		GSE25766		Apbb1		0.0811927
		GSE25767		Ankrd45		0.0811591
		GSE25768		Ppargc1a	DNA_Binding	0.081153
		GSE25828		Fosl1	DNA_Binding	0.0810978
		GSE25908		Sox6	DNA_Binding	0.0810564
		GSE25911		Pou3f1	DNA_Binding	0.0809207
		GSE2592		Polr3h	DNA_Binding	0.0808628
		GSE26023		Mycl1	DNA_Binding	0.0807388
		GSE26076		Zbtb32	DNA_Binding	0.0807281
		GSE26229		Sox11	DNA_Binding	0.0806876
		GSE26355		Zfp142		0.0805143
		GSE26390		Mafk	DNA_Binding	0.0804954
		GSE26396		Zfp169		0.0804468
		GSE26446		Gata6	DNA_Binding	0.0804374
		GSE26496		Xrcc3	DNA_Binding	0.0804319
		GSE26538		Zfp558		0.0803988
		GSE26616		Hoxb3	DNA_Binding	0.0800769
		GSE26669		Gsc	DNA_Binding	0.0800245
		GSE26695		Dach2	DNA_Binding	0.0798327
		GSE26697		Csrp3		0.0798141
		GSE26771		Nkx6.1		0.0797954
		GSE27261		Hoxb6	DNA_Binding	0.0796703
		GSE27378		Ankrd7		0.0796623
		GSE27429		Phf1		0.0793417
		GSE27546		Rax	DNA_Binding	0.0793382
		GSE27568		Dpf1		0.0791749
		GSE27655		Zswim4		0.0791626
		GSE27786		Zfp786	DNA_Binding	0.0790538
		GSE27787		Hoxa2	DNA_Binding	0.078995
		GSE27816		Sall1	DNA_Binding	0.078951
		GSE27833		Hoxb2	DNA_Binding	0.0787894
		GSE27975		Batf2	DNA_Binding	0.0787189
		GSE28025		Cux2	DNA_Binding	0.0786252
		GSE28031		Zbtb24	DNA_Binding	0.0785365
		GSE28237		Foxs1	DNA_Binding	0.0782626
		GSE28277		Zbtb16	DNA_Binding	0.0782478
		GSE28389		Sox12	DNA_Binding	0.0782444
		GSE28391		Zscan22		0.0781796
		GSE28559		Zdhhc15		0.0781291
		GSE28687		Prdm14	DNA_Binding	0.0778638
		GSE2869		Tbx3	DNA_Binding	0.0778115
		GSE28887		Msx2	DNA_Binding	0.0777963
		GSE28895		Zfp111		0.0775893
		GSE2917		Alx1	DNA_Binding	0.077363
		GSE2924		Ezh1	DNA_Binding	0.0773466
		GSE29572		Dnmt3l		0.0773069
		GSE29759		Htt		0.0772973
		GSE29766		Tox	DNA_Binding	0.0772094
		GSE29848		Ptger3		0.0770682
		GSE29962		Zfp592	DNA_Binding	0.0770533
		GSE29975		Prdm9		0.0770275
		GSE29995		Ebf3	DNA_Binding	0.0770007
		GSE30056		Zfp287	DNA_Binding	0.0769183
		GSE3067		Gfi1b	DNA_Binding	0.0766481
		GSE30701		Nap1l2		0.0766028
		GSE30767		Sufu		0.0763362
		GSE30852		Pknox2	DNA_Binding	0.0760908
		GSE30861		Irf7	DNA_Binding	0.0758695
		GSE31082		E2f4	DNA_Binding	0.0756885
		GSE31199		Ldb2		0.0756386
		GSE31359		Mef2d	DNA_Binding	0.0755919
		GSE3150		Creb3l4	DNA_Binding	0.0755552
		GSE31702		Zfp358		0.0754574
		GSE3181		Sox17	DNA_Binding	0.0754025
		GSE3196		Zfp213		0.0753957
		GSE31972		Prdm6		0.0753049
		GSE32102		Carf		0.0752719
		GSE32199		Zkscan14	DNA_Binding	0.0752624
		GSE3249		Lyl1	DNA_Binding	0.0750631
		GSE3253		Fbxl19	DNA_Binding	0.0749368
		GSE3293		Hoxc10	DNA_Binding	0.0748618
		GSE3296		Rorc	DNA_Binding	0.0748549
		GSE32966		Zfp239	DNA_Binding	0.0748233
		GSE3318		Zhx2	DNA_Binding	0.0747435
		GSE33761		Hic2	DNA_Binding	0.0746501
		GSE3414		Zfp64	DNA_Binding	0.0746247
		GSE34189		Zfp689	DNA_Binding	0.07447
		GSE34206		Zkscan5	DNA_Binding	0.0743594
		GSE34208		Zhx3	DNA_Binding	0.0743544
		GSE3440		Olig1	DNA_Binding	0.0742608
		GSE34423		Rxra	DNA_Binding	0.0741722
		GSE3501		Zic1	DNA_Binding	0.0740705
		GSE3530		Brdt		0.0740177
		GSE3595		Lef1	DNA_Binding	0.0739269
		GSE3621		Foxf2	DNA_Binding	0.0738972
		GSE3822		Scml2	DNA_Binding	0.0738634
		GSE3837		Tbx1	DNA_Binding	0.0737753
		GSE3843		Isl1	DNA_Binding	0.0737699
		GSE3962		Pou2af1	DNA_Binding	0.0736921
		GSE4002		Prrx1	DNA_Binding	0.073687
		GSE4034		Nr4a2	DNA_Binding	0.0736783
		GSE4035		Zfp523	DNA_Binding	0.0735899
		GSE4040		Pbx4	DNA_Binding	0.0735607
		GSE4041		Usf2	DNA_Binding	0.0735183
		GSE4043		Znf512b	DNA_Binding	0.0735005
		GSE4098		Cited4		0.073326
		GSE4193		Zfp454		0.0732521
		GSE4253		Prdm1	DNA_Binding	0.0731649
		GSE4288		Neurog2	DNA_Binding	0.0729709
		GSE4308		Irx3	DNA_Binding	0.072927
		GSE4309		Hoxd8	DNA_Binding	0.0728325
		GSE4323		Hoxb13	DNA_Binding	0.0728307
		GSE4411		Hmbox1	DNA_Binding	0.0727243
		GSE4420		Lin28	DNA_Binding	0.0727123
		GSE4481		Nfatc1	DNA_Binding	0.0727059
		GSE4518		Zfp14	DNA_Binding	0.072689
		GSE4523		Runx1t1	DNA_Binding	0.0724913
		GSE4535		Bcl11b	DNA_Binding	0.0724776
		GSE4627		Hmga2	DNA_Binding	0.0723493
		GSE4656		Runx2	DNA_Binding	0.0723125
		GSE4658		Creb3l1	DNA_Binding	0.0722641
		GSE4694		Barhl2	DNA_Binding	0.0722272
		GSE4695		Hdac7		0.0720513
		GSE4696		Tef	DNA_Binding	0.0719531
		GSE4712		Zfp13	DNA_Binding	0.0717574
		GSE4718		Six6	DNA_Binding	0.0717001
		GSE4734		Hopx	DNA_Binding	0.0716742
		GSE4739		Elk1	DNA_Binding	0.0716259
		GSE4749		Cbx7		0.0714877
		GSE4752		Zscan2	DNA_Binding	0.0714313
		GSE4756		Spic	DNA_Binding	0.0713323
		GSE4758		Mlxipl	DNA_Binding	0.0713151
		GSE4768		Nanog	DNA_Binding	0.0712457
		GSE4774		Pou5f1	DNA_Binding	0.0712452
		GSE4786		Hoxd4	DNA_Binding	0.0711234
		GSE4799		Sox8	DNA_Binding	0.071123
		GSE4816		Foxm1	DNA_Binding	0.0710506
		GSE4818		Tbr1	DNA_Binding	0.0708191
		GSE4866		Runx3	DNA_Binding	0.0706944
		GSE4927		Ankzf1		0.0706366
		GSE4936		Zfp202		0.0706022
		GSE5011		Tsc22d4		0.0705776
		GSE5035		Tcfl5	DNA_Binding	0.0704829
		GSE5037		Hoxc8	DNA_Binding	0.0700852
		GSE5038		Neurod6	DNA_Binding	0.0699804
		GSE5119		Mybl2	DNA_Binding	0.0698707
		GSE5124		Glis2	DNA_Binding	0.0697668
		GSE5140		Rxrg	DNA_Binding	0.0697065
		GSE5202		Mllt6		0.0696925
		GSE5232		Meox2	DNA_Binding	0.0696525
		GSE5236		Nr0b1	DNA_Binding	0.0694247
		GSE5241		Dot1l	DNA_Binding	0.0694144
		GSE5296		Irf5	DNA_Binding	0.0692693
		GSE5298		Sox13	DNA_Binding	0.069252
		GSE5309		Foxd1	DNA_Binding	0.0692474
		GSE5313		Msc	DNA_Binding	0.0691856
		GSE5333		Zbtb38		0.0691423
		GSE5334		Shox2	DNA_Binding	0.0690933
		GSE5371		Esr1	DNA_Binding	0.06896
		GSE5424		Meox1	DNA_Binding	0.0685569
		GSE5425		Zbtb10	DNA_Binding	0.0685121
		GSE5447		Gbx2	DNA_Binding	0.0685063
		GSE5497		Bnc1	DNA_Binding	0.0684863
		GSE5555		Zfp563		0.0684666
		GSE5562		Nhlh2	DNA_Binding	0.0684554
		GSE5582		Hinfp	DNA_Binding	0.0683456
		GSE5587		Erf	DNA_Binding	0.0681317
		GSE5657		Zbtb3	DNA_Binding	0.0679472
		GSE5671		Meis1	DNA_Binding	0.0678718
		GSE5786		Rel	DNA_Binding	0.0678429
		GSE5800		Gli3	DNA_Binding	0.0677893
		GSE5817		Zfp712		0.0675992
		GSE5841		Spen	DNA_Binding	0.0675982
		GSE5861		Nr4a3	DNA_Binding	0.0675747
		GSE5870		Myf5	DNA_Binding	0.0675619
		GSE5921		Otx2	DNA_Binding	0.0673274
		GSE5976		Mzf1	DNA_Binding	0.0670202
		GSE6030		Hist3h2ba		0.0669484
		GSE6055		Sirt5		0.0669426
		GSE6065		Bcl6b	DNA_Binding	0.0666457
		GSE6084		Zbtb7a	DNA_Binding	0.0665952
		GSE6085		Mafb	DNA_Binding	0.066471
		GSE6134		Fosb	DNA_Binding	0.0664302
		GSE6196		Cux1	DNA_Binding	0.0663008
		GSE6210		Zfp385a		0.0662006
		GSE6223		Wnt5a	DNA_Binding	0.0661368
		GSE6259		Ankrd6		0.0660177
		GSE6275		Egr3	DNA_Binding	0.0659776
		GSE6290		Zfp46	DNA_Binding	0.0659689
		GSE6291		Zfp583	DNA_Binding	0.0658384
		GSE6397		Notch4		0.0658353
		GSE6398		Pou5f2	DNA_Binding	0.0657636
		GSE6399		Zfp112	DNA_Binding	0.0656979
		GSE6466		Glis1	DNA_Binding	0.0655523
		GSE6482		Prdm10	DNA_Binding	0.0655393
		GSE6485		Dmrt2		0.0654515
		GSE6487		Ssbp4	DNA_Binding	0.0652489
		GSE6514		Mybl1	DNA_Binding	0.0651562
		GSE6526		Lmo1		0.0651496
		GSE6540		Klf11	DNA_Binding	0.0651236
		GSE6589		Ptrf		0.0650855
		GSE6591		Foxc1	DNA_Binding	0.0649164
		GSE6623		Dlx1	DNA_Binding	0.0646436
		GSE6674		Tal1	DNA_Binding	0.0644548
		GSE6675		Hoxb5	DNA_Binding	0.0642729
		GSE6676		Ecd		0.0642584
		GSE6678		Zfp57	DNA_Binding	0.064229
		GSE6686		Pou6f1	DNA_Binding	0.0641902
		GSE6689		Six1	DNA_Binding	0.0641507
		GSE6765		Usf1	DNA_Binding	0.0640943
		GSE6785		Eif2ak2		0.063826
		GSE6789		Nr3c2	DNA_Binding	0.0638009
		GSE6833		Nr1d1	DNA_Binding	0.0636917
		GSE6837		Thra	DNA_Binding	0.0634826
		GSE6846		Stat5a	DNA_Binding	0.063441
		GSE6850		Rreb1	DNA_Binding	0.0634356
		GSE6867		Zdhhc9		0.0632131
		GSE6881		Sox9	DNA_Binding	0.0631228
		GSE6882		Hdac10		0.0629227
		GSE6903		Foxj2	DNA_Binding	0.0626406
		GSE6916		Trib3		0.0625799
		GSE6933		Shprh	DNA_Binding	0.0625722
		GSE6980		Zfp335		0.0625334
		GSE6998		Htatip2		0.0625077
		GSE7069		Tbx21	DNA_Binding	0.0623587
		GSE7141		Irf6	DNA_Binding	0.0623277
		GSE7196		Zfp28	DNA_Binding	0.062309
		GSE7219		Ebf1	DNA_Binding	0.0620772
		GSE7257		Hoxa1	DNA_Binding	0.0619382
		GSE7258		Mecom	DNA_Binding	0.0618223
		GSE7269		Pbx1	DNA_Binding	0.0617811
		GSE7275		Mycn	DNA_Binding	0.0616295
		GSE7310		Ankrd54		0.0616125
		GSE7348		Cic	DNA_Binding	0.0615955
		GSE7357		Bcl11a		0.06158
		GSE7381		Ankrd42		0.0615448
		GSE7404		Nfkbib		0.0613998
		GSE7475		Sfmbt1		0.0613412
		GSE7487		Hoxa5	DNA_Binding	0.0612854
		GSE7503		Zfp319	DNA_Binding	0.0612132
		GSE7528		Rfx1	DNA_Binding	0.0611907
		GSE7598		Six5	DNA_Binding	0.0611424
		GSE7657		Nfrkb	DNA_Binding	0.0610766
		GSE7674		Hes1	DNA_Binding	0.0610658
		GSE7676		Mxd3	DNA_Binding	0.0610162
		GSE7683		Nfe2	DNA_Binding	0.0610154
		GSE7685		Zfp235		0.0608874
		GSE7688		Foxg1	DNA_Binding	0.0608745
		GSE7694		Rcor2	DNA_Binding	0.0608577
		GSE7699		Gtf3c1	DNA_Binding	0.0608368
		GSE7705		Lhx8	DNA_Binding	0.0607319
		GSE7759		Tcfcp2	DNA_Binding	0.0605897
		GSE7764		Zfpl1	DNA_Binding	0.0603863
		GSE7775		Hoxd9	DNA_Binding	0.0602272
		GSE7781		Zfpm2	DNA_Binding	0.0602122
		GSE7784		Krba1		0.0601326
		GSE7798		Elk4	DNA_Binding	0.060027
		GSE7810		Klf15	DNA_Binding	0.059996
		GSE7823		Hoxd10	DNA_Binding	0.0599793
		GSE7838		Zfp286		0.0599206
		GSE7863		Tcfcp2l1	DNA_Binding	0.0598862
		GSE7875		Pias4	DNA_Binding	0.0597701
		GSE7897		Foxo1	DNA_Binding	0.0595629
		GSE7948		Zkscan4		0.0595545
		GSE7957		Wt1	DNA_Binding	0.0591994
		GSE8000		Helz		0.0591374
		GSE8024		Dedd2	DNA_Binding	0.0590981
		GSE8034		Rarb	DNA_Binding	0.0590237
		GSE8039		Otx1	DNA_Binding	0.0589911
		GSE8150		Ppargc1b		0.058931
		GSE8156		Hdac4	DNA_Binding	0.0588184
		GSE8162		Jund	DNA_Binding	0.0587657
		GSE8199		Polr3d	DNA_Binding	0.0587589
		GSE8249		Pir		0.0586421
		GSE8295		Ikzf2	DNA_Binding	0.0585464
		GSE8302		Solh		0.0585018
		GSE8307		Zfp553	DNA_Binding	0.058093
		GSE8312		Foxa1	DNA_Binding	0.0580583
		GSE8313		Asb1		0.0580177
		GSE8322		Taf6l	DNA_Binding	0.0579424
		GSE8357		Pias3		0.0577968
		GSE8367		Fbxo7		0.0577878
		GSE8431		Tcf7	DNA_Binding	0.0577699
		GSE8503		Irf3	DNA_Binding	0.0577635
		GSE8512		Znfx1		0.0576841
		GSE8513		Irf2bp1		0.0574027
		GSE8555		Tgif2	DNA_Binding	0.0573931
		GSE8564		Tcea3	DNA_Binding	0.0572396
		GSE8660		Zfp524	DNA_Binding	0.0569242
		GSE8678		Eya2		0.0569206
		GSE8681		Sox18	DNA_Binding	0.0569055
		GSE8682		Gas7		0.0568717
		GSE8683		Phf8		0.0568125
		GSE8684		Stat2	DNA_Binding	0.0567798
		GSE8690		Hoxa4	DNA_Binding	0.056532
		GSE8788		Zfp768	DNA_Binding	0.0564816
		GSE8790		Smad6		0.0563779
		GSE8836		Taf4b	DNA_Binding	0.0560505
		GSE8863		Zscan18		0.056036
		GSE8949		Rora	DNA_Binding	0.0560075
		GSE8960		Pou2f1	DNA_Binding	0.0557855
		GSE8966		Cited1	DNA_Binding	0.0556989
		GSE8969		Olig2	DNA_Binding	0.0556919
		GSE9010		Zscan12	DNA_Binding	0.0556009
		GSE9012		Xab2		0.055591
		GSE9013		Myst2		0.0555193
		GSE9018		H1fx	DNA_Binding	0.0555014
		GSE9037		Foxo3	DNA_Binding	0.055463
		GSE9043		Zfp37	DNA_Binding	0.0554057
		GSE9044		Zfhx3	DNA_Binding	0.0553965
		GSE9061		Mnt	DNA_Binding	0.0553883
		GSE9083		Prrx2	DNA_Binding	0.0553336
		GSE9123		Batf	DNA_Binding	0.0551759
		GSE9124		Nfat5	DNA_Binding	0.0549973
		GSE9130		Hmg20a	DNA_Binding	0.0549446
		GSE9131		Hira		0.0549087
		GSE9132		Erg	DNA_Binding	0.0547868
		GSE9146		Tshz2	DNA_Binding	0.0546464
		GSE9198		Sirt4		0.0544869
		GSE9249		Hey2	DNA_Binding	0.0543446
		GSE9287		Grhl1	DNA_Binding	0.0542205
		GSE9294		Zbtb2	DNA_Binding	0.0542152
		GSE9312		Mitf	DNA_Binding	0.0538491
		GSE9316		Zfp282		0.0537707
		GSE9338		Per1		0.0535986
		GSE9355		Per2		0.0535248
		GSE9400		Mxd1	DNA_Binding	0.0535137
		GSE9424		Irf8	DNA_Binding	0.0534297
		GSE9460		Arid5b	DNA_Binding	0.0533719
		GSE9509		Nr2c1	DNA_Binding	0.0533671
		GSE9545		Nrf1	DNA_Binding	0.0531359
		GSE9629		Bard1		0.0531343
		GSE9652		Nr2f2	DNA_Binding	0.0530986
		GSE9717		Thap7	DNA_Binding	0.0530843
		GSE9725		Zxdc		0.0530724
		GSE9760		Chd8	DNA_Binding	0.0530353
		GSE9763		Hey1	DNA_Binding	0.0529713
		GSE9786		Hsf2	DNA_Binding	0.0527465
		GSE9808		Tcf20	DNA_Binding	0.0525572
		GSE9809		Cnot3		0.0525193
		GSE9810		Scmh1	DNA_Binding	0.0524639
		GSE9811		Snai2	DNA_Binding	0.0520966
		GSE9812		Zfp661	DNA_Binding	0.0520763
		GSE9892		Nr4a1	DNA_Binding	0.0520299
		GSE9913		Tcfec	DNA_Binding	0.0519864
		GSE9954		Crem	DNA_Binding	0.0519319
		GSE9978		Irf1	DNA_Binding	0.0518832
				Tulp3		0.0518498
				Zfp219	DNA_Binding	0.0518012
				Rfx3	DNA_Binding	0.0517054
				Tcfap4	DNA_Binding	0.0515569
				Polr3f	DNA_Binding	0.0514949
				Asb4		0.0514028
				Dennd4a	DNA_Binding	0.0513072
				Lhx2	DNA_Binding	0.0512779
				Cir1		0.0512744
				Kdm5b	DNA_Binding	0.0512692
				Habp4		0.0512449
				Lass4	DNA_Binding	0.0511159
				Ecsit		0.0510924
				Foxk1	DNA_Binding	0.0510092
				Foxo4	DNA_Binding	0.0509221
				Hic1	DNA_Binding	0.050839
				Fhl2		0.0505851
				Aebp1	DNA_Binding	0.0505513
				Zfp764		0.0503549
				Nfia	DNA_Binding	0.0503497
				Zfp606		0.050306
				Gfi1	DNA_Binding	0.050137
				Arntl	DNA_Binding	0.0501349
				Hoxc4	DNA_Binding	0.0501265
				Ascc2		0.0499046
				Gm98	DNA_Binding	0.0499022
				Tbx2	DNA_Binding	0.0496886
				AW146020	DNA_Binding	0.0496845
				Tcf7l2	DNA_Binding	0.0493286
				Zfp30	DNA_Binding	0.0493251
				Havcr2		0.0492796
				Brca2	DNA_Binding	0.0492547
				Btg2		0.0491952
				Zfp182	DNA_Binding	0.0491434
				Taf6	DNA_Binding	0.0491419
				Cbfa2t2		0.0489649
				Zfp593	DNA_Binding	0.0487178
				Phf15		0.0486558
				Med15		0.048593
				Csrnp1	DNA_Binding	0.0485314
				Ppard	DNA_Binding	0.0484978
				Smarcc2	DNA_Binding	0.0481842
				Etv1	DNA_Binding	0.0481573
				Batf3	DNA_Binding	0.0481238
				Zfp324		0.0479685
				Tcfe3	DNA_Binding	0.0478947
				Foxc2	DNA_Binding	0.0477742
				Med16		0.0477631
				Foxk2	DNA_Binding	0.0475489
				Zfp462		0.0475259
				Zfp41	DNA_Binding	0.0475098
				Nfic	DNA_Binding	0.0474323
				Rai1		0.0474168
				Ascc3		0.0473577
				Zkscan1	DNA_Binding	0.0472987
				Cebpa	DNA_Binding	0.0472525
				E2f2	DNA_Binding	0.0472464
				Irf9	DNA_Binding	0.0472359
				Supt3h	DNA_Binding	0.0470913
				Aff1		0.0470292
				Phf13		0.0469974
				Scand1		0.0467199
				Hdac5		0.046709
				Hist1h1e	DNA_Binding	0.046548
				Phf21b		0.046531
				Rara	DNA_Binding	0.0463709
				Gata3	DNA_Binding	0.0463631
				Etv3	DNA_Binding	0.0462503
				Gtf2h3		0.0462225
				Btbd11	DNA_Binding	0.0461559
				Notch1	DNA_Binding	0.0461452
				Emx2	DNA_Binding	0.0461299
				Sall2	DNA_Binding	0.0461059
				Tbx18	DNA_Binding	0.0460894
				Zfp113		0.0459451
				Mcm9	DNA_Binding	0.045796
				Pcbd1		0.0457882
				Gli2	DNA_Binding	0.0456738
				Maz	DNA_Binding	0.0456593
				Prdm5	DNA_Binding	0.0456558
				X2810021B07Rik		0.0455844
				Supt7l		0.0455822
				Whsc2		0.0451484
				Ddit3	DNA_Binding	0.0450899
				Fiz1		0.0450311
				Nfkbil2		0.0450095
				E4f1	DNA_Binding	0.0450055
				Peg3		0.0449746
				Glis3	DNA_Binding	0.044949
				Plagl2		0.0449306
				Arid3b	DNA_Binding	0.0449245
				Phf2		0.0448884
				Hmg20b	DNA_Binding	0.0447514
				A930001N09Rik	DNA_Binding	0.0446107
				Klf13	DNA_Binding	0.0445816
				Tcea2	DNA_Binding	0.0445314
				Dab2		0.0444796
				Smad3	DNA_Binding	0.0444293
				Tead1	DNA_Binding	0.0444241
				Asb8		0.0442342
				Ubtf	DNA_Binding	0.0442144
				Dbp	DNA_Binding	0.0442029
				Hif1an		0.0441832
				Tada3		0.0441751
				Brip1	DNA_Binding	0.0439469
				Tbc1d22a		0.0437993
				Apbb2		0.0437747
				Klf12	DNA_Binding	0.043615
				Klf9	DNA_Binding	0.0433987
				Fxr2		0.0433764
				Ring1		0.0433443
				Sox2	DNA_Binding	0.0433426
				Klf4	DNA_Binding	0.0432931
				Gatad2b	DNA_Binding	0.0429637
				Zfp369		0.0429369
				Ndn	DNA_Binding	0.0429195
				Nfkbia		0.0428851
				Tle2		0.0428744
				Hdac9		0.0428488
				Atf3	DNA_Binding	0.0428392
				Nme2		0.0428352
				Mms19		0.042762
				Zfp251		0.0427346
				Zfp418		0.0426862
				Sertad2		0.0426777
				Mdm4		0.0426458
				Ascc1		0.0425362
				Anks3		0.0423794
				Stat6	DNA_Binding	0.0422873
				Mxi1	DNA_Binding	0.0422087
				Meis2	DNA_Binding	0.0421772
				Smad5		0.0421614
				Tle6		0.0421173
				Jazf1		0.0421087
				Tgfb1i1		0.0420633
				Patz1	DNA_Binding	0.04204
				Zfp295	DNA_Binding	0.0419787
				Ncor2	DNA_Binding	0.0419567
				Hlx	DNA_Binding	0.0419306
				Maf	DNA_Binding	0.0418794
				Smarca1	DNA_Binding	0.0418674
				Zfp189		0.0418642
				Stat4	DNA_Binding	0.0418143
				Polr2a	DNA_Binding	0.0417629
				Abt1	DNA_Binding	0.0417419
				Anks1		0.0417227
				Zfp458		0.0416708
				Blzf1	DNA_Binding	0.0415699
				Zfp825		0.0415334
				E2f1	DNA_Binding	0.0415167
				Zfp707		0.0413265
				Nfkbil1		0.0412835
				Brpf3		0.0412727
				Yap1	DNA_Binding	0.0411752
				Zfp438		0.0411594
				Tle1		0.0411118
				Pparg	DNA_Binding	0.0407387
				Epas1	DNA_Binding	0.0407007
				Klf2	DNA_Binding	0.0406452
				Zfp653	DNA_Binding	0.0405659
				Zbtb48	DNA_Binding	0.0405541
				Bmyc		0.0405452
				Ncoa3	DNA_Binding	0.0405313
				Phf12		0.0405153
				Polr2f	DNA_Binding	0.0404384
				Crebl2	DNA_Binding	0.0403384
				Zbtb20	DNA_Binding	0.0403376
				Mynn	DNA_Binding	0.0401169
				Bin1		0.0400851
				Zfp84		0.040074
				Zfp36	DNA_Binding	0.0398361
				Daxx		0.0397657
				Smad7	DNA_Binding	0.0397116
				Hexim1		0.039608
				Id1		0.0395656
				Bcl6	DNA_Binding	0.0395148
				Srf	DNA_Binding	0.0394804
				Crabp2		0.0393487
				Zfp212		0.0393347
				Nfix	DNA_Binding	0.0392902
				Scaf1		0.0392399
				Ahr	DNA_Binding	0.0391777
				Abl1	DNA_Binding	0.0391715
				Tshz3	DNA_Binding	0.0391654
				Zfp354a	DNA_Binding	0.039054
				Atf5	DNA_Binding	0.0388768
				Mecp2	DNA_Binding	0.038696
				Zbtb39	DNA_Binding	0.0386747
				Arid1b	DNA_Binding	0.0385801
				Zdhhc7		0.0384697
				Snapc4	DNA_Binding	0.0384222
				Mkx	DNA_Binding	0.0384152
				Wbp11		0.0383837
				Tcof1		0.0381184
				Junb	DNA_Binding	0.0380559
				Nap1l3		0.0379548
				Zfp711	DNA_Binding	0.0378929
				Wbp7	DNA_Binding	0.0377156
				Nfe2l1	DNA_Binding	0.0376483
				Ctr9		0.0376456
				Yeats2		0.0376191
				Sp2	DNA_Binding	0.0376018
				Hhex	DNA_Binding	0.0375384
				Tox3	DNA_Binding	0.0374668
				Tceb3	DNA_Binding	0.037202
				Zfp354c	DNA_Binding	0.0370631
				Dhx38		0.0370347
				X2210012G02Rik		0.0370223
				Ctnnbip1		0.0369843
				Snapc2		0.0369434
				L3mbtl2		0.0369296
				Tnfaip3	DNA_Binding	0.0368944
				Mef2c	DNA_Binding	0.0368688
				Brpf1	DNA_Binding	0.0367643
				Maf1		0.0367457
				Deaf1	DNA_Binding	0.0366119
				Ikzf1	DNA_Binding	0.0365815
				Tcf7l1	DNA_Binding	0.0364998
				Zfp426	DNA_Binding	0.0364713
				Aff3	DNA_Binding	0.0364691
				Zfp708		0.036343
				Mxd4	DNA_Binding	0.0362757
				Zfp560		0.036119
				Creb3	DNA_Binding	0.0360055
				Hivep2	DNA_Binding	0.0360053
				Zfp612		0.0360037
				Srebf1	DNA_Binding	0.0359728
				Trim33	DNA_Binding	0.0358584
				Tsc22d3		0.0356966
				Nupr1		0.0356015
				Nr1h2	DNA_Binding	0.0355065
				Satb1	DNA_Binding	0.0353879
				Zbtb45	DNA_Binding	0.0353777
				Zfp408		0.0352514
				Zkscan6	DNA_Binding	0.035141
				Taf12	DNA_Binding	0.0349717
				Mmp14		0.0349675
				Sertad1		0.03491
				Nrip1		0.0348192
				Zbtb12	DNA_Binding	0.0348064
				Rela	DNA_Binding	0.0347247
				Bola1		0.0347068
				Zfp384		0.0347033
				Cry2		0.034702
				Id4		0.0345744
				Creg1		0.0345671
				Med12		0.0344628
				Rsf1		0.0343269
				Aes		0.0341916
				Brca1	DNA_Binding	0.0340962
				Dedd	DNA_Binding	0.0340729
				Nr2c2	DNA_Binding	0.033941
				Mkl1		0.0338707
				Msrb2		0.0338497
				Stat5b	DNA_Binding	0.0338439
				Med27		0.0338312
				Smarcd3		0.0337371
				Zfp184	DNA_Binding	0.0336974
				Zfp709		0.033437
				Dido1		0.0333828
				Mllt3		0.0333748
				Sp4	DNA_Binding	0.0332636
				Zfp341		0.0330963
				Homez	DNA_Binding	0.033066
				Zfp280b		0.0329342
				Myb	DNA_Binding	0.0327043
				Safb2	DNA_Binding	0.0326735
				Ep400	DNA_Binding	0.0326569
				Nfib	DNA_Binding	0.0325862
				Ehmt1		0.0324506
				Hnrnpul1		0.0324289
				Ski		0.032337
				Pttg1		0.0322895
				Taf15	DNA_Binding	0.0322726
				Tfdp2	DNA_Binding	0.03226
				Tead2	DNA_Binding	0.032222
				Elf1	DNA_Binding	0.0322109
				Bcl3	DNA_Binding	0.0321379
				Gtf3c5	DNA_Binding	0.0320863
				Zfp467	DNA_Binding	0.0320224
				Fosl2	DNA_Binding	0.0319215
				Zfp105	DNA_Binding	0.0319081
				Chd2	DNA_Binding	0.0315401
				Klf16	DNA_Binding	0.0315116
				Stat3	DNA_Binding	0.0314082
				Twist1	DNA_Binding	0.0314022
				Pogk	DNA_Binding	0.0313525
				Trim27	DNA_Binding	0.0313122
				Smarcd1		0.0312636
				Aip		0.0312177
				Cebpb	DNA_Binding	0.0310541
				Cramp1l	DNA_Binding	0.0310513
				C79407		0.0309033
				Pqbp1	DNA_Binding	0.0306801
				Etv5	DNA_Binding	0.0305389
				Hcls1	DNA_Binding	0.0304829
				Zfp449		0.0304694
				Smarcd2		0.0304195
				Lcor	DNA_Binding	0.0303314
				Hdac3	DNA_Binding	0.0302578
				Zeb1	DNA_Binding	0.0302025
				Cxxc1	DNA_Binding	0.0301301
				Sf1		0.0300999
				C80913		0.0299913
				Klf7	DNA_Binding	0.0299781
				Phf3		0.0299707
				Sirt7		0.0299463
				Ints12		0.0298869
				Cenpb	DNA_Binding	0.0298765
				Tceal1		0.0298466
				Nr2f6	DNA_Binding	0.0297476
				Foxp1	DNA_Binding	0.0297015
				Maff	DNA_Binding	0.0296785
				Taf5l		0.0295023
				Taf1c	DNA_Binding	0.0294558
				Vhl		0.0293632
				Ash1l	DNA_Binding	0.0292643
				Mll2	DNA_Binding	0.0290514
				Mlx	DNA_Binding	0.0290247
				Taf1a	DNA_Binding	0.0290127
				Mll1	DNA_Binding	0.0290085
				Zfp423	DNA_Binding	0.0290068
				Med8		0.0289983
				Tcf25	DNA_Binding	0.0289952
				Mcm8	DNA_Binding	0.0289921
				Arnt	DNA_Binding	0.0289886
				Phf17		0.0289498
				Notch2		0.0289133
				Zfp513	DNA_Binding	0.0287932
				Pknox1	DNA_Binding	0.0287442
				Myst3	DNA_Binding	0.028713
				Egr2	DNA_Binding	0.028535
				Rai14		0.028512
				Taf10	DNA_Binding	0.0281768
				Bach2	DNA_Binding	0.0281255
				Zkscan17	DNA_Binding	0.028099
				Tcf19		0.0280405
				Chd4	DNA_Binding	0.0280318
				Preb	DNA_Binding	0.0279873
				Lmo2	DNA_Binding	0.0279651
				Suv39h2		0.027819
				Cebpd	DNA_Binding	0.0277932
				Sirt3		0.0277448
				Mllt1	DNA_Binding	0.0275236
				Irf2	DNA_Binding	0.0273966
				Trip4		0.0273106
				Ing4		0.0270922
				Stat1	DNA_Binding	0.0269861
				Dmap1	DNA_Binding	0.0269148
				Ncoa1	DNA_Binding	0.0268276
				Tsc22d1		0.026783
				Fos	DNA_Binding	0.0267508
				Zeb2	DNA_Binding	0.0267446
				Zfp597		0.0267396
				Zfp623		0.0266705
				Rcan1	DNA_Binding	0.0265799
				Ell		0.0264829
				Tceb2		0.0264104
				Chd7	DNA_Binding	0.0263966
				Nfyc	DNA_Binding	0.0263701
				Wwtr1		0.0262977
				Med14		0.026245
				Bcor	DNA_Binding	0.0262386
				Etv6	DNA_Binding	0.0262167
				Tob1		0.0261782
				Zfp157		0.0261683
				Med1	DNA_Binding	0.0259949
				Srebf2	DNA_Binding	0.0259152
				Zfhx4	DNA_Binding	0.0257284
				Cbl		0.0256851
				Pura	DNA_Binding	0.0256068
				Jdp2	DNA_Binding	0.0255466
				Zbtb25	DNA_Binding	0.0255163
				Taf7	DNA_Binding	0.0254614
				Abtb1		0.0254076
				Upf1	DNA_Binding	0.0252677
				Nfkbiz		0.0252544
				Safb	DNA_Binding	0.0252531
				Mta1	DNA_Binding	0.0252374
				Mllt10		0.0251877
				Med13		0.0251379
				Hbp1	DNA_Binding	0.0251219
				Zfp647	DNA_Binding	0.0250387
				Relb	DNA_Binding	0.024993
				Phtf1	DNA_Binding	0.0247085
				Hdac8		0.0247062
				Ss18l1	DNA_Binding	0.0246939
				Polr3e		0.0246825
				Pml	DNA_Binding	0.0246495
				Pdlim4		0.0245969
				Zfp9		0.0245927
				Mafg	DNA_Binding	0.0245344
				Pias1	DNA_Binding	0.0244653
				Zfp292	DNA_Binding	0.0243887
				Zbtb34	DNA_Binding	0.0243447
				Kank2		0.0243065
				Mll3	DNA_Binding	0.024073
				Gatad1	DNA_Binding	0.0240287
				Hnrnpab	DNA_Binding	0.0239812
				Nr2f1	DNA_Binding	0.0239166
				Btg1		0.0238452
				Nfkb1	DNA_Binding	0.0237254
				Hist1h1c	DNA_Binding	0.0236616
				Smarcad1	DNA_Binding	0.0234397
				Rnf19a		0.023433
				Apc		0.0233603
				Mga	DNA_Binding	0.023246
				Rfx5	DNA_Binding	0.0232353
				E2f3	DNA_Binding	0.0231671
				Rnf141	DNA_Binding	0.0231026
				Taf1b	DNA_Binding	0.0230657
				Epc1		0.0230197
				Polr2e	DNA_Binding	0.02301
				Mkl2		0.0229574
				Ssbp2	DNA_Binding	0.0229208
				Ing3		0.0229189
				Hsf1	DNA_Binding	0.0228374
				Id3		0.0227346
				Zfp180		0.0226979
				E2f8	DNA_Binding	0.0224475
				Zfp192		0.0224288
				Ubn1	DNA_Binding	0.0223583
				Nfkb2	DNA_Binding	0.0223327
				Mta3	DNA_Binding	0.0221901
				Tle3		0.0221632
				Drap1	DNA_Binding	0.0221587
				E2f5	DNA_Binding	0.0220117
				X0610031J06Rik		0.021959
				Dip2c		0.0217873
				Mybbp1a	DNA_Binding	0.0217643
				Rxrb	DNA_Binding	0.0216982
				Dnmt3a	DNA_Binding	0.0216112
				Chd1	DNA_Binding	0.0216044
				Ddb2	DNA_Binding	0.0216039
				Ikbkg		0.0215842
				Sin3b		0.0215815
				Trps1	DNA_Binding	0.0215549
				Bbx	DNA_Binding	0.0214216
				Rlf		0.0213883
				Uimc1		0.0213421
				Churc1	DNA_Binding	0.0213412
				L3mbtl3		0.0212651
				Nab2		0.0212063
				Men1	DNA_Binding	0.0211849
				Zfp91	DNA_Binding	0.021132
				Max	DNA_Binding	0.0210402
				Ikbkb		0.0210315
				Creb3l2	DNA_Binding	0.0209268
				Zfp12		0.0208427
				Elf2	DNA_Binding	0.0208402
				Maml1		0.0208397
				Mbd1	DNA_Binding	0.0206708
				Sirt2		0.0206547
				Polr2j	DNA_Binding	0.0206464
				Hes6	DNA_Binding	0.0206298
				Tsg101	DNA_Binding	0.0205725
				Hdgfrp2	DNA_Binding	0.0205333
				Asxl1		0.0204817
				Tbc1d2b		0.0204615
				Cebpg	DNA_Binding	0.0204184
				Cbx4		0.0202517
				Csrnp2	DNA_Binding	0.0202501
				Trp53	DNA_Binding	0.020181
				Kntc1		0.0201026
				Zfp655		0.0199942
				Zdhhc2		0.0199842
				BC006779	DNA_Binding	0.0199436
				Tshz1	DNA_Binding	0.0199302
				Pcbd2		0.0199141
				Zfp551		0.0198004
				Skil	DNA_Binding	0.0197766
				Apex1	DNA_Binding	0.0196687
				Smarca2	DNA_Binding	0.0196487
				Phb2		0.019465
				Fli1	DNA_Binding	0.0194493
				Sox4	DNA_Binding	0.0193732
				Ankrd32		0.0193349
				Rnf14		0.0193244
				Atf6b	DNA_Binding	0.0193171
				Ankrd49		0.0192683
				Supt6h		0.0192274
				Gtf2b	DNA_Binding	0.019155
				Zbtb26	DNA_Binding	0.0191099
				Tfpt		0.0190809
				Sap30bp		0.0189916
				Sin3a	DNA_Binding	0.0189868
				Rere	DNA_Binding	0.0189452
				Limd1		0.0187989
				Rdbp		0.0187048
				Phf6		0.0186699
				Nsd1		0.0186472
				Pcgf6	DNA_Binding	0.0185085
				Zfp407		0.0184969
				Wwp1		0.0183848
				Ssbp3	DNA_Binding	0.0183471
				Gtf2h1		0.0183212
				Trip6		0.0181061
				Ets1	DNA_Binding	0.0180663
				Toe1		0.0180246
				Zfp236		0.0179779
				Tarbp2		0.017962
				Fmr1		0.0179336
				Egr1	DNA_Binding	0.0179221
				Zbtb43	DNA_Binding	0.0178927
				Polr3b	DNA_Binding	0.0178185
				Ccrn4l		0.0178167
				Espl1		0.0177969
				Mycbp		0.0177453
				Dcp1a		0.0176747
				Arid4a	DNA_Binding	0.017666
				Ankrd57		0.0173778
				Clock	DNA_Binding	0.0173265
				Ttf2	DNA_Binding	0.0170858
				Ruvbl2	DNA_Binding	0.0170129
				Zfp1	DNA_Binding	0.0169523
				Cnbp	DNA_Binding	0.0169139
				Zfp2	DNA_Binding	0.0166175
				Fbxw7		0.0166084
				Foxn3	DNA_Binding	0.0165168
				Znhit3		0.0164538
				Lmo4		0.0164472
				Edf1	DNA_Binding	0.0163378
				Cited2		0.0163293
				Hax1		0.0161871
				Gtf2ird1	DNA_Binding	0.0159872
				Supt5h		0.0159732
				Xbp1	DNA_Binding	0.0157405
				Cnot6l		0.015542
				Atf4	DNA_Binding	0.0155314
				Atf6	DNA_Binding	0.0155221
				Med30		0.015455
				Ing1		0.0153152
				Zfp36l1	DNA_Binding	0.0152864
				Pbx2	DNA_Binding	0.015284
				Phf16		0.015278
				Atf7ip		0.0152129
				Xpc	DNA_Binding	0.0152108
				Kat5		0.0152098
				Tbp	DNA_Binding	0.0150839
				Kdm5a	DNA_Binding	0.0150633
				Trip11		0.0148733
				Rbl2	DNA_Binding	0.0148465
				Zfp422	DNA_Binding	0.0147308
				Ncoa2	DNA_Binding	0.0144367
				Zfp512	DNA_Binding	0.0142997
				Polr1e	DNA_Binding	0.0141004
				Whsc1l1		0.0140761
				Zc3h8	DNA_Binding	0.0138861
				Trp53bp1	DNA_Binding	0.0137205
				Ncoa6		0.0136952
				Grlf1	DNA_Binding	0.0136702
				Smarcb1		0.013544
				Gtf3c2	DNA_Binding	0.0135297
				Asb3		0.0134214
				Nfil3	DNA_Binding	0.0133649
				Trim24	DNA_Binding	0.0132646
				Nkrf	DNA_Binding	0.0130446
				Kat2b		0.0129402
				Tgif1	DNA_Binding	0.0128966
				Rest	DNA_Binding	0.0127926
				Jarid2	DNA_Binding	0.0126575
				Dpf2		0.0126279
				Parn		0.0126137
				Pbx3	DNA_Binding	0.0125677
				Zfp451	DNA_Binding	0.0124939
				Pfdn1		0.012481
				Trim25		0.0124727
				Lass6	DNA_Binding	0.0124699
				Zfp639	DNA_Binding	0.0124556
				Zfp277		0.0124348
				Zkscan3	DNA_Binding	0.0123412
				Nr3c1	DNA_Binding	0.0122783
				Ctdspl		0.0121537
				Pms1	DNA_Binding	0.0121291
				Ctdp1		0.012019
				Csda	DNA_Binding	0.0119554
				Mef2a	DNA_Binding	0.0119216
				Zbtb22	DNA_Binding	0.0118725
				Trim28	DNA_Binding	0.0118416
				E2f7	DNA_Binding	0.0118147
				Brwd1		0.0118114
				Zfp7		0.0117591
				Bhlhe40	DNA_Binding	0.0117425
				Gtf2a1	DNA_Binding	0.0117237
				Ddx5		0.0115853
				Zdhhc21		0.0113208
				Zfp238	DNA_Binding	0.0112077
				Nfya	DNA_Binding	0.0111918
				Pygo2		0.0111183
				Smarcc1	DNA_Binding	0.0109339
				Gatad2a		0.0109046
				Aatf		0.0108716
				Zfp26	DNA_Binding	0.0108103
				Hltf	DNA_Binding	0.0107244
				Ddx20	DNA_Binding	0.0106847
				D10627		0.0106076
				Tulp4		0.0104065
				Ubp1	DNA_Binding	0.0103883
				Zfp11	DNA_Binding	0.0102168
				Zmym2		0.0101591
				Yeats4	DNA_Binding	0.0100011
				Lass2	DNA_Binding	0.00990211
				Tada2a	DNA_Binding	0.00989306
				Nab1		0.00988246
				Snapc3	DNA_Binding	0.00986161
				Rfxap	DNA_Binding	0.00983705
				Hdac1	DNA_Binding	0.00982797
				Atm	DNA_Binding	0.00974574
				Gmeb2	DNA_Binding	0.00972945
				Zfp566		0.00957163
				Zfp317		0.00941303
				Polr3a	DNA_Binding	0.00935434
				Ell2		0.00926514
				Zscan21	DNA_Binding	0.00922347
				Trrap		0.00920384
				Zfp148	DNA_Binding	0.00906759
				Cbx3		0.00893173
				Th1l		0.00872945
				Mbd2	DNA_Binding	0.00858911
				Rbm14		0.00850785
				Ncoa5		0.00849734
				Tox4	DNA_Binding	0.00837829
				Mphosph8		0.00831181
				Aff4		0.00816502
				Brf1		0.0081048
				Polr3c	DNA_Binding	0.00799983
				Zfp62		0.00798436
				Mlxip	DNA_Binding	0.00787305
				Hnrnpk	DNA_Binding	0.00772522
				Coil		0.00762321
				Whsc1	DNA_Binding	0.00723931
				Wdhd1	DNA_Binding	0.00722002
				Rbbp4		0.00718715
				Ciao1		0.0071826
				Hdgf	DNA_Binding	0.0070931
				Cobra1		0.00707388
				Rb1	DNA_Binding	0.00705027
				Baz2b	DNA_Binding	0.00699901
				Ldb1	DNA_Binding	0.0069871
				Bud31		0.00681792
				Tcf4	DNA_Binding	0.0067507
				Pias2	DNA_Binding	0.00670995
				Csrp2		0.00629232
				Rbm39		0.00616212
				Tle4		0.00604944
				Id2		0.005956
				Pa2g4	DNA_Binding	0.00590232
				Snd1		0.00577584
				Zfp143	DNA_Binding	0.00574188
				Tbl1x	DNA_Binding	0.00546907
				Xrcc6	DNA_Binding	0.00542773
				Zbtb1	DNA_Binding	0.00538661
				Thrap3		0.00533496
				Srrm1	DNA_Binding	0.00533105
				Arid4b	DNA_Binding	0.0052832
				Brd8		0.00526903
				Zfp160		0.00524752
				Zdhhc16		0.00506637
				Ddx54		0.0050088
				Klf6	DNA_Binding	0.00485303
				Foxj3	DNA_Binding	0.00484634
				Supt16h		0.00482918
				Hmgb1	DNA_Binding	0.00479263
				Ahctf1	DNA_Binding	0.00477627
				Trim32		0.00460487
				Phf14		0.00458893
				Ercc3	DNA_Binding	0.00444359
				Snip1		0.00427375
				Zfp637		0.00424223
				Ep300	DNA_Binding	0.00420936
				Mtf2	DNA_Binding	0.00408999
				Nfe2l2	DNA_Binding	0.00407613
				Tsc22d2		0.00400328
				Smarca4	DNA_Binding	0.00396955
				Rbbp7		0.00393812
				Klf10	DNA_Binding	0.00392983
				Zfp760		0.00385807
				Thoc4	DNA_Binding	0.00383491
				Zfp110	DNA_Binding	0.00369577
				Zfml	DNA_Binding	0.00362997
				Ctnnb1	DNA_Binding	0.00359728
				Zmynd11	DNA_Binding	0.00349774
				Med6	DNA_Binding	0.00343662
				Zfx	DNA_Binding	0.00342534
				Gzf1	DNA_Binding	0.00333721
				Cbx6		0.00324141
				Taf5	DNA_Binding	0.0031258
				Bach1	DNA_Binding	0.00311352
				Taf13	DNA_Binding	0.00299156
				Znrd1		0.00296009
				Baz1a		0.00294754
				Dnajc2	DNA_Binding	0.00294717
				Jun	DNA_Binding	0.00292088
				Lass5	DNA_Binding	0.00291993
				E2f6	DNA_Binding	0.00291654
				Ctbp1		0.00290551
				Smad4	DNA_Binding	0.00290225
				Topors	DNA_Binding	0.00288365
				Polr3k	DNA_Binding	0.00283713
				Top2b	DNA_Binding	0.00282801
				Purb	DNA_Binding	0.00282399
				Mcm2	DNA_Binding	0.00275873
				Sp1	DNA_Binding	0.00275153
				Csde1	DNA_Binding	0.00272388
				Hivep1	DNA_Binding	0.00263368
				Ncor1	DNA_Binding	0.00252371
				Zfp90	DNA_Binding	0.00233756
				Gtf2i	DNA_Binding	0.00227024
				Cenpk		0.00226201
				Pdcd11		0.0022435
				Gtf2f1	DNA_Binding	0.00217246
				Zfp445	DNA_Binding	0.00208661
				Btaf1		0.00195902
				Sub1	DNA_Binding	0.00192886
				Gcfc1	DNA_Binding	0.00186215
				Nfxl1		0.00180142
				Zzz3	DNA_Binding	0.00178841
				Hcfc1		0.00173868
				Tcf3	DNA_Binding	0.00172287
				Rybp	DNA_Binding	0.00147774
				Zbtb11	DNA_Binding	0.00143636
				Nr1d2	DNA_Binding	0.00141515
				Baz1b		0.00140496
				Zfp36l2	DNA_Binding	0.00139769
				Matr3		0.00136683
				Rbck1	DNA_Binding	0.00132696
				Vezf1	DNA_Binding	0.00131056
				Zfp191	DNA_Binding	0.00125856
				Ivns1abp		0.00121316
				Phf20	DNA_Binding	0.00114207
				Cebpz	DNA_Binding	0.00103515
				Gtf2h4		0.00102705
				Elk3	DNA_Binding	0.000983464
				Creb1	DNA_Binding	0.000950394
				Taf11	DNA_Binding	0.000821519
				Rbm15		0.000783518
				Phf10		0.00060662
				Btf3		0.000572436
				Dazap2		0.000550394
				Cry1	DNA_Binding	0.000482799
				Ctnnbl1		0.00045233
				Zfp688		0.000420936
				Mcm5	DNA_Binding	0.000352466
				Bclaf1	DNA_Binding	0.000313788
				Ehmt2		0.000274255
				Phf23		0.000244238
				Dr1	DNA_Binding	-5.39686e-05
				Lztr1		-0.000131563
				Zfp715		-0.000149101
				Arid1a	DNA_Binding	-0.000382092
				Smad1		-0.000441497
				Gtf3c3	DNA_Binding	-0.00079611
				Taf9	DNA_Binding	-0.00079891
				Mcm7	DNA_Binding	-0.000948083
				Med31		-0.000984103
				Jmjd1c		-0.00106927
				Tcf12	DNA_Binding	-0.0013305
				Gtf2a2		-0.00160368
				Papola		-0.00165142
				Snrpb		-0.00165393
				H1f0	DNA_Binding	-0.00178287
				Ing2	DNA_Binding	-0.00179624
				Hmgn3	DNA_Binding	-0.00185508
				Zdhhc13		-0.00188869
				Zfp644		-0.00192287
				Xrcc5	DNA_Binding	-0.00223729
				Nmi		-0.00226898
				Rbpj	DNA_Binding	-0.002331
				Htatsf1		-0.00242021
				Snapc1	DNA_Binding	-0.00288622
				Rexo4		-0.00295836
				Nfatc3	DNA_Binding	-0.00301905
				Gtf3a	DNA_Binding	-0.00305188
				Zfp410	DNA_Binding	-0.00306889
				Zdhhc6		-0.00312771
				Hnrnpr		-0.00315255
				Zfp367	DNA_Binding	-0.00328014
				Polr2g		-0.00330855
				Cdc5l	DNA_Binding	-0.00337322
				Tial1		-0.00342528
				Zfp217	DNA_Binding	-0.00371842
				Dmtf1	DNA_Binding	-0.00399144
				Aebp2	DNA_Binding	-0.00403496
				Gtf2h2		-0.00406199
				Mta2	DNA_Binding	-0.0041594
				Zfp187		-0.00419934
				Dnmt1	DNA_Binding	-0.00431641
				Myc	DNA_Binding	-0.00435687
				Papolg		-0.00437823
				Ilf3	DNA_Binding	-0.00452288
				Trip13		-0.0045731
				Pwp1		-0.00491144
				Ets2	DNA_Binding	-0.00508048
				Zfp161	DNA_Binding	-0.00510519
				Gtf3c4	DNA_Binding	-0.00523457
				Cnot2		-0.00525681
				Tfam	DNA_Binding	-0.00545381
				Polr2c	DNA_Binding	-0.00553278
				Hmgb3	DNA_Binding	-0.00555794
				Mbd3	DNA_Binding	-0.00595997
				Rbl1		-0.00603917
				Ash2l	DNA_Binding	-0.00653496
				Zfp263	DNA_Binding	-0.00660775
				Timeless		-0.00667181
				Ddb1	DNA_Binding	-0.00690742
				Crebzf	DNA_Binding	-0.00702911
				Uhrf1	DNA_Binding	-0.00711979
				Sirt1		-0.00719549
				Ythdc1		-0.00728318
				Rbak		-0.00734646
				Fubp1	DNA_Binding	-0.00741743
				Polr2k	DNA_Binding	-0.00743767
				Crebbp	DNA_Binding	-0.00748714
				Sap18		-0.00762499
				Myef2	DNA_Binding	-0.00763631
				Atf2	DNA_Binding	-0.0076938
				Bdp1	DNA_Binding	-0.00810148
				Ankrd10		-0.00841132
				Zfp281	DNA_Binding	-0.00843721
				Hmgb2	DNA_Binding	-0.00852598
				Mcm3	DNA_Binding	-0.00864267
				Yy1	DNA_Binding	-0.0088407
				Polr2d		-0.00884323
				Ube2k		-0.00892632
				Sap30	DNA_Binding	-0.00906492
				Eaf1		-0.00924987
				Hsbp1		-0.00936025
				Parp1	DNA_Binding	-0.009368
				Prdm4	DNA_Binding	-0.00974233
				Cnot8		-0.00993599
				Taf1	DNA_Binding	-0.010281
				Polr2h		-0.0103625
				Zfp275		-0.0104853
				Hif1a	DNA_Binding	-0.0105096
				Suz12		-0.01063
				Mki67ip		-0.010797
				Phf5a	DNA_Binding	-0.0108671
				Yaf2		-0.0111112
				Prpf4b		-0.0111554
				Gabpb1	DNA_Binding	-0.0111578
				Rbmx		-0.0111829
				Smad2	DNA_Binding	-0.0111904
				Nfx1	DNA_Binding	-0.0112229
				Slc30a9		-0.0112956
				Zbtb33	DNA_Binding	-0.011345
				Adnp2	DNA_Binding	-0.0114489
				Med4		-0.0118661
				Zfp207		-0.0119345
				Rnps1	DNA_Binding	-0.0124465
				Npat		-0.0125665
				Rfc1	DNA_Binding	-0.0125697
				Med21		-0.01257
				Zfp326	DNA_Binding	-0.012992
				Msl3	DNA_Binding	-0.0132387
				Ctcf	DNA_Binding	-0.0133429
				Med20		-0.0133492
				Med17		-0.013485
				Med23		-0.0136462
				Strn3		-0.0139764
				Hnrnpd	DNA_Binding	-0.0139822
				Rnf2		-0.0142271
				Nfyb	DNA_Binding	-0.014273
				Rbm7		-0.0147336
				Ndnl2		-0.0148596
				Ezh2	DNA_Binding	-0.015088
				Rnf4	DNA_Binding	-0.015202
				Gabpa	DNA_Binding	-0.0152155
				Snrpd1		-0.0155569
				Ewsr1		-0.0157071
				Gtf2f2	DNA_Binding	-0.0159165
				Tcerg1		-0.0160582
				Fxr1		-0.0161366
				Zhx1	DNA_Binding	-0.0161495
				Rad51	DNA_Binding	-0.016615
				Gpbp1	DNA_Binding	-0.0167938
				Ruvbl1		-0.016825
				Cnot7		-0.0169536
				Ssrp1	DNA_Binding	-0.0169552
				Sp3	DNA_Binding	-0.0171793
				Tfdp1	DNA_Binding	-0.0173675
				Rnf6	DNA_Binding	-0.0176093
				Foxn2	DNA_Binding	-0.0177092
				Cops5		-0.0191258
				Ilf2	DNA_Binding	-0.0191319
				Nolc1	DNA_Binding	-0.0192683
				Kdm1a	DNA_Binding	-0.0193592
				Fus	DNA_Binding	-0.0193648
				Pbrm1	DNA_Binding	-0.0196279
				Khdrbs1	DNA_Binding	-0.0196743
				Sfpq	DNA_Binding	-0.0197041
				Nono	DNA_Binding	-0.0198437
				Eif5b		-0.0199463
				Nap1l4		-0.0200726
				Pnn	DNA_Binding	-0.0211606
				Bmi1		-0.0217776
				Polr2b	DNA_Binding	-0.022026
				Plrg1		-0.0222305
				Brd7	DNA_Binding	-0.0226761
				Tbpl1	DNA_Binding	-0.0228555
				Gtf2e1		-0.024539
				Smarce1	DNA_Binding	-0.0250772
				Mcm4	DNA_Binding	-0.0252039
				Smarca5	DNA_Binding	-0.0252651
				Tcea1	DNA_Binding	-0.0253671
				Dek	DNA_Binding	-0.0255972
				Mcm6	DNA_Binding	-0.0268984
				Ssb		-0.0278586
				Cbfb	DNA_Binding	-0.028433
				Psip1	DNA_Binding	-0.0285479
				Atf1	DNA_Binding	-0.0303109
				Gtf2e2	DNA_Binding	-0.0315576
				Eed		-0.0317708
				Hdac2	DNA_Binding	-0.0322419
				Cnot6		-0.0332363
				Zranb2		-0.0333482
				Cops2		-0.0359444
				Fubp3	DNA_Binding	-0.0370236
				Tardbp	DNA_Binding	-0.0402203

## Sheet: Lyso Cluster 2 | Mouse
Reference genes		Data Series		Gene Symbol	DNA Binding	Correlation
2010106G01Rik		GSE10239		Rbm7		0.332339
Aga		GSE10246		Nfe2l2	DNA_Binding	0.321824
Arl8b		GSE10262		Dazap2		0.318041
Atp6ap2		GSE10285		Hbp1	DNA_Binding	0.315355
Atp6v1a		GSE10343		Nr3c1	DNA_Binding	0.313486
Atp6v1b2		GSE10525		Xbp1	DNA_Binding	0.31325
Atp6v1c1		GSE10552		Mbd2	DNA_Binding	0.307064
Atp6v1d		GSE10573		Hif1a	DNA_Binding	0.306838
Atp6v1g1		GSE10627		Mef2a	DNA_Binding	0.305771
Atp6v1h		GSE10871		Ctnnb1	DNA_Binding	0.305001
Bcl10		GSE10881		Taf13	DNA_Binding	0.304753
Cat		GSE10970		Rnf6	DNA_Binding	0.303779
Cd164		GSE11040		Dr1	DNA_Binding	0.303414
Cln5		GSE11044		Ikbkg		0.302703
Ctbs		GSE11050		Nab1		0.302002
Ctsl		GSE11110		Gabpa	DNA_Binding	0.299632
Ctso		GSE11201		Rbl2	DNA_Binding	0.298577
Erap1		GSE11220		Atf2	DNA_Binding	0.297552
Ggh		GSE11221		Zbtb33	DNA_Binding	0.295081
Hspa13		GSE11222		Zhx1	DNA_Binding	0.293713
Ids		GSE11224		Lass2	DNA_Binding	0.293248
Irgm1		GSE11291		Aff4		0.293128
Lamp2		GSE11333		Creb3	DNA_Binding	0.292606
Laptm4a		GSE11384		Ncoa2	DNA_Binding	0.291136
Lmbrd1		GSE11386		Cops2		0.290327
M6pr		GSE11667		Wwp1		0.287915
March8		GSE11680		Zfp655		0.287269
Nbr1		GSE11859		Kat2b		0.286455
Ostm1		GSE11918		Trip4		0.286122
Pon2		GSE12073		Gtf2a1	DNA_Binding	0.283968
Rab14		GSE12389		Bmi1		0.283832
Rab7		GSE12413		Cnot6l		0.283723
Rab9		GSE12421		Yy1	DNA_Binding	0.28359
Rnf13		GSE12432		Gzf1	DNA_Binding	0.280797
Rragc		GSE12518		Hsbp1		0.27995
Scpep1		GSE12601		Rnf2		0.27943
Snap23		GSE12618		Zfp191	DNA_Binding	0.278748
Tmem55a		GSE12769		Atf6	DNA_Binding	0.278667
Vamp7		GSE12772		Rnf14		0.278523
Vps4b		GSE12982		Cbfb	DNA_Binding	0.278388
Znrf2		GSE12999		Rnf141	DNA_Binding	0.275773
		GSE13093		Cnot6		0.274946
		GSE13104		Zmynd11	DNA_Binding	0.27484
		GSE13149		Nr1d2	DNA_Binding	0.273942
		GSE13235		Pbrm1	DNA_Binding	0.273678
		GSE13259		Smad2	DNA_Binding	0.271567
		GSE13306		Fubp3	DNA_Binding	0.27136
		GSE13333		Whsc1l1		0.270914
		GSE13379		Gtf2b	DNA_Binding	0.270365
		GSE13387		Nmi		0.269602
		GSE13394		Med20		0.268762
		GSE13409		Ints12		0.26822
		GSE13443		Cnot8		0.267498
		GSE13547		Elf1	DNA_Binding	0.267358
		GSE13585		Zkscan3	DNA_Binding	0.267181
		GSE13693		Bdp1	DNA_Binding	0.266912
		GSE13730		Zfp148	DNA_Binding	0.266556
		GSE13796		Pcbd2		0.266102
		GSE13805		Zfx	DNA_Binding	0.265781
		GSE13873		Rnf19a		0.265341
		GSE13874		Pias1	DNA_Binding	0.265044
		GSE14007		Zzz3	DNA_Binding	0.264955
		GSE14012		Yaf2		0.264734
		GSE14242		Eaf1		0.263916
		GSE14308		Zbtb1	DNA_Binding	0.263836
		GSE1435		Sap18		0.263275
		GSE14478		Bach1	DNA_Binding	0.263054
		GSE14672		Stat1	DNA_Binding	0.263002
		GSE14698		Zranb2		0.261825
		GSE14833		Cnot7		0.261722
		GSE14843		Tsg101	DNA_Binding	0.260993
		GSE15129		Tcf12	DNA_Binding	0.260343
		GSE15268		Tcea1	DNA_Binding	0.259736
		GSE15303		Ddx5		0.259621
		GSE15458		Aebp2	DNA_Binding	0.258492
		GSE15580		Zfp715		0.258112
		GSE15610		Csde1	DNA_Binding	0.258032
		GSE15620		Foxn2	DNA_Binding	0.257446
		GSE15760		Fxr1		0.257187
		GSE15772		Mlx	DNA_Binding	0.257154
		GSE15794		Atf1	DNA_Binding	0.256824
		GSE15808		Asb3		0.25662
		GSE15894		Zmym2		0.256087
		GSE16150		Ell2		0.255867
		GSE16195		Top2b	DNA_Binding	0.255348
		GSE16210		Papola		0.254916
		GSE16438		Zdhhc6		0.254128
		GSE16655		Rbpj	DNA_Binding	0.25383
		GSE16777		Rb1	DNA_Binding	0.253544
		GSE16925		Ncor1	DNA_Binding	0.253169
		GSE17102		Hnrnpk	DNA_Binding	0.252179
		GSE17158		Creg1		0.252035
		GSE17160		Cnbp	DNA_Binding	0.251787
		GSE17266		Hist1h1c	DNA_Binding	0.251436
		GSE17316		Apc		0.251285
		GSE17473		Hltf	DNA_Binding	0.250312
		GSE17542		Papolg		0.250156
		GSE17553		Vezf1	DNA_Binding	0.249703
		GSE17617		Trip11		0.249659
		GSE17794		Creb1	DNA_Binding	0.24931
		GSE17796		Rybp	DNA_Binding	0.249083
		GSE17797		Foxj3	DNA_Binding	0.248989
		GSE17880		Cops5		0.248735
		GSE17886		Zfp281	DNA_Binding	0.248677
		GSE17925		Hivep1	DNA_Binding	0.248528
		GSE17933		Eed		0.248457
		GSE18010		Cebpg	DNA_Binding	0.248419
		GSE18119		Crebzf	DNA_Binding	0.248232
		GSE18216		Tceb3	DNA_Binding	0.248095
		GSE18281		Dip2c		0.247741
		GSE18293		Zbtb43	DNA_Binding	0.246723
		GSE18348		Zfp187		0.246217
		GSE18351		Stat3	DNA_Binding	0.245895
		GSE18383		Htatsf1		0.245885
		GSE18647		Tob1		0.245344
		GSE18648		Ube2k		0.245216
		GSE18649		Clock	DNA_Binding	0.245108
		GSE18669		Lztr1		0.244656
		GSE18737		Mbd1	DNA_Binding	0.244559
		GSE18765		Arid4b	DNA_Binding	0.244264
		GSE18801		Tox4	DNA_Binding	0.244186
		GSE19401		Ncoa6		0.243967
		GSE19402		Nfkb1	DNA_Binding	0.243956
		GSE19601		Rbbp7		0.243666
		GSE19729		Klf6	DNA_Binding	0.243495
		GSE19732		Jmjd1c		0.243357
		GSE19825		Mynn	DNA_Binding	0.243161
		GSE1986		Xpc	DNA_Binding	0.242456
		GSE19979		Gtf3c3	DNA_Binding	0.242253
		GSE20177		Tsc22d2		0.242239
		GSE2019		Zfp36l2	DNA_Binding	0.241834
		GSE20366		Nfxl1		0.241762
		GSE20391		Trim25		0.241423
		GSE20465		Rnf4	DNA_Binding	0.241301
		GSE20466		Zfp326	DNA_Binding	0.241145
		GSE20727		Mkl2		0.241124
		GSE21156		Tulp4		0.240451
		GSE21278		Zfp644		0.240172
		GSE21381		Zdhhc21		0.240038
		GSE21444		Zfp445	DNA_Binding	0.239984
		GSE21447		Btg1		0.23965
		GSE21687		Ascc3		0.239309
		GSE21716		Ikbkb		0.239117
		GSE21829		Zbtb11	DNA_Binding	0.238549
		GSE21900		Phf3		0.23854
		GSE21902		Ivns1abp		0.238103
		GSE21944		Tbl1x	DNA_Binding	0.238001
		GSE22046		Tardbp	DNA_Binding	0.237909
		GSE2205		Fmr1		0.237727
		GSE22180		Zfp426	DNA_Binding	0.237676
		GSE22317		Zfp160		0.236893
		GSE2250		Polr2g		0.2367
		GSE22778		Uimc1		0.236406
		GSE22824		Prpf4b		0.236245
		GSE22927		Stat6	DNA_Binding	0.235413
		GSE22985		Id2		0.234417
		GSE23009		Sirt1		0.233975
		GSE23114		Adnp2	DNA_Binding	0.233894
		GSE23119		Zfp597		0.233867
		GSE23200		Cited2		0.233699
		GSE23396		Hnrnpr		0.233499
		GSE23408		Zfp410	DNA_Binding	0.23283
		GSE23437		Med23		0.232369
		GSE23780		Zfp236		0.231923
		GSE24207		Zfp84		0.231458
		GSE24295		Lass5	DNA_Binding	0.230931
		GSE24628		Ep300	DNA_Binding	0.230888
		GSE24789		Smarca2	DNA_Binding	0.230754
		GSE24886		Churc1	DNA_Binding	0.230698
		GSE25140		Sirt7		0.230338
		GSE25178		Trim33	DNA_Binding	0.230274
		GSE25179		Phf14		0.230265
		GSE25439		Zfp110	DNA_Binding	0.230199
		GSE25911		Btf3		0.229986
		GSE2592		Cobra1		0.229962
		GSE26023		Ssb		0.229661
		GSE26229		Sin3b		0.229411
		GSE26355		Ankrd57		0.229382
		GSE26390		Zfp62		0.22909
		GSE26396		Med13		0.228862
		GSE26446		Sp1	DNA_Binding	0.228727
		GSE26502		Gtf2h2		0.228419
		GSE26669		Gtf2e2	DNA_Binding	0.22793
		GSE26695		Zfp192		0.227399
		GSE26697		Tbpl1	DNA_Binding	0.226807
		GSE27241		Hdac2	DNA_Binding	0.225817
		GSE27261		Ubp1	DNA_Binding	0.225607
		GSE27378		Zbtb24	DNA_Binding	0.225499
		GSE27546		Baz2b	DNA_Binding	0.225379
		GSE27568		Fosl2	DNA_Binding	0.22511
		GSE27655		Gtf2e1		0.225055
		GSE27686		Nfatc3	DNA_Binding	0.224638
		GSE27786		Blzf1	DNA_Binding	0.224499
		GSE27787		H1f0	DNA_Binding	0.224485
		GSE27816		Lcor	DNA_Binding	0.224255
		GSE28025		Arid4a	DNA_Binding	0.224091
		GSE28031		Plrg1		0.223895
		GSE28389		Polr2b	DNA_Binding	0.223844
		GSE28391		Foxn3	DNA_Binding	0.223631
		GSE28559		Rbak		0.22361
		GSE2917		Brd7	DNA_Binding	0.223128
		GSE2924		Aff1		0.223089
		GSE29759		Ndnl2		0.222926
		GSE29766		Hexim1		0.22271
		GSE29949		Eif5b		0.222698
		GSE29962		Klf10	DNA_Binding	0.22262
		GSE30056		Phf17		0.2225
		GSE30701		L3mbtl3		0.222465
		GSE31359		Ahr	DNA_Binding	0.222308
		GSE31972		Ash1l	DNA_Binding	0.222295
		GSE34208		Med14		0.222287
		GSE34423		Crebbp	DNA_Binding	0.222274
		GSE3653		Zfp277		0.22212
		GSE3822		Gatad1	DNA_Binding	0.222015
		GSE3837		Zfp292	DNA_Binding	0.221756
		GSE3861		Stat5b	DNA_Binding	0.221158
		GSE3962		Arnt	DNA_Binding	0.22101
		GSE4098		Zfml	DNA_Binding	0.220169
		GSE4142		Med17		0.219903
		GSE4193		Sertad2		0.21977
		GSE4288		Khdrbs1	DNA_Binding	0.218982
		GSE4308		Nono	DNA_Binding	0.218917
		GSE4309		Cnot2		0.218908
		GSE4481		Suz12		0.218291
		GSE4518		Zfp26	DNA_Binding	0.218249
		GSE4535		Mxi1	DNA_Binding	0.217718
		GSE4627		Sub1	DNA_Binding	0.217363
		GSE4695		Zfp275		0.2173
		GSE4718		Vhl		0.217289
		GSE4734		Zfp161	DNA_Binding	0.216916
		GSE4768		BC006779	DNA_Binding	0.216845
		GSE5037		Phf23		0.216829
		GSE5038		Zfp207		0.216613
		GSE5119		Zfp407		0.216585
		GSE5245		Smarca5	DNA_Binding	0.216146
		GSE5371		Zfp36l1	DNA_Binding	0.216114
		GSE5817		Tbc1d2b		0.21591
		GSE5891		Tsc22d1		0.215893
		GSE6084		Nfx1	DNA_Binding	0.214983
		GSE6210		Pwp1		0.214892
		GSE6223		E2f5	DNA_Binding	0.214782
		GSE6259		Rbm39		0.214602
		GSE6290		Zdhhc16		0.21436
		GSE6487		Zfp263	DNA_Binding	0.214322
		GSE6526		Ets2	DNA_Binding	0.214287
		GSE6589		Tshz1	DNA_Binding	0.214024
		GSE6674		Dmtf1	DNA_Binding	0.213915
		GSE6686		Asb8		0.213329
		GSE6837		Smad1		0.213065
		GSE6882		Maml1		0.213022
		GSE6916		Zdhhc13		0.212856
		GSE6933		Phf8		0.212577
		GSE6980		Snapc1	DNA_Binding	0.212446
		GSE6998		Rfx5	DNA_Binding	0.211865
		GSE7069		Snapc3	DNA_Binding	0.211739
		GSE7219		Smarce1	DNA_Binding	0.211727
		GSE7257		Pias2	DNA_Binding	0.211425
		GSE7275		Tsc22d3		0.211305
		GSE7302		Zfp180		0.210437
		GSE7309		Smarcad1	DNA_Binding	0.209921
		GSE7404		Nfyb	DNA_Binding	0.209368
		GSE7598		Irf9	DNA_Binding	0.20936
		GSE7688		Taf1	DNA_Binding	0.209284
		GSE7764		Trim32		0.209166
		GSE7793		Cebpb	DNA_Binding	0.209049
		GSE7838		Arid5b	DNA_Binding	0.208836
		GSE7863		Mecp2	DNA_Binding	0.208507
		GSE7897		Ncoa1	DNA_Binding	0.208475
		GSE7948		Elk4	DNA_Binding	0.208373
		GSE7957		Gtf2h1		0.208356
		GSE8024		Pnn	DNA_Binding	0.208315
		GSE8034		Zfp639	DNA_Binding	0.208184
		GSE8249		Ing3		0.208085
		GSE8407		Topors	DNA_Binding	0.207969
		GSE8681		Zkscan1	DNA_Binding	0.20792
		GSE8684		Taf1b	DNA_Binding	0.207827
		GSE8788		Phtf1	DNA_Binding	0.207812
		GSE8836		Sirt2		0.207472
		GSE8863		Zfp238	DNA_Binding	0.207356
		GSE9013		Rsf1		0.20711
		GSE9018		Dpf2		0.207053
		GSE9083		Htatip2		0.206915
		GSE9198		Zfp451	DNA_Binding	0.206624
		GSE9249		Tial1		0.20634
		GSE9294		Elk3	DNA_Binding	0.206326
		GSE9316		Hmgn3	DNA_Binding	0.206172
		GSE9338		Notch2		0.206053
		GSE9355		Ythdc1		0.205942
		GSE9424		Zfp422	DNA_Binding	0.205566
		GSE9460		Mitf	DNA_Binding	0.205358
		GSE9717		Med30		0.205128
		GSE9786		E2f6	DNA_Binding	0.205011
		GSE9810		Kat5		0.204987
		GSE9811		Rreb1	DNA_Binding	0.204874
		GSE9812		Rora	DNA_Binding	0.204583
		GSE9954		Nr2c2	DNA_Binding	0.204009
				Nme2		0.203906
				Bbx	DNA_Binding	0.203861
				Rela	DNA_Binding	0.203779
				Hdac3	DNA_Binding	0.203268
				Taf9	DNA_Binding	0.202602
				Etv6	DNA_Binding	0.202558
				Parn		0.202526
				Cbx4		0.202421
				Srrm1	DNA_Binding	0.202071
				Zfp560		0.201955
				Dek	DNA_Binding	0.201805
				Maf	DNA_Binding	0.201491
				Phf20	DNA_Binding	0.20136
				Snip1		0.2013
				Ss18l1	DNA_Binding	0.201214
				Gtf2f2	DNA_Binding	0.201002
				Polr2k	DNA_Binding	0.200994
				Mafg	DNA_Binding	0.200982
				Ercc3	DNA_Binding	0.200838
				Mycbp		0.200644
				Zfp143	DNA_Binding	0.20063
				Zfp91	DNA_Binding	0.200617
				Zbtb34	DNA_Binding	0.200549
				Matr3		0.200161
				Zfp217	DNA_Binding	0.200144
				Tcf4	DNA_Binding	0.200138
				Zbtb22	DNA_Binding	0.200085
				Zfp623		0.200073
				Nfkbiz		0.199503
				Zfp637		0.199367
				Zdhhc9		0.199251
				Chd2	DNA_Binding	0.199048
				Sfmbt1		0.198374
				Dennd4a	DNA_Binding	0.198174
				Hnrnpab	DNA_Binding	0.198143
				Irf2	DNA_Binding	0.198124
				Nrip1		0.197829
				Edf1	DNA_Binding	0.197483
				Ctdspl		0.197118
				Nr2c1	DNA_Binding	0.196986
				Sirt3		0.196985
				Shprh	DNA_Binding	0.196767
				Ezh1	DNA_Binding	0.196597
				Zdhhc7		0.196338
				Thrap3		0.196315
				Atm	DNA_Binding	0.195846
				Snd1		0.195769
				Tnfaip3	DNA_Binding	0.195622
				Rbmx		0.195336
				Med4		0.195292
				Zeb2	DNA_Binding	0.195061
				Cdc5l	DNA_Binding	0.194893
				Tcerg1		0.194849
				Zfp760		0.194702
				Znfx1		0.194696
				D10627		0.194521
				Nfat5	DNA_Binding	0.194247
				Atf7ip		0.1941
				Epc1		0.193947
				Mll3	DNA_Binding	0.19366
				Med31		0.193566
				Rbl1		0.193501
				Nfkbia		0.193476
				Phf10		0.193028
				Mta2	DNA_Binding	0.192913
				Med21		0.192526
				Zfp36	DNA_Binding	0.192518
				Jun	DNA_Binding	0.192096
				Skil	DNA_Binding	0.192039
				Limd1		0.19191
				Bcl6	DNA_Binding	0.191332
				Taf11	DNA_Binding	0.191313
				Hivep2	DNA_Binding	0.19128
				Ctbp1		0.191264
				Polr3a	DNA_Binding	0.19124
				Cramp1l	DNA_Binding	0.191209
				Nfya	DNA_Binding	0.191146
				Bcor	DNA_Binding	0.190995
				Irf1	DNA_Binding	0.190937
				Mki67ip		0.19077
				Yeats4	DNA_Binding	0.190716
				Arntl	DNA_Binding	0.190604
				Btaf1		0.190098
				Gtf3c4	DNA_Binding	0.18992
				Trps1	DNA_Binding	0.189833
				Ing1		0.189752
				Polr2d		0.189343
				Rfxap	DNA_Binding	0.189132
				Wwtr1		0.189059
				Hax1		0.18881
				Polr3k	DNA_Binding	0.18876
				Sfpq	DNA_Binding	0.188412
				Smad5		0.188381
				Srebf1	DNA_Binding	0.188365
				Xrcc5	DNA_Binding	0.188329
				Tbc1d22a		0.188102
				Zfp295	DNA_Binding	0.187784
				Cebpd	DNA_Binding	0.187309
				Zscan21	DNA_Binding	0.187253
				Ell		0.18724
				Ski		0.187085
				Ing2	DNA_Binding	0.187014
				Med8		0.186986
				Nap1l4		0.186728
				Polr3c	DNA_Binding	0.186441
				Brwd1		0.18628
				Psip1	DNA_Binding	0.186014
				Rexo4		0.185947
				Cbx6		0.185862
				Epas1	DNA_Binding	0.185819
				Ing4		0.18562
				Med6	DNA_Binding	0.185559
				Cbx3		0.185536
				Mphosph8		0.185317
				X2210012G02Rik		0.184871
				Zfp182	DNA_Binding	0.184813
				Foxo1	DNA_Binding	0.184573
				Homez	DNA_Binding	0.184478
				Zfp512	DNA_Binding	0.184476
				Nfatc1	DNA_Binding	0.184115
				Gtf2i	DNA_Binding	0.184017
				Zfp317		0.183956
				Smarcd2		0.183954
				Dedd	DNA_Binding	0.18305
				Gtf2a2		0.183015
				Ets1	DNA_Binding	0.182533
				Eif2ak2		0.182486
				Ddb2	DNA_Binding	0.182265
				Rbbp4		0.182182
				Tceal1		0.182149
				Mllt3		0.18193
				Ctcf	DNA_Binding	0.181791
				Pygo2		0.181573
				Gabpb1	DNA_Binding	0.181348
				Bclaf1	DNA_Binding	0.181046
				Smad3	DNA_Binding	0.180819
				Myst3	DNA_Binding	0.180794
				Aip		0.180527
				Baz1a		0.179691
				Rlf		0.179096
				Rai14		0.178925
				Zfp449		0.178897
				Znrd1		0.178666
				Klf11	DNA_Binding	0.178644
				Phf16		0.178484
				X2810021B07Rik		0.178419
				Fli1	DNA_Binding	0.177855
				Asb1		0.177855
				Sap30	DNA_Binding	0.177418
				Xrcc6	DNA_Binding	0.177413
				Klf7	DNA_Binding	0.177268
				Dcp1a		0.177234
				Rest	DNA_Binding	0.176753
				Ubn1	DNA_Binding	0.176672
				Chd1	DNA_Binding	0.176474
				Zfp157		0.17642
				Ahctf1	DNA_Binding	0.176177
				Maf1		0.175964
				Hdac5		0.175905
				Cry1	DNA_Binding	0.175777
				Hif1an		0.175595
				Hmbox1	DNA_Binding	0.175312
				Zbtb25	DNA_Binding	0.175287
				Arid1b	DNA_Binding	0.174965
				Hdac8		0.174945
				Apbb2		0.174885
				Mms19		0.174865
				Nkrf	DNA_Binding	0.174541
				Dab2		0.174512
				Ankrd49		0.174191
				Mlxip	DNA_Binding	0.174024
				E2f3	DNA_Binding	0.174023
				Elf2	DNA_Binding	0.173733
				Mxd4	DNA_Binding	0.173308
				Zfp90	DNA_Binding	0.173234
				Zfp12		0.173082
				Zbtb26	DNA_Binding	0.172852
				Zbtb2	DNA_Binding	0.172716
				Tfdp1	DNA_Binding	0.172375
				Tbp	DNA_Binding	0.172326
				Preb	DNA_Binding	0.171971
				Mtf2	DNA_Binding	0.171787
				Lass4	DNA_Binding	0.171303
				Srebf2	DNA_Binding	0.171135
				Baz1b		0.171111
				C80913		0.170681
				Ddb1	DNA_Binding	0.170623
				Zfp606		0.170444
				Phf6		0.170389
				Nr1h2	DNA_Binding	0.170209
				Gatad2a		0.170091
				Ascc2		0.16997
				Rfc1	DNA_Binding	0.169915
				Ssbp2	DNA_Binding	0.169682
				Kank2		0.169404
				Hnrnpd	DNA_Binding	0.169367
				Supt5h		0.169254
				Sf1		0.169094
				Ascc1		0.169024
				Gmeb2	DNA_Binding	0.169022
				Med1	DNA_Binding	0.168916
				Dido1		0.168677
				Rere	DNA_Binding	0.168593
				Zdhhc2		0.168373
				Abt1	DNA_Binding	0.16828
				Zfp384		0.167417
				Zfp709		0.167066
				Cebpz	DNA_Binding	0.166654
				Trp53bp1	DNA_Binding	0.166468
				Polr3b	DNA_Binding	0.166289
				Zbtb7a	DNA_Binding	0.164917
				Zbtb20	DNA_Binding	0.16491
				Hmg20a	DNA_Binding	0.164718
				Trim24	DNA_Binding	0.164387
				Anks3		0.164265
				Jdp2	DNA_Binding	0.164116
				Nfe2l1	DNA_Binding	0.164071
				Ruvbl1		0.16365
				Med12		0.163459
				Ncoa3	DNA_Binding	0.16328
				Helz		0.16328
				Hhex	DNA_Binding	0.163071
				Ash2l	DNA_Binding	0.162542
				Supt7l		0.162479
				Taf12	DNA_Binding	0.162279
				Arid1a	DNA_Binding	0.162208
				Jmy		0.162177
				Zfp11	DNA_Binding	0.16202
				Ssrp1	DNA_Binding	0.161988
				Atf4	DNA_Binding	0.16186
				Ddx20	DNA_Binding	0.161845
				Zfp280b		0.161776
				Lmo4		0.161561
				Fbxo7		0.161538
				Zfp408		0.161533
				Hdac1	DNA_Binding	0.161522
				Ring1		0.161459
				Ankra2		0.161444
				Zkscan6	DNA_Binding	0.161435
				Stat2	DNA_Binding	0.161134
				Phf5a	DNA_Binding	0.161032
				Prdm4	DNA_Binding	0.160832
				Mta3	DNA_Binding	0.160768
				Zfp282		0.160692
				Polr3f	DNA_Binding	0.160551
				Rbck1	DNA_Binding	0.160083
				Klf13	DNA_Binding	0.159592
				Stat5a	DNA_Binding	0.159221
				Asxl1		0.159156
				Zfp825		0.159016
				Ankrd10		0.15893
				Pbx2	DNA_Binding	0.15891
				Polr2h		0.158816
				Mll1	DNA_Binding	0.158637
				Tcfcp2	DNA_Binding	0.158519
				Tfdp2	DNA_Binding	0.15851
				Anks1		0.15842
				Sertad1		0.158272
				Mcm4	DNA_Binding	0.158
				Gtf3a	DNA_Binding	0.157848
				Mdm4		0.157722
				Fubp1	DNA_Binding	0.157691
				Drap1	DNA_Binding	0.157594
				Fos	DNA_Binding	0.157593
				Med15		0.157276
				Foxj2	DNA_Binding	0.157192
				Pura	DNA_Binding	0.156977
				Zkscan14	DNA_Binding	0.156806
				Ehmt2		0.156756
				Zfp467	DNA_Binding	0.156645
				Grlf1	DNA_Binding	0.156322
				Ddx54		0.156232
				Zfp592	DNA_Binding	0.156051
				Toe1		0.155967
				Cxxc1	DNA_Binding	0.155925
				Zfp324		0.155683
				Smad7	DNA_Binding	0.155621
				Rnps1	DNA_Binding	0.155594
				Mcm9	DNA_Binding	0.155382
				Phf15		0.155318
				Zfp595		0.155272
				Abtb1		0.155171
				Ilf2	DNA_Binding	0.155063
				Coil		0.154712
				Hmgb3	DNA_Binding	0.154596
				Zfp524	DNA_Binding	0.154455
				Mllt10		0.154419
				Plagl2		0.154415
				Usf2	DNA_Binding	0.154323
				Smarcc2	DNA_Binding	0.154045
				Fus	DNA_Binding	0.153111
				Pml	DNA_Binding	0.152622
				Jarid2	DNA_Binding	0.152564
				Hnrnpul1		0.15222
				Pknox1	DNA_Binding	0.152094
				Zeb1	DNA_Binding	0.152083
				Nap1l3		0.152009
				Cbfa2t2		0.151992
				Nsd1		0.151929
				Zfp189		0.151841
				Sirt5		0.1517
				Scand1		0.151594
				Zfp764		0.151496
				Pias3		0.151438
				Aatf		0.151377
				Ewsr1		0.151301
				Pbx3	DNA_Binding	0.151295
				Ssbp3	DNA_Binding	0.151252
				Habp4		0.151219
				Tef	DNA_Binding	0.151021
				Mxd1	DNA_Binding	0.150983
				Phf13		0.150944
				Ankrd32		0.150762
				Med27		0.150422
				Brf1		0.150188
				Tle1		0.150131
				Zfp563		0.1498
				Ilf3	DNA_Binding	0.14958
				Zfp458		0.149508
				Zfp707		0.149485
				Gtf2h4		0.149424
				Zfp7		0.149306
				Nab2		0.1493
				Hdac4	DNA_Binding	0.149296
				Cenpb	DNA_Binding	0.14915
				Tle3		0.149035
				Irf3	DNA_Binding	0.148972
				Mtf1	DNA_Binding	0.148967
				Trip6		0.148784
				Tgif1	DNA_Binding	0.148533
				Ttf2	DNA_Binding	0.148427
				Taf1a	DNA_Binding	0.148098
				Lmo2	DNA_Binding	0.14775
				Dnajc2	DNA_Binding	0.147629
				Mnt	DNA_Binding	0.147232
				Ccrn4l		0.147217
				Patz1	DNA_Binding	0.147081
				Snrpd1		0.146243
				Aes		0.14605
				Per2		0.145984
				Zfp251		0.145826
				Zfp708		0.145797
				Yeats2		0.145658
				Ctnnbl1		0.145649
				Ctr9		0.145212
				Zfp319	DNA_Binding	0.144803
				Pms1	DNA_Binding	0.144493
				Taf10	DNA_Binding	0.144452
				Rbm15		0.14435
				Junb	DNA_Binding	0.144289
				Ep400	DNA_Binding	0.144041
				Zhx3	DNA_Binding	0.143798
				Ncoa5		0.143739
				Polr2j	DNA_Binding	0.143658
				Ehmt1		0.143501
				Th1l		0.143417
				Hes6	DNA_Binding	0.143026
				Gtf2h3		0.143018
				Abl1	DNA_Binding	0.142558
				Btg2		0.142469
				Gtf3c2	DNA_Binding	0.142069
				Pir		0.141952
				Myef2	DNA_Binding	0.141766
				Trrap		0.141573
				Men1	DNA_Binding	0.141341
				Sin3a	DNA_Binding	0.1411
				Tceb2		0.140981
				Pqbp1	DNA_Binding	0.140628
				Ezh2	DNA_Binding	0.140597
				Hmg20b	DNA_Binding	0.140513
				Zkscan17	DNA_Binding	0.140299
				Polr2c	DNA_Binding	0.140246
				Sap30bp		0.140232
				Phf7		0.139857
				Mcm6	DNA_Binding	0.139525
				Phf2		0.139511
				Relb	DNA_Binding	0.139467
				Parp1	DNA_Binding	0.139422
				Ikzf2	DNA_Binding	0.13905
				Egr1	DNA_Binding	0.139031
				Nupr1		0.138668
				Srf	DNA_Binding	0.138575
				Nfix	DNA_Binding	0.138343
				Snapc2		0.138072
				Rdbp		0.137996
				Zfp46	DNA_Binding	0.13795
				Irf7	DNA_Binding	0.137254
				Pdcd11		0.137229
				Ecd		0.136579
				Myst2		0.136562
				Bcl3	DNA_Binding	0.136514
				Rxra	DNA_Binding	0.136381
				Pogk	DNA_Binding	0.13634
				Hdac10		0.136244
				Mef2d	DNA_Binding	0.136155
				Dnmt3a	DNA_Binding	0.136079
				Ctdp1		0.136066
				Mafk	DNA_Binding	0.135975
				Htt		0.13588
				Dmap1	DNA_Binding	0.135758
				Eya3		0.135238
				Bin1		0.135192
				Gatad2b	DNA_Binding	0.13504
				Thra	DNA_Binding	0.134982
				Zscan22		0.134814
				Tsc22d4		0.134798
				Atf5	DNA_Binding	0.13466
				Irf6	DNA_Binding	0.134433
				Irf5	DNA_Binding	0.134352
				Gtf2f1	DNA_Binding	0.134333
				Snrpb		0.134297
				Zbtb39	DNA_Binding	0.134107
				Cebpa	DNA_Binding	0.133713
				Ar	DNA_Binding	0.133703
				Sertad3		0.133697
				Dbp	DNA_Binding	0.133505
				Pbx1	DNA_Binding	0.133266
				Hopx	DNA_Binding	0.133265
				Polr2e	DNA_Binding	0.133048
				Irf2bp1		0.132953
				Hdgf	DNA_Binding	0.132869
				Polr3e		0.132822
				Klf4	DNA_Binding	0.132771
				Nfkb2	DNA_Binding	0.132617
				Foxp1	DNA_Binding	0.132562
				Taf5	DNA_Binding	0.132389
				Wbp11		0.132337
				Glis3	DNA_Binding	0.131895
				Zfp235		0.131817
				Sp4	DNA_Binding	0.131691
				Mef2c	DNA_Binding	0.131668
				Myc	DNA_Binding	0.1316
				Zfp661	DNA_Binding	0.131516
				Zhx2	DNA_Binding	0.131458
				Zfp276	DNA_Binding	0.131104
				Znhit3		0.130848
				Tulp3		0.130619
				Zfp335		0.130169
				Nfyc	DNA_Binding	0.130116
				Hcfc1		0.13011
				Supt6h		0.130072
				Cux1	DNA_Binding	0.129914
				Nfia	DNA_Binding	0.129749
				Zbtb7b	DNA_Binding	0.129652
				Foxk2	DNA_Binding	0.12962
				Taf5l		0.129591
				Zfp212		0.129459
				Irf8	DNA_Binding	0.129176
				Safb2	DNA_Binding	0.129152
				Zfp647	DNA_Binding	0.129136
				Zfp513	DNA_Binding	0.128978
				Glis2	DNA_Binding	0.128786
				Supt3h	DNA_Binding	0.128503
				Pcgf6	DNA_Binding	0.128475
				Phb2		0.128177
				Jazf1		0.128138
				Hdac9		0.128137
				Esrra	DNA_Binding	0.128014
				Mcm8	DNA_Binding	0.127871
				Zfp27		0.127761
				Nr3c2	DNA_Binding	0.127058
				Runx2	DNA_Binding	0.126945
				Pparg	DNA_Binding	0.126757
				Brpf1	DNA_Binding	0.126745
				Rxrb	DNA_Binding	0.126626
				Supt16h		0.126394
				Sp2	DNA_Binding	0.126304
				Gtf2ird1	DNA_Binding	0.126193
				Etv5	DNA_Binding	0.126048
				Hes1	DNA_Binding	0.126028
				Nfrkb	DNA_Binding	0.125986
				Deaf1	DNA_Binding	0.12591
				Thoc4	DNA_Binding	0.125667
				Esr1	DNA_Binding	0.125561
				Smarcc1	DNA_Binding	0.125327
				Pa2g4	DNA_Binding	0.124715
				Tcfe3	DNA_Binding	0.124712
				Mta1	DNA_Binding	0.124671
				Phf1		0.124596
				Satb1	DNA_Binding	0.124592
				Apex1	DNA_Binding	0.124579
				Egr2	DNA_Binding	0.12429
				Zfp9		0.124215
				Ikzf1	DNA_Binding	0.124096
				Hmgb2	DNA_Binding	0.123972
				Zfp2	DNA_Binding	0.123593
				Ankzf1		0.123584
				Sox4	DNA_Binding	0.123373
				AW146020	DNA_Binding	0.123176
				Gmeb1	DNA_Binding	0.122664
				Klf12	DNA_Binding	0.122614
				Thap7	DNA_Binding	0.122341
				Smarcb1		0.122198
				Zfpl1	DNA_Binding	0.122068
				Id3		0.122
				Wbp7	DNA_Binding	0.121796
				Polr1e	DNA_Binding	0.121649
				Zfp619		0.121396
				Daxx		0.121341
				Whsc1	DNA_Binding	0.12131
				Tcf20	DNA_Binding	0.121268
				Zfp354a	DNA_Binding	0.12088
				Csrp2		0.12074
				Tcf7l2	DNA_Binding	0.120659
				Nfkbil1		0.12064
				Maff	DNA_Binding	0.120567
				Atf3	DNA_Binding	0.119919
				Zfp113		0.119757
				Klf3	DNA_Binding	0.119554
				Zfp418		0.119213
				Hcls1	DNA_Binding	0.118876
				Polr2f	DNA_Binding	0.118764
				Safb	DNA_Binding	0.118682
				Calcoco1	DNA_Binding	0.11849
				Hlf	DNA_Binding	0.118171
				Prdm1	DNA_Binding	0.117986
				Klf2	DNA_Binding	0.117865
				Tle2		0.117742
				Per1		0.117684
				Nr1h3	DNA_Binding	0.117501
				Taf7	DNA_Binding	0.117334
				Dedd2	DNA_Binding	0.116535
				Meis1	DNA_Binding	0.11593
				Smarca4	DNA_Binding	0.115692
				Ndn	DNA_Binding	0.11546
				Chd8	DNA_Binding	0.11543
				Tcf19		0.114632
				Nr2f2	DNA_Binding	0.114581
				Ifi204	DNA_Binding	0.114482
				Zbtb10	DNA_Binding	0.114248
				Ldb1	DNA_Binding	0.11377
				Nr2f6	DNA_Binding	0.113666
				Zfp768	DNA_Binding	0.113527
				Rad51	DNA_Binding	0.113077
				Peg3		0.112482
				Rfxank	DNA_Binding	0.112355
				Ddit3	DNA_Binding	0.112018
				Rel	DNA_Binding	0.111828
				Mcm7	DNA_Binding	0.111273
				Zfp354c	DNA_Binding	0.111036
				Zfp287	DNA_Binding	0.110765
				Zfp219	DNA_Binding	0.110482
				Nfic	DNA_Binding	0.110437
				Tcfec	DNA_Binding	0.110424
				Csda	DNA_Binding	0.110311
				Tead1	DNA_Binding	0.110205
				Ncor2	DNA_Binding	0.110167
				Rfx1	DNA_Binding	0.110073
				Asb6		0.109742
				Pcbd1		0.109527
				Sfpi1	DNA_Binding	0.109043
				Rai1		0.108835
				Trip13		0.108796
				Zdhhc15		0.108577
				Zfp37	DNA_Binding	0.108479
				Sufu		0.108123
				Polr3h	DNA_Binding	0.107723
				Usf1	DNA_Binding	0.10761
				Zfp202		0.107509
				Taf6	DNA_Binding	0.107425
				Rbm14		0.107166
				Meis2	DNA_Binding	0.106828
				Mll2	DNA_Binding	0.106698
				Cbx8		0.106685
				Bola1		0.106553
				Jund	DNA_Binding	0.106331
				Per3		0.106246
				Fiz1		0.106078
				Zkscan5	DNA_Binding	0.105937
				Trim27	DNA_Binding	0.105827
				Nr4a2	DNA_Binding	0.105567
				Mkx	DNA_Binding	0.105144
				Zfp523	DNA_Binding	0.105064
				Ubtf	DNA_Binding	0.104954
				Sirt4		0.104806
				Pou2f1	DNA_Binding	0.104556
				Nfib	DNA_Binding	0.104454
				Cenpk		0.104324
				Trp53	DNA_Binding	0.104066
				Gtf3c5	DNA_Binding	0.103945
				Ptrf		0.103938
				Nr4a1	DNA_Binding	0.10387
				Gata2	DNA_Binding	0.103744
				Havcr2		0.103624
				Creb3l1	DNA_Binding	0.10349
				Ppargc1a	DNA_Binding	0.103371
				Zfp1	DNA_Binding	0.103164
				Zfp551		0.102887
				E4f1	DNA_Binding	0.102868
				Nfkbib		0.102602
				Apbb1		0.102553
				Taf15	DNA_Binding	0.102451
				Mafb	DNA_Binding	0.102263
				Taf4b	DNA_Binding	0.101582
				Brca1	DNA_Binding	0.101454
				Mkl1		0.100473
				Mllt6		0.100371
				Whsc2		0.09974
				Tfpt		0.0996437
				Klf16	DNA_Binding	0.0996048
				Znf512b	DNA_Binding	0.0995778
				Xab2		0.0994694
				Tle6		0.0993014
				Klf15	DNA_Binding	0.099297
				Dhx38		0.0992876
				Vdr	DNA_Binding	0.0992782
				Smad6		0.0988686
				Pias4	DNA_Binding	0.0987691
				Mcm2	DNA_Binding	0.0986751
				Pttg1		0.0986579
				Zfp583	DNA_Binding	0.0985496
				Zfp688		0.0983396
				Tcea3	DNA_Binding	0.0981275
				Trib3		0.0981271
				Erg	DNA_Binding	0.0979766
				Zfp142		0.0978831
				Zfhx3	DNA_Binding	0.0978518
				Hist1h2bp	DNA_Binding	0.0978031
				Zfp105	DNA_Binding	0.0973816
				Med26	DNA_Binding	0.0971466
				Nrf1	DNA_Binding	0.096905
				Cbfa2t3		0.0968945
				Zfp398		0.0966589
				Irx3	DNA_Binding	0.096459
				Fhl2		0.0963015
				Zfp128		0.0961533
				Mcm3	DNA_Binding	0.0957561
				Sox6	DNA_Binding	0.0956509
				Scmh1	DNA_Binding	0.0952134
				Dnmt1	DNA_Binding	0.0951845
				Phf12		0.0951201
				Zfp566		0.0947648
				Tshz3	DNA_Binding	0.0941313
				Zfp334		0.0936204
				Zswim4		0.0935379
				Tcf3	DNA_Binding	0.0933264
				Zfp712		0.0933195
				Hdac7		0.0931888
				Ctnnbip1		0.0930922
				Mcm5	DNA_Binding	0.0930784
				Hlx	DNA_Binding	0.0930427
				Cic	DNA_Binding	0.0924609
				Solh		0.0921437
				Prdm10	DNA_Binding	0.0919919
				Id1		0.0919474
				Zfp64	DNA_Binding	0.0914449
				Wdhd1	DNA_Binding	0.0913217
				Zfp111		0.0909953
				Mybbp1a	DNA_Binding	0.0908857
				Tcea2	DNA_Binding	0.0908813
				Zfp28	DNA_Binding	0.0904558
				Pou6f1	DNA_Binding	0.0900707
				Zfp593	DNA_Binding	0.0898763
				Id4		0.0895314
				Ppard	DNA_Binding	0.0891893
				Snai2	DNA_Binding	0.0888466
				Grhl1	DNA_Binding	0.0872336
				Timeless		0.086881
				Zfp248		0.0865311
				Foxo4	DNA_Binding	0.0865311
				Runx3	DNA_Binding	0.0864918
				C79407		0.0864474
				Brip1	DNA_Binding	0.0864293
				Zfp358		0.0861765
				Sall2	DNA_Binding	0.0861406
				Chd4	DNA_Binding	0.0860647
				Ruvbl2	DNA_Binding	0.0852484
				Hdgfrp2	DNA_Binding	0.0851721
				Tox3	DNA_Binding	0.0851387
				Rara	DNA_Binding	0.0850656
				Zfp653	DNA_Binding	0.0848727
				Polr3d	DNA_Binding	0.0848317
				Zfp711	DNA_Binding	0.0844917
				Krba1		0.0841255
				Taf6l	DNA_Binding	0.0837589
				Zbtb17	DNA_Binding	0.0836594
				Aebp1	DNA_Binding	0.0835165
				Zfp30	DNA_Binding	0.0831148
				Irf4	DNA_Binding	0.0827549
				Tarbp2		0.082687
				Hoxd8	DNA_Binding	0.0823859
				Hivep3	DNA_Binding	0.0823589
				Prrx1	DNA_Binding	0.0822198
				Rgs14		0.0821225
				Chd7	DNA_Binding	0.0821157
				Hey1	DNA_Binding	0.0820314
				Brpf3		0.082021
				Gtf3c1	DNA_Binding	0.0818797
				Zfp354b	DNA_Binding	0.0817831
				Zscan18		0.0817819
				Jrk	DNA_Binding	0.081573
				Zfp213		0.081354
				Elk1	DNA_Binding	0.081194
				Upf1	DNA_Binding	0.0807919
				Ldb2		0.0803363
				Ankrd42		0.0803192
				Egr3	DNA_Binding	0.079927
				Etv1	DNA_Binding	0.079265
				Rad51l1	DNA_Binding	0.0792546
				Hic1	DNA_Binding	0.0788742
				Atf7	DNA_Binding	0.0786451
				Pdlim4		0.0783463
				Suv39h2		0.0783055
				Tox	DNA_Binding	0.0780478
				Kntc1		0.0779308
				Heyl	DNA_Binding	0.0778607
				Hoxb3	DNA_Binding	0.0778548
				Hoxa5	DNA_Binding	0.0776638
				L3mbtl2		0.0773286
				Rarg	DNA_Binding	0.0772431
				Taf1c	DNA_Binding	0.0772205
				Zfp446		0.0771224
				Mbd3	DNA_Binding	0.0770387
				Ssbp4	DNA_Binding	0.0770334
				Zfp78		0.0769468
				Nr1h4	DNA_Binding	0.0769388
				Fxr2		0.0766579
				Prdm5	DNA_Binding	0.0766378
				Hdac11		0.0766029
				Trim28	DNA_Binding	0.0765107
				Zfp239	DNA_Binding	0.0763811
				Zfp462		0.0758394
				Six5	DNA_Binding	0.0758368
				Zfp14	DNA_Binding	0.0756213
				Batf3	DNA_Binding	0.0754363
				Arid3a	DNA_Binding	0.075371
				Sox13	DNA_Binding	0.0750255
				Batf	DNA_Binding	0.0746094
				Dach1	DNA_Binding	0.0743508
				Zfp553	DNA_Binding	0.0742792
				Prdm16	DNA_Binding	0.0742695
				Ppargc1b		0.0740323
				Tcfeb	DNA_Binding	0.073853
				Rarb	DNA_Binding	0.0731768
				Zbtb45	DNA_Binding	0.073136
				Zbtb16	DNA_Binding	0.0729694
				Arnt2	DNA_Binding	0.0729485
				Zfpm2	DNA_Binding	0.0728243
				Tshz2	DNA_Binding	0.0726092
				Zbtb5	DNA_Binding	0.0725123
				Cbx7		0.0724792
				Ciita	DNA_Binding	0.0723621
				Tgfb1i1		0.0715372
				Aff3	DNA_Binding	0.0714916
				Med16		0.0709352
				Tcfcp2l1	DNA_Binding	0.0707775
				E2f1	DNA_Binding	0.0706268
				Mllt1	DNA_Binding	0.0705203
				Notch3		0.0705166
				Zbtb3	DNA_Binding	0.070503
				Hira		0.0704587
				Gata6	DNA_Binding	0.0704386
				Snapc4	DNA_Binding	0.0701301
				Zfp612		0.0695122
				Glis1	DNA_Binding	0.0694164
				Ebf1	DNA_Binding	0.0692481
				Zbtb48	DNA_Binding	0.0692442
				Hoxa1	DNA_Binding	0.0690457
				Sec14l2		0.0688007
				Ankrd6		0.0686214
				Smarca1	DNA_Binding	0.0683931
				Mlxipl	DNA_Binding	0.0676874
				Foxq1	DNA_Binding	0.0676296
				Sox17	DNA_Binding	0.0670502
				Lmo1		0.0669015
				Zkscan16		0.0668931
				Ybx1	DNA_Binding	0.0666105
				Scaf1		0.0665583
				Shox2	DNA_Binding	0.0664512
				Hoxb4	DNA_Binding	0.0663379
				Foxc1	DNA_Binding	0.0662705
				Mxd3	DNA_Binding	0.0662491
				Pou2af1	DNA_Binding	0.0654604
				Nfatc2	DNA_Binding	0.0653423
				Dach2	DNA_Binding	0.0648347
				Brca2	DNA_Binding	0.0638828
				Zfp341		0.0637314
				Btbd11	DNA_Binding	0.0634856
				Smarcd3		0.0632397
				Tbx3	DNA_Binding	0.0632287
				Nap1l2		0.0629388
				Ikzf3	DNA_Binding	0.0627695
				Tcfap4	DNA_Binding	0.0625594
				Hey2	DNA_Binding	0.0625165
				Zfp41	DNA_Binding	0.0625097
				Sox9	DNA_Binding	0.0622154
				Nr1d1	DNA_Binding	0.0620742
				Bcl11b	DNA_Binding	0.0620563
				Irx2	DNA_Binding	0.0614767
				Ppara	DNA_Binding	0.0614062
				Dmrt2		0.0613446
				Thrb	DNA_Binding	0.0612545
				Trp63	DNA_Binding	0.0612308
				Foxf1a	DNA_Binding	0.0611418
				Tal1	DNA_Binding	0.0610839
				Hsf4	DNA_Binding	0.0608898
				Esrrg	DNA_Binding	0.060602
				Eya2		0.0605725
				Brdt		0.0604912
				Spen	DNA_Binding	0.0599506
				Pgr	DNA_Binding	0.0592526
				Tcf7	DNA_Binding	0.0591358
				Rorc	DNA_Binding	0.0590832
				Foxa1	DNA_Binding	0.0588014
				Six4	DNA_Binding	0.0585614
				Zbtb12	DNA_Binding	0.058489
				Espl1		0.0580619
				Satb2	DNA_Binding	0.0578814
				Cnot3		0.0578781
				Gfi1	DNA_Binding	0.0577816
				Zfp646		0.0574644
				Foxl2	DNA_Binding	0.0574297
				Erf	DNA_Binding	0.0574147
				Hoxa3	DNA_Binding	0.0570613
				Ercc8		0.0568077
				Ankrd54		0.0567302
				Arntl2	DNA_Binding	0.0565408
				Hoxb6	DNA_Binding	0.0564456
				Prdm2		0.056099
				Irx1	DNA_Binding	0.0554555
				C030039L03Rik		0.0549684
				Tcf21	DNA_Binding	0.0549545
				Zfp689	DNA_Binding	0.0545293
				Prdm9		0.0543071
				Zbtb38		0.0534307
				Mycn	DNA_Binding	0.0528093
				Tox2	DNA_Binding	0.052719
				Foxp2	DNA_Binding	0.0521987
				E2f8	DNA_Binding	0.0517307
				Lyl1	DNA_Binding	0.0515713
				Sla2		0.0511717
				Ehf	DNA_Binding	0.0510627
				Myb	DNA_Binding	0.0508215
				Foxa3	DNA_Binding	0.0505267
				Fosb	DNA_Binding	0.0502376
				Sox7	DNA_Binding	0.0499854
				Csrp3		0.0499309
				Pou5f2	DNA_Binding	0.0497232
				Gata4	DNA_Binding	0.049515
				Nfatc4	DNA_Binding	0.0494551
				Hoxa9	DNA_Binding	0.049241
				Carf		0.0490973
				Pygo1		0.0490127
				Gli3	DNA_Binding	0.0490076
				Hic2	DNA_Binding	0.0489223
				Spo11	DNA_Binding	0.0487256
				Six1	DNA_Binding	0.04852
				E2f2	DNA_Binding	0.0484321
				Klf5	DNA_Binding	0.0478296
				Tbx2	DNA_Binding	0.0476667
				Stat4	DNA_Binding	0.0476314
				Spib	DNA_Binding	0.047558
				Eya4		0.0473853
				Hif3a	DNA_Binding	0.0473331
				Foxa2	DNA_Binding	0.0463032
				Hnf4a	DNA_Binding	0.0462473
				Onecut2	DNA_Binding	0.046247
				Hnf1a	DNA_Binding	0.0461998
				Hoxb5	DNA_Binding	0.0456101
				Ascl3	DNA_Binding	0.044851
				Ovol1	DNA_Binding	0.0447279
				Mycl1	DNA_Binding	0.0446869
				Pknox2	DNA_Binding	0.0444897
				Tbx21	DNA_Binding	0.0439881
				Polr2a	DNA_Binding	0.0438636
				Tead3	DNA_Binding	0.0438616
				Dlx2	DNA_Binding	0.0436933
				Meox2	DNA_Binding	0.0433646
				Prdm6		0.0433117
				Npas2	DNA_Binding	0.0432661
				Tbx6	DNA_Binding	0.0432582
				Ebf3	DNA_Binding	0.0428491
				Tgif2	DNA_Binding	0.0428237
				Foxf2	DNA_Binding	0.0427193
				Hoxa10	DNA_Binding	0.0427059
				Smarcd1		0.042599
				Emx2	DNA_Binding	0.0422408
				Creb3l3	DNA_Binding	0.0417087
				Hist3h2ba		0.0414166
				Hoxd3	DNA_Binding	0.0407476
				Nfe2	DNA_Binding	0.0404797
				Nr4a3	DNA_Binding	0.0401879
				Twist1	DNA_Binding	0.0401736
				Arid3b	DNA_Binding	0.0401192
				Dot1l	DNA_Binding	0.0397222
				Isl2	DNA_Binding	0.0395643
				Npas3	DNA_Binding	0.0394674
				Hoxb2	DNA_Binding	0.0394554
				Dtx1		0.0393977
				Chd5	DNA_Binding	0.039057
				Hoxa2	DNA_Binding	0.038723
				Crabp2		0.0382059
				Mybl1	DNA_Binding	0.0381903
				Tcfap2a	DNA_Binding	0.0379723
				Prox1	DNA_Binding	0.0379668
				Elf3	DNA_Binding	0.0375347
				Runx1t1	DNA_Binding	0.0375171
				Sall1	DNA_Binding	0.0375067
				Foxp3	DNA_Binding	0.0374818
				Xrcc3	DNA_Binding	0.037341
				Tbx15	DNA_Binding	0.0366724
				Cited1	DNA_Binding	0.0366411
				Eomes	DNA_Binding	0.0364789
				Faim3		0.036382
				Gfi1b	DNA_Binding	0.0362869
				Creb3l4	DNA_Binding	0.0361808
				Sox12	DNA_Binding	0.0361129
				Msx1	DNA_Binding	0.0357789
				Sox5	DNA_Binding	0.0357309
				Tbx20	DNA_Binding	0.0357032
				Alx4	DNA_Binding	0.0355529
				Hr	DNA_Binding	0.0355441
				Klf14	DNA_Binding	0.0354398
				Hoxc4	DNA_Binding	0.0354042
				Gata3	DNA_Binding	0.0354
				Nr1i2	DNA_Binding	0.0353518
				Snai1	DNA_Binding	0.0353348
				Hsf2	DNA_Binding	0.0353156
				Hoxd9	DNA_Binding	0.0351709
				Tcof1		0.0351631
				Nfe2l3	DNA_Binding	0.0351209
				Bnc1	DNA_Binding	0.0348626
				Zfp112	DNA_Binding	0.0348566
				Hmga2	DNA_Binding	0.034539
				Asb11		0.0344348
				Hoxc8	DNA_Binding	0.0344089
				Meox1	DNA_Binding	0.0342614
				Zfp385a		0.0341963
				Lhx2	DNA_Binding	0.0340346
				Tlx1	DNA_Binding	0.0338829
				Irx5	DNA_Binding	0.0338231
				Lef1	DNA_Binding	0.0337674
				Nkd2		0.0336459
				Spic	DNA_Binding	0.0326977
				Zfp580	DNA_Binding	0.0325178
				Sox21	DNA_Binding	0.0325155
				Pbx4	DNA_Binding	0.0323478
				Zfp454		0.0321119
				Emx1	DNA_Binding	0.0312649
				Foxc2	DNA_Binding	0.0310855
				Tead2	DNA_Binding	0.0306533
				Fosl1	DNA_Binding	0.0305406
				Bcl11a		0.0305316
				Foxs1	DNA_Binding	0.0304997
				Hoxa11	DNA_Binding	0.0304854
				Foxp4	DNA_Binding	0.0303604
				Tbx18	DNA_Binding	0.0299971
				Sox2	DNA_Binding	0.029546
				Nr1i3	DNA_Binding	0.0295308
				Ovol2	DNA_Binding	0.0290222
				Elf5	DNA_Binding	0.0288045
				Notch4		0.0286957
				Gli2	DNA_Binding	0.0284054
				Foxd2	DNA_Binding	0.0281723
				Hnf1b	DNA_Binding	0.0280517
				Zbtb32	DNA_Binding	0.027267
				Lhx3	DNA_Binding	0.0271703
				Csdc2	DNA_Binding	0.0271551
				Crtc1		0.0268238
				St18	DNA_Binding	0.026757
				Irx6	DNA_Binding	0.0266074
				Phox2b	DNA_Binding	0.0265846
				Prrx2	DNA_Binding	0.0265437
				Otx1	DNA_Binding	0.0264462
				Zfp558		0.0258476
				E2f4	DNA_Binding	0.025366
				Plag1	DNA_Binding	0.0249299
				Pitx2	DNA_Binding	0.0244828
				Hist1h1e	DNA_Binding	0.024133
				Neurod1	DNA_Binding	0.0237817
				Lhx6	DNA_Binding	0.0237341
				Rorb	DNA_Binding	0.023641
				Nr0b2	DNA_Binding	0.0233211
				Ercc2	DNA_Binding	0.023303
				Hoxa7	DNA_Binding	0.022451
				Tead4	DNA_Binding	0.0223735
				Rxrg	DNA_Binding	0.0221959
				Arx	DNA_Binding	0.0221211
				Trim15		0.022073
				Gata1	DNA_Binding	0.0217341
				Gli1	DNA_Binding	0.02154
				Pcgf2	DNA_Binding	0.021529
				Phox2a	DNA_Binding	0.0215009
				Esr2	DNA_Binding	0.0214934
				Hoxb9	DNA_Binding	0.0214211
				Asb4		0.0209989
				En1	DNA_Binding	0.0206459
				Myod1	DNA_Binding	0.0204434
				Tcfap2b	DNA_Binding	0.0202972
				Ankrd1	DNA_Binding	0.019744
				Hand2	DNA_Binding	0.019599
				Gata5	DNA_Binding	0.0195788
				Maz	DNA_Binding	0.0195064
				Figla	DNA_Binding	0.019474
				Barx2	DNA_Binding	0.0192737
				Olig1	DNA_Binding	0.0188732
				Wt1	DNA_Binding	0.018792
				Casz1	DNA_Binding	0.0185354
				Pax6	DNA_Binding	0.0184427
				Klf1	DNA_Binding	0.0184312
				Cited4		0.0183168
				Alx1	DNA_Binding	0.0182513
				Dmrt3	DNA_Binding	0.0181358
				Tcfap2c	DNA_Binding	0.0176212
				Zfp296		0.0171631
				Bcl6b	DNA_Binding	0.01704
				Mzf1	DNA_Binding	0.0170237
				Phf21b		0.0165753
				Lhx9	DNA_Binding	0.0160818
				Hoxd10	DNA_Binding	0.0159007
				Zfp286		0.0156563
				Kcnip3	DNA_Binding	0.0156285
				Phf19		0.0155355
				Foxd1	DNA_Binding	0.0151682
				Pou3f3	DNA_Binding	0.015109
				Foxd4	DNA_Binding	0.0148512
				Zfp473	DNA_Binding	0.014831
				Sp7	DNA_Binding	0.0147255
				Sim1	DNA_Binding	0.014413
				Zic1	DNA_Binding	0.0143353
				Ighmbp2	DNA_Binding	0.014134
				Zfp423	DNA_Binding	0.0138837
				Khdrbs2		0.0137759
				Rcor2	DNA_Binding	0.0136991
				Smyd1	DNA_Binding	0.0136792
				Ebf2	DNA_Binding	0.0136496
				Isl1	DNA_Binding	0.0134585
				Msc	DNA_Binding	0.0128997
				Sp8	DNA_Binding	0.0125353
				Hist1h1t	DNA_Binding	0.0123502
				Zfp184	DNA_Binding	0.0120409
				Lhx1	DNA_Binding	0.0119506
				Nfkbil2		0.0116836
				Hoxa4	DNA_Binding	0.0114458
				Foxm1	DNA_Binding	0.0113297
				Pou6f2	DNA_Binding	0.011136
				Zfp444		0.0111116
				Ankrd2		0.0106982
				Sox8	DNA_Binding	0.0104565
				Dlx5	DNA_Binding	0.00980406
				Dnmt3l		0.0095979
				Cux2	DNA_Binding	0.00948839
				Ankrd33		0.00916816
				Sox11	DNA_Binding	0.00878836
				Pax7	DNA_Binding	0.00872458
				Six2	DNA_Binding	0.00851953
				Nkx2.3		0.00842132
				Asb9		0.00832302
				Zfp57	DNA_Binding	0.00804495
				Sox3	DNA_Binding	0.00797224
				Elavl2		0.00783517
				Tbx4	DNA_Binding	0.00781553
				Nhlh1	DNA_Binding	0.0077659
				Pou4f1	DNA_Binding	0.0077613
				Nkx2.1		0.0076907
				Vgll2		0.00768196
				Hoxb13	DNA_Binding	0.00716605
				Foxb1	DNA_Binding	0.00713071
				Barx1	DNA_Binding	0.00709668
				Rfx4	DNA_Binding	0.00708624
				Dlx4	DNA_Binding	0.0068886
				Hoxc6	DNA_Binding	0.00675439
				Egr4	DNA_Binding	0.00661136
				Olig2	DNA_Binding	0.00633776
				Pax3	DNA_Binding	0.00588243
				Gsc2	DNA_Binding	0.0058659
				Nkx2.2		0.00581178
				Foxi1	DNA_Binding	0.00576991
				Ascl2	DNA_Binding	0.00560764
				Lhx5	DNA_Binding	0.00527919
				Lbx1	DNA_Binding	0.00526315
				Evx1	DNA_Binding	0.00526217
				Zfp169		0.00498433
				Dpf3		0.00478046
				Sox30	DNA_Binding	0.00461784
				Foxn1	DNA_Binding	0.00460573
				Mybl2	DNA_Binding	0.00456935
				Tbr1	DNA_Binding	0.00431586
				Tlx2	DNA_Binding	0.00424699
				Bard1		0.00374772
				Snai3	DNA_Binding	0.00373085
				Cdx2	DNA_Binding	0.00364506
				Tcf15	DNA_Binding	0.00354259
				Trp73	DNA_Binding	0.00350897
				Etv2	DNA_Binding	0.0032049
				Fhl5		0.00310728
				Ptf1a	DNA_Binding	0.00272461
				Pou2f3	DNA_Binding	0.00265865
				Nr5a2	DNA_Binding	0.00263579
				Vsx2	DNA_Binding	0.00243572
				Spdef	DNA_Binding	0.00239479
				Neurod4	DNA_Binding	0.00233621
				Insm1	DNA_Binding	0.00220332
				Hoxd11	DNA_Binding	0.00218042
				Foxj1	DNA_Binding	0.00215626
				Fbxl19	DNA_Binding	0.00212314
				Asb10		0.00165531
				Mixl1	DNA_Binding	0.00165492
				Myog	DNA_Binding	0.00156394
				Hnf4g	DNA_Binding	0.00154904
				Foxg1	DNA_Binding	0.00152492
				Zfp786	DNA_Binding	0.00151439
				Vax2	DNA_Binding	0.00120598
				T	DNA_Binding	0.00112742
				Neurod6	DNA_Binding	0.000816035
				Vsx1	DNA_Binding	0.000812669
				Nkx6.2		0.000688495
				Nkx2.9		0.000618566
				Dlx1	DNA_Binding	0.00041459
				Insm2	DNA_Binding	0.000291912
				Ebf4	DNA_Binding	8.97577e-05
				Pax9	DNA_Binding	-0.000168161
				Hoxd1	DNA_Binding	-0.000295407
				Zic3	DNA_Binding	-0.000515759
				Tbx1	DNA_Binding	-0.000565751
				Vgll1		-0.000592731
				Hoxb1	DNA_Binding	-0.00071206
				Trim31		-0.000858027
				Sox10	DNA_Binding	-0.000860461
				Ankrd5		-0.00105091
				Fev	DNA_Binding	-0.00109734
				Asb15		-0.00123771
				Pou2f2	DNA_Binding	-0.00130091
				Myocd		-0.00149748
				Hoxc5	DNA_Binding	-0.00154221
				Hoxa13	DNA_Binding	-0.00168785
				Hoxd13	DNA_Binding	-0.00170625
				Pax8	DNA_Binding	-0.00170792
				Atoh1	DNA_Binding	-0.00179936
				Rax	DNA_Binding	-0.00235518
				Hoxc10	DNA_Binding	-0.0028413
				Nr0b1	DNA_Binding	-0.00333425
				Esx1	DNA_Binding	-0.00333801
				Dmrtb1	DNA_Binding	-0.00348653
				Zscan10	DNA_Binding	-0.00368118
				Tcfl5	DNA_Binding	-0.00396626
				Foxe3	DNA_Binding	-0.00428463
				Barhl2	DNA_Binding	-0.00470389
				Sry	DNA_Binding	-0.00494145
				Npas1	DNA_Binding	-0.00495127
				Crx	DNA_Binding	-0.0049573
				Fank1		-0.0053053
				Tcfap2d	DNA_Binding	-0.00539746
				Gcm2	DNA_Binding	-0.00545218
				Neurog2	DNA_Binding	-0.0060964
				Pitx3	DNA_Binding	-0.00615744
				Myt1	DNA_Binding	-0.0069083
				Sall3	DNA_Binding	-0.00714681
				Onecut1	DNA_Binding	-0.00731551
				Lmx1b	DNA_Binding	-0.00741639
				Pdx1	DNA_Binding	-0.00763077
				Prop1	DNA_Binding	-0.00763527
				Papolb		-0.00769418
				Sim2	DNA_Binding	-0.00823118
				Nr5a1	DNA_Binding	-0.00834548
				Cdx4	DNA_Binding	-0.0083518
				Ankrd7		-0.00868213
				Ankrd22		-0.00889373
				Hsf2bp		-0.00903702
				Cdx1	DNA_Binding	-0.00925176
				Dmbx1	DNA_Binding	-0.00945709
				Sox15	DNA_Binding	-0.00954846
				En2	DNA_Binding	-0.0105391
				Barhl1	DNA_Binding	-0.0105435
				Pou3f4	DNA_Binding	-0.0105502
				Nr2e3	DNA_Binding	-0.0105538
				Hoxd12	DNA_Binding	-0.0106837
				Mef2b	DNA_Binding	-0.0107374
				Rfx2	DNA_Binding	-0.0107573
				Six6	DNA_Binding	-0.0110092
				Dmrt1	DNA_Binding	-0.0114819
				Esrrb	DNA_Binding	-0.0118321
				Myt1l	DNA_Binding	-0.0118432
				Dlx3	DNA_Binding	-0.0121384
				Hes7	DNA_Binding	-0.0121412
				Nrl	DNA_Binding	-0.0121735
				Lmx1a	DNA_Binding	-0.0125533
				Pou1f1	DNA_Binding	-0.01256
				Rbpjl	DNA_Binding	-0.0129119
				Hesx1	DNA_Binding	-0.0129958
				Prdm14	DNA_Binding	-0.0131632
				Hoxc13	DNA_Binding	-0.0135098
				Zic2	DNA_Binding	-0.0136279
				Dpf1		-0.013651
				Tlx3	DNA_Binding	-0.0138261
				Nkx3.2		-0.0140064
				Nkx2.5		-0.014171
				Zscan2	DNA_Binding	-0.014358
				Nhlh2	DNA_Binding	-0.0143608
				Nanog	DNA_Binding	-0.0143771
				Gsc	DNA_Binding	-0.0146762
				Neurog1	DNA_Binding	-0.0151798
				Pax1	DNA_Binding	-0.015578
				Lhx4	DNA_Binding	-0.0157651
				Gsx1	DNA_Binding	-0.0163013
				Gbx2	DNA_Binding	-0.0163192
				Neurod2	DNA_Binding	-0.0166836
				Pax5	DNA_Binding	-0.0167938
				Hand1	DNA_Binding	-0.0169541
				Gtf2a1l	DNA_Binding	-0.0169985
				Gcm1	DNA_Binding	-0.0170641
				Mbd3l1	DNA_Binding	-0.0176551
				Tbx5	DNA_Binding	-0.0181858
				Pitx1	DNA_Binding	-0.0184125
				Tbx22	DNA_Binding	-0.0186104
				Hsfy2	DNA_Binding	-0.0187877
				Pou5f1	DNA_Binding	-0.0189088
				H1fx	DNA_Binding	-0.0189678
				Lin28	DNA_Binding	-0.0193366
				Zfp13	DNA_Binding	-0.0195688
				Nr2e1	DNA_Binding	-0.0198441
				Hoxb7	DNA_Binding	-0.020976
				Dmrtc2	DNA_Binding	-0.0210811
				Mnx1	DNA_Binding	-0.0211565
				Ankrd45		-0.0213024
				Neurog3	DNA_Binding	-0.0217354
				Tbx19	DNA_Binding	-0.0222776
				Asb12		-0.0224301
				Irx4	DNA_Binding	-0.0226815
				Nkx3.1		-0.0229874
				Myf5	DNA_Binding	-0.0233653
				Six3	DNA_Binding	-0.0233787
				Foxl1	DNA_Binding	-0.0234131
				Pax4	DNA_Binding	-0.0239845
				Pou4f2	DNA_Binding	-0.0244702
				Scrt2	DNA_Binding	-0.0260992
				Hes2	DNA_Binding	-0.0264245
				Spz1	DNA_Binding	-0.0273215
				Lmo3		-0.0278612
				Olig3	DNA_Binding	-0.0283729
				Utf1		-0.0286105
				Myf6	DNA_Binding	-0.0288559
				Vax1	DNA_Binding	-0.0290541
				Hmx1	DNA_Binding	-0.0293507
				Otx2	DNA_Binding	-0.0294193
				Ascl1	DNA_Binding	-0.0307003
				Zfp42	DNA_Binding	-0.0310381
				Aire	DNA_Binding	-0.0330921
				Sox14	DNA_Binding	-0.033395
				Sox1	DNA_Binding	-0.0346087
				Foxn4	DNA_Binding	-0.0382748
				Alx3	DNA_Binding	-0.0404008
				Tal2	DNA_Binding	-0.0412616
				Gsx2	DNA_Binding	-0.0413039
				Hmgb4	DNA_Binding	-0.0415802
				Foxd3	DNA_Binding	-0.0419559
				Sall4	DNA_Binding	-0.0421124
				Pou4f3	DNA_Binding	-0.0442722
				Etv4	DNA_Binding	-0.0450932
				Pou3f2	DNA_Binding	-0.0493442
				Tcfap2e	DNA_Binding	-0.0502688
				Foxh1	DNA_Binding	-0.063643

## Sheet: Lyso Cluster 3 | Mouse
Reference genes		Data Series		Gene Symbol	DNA Binding	Correlation
1700021K19Rik		GSE10000		0610031J06Rik		0.369875
2400001E08Rik		GSE10071		Stat6	DNA_Binding	0.285992
4930471M23Rik		GSE10210		Creb3	DNA_Binding	0.279718
5430435G22Rik		GSE10230		Tbc1d22a		0.266247
Abca2		GSE10239		Sirt7		0.261154
Abca3		GSE10246		Stat3	DNA_Binding	0.259755
Acp2		GSE10262		Rela	DNA_Binding	0.257265
Acp5		GSE10285		Sirt2		0.254283
Arl8a		GSE10343		Nr1h2	DNA_Binding	0.252056
Arsa		GSE10478		Tcf25	DNA_Binding	0.249168
Arsb		GSE10525		Mxd4	DNA_Binding	0.246341
Asah1		GSE10552		Creg1		0.242937
Atp13a2		GSE10573		Scand1		0.241039
Atp6ap1		GSE10627		Znfx1		0.239575
Atp6v0a1		GSE10733		Tbc1d2b		0.239092
Atp6v0a2		GSE10871		Irf3	DNA_Binding	0.236626
Atp6v0c		GSE10881		Creb3l2	DNA_Binding	0.23443
Atp6v0d1		GSE10970		Atf6	DNA_Binding	0.233324
Atp6v0e		GSE11044		Xbp1	DNA_Binding	0.232861
Atp6v1e1		GSE11050		Zdhhc7		0.231174
Atp6v1f		GSE11110		Lass2	DNA_Binding	0.231041
Btd		GSE11120		Mms19		0.231018
Cd68		GSE11149		Stat1	DNA_Binding	0.230828
Cd74		GSE11194		Pias3		0.228539
Chid1		GSE11201		Dazap2		0.227828
Clcn7		GSE11220		Usf2	DNA_Binding	0.226919
Cln3		GSE11221		Rbck1	DNA_Binding	0.226093
Cst3		GSE11222		Ezh1	DNA_Binding	0.225233
Ctns		GSE11224		Hdac5	DNA_Binding	0.224727
Ctsa		GSE11291		Rbl2	DNA_Binding	0.224046
Ctsb		GSE11333		Tsc22d4		0.223029
Ctsc		GSE11382		Ring1		0.222567
Ctsd		GSE11384		Cobra1		0.222534
Ctsf		GSE11386		Lztr1		0.221389
Ctsh		GSE11667		Zdhhc9		0.221035
Ctsk		GSE11677		Zfp36	DNA_Binding	0.220413
Ctss		GSE11680		Hmg20b	DNA_Binding	0.219676
Ctsz		GSE11684		Nfatc1	DNA_Binding	0.21907
Cybasc3		GSE11685		Irf9	DNA_Binding	0.218401
Dpp7		GSE11766		Cebpb	DNA_Binding	0.218188
Entpd4		GSE11859		Mef2d	DNA_Binding	0.218167
Fuca1		GSE11918		Ehmt2		0.216977
Fuca2		GSE12073		Tcfe3	DNA_Binding	0.216399
Gaa		GSE12388		Ski		0.216273
Gabarap		GSE12389		Hbp1	DNA_Binding	0.215665
Galc		GSE12413		Maf1	DNA_Binding	0.215598
Galns		GSE12421		Ikbkg		0.215112
Gba		GSE12430		Aip		0.214975
Gla		GSE12432		Aes		0.213738
Glb1		GSE12464		Zfpl1	DNA_Binding	0.213076
Gm2a		GSE12466		Mkl1		0.212688
Gns		GSE12518		Hsbp1		0.21211
Gusb		GSE12601		Anks3		0.212034
H2-Aa		GSE12618		Abtb1		0.211892
H2-DMa		GSE12769		Supt5h		0.210353
H2-Eb1		GSE12772		Ing4		0.210117
Hexa		GSE12982		Irf1	DNA_Binding	0.209114
Hexb		GSE12986		Zfp524	DNA_Binding	0.20906
Hgsnat		GSE12998		Klf13	DNA_Binding	0.208476
Hpse		GSE12999		Mbd1	DNA_Binding	0.207835
Idua		GSE13071		Smarcc2	DNA_Binding	0.207437
Ifi30		GSE13093		Stat5b	DNA_Binding	0.206713
Igf2r		GSE13104		Stat2	DNA_Binding	0.206642
Itm2c		GSE13129		Sfpi1	DNA_Binding	0.20642
Lamp1		GSE13149		Zbtb7b	DNA_Binding	0.20633
Laptm5		GSE13235		Mlx	DNA_Binding	0.206196
Lgmn		GSE13259		Zfp276	DNA_Binding	0.205467
Lipa		GSE13333		Zfp513	DNA_Binding	0.204907
Litaf		GSE13379		Ikbkb		0.204709
Man2b1		GSE13387		Phf1		0.204398
Man2b2		GSE13394		Zfp335		0.203862
Manba		GSE13409		Hdac10		0.203692
2002-03-01		GSE13443		Vav1		0.202007
Mcoln1		GSE13490		Med12		0.201739
Myo7a		GSE13547		Cebpd	DNA_Binding	0.201669
Naaa		GSE13585		Cic	DNA_Binding	0.201619
Naga		GSE13611		Mmp14		0.201305
Naglu		GSE13690		Elk3	DNA_Binding	0.201291
Ncstn		GSE13693		Relb	DNA_Binding	0.20129
Neu1		GSE13707		Irf7	DNA_Binding	0.200992
Npc1		GSE13730		Htatip2		0.200821
Npc2		GSE13796		Srebf1	DNA_Binding	0.200597
Pcyox1		GSE13805		Pygo2		0.200333
Pla2g15		GSE13873		Ncor2	DNA_Binding	0.200163
Pld3		GSE13874		Pcbd2		0.199846
Plod1		GSE13880		Mef2a	DNA_Binding	0.199822
Pnpla7		GSE14007		Snd1		0.199138
Pofut1		GSE14012		Lass4	DNA_Binding	0.198673
Pofut2		GSE14211		Nfkb1	DNA_Binding	0.198511
Ppt1		GSE14222		Irf8	DNA_Binding	0.198087
Ppt2		GSE14242		Nfe2l1	DNA_Binding	0.198059
Prcp		GSE14308		Tef	DNA_Binding	0.19794
Psap		GSE1435		Xpc	DNA_Binding	0.197879
Psen1		GSE14406		Snapc2		0.197765
Robld3		GSE14478		Foxj2	DNA_Binding	0.197
Scarb2		GSE14672		Tceb3	DNA_Binding	0.196806
Sgsh		GSE14678		Ankzf1		0.196777
Siae		GSE14698		Zfp36l2	DNA_Binding	0.196591
Sidt2		GSE14753		Rfxank	DNA_Binding	0.196584
Slc11a1		GSE14833		Atf6b	DNA_Binding	0.196493
Slc15a3		GSE14843		Med15		0.196235
Slc15a4		GSE15129		Maf	DNA_Binding	0.196194
Slc17a5		GSE15161		Ascc1		0.195804
Slc26a11		GSE15181		BC006779		0.195112
Slc29a3		GSE15268		Nfkb2	DNA_Binding	0.195087
Slc2a8		GSE15303		Sin3b		0.194672
Slc36a1		GSE15324		Dab2		0.194441
Slc48a1		GSE15458		Mnt	DNA_Binding	0.194204
Smpd1		GSE15541		Kat5		0.193949
Smpdl3a		GSE15580		Irf5	DNA_Binding	0.193782
Sphk2		GSE15610		Bhlhe40	DNA_Binding	0.193215
Srgn		GSE15620		Anks1		0.192864
Stxbp2		GSE15760		Tsc22d3		0.19284
Tm9sf1		GSE15770		Mbd2	DNA_Binding	0.192785
Tmem192		GSE15772		Asb8		0.192764
Tmem55b		GSE15794		Nfe2l2	DNA_Binding	0.192566
Tmem63a		GSE15808		Pbx2	DNA_Binding	0.192518
Tmem9		GSE15894		Trrap		0.192451
Tpp1		GSE16002		Phf23		0.192227
Unc93b1		GSE16114		Cbx4		0.192207
Use1		GSE16150		Calcoco1	DNA_Binding	0.192142
Uvrag		GSE16210		Ell		0.191982
Vps11		GSE16438		Zfp90	DNA_Binding	0.191858
Vps18		GSE16516		Thra	DNA_Binding	0.191782
Vps33a		GSE16655		Elf1	DNA_Binding	0.191245
Vps39		GSE16777		Limd1		0.190763
		GSE16925		Thap7	DNA_Binding	0.190318
		GSE17102		Deaf1	DNA_Binding	0.190298
		GSE17158		Zfp319	DNA_Binding	0.189927
		GSE17160		Sertad1		0.189776
		GSE17266		Habp4		0.189651
		GSE17297		Ssbp4	DNA_Binding	0.18936
		GSE17316		Edf1	DNA_Binding	0.188885
		GSE17322		Hmg20a	DNA_Binding	0.18884
		GSE17473		Trim25		0.188652
		GSE17542		Klf2	DNA_Binding	0.188517
		GSE17553		Irf2	DNA_Binding	0.188401
		GSE17597		Ldb1	DNA_Binding	0.188046
		GSE17617		Nmi		0.187949
		GSE17794		Junb	DNA_Binding	0.187814
		GSE17796		Nfic	DNA_Binding	0.187763
		GSE17797		Bin1		0.187634
		GSE17825		Dedd2	DNA_Binding	0.187614
		GSE17880		Rnf14		0.18735
		GSE17886		Cnot8		0.187203
		GSE17923		Fbxo7		0.187028
		GSE17925		Rxrb	DNA_Binding	0.186615
		GSE18010		Zbtb7a	DNA_Binding	0.186533
		GSE18115		Hist1h1c	DNA_Binding	0.186463
		GSE18119		Mkl2		0.186034
		GSE18216		Zbtb22	DNA_Binding	0.186016
		GSE18281		Drap1	DNA_Binding	0.185572
		GSE18293		Zfp592	DNA_Binding	0.185179
		GSE18348		Mlxip	DNA_Binding	0.185115
		GSE18351		Mafg	DNA_Binding	0.185018
		GSE18383		Hdac4	DNA_Binding	0.184725
		GSE18507		Foxo1	DNA_Binding	0.184407
		GSE18649		Ciao1		0.184363
		GSE18669		Pias4	DNA_Binding	0.184158
		GSE18737		Aebp1	DNA_Binding	0.184143
		GSE18765		A930001N09Rik	DNA_Binding	0.183981
		GSE18801		Zbtb24	DNA_Binding	0.183192
		GSE19401		Cux1	DNA_Binding	0.182741
		GSE19402		Wbp7	DNA_Binding	0.182161
		GSE19436		Churc1	DNA_Binding	0.181952
		GSE19601		Vhl		0.181277
		GSE19657		Nfkbil1		0.181108
		GSE19684		Zfp637		0.180998
		GSE19687		Nab2		0.180814
		GSE19693		Zkscan14	DNA_Binding	0.18079
		GSE19729		Mafb	DNA_Binding	0.18003
		GSE19732		Hes6	DNA_Binding	0.179395
		GSE19753		Med16		0.179176
		GSE19825		Irf2bp1		0.178933
		GSE1986		Zfp467	DNA_Binding	0.178853
		GSE19979		Pura	DNA_Binding	0.17857
		GSE20100		Tcfeb	DNA_Binding	0.178428
		GSE20177		Brf1		0.17831
		GSE2019		Zkscan6	DNA_Binding	0.177817
		GSE20366		Maml1		0.17781
		GSE20391		Abl1	DNA_Binding	0.177808
		GSE20465		Trip6		0.177761
		GSE20466		Hcls1	DNA_Binding	0.177108
		GSE20500		Rcan1	DNA_Binding	0.177055
		GSE20696		Rere	DNA_Binding	0.176952
		GSE20727		Rxra	DNA_Binding	0.176873
		GSE20752		Cxxc1	DNA_Binding	0.176699
		GSE20841		Lass5	DNA_Binding	0.176513
		GSE21156		Mta3	DNA_Binding	0.176457
		GSE21224		Per1	DNA_Binding	0.176446
		GSE21278		Dbp	DNA_Binding	0.176444
		GSE21381		Esrra	DNA_Binding	0.176343
		GSE21393		Zxdc		0.176174
		GSE21444		Zkscan3	DNA_Binding	0.176167
		GSE21447		Nfkbia		0.176064
		GSE21687		Bcl3	DNA_Binding	0.175005
		GSE21716		Ncoa1	DNA_Binding	0.174988
		GSE21829		Zfp282		0.17493
		GSE21900		Cebpa	DNA_Binding	0.174696
		GSE21902		Nab1		0.174556
		GSE21944		Apbb1		0.174385
		GSE22005		Mitf	DNA_Binding	0.173832
		GSE22007		Epas1	DNA_Binding	0.173337
		GSE22046		Btg2		0.173315
		GSE2205		Zfp523	DNA_Binding	0.172779
		GSE22150		Srebf2	DNA_Binding	0.172482
		GSE22180		Pml	DNA_Binding	0.172413
		GSE22317		Safb2	DNA_Binding	0.172371
		GSE2250		Zfp707		0.172281
		GSE22778		Arnt	DNA_Binding	0.17196
		GSE22824		X2210012G02Rik		0.171352
		GSE22925		Jun	DNA_Binding	0.171226
		GSE22927		Ddit3	DNA_Binding	0.17088
		GSE22985		Mllt6		0.170846
		GSE23009		Ddb1	DNA_Binding	0.169959
		GSE23114		Hexim1		0.169655
		GSE23119		Zfp688		0.169577
		GSE23200		Rfx1	DNA_Binding	0.169283
		GSE23396		Hdac7		0.168992
		GSE23408		Nr1h3	DNA_Binding	0.168923
		GSE23437		Preb	DNA_Binding	0.16857
		GSE23505		Nr2f6	DNA_Binding	0.16855
		GSE23780		Tle2		0.168518
		GSE23845		Cbx6		0.168467
		GSE23972		Foxo3	DNA_Binding	0.168437
		GSE24207		Smarca2	DNA_Binding	0.168382
		GSE24295		Kank2		0.168279
		GSE2433		Rreb1	DNA_Binding	0.16784
		GSE24628		Lmo2	DNA_Binding	0.16778
		GSE24789		Jdp2	DNA_Binding	0.167762
		GSE24886		Dpf2		0.167487
		GSE25140		Stat5a	DNA_Binding	0.167369
		GSE25178		Men1	DNA_Binding	0.167167
		GSE25179		Cenpb	DNA_Binding	0.167021
		GSE25257		Tnfaip3	DNA_Binding	0.166921
		GSE25439		Etv6	DNA_Binding	0.166867
		GSE25908		Ddb2	DNA_Binding	0.166718
		GSE25911		Gtf2i	DNA_Binding	0.166633
		GSE2592		Pias1	DNA_Binding	0.166521
		GSE26023		Sertad3		0.166194
		GSE26229		Fosl2	DNA_Binding	0.166155
		GSE26355		Mta2	DNA_Binding	0.165793
		GSE26390		Jund	DNA_Binding	0.165657
		GSE26396		Pou6f1	DNA_Binding	0.16503
		GSE26446		Elk4	DNA_Binding	0.164948
		GSE26538		Taf10	DNA_Binding	0.164552
		GSE26669		Sirt3		0.164333
		GSE26695		Btg1		0.164287
		GSE26697		Pdlim4		0.164269
		GSE27241		Hdac3	DNA_Binding	0.164252
		GSE27261		Etv3	DNA_Binding	0.16422
		GSE27378		Cnot6l		0.164084
		GSE27546		Mafk	DNA_Binding	0.164049
		GSE27568		Ppard	DNA_Binding	0.16351
		GSE27655		Ctdspl		0.163491
		GSE27686		Polr3c	DNA_Binding	0.163348
		GSE27786		Zdhhc16		0.163345
		GSE27787		Eif2ak2		0.163341
		GSE27816		Solh		0.16329
		GSE28025		Hmbox1	DNA_Binding	0.163135
		GSE28031		Notch1	DNA_Binding	0.162925
		GSE28237		Nr3c1	DNA_Binding	0.162883
		GSE28389		Chd8	DNA_Binding	0.162727
		GSE28391		Whsc1l1		0.162614
		GSE28559		Nfat5	DNA_Binding	0.162089
		GSE28687		Smarcd2		0.161662
		GSE2917		Ikzf1	DNA_Binding	0.161551
		GSE2924		Atf7ip		0.161534
		GSE29572		Usf1	Error	0.161271
		GSE29759		Ubn1	DNA_Binding	0.161047
		GSE29766		Lyl1	DNA_Binding	0.160946
		GSE29949		Asb6		0.160855
		GSE29962		Atf5	DNA_Binding	0.160681
		GSE29975		Trip11		0.160671
		GSE30056		Crtc1		0.16035
		GSE30701		Ercc3	DNA_Binding	0.160152
		GSE31082		Uimc1		0.160139
		GSE31359		Ncoa3		0.159983
		GSE31972		Tada3		0.159905
		GSE32214		Zhx1	DNA_Binding	0.159903
		GSE34208		Ddx54		0.159779
		GSE34423		Zfp653	DNA_Binding	0.159135
		GSE3595		Tsc22d1		0.158987
		GSE3653		Supt7l		0.158964
		GSE3822		Zhx3	DNA_Binding	0.158741
		GSE3837		Gtf3c1	DNA_Binding	0.158297
		GSE3861		Trip4		0.15824
		GSE3962		Supt6h		0.158199
		GSE4041		Smad3	DNA_Binding	0.158181
		GSE4098		Znf512b	DNA_Binding	0.158162
		GSE4142		Fxr2		0.158081
		GSE4193		Klf6	DNA_Binding	0.158016
		GSE4288		Crebl2	DNA_Binding	0.157944
		GSE4308		Mecp2	DNA_Binding	0.157896
		GSE4309		Notch2		0.157859
		GSE4481		Apbb2		0.157284
		GSE4518		Arid5b	DNA_Binding	0.157219
		GSE4535		Zfp426	DNA_Binding	0.15717
		GSE4627		Sertad2		0.157139
		GSE4718		Rnf6	DNA_Binding	0.157104
		GSE4756		Meis3	DNA_Binding	0.157058
		GSE4768		Ankra2		0.156953
		GSE4818		Phtf1	DNA_Binding	0.156787
		GSE5011		Ncoa6		0.15653
		GSE5037		Tle3		0.156482
		GSE5038		Sufu		0.156373
		GSE5119		Mxi1	DNA_Binding	0.15628
		GSE5296		Klf11	DNA_Binding	0.156086
		GSE5298		Rora	DNA_Binding	0.156043
		GSE5309		Mll1	DNA_Binding	0.155857
		GSE5333		Phf15		0.155837
		GSE5334		Hic1	DNA_Binding	0.155604
		GSE5371		Pqbp1	DNA_Binding	0.155561
		GSE5587		Tcf4	DNA_Binding	0.155427
		GSE5671		Hhex	DNA_Binding	0.155323
		GSE5817		Zbtb17	DNA_Binding	0.155141
		GSE5861		L3mbtl3		0.154967
		GSE5870		Msrb2		0.154892
		GSE5891		Tcea2	DNA_Binding	0.154858
		GSE5976		Zfp36l1	DNA_Binding	0.154819
		GSE6030		Ctnnb1	DNA_Binding	0.154738
		GSE6055		Nfkbiz		0.154626
		GSE6065		Klf3	DNA_Binding	0.154615
		GSE6084		Zfp384	DNA_Binding	0.154494
		GSE6085		Ptrf		0.154472
		GSE6210		Xab2		0.154383
		GSE6223		Phf7		0.154116
		GSE6259		E4f1	DNA_Binding	0.153769
		GSE6290		Phf12		0.153463
		GSE6466		Creb3l1	DNA_Binding	0.153408
		GSE6482		Med23		0.153196
		GSE6487		Zfp219	DNA_Binding	0.153149
		GSE6526		Glis2	DNA_Binding	0.153081
		GSE6589		Nfkbib		0.153062
		GSE6623		Aff4		0.15302
		GSE6674		Ctbp1		0.152939
		GSE6686		H1f0	DNA_Binding	0.152715
		GSE6689		Supt3h	DNA_Binding	0.152675
		GSE6837		Tfpt	DNA_Binding	0.152511
		GSE6882		Zfp187		0.152506
		GSE6916		Taf6l	DNA_Binding	0.152453
		GSE6933		Ets2	DNA_Binding	0.152268
		GSE6980		Ascc2		0.152265
		GSE7069		Zfp764		0.151926
		GSE7219		Tsg101	DNA_Binding	0.15176
		GSE7257		Scaf1		0.151678
		GSE7275		Helz		0.151558
		GSE7309		Hif1an		0.151333
		GSE7348		Fos	DNA_Binding	0.151198
		GSE7357		Hdac8		0.150727
		GSE7404		Hsf1	DNA_Binding	0.150632
		GSE7528		Scmh1	DNA_Binding	0.150473
		GSE7598		Rarg	DNA_Binding	0.150472
		GSE7685		Runx1	DNA_Binding	0.150351
		GSE7688		Zeb2	DNA_Binding	0.150098
		GSE7699		Nupr1		0.14988
		GSE7764		Dmap1	DNA_Binding	0.149635
		GSE7784		Hivep1	DNA_Binding	0.149558
		GSE7838		Smad2	DNA_Binding	0.149546
		GSE7852		Wwtr1		0.149519
		GSE7863		Smarca4	DNA_Binding	0.149161
		GSE7875		Hlx	DNA_Binding	0.14896
		GSE7897		Foxn3	DNA_Binding	0.148891
		GSE7948		Parn		0.148785
		GSE7957		Tbl1x	DNA_Binding	0.148784
		GSE8024		Phf8		0.148722
		GSE8034		Slc30a9		0.148388
		GSE8039		Dip2c		0.148301
		GSE8156		Htt		0.148295
		GSE8249		Grlf1	DNA_Binding	0.148157
		GSE8307		Cbfa2t3		0.148106
		GSE8322		Zfp217	DNA_Binding	0.147839
		GSE8407		Daxx		0.147755
		GSE8431		Gmeb2	DNA_Binding	0.1476
		GSE8621		Cbl		0.147598
		GSE8681		Asb1		0.147519
		GSE8682		Rgs14		0.147464
		GSE8788		Zswim4		0.147371
		GSE8836		Hltf	DNA_Binding	0.147262
		GSE8863		Mxd1	DNA_Binding	0.147222
		GSE8966		Sap30bp		0.147037
		GSE9012		Cbx8		0.147004
		GSE9013		Rai1		0.146912
		GSE9083		Zfp768	DNA_Binding	0.14656
		GSE9123		Fli1	DNA_Binding	0.146535
		GSE9130		Bmyc		0.146261
		GSE9132		Arid3a	DNA_Binding	0.146252
		GSE9146		Lass6	DNA_Binding	0.146036
		GSE9198		Atf3	DNA_Binding	0.145853
		GSE9249		Gas7		0.145708
		GSE9294		Aff1		0.145595
		GSE9316		Ets1	DNA_Binding	0.145348
		GSE9338		Per3		0.14532
		GSE9355		Hivep2	DNA_Binding	0.145172
		GSE9400		Zfp628	DNA_Binding	0.14514
		GSE9424		Gtf2ird1	DNA_Binding	0.145099
		GSE9460		Bach1	DNA_Binding	0.145027
		GSE9717		Nfatc2	DNA_Binding	0.145008
		GSE9763		Rnf19a		0.144766
		GSE9786		Klf4	DNA_Binding	0.144522
		GSE9809		Brpf1	DNA_Binding	0.14432
		GSE9810		Zhx2	DNA_Binding	0.144312
		GSE9811		Klf7	DNA_Binding	0.144205
		GSE9812		Id3		0.144184
		GSE9892		Ctnnbip1		0.144098
		GSE9954		Zfp28	DNA_Binding	0.143772
				Lmo4	DNA_Binding	0.143721
				Chd2	DNA_Binding	0.143704
				Nr2c1	DNA_Binding	0.143484
				Zfp385a		0.143291
				Nfil3	DNA_Binding	0.143217
				Zfp623		0.143188
				Dedd	DNA_Binding	0.143146
				Cited2		0.143097
				Foxk1	DNA_Binding	0.143009
				Vdr	DNA_Binding	0.142917
				Zbtb20	DNA_Binding	0.142869
				Zfp512	DNA_Binding	0.142617
				Sap18		0.142536
				Foxp4	DNA_Binding	0.142239
				Gtf3a	DNA_Binding	0.142224
				Smad7	DNA_Binding	0.142122
				Zfp358		0.142109
				Nfya	DNA_Binding	0.14189
				Nfix	DNA_Binding	0.141768
				Krba1		0.141098
				Ankrd54		0.141078
				Cir1		0.140935
				Cry2	DNA_Binding	0.140699
				Taf1c	DNA_Binding	0.140672
				Tox4	DNA_Binding	0.140492
				Srf	DNA_Binding	0.14047
				Gzf1	DNA_Binding	0.140335
				Sirt5		0.140185
				Gtf3c5	DNA_Binding	0.139997
				Notch3		0.139914
				Zbtb34	DNA_Binding	0.139498
				Elf2	DNA_Binding	0.139488
				Tcfcp2		0.139338
				Gatad2a	DNA_Binding	0.139297
				Nfatc4	DNA_Binding	0.139265
				Zfp12		0.139252
				Ankrd57		0.139053
				Zkscan17	DNA_Binding	0.139048
				Zfp646		0.138942
				Id2		0.138863
				Ssbp3	DNA_Binding	0.138352
				Rfx5	DNA_Binding	0.138211
				Zbtb45	DNA_Binding	0.138175
				Nfrkb	DNA_Binding	0.138159
				Ndnl2		0.138122
				Bcl6	DNA_Binding	0.138018
				Bbx	DNA_Binding	0.137526
				Ctr9		0.136818
				Asb3		0.136815
				Zbtb39	DNA_Binding	0.136152
				Zfp148	DNA_Binding	0.136147
				Polr2g		0.136106
				Polr2a	DNA_Binding	0.136039
				Ifi204	DNA_Binding	0.135869
				Phf2		0.135676
				Zmynd11	DNA_Binding	0.135665
				Zfp84		0.135507
				Cnot3		0.135436
				Ciita	DNA_Binding	0.13539
				Batf	DNA_Binding	0.135267
				Rexo4		0.135058
				Med17		0.134829
				Chd4	DNA_Binding	0.134732
				Tgfb1i1		0.134657
				Ncoa2	DNA_Binding	0.134597
				Fhl2		0.13444
				Zfp142		0.133921
				Zbtb48	DNA_Binding	0.133862
				Tulp4		0.133759
				Hes1	DNA_Binding	0.133747
				Yeats2		0.133721
				Mll3	DNA_Binding	0.133684
				Prdm1	DNA_Binding	0.133592
				Smarcb1		0.133488
				Polr3b	DNA_Binding	0.13338
				Smad4	DNA_Binding	0.133302
				Mta1	DNA_Binding	0.133277
				Rnf141	DNA_Binding	0.133192
				Elk1	DNA_Binding	0.133181
				Phf20	DNA_Binding	0.133033
				Heyl	DNA_Binding	0.132907
				Smad6	DNA_Binding	0.132693
				Foxj3	DNA_Binding	0.132605
				Tcfec	DNA_Binding	0.132583
				Ncor1	DNA_Binding	0.13251
				Zfp46	DNA_Binding	0.132383
				Med20		0.13182
				Zkscan5	DNA_Binding	0.131741
				Eya3		0.131674
				Dhx38		0.131163
				Rbak		0.131109
				Wwp1		0.130981
				Ubtf	DNA_Binding	0.130861
				Csrnp1	DNA_Binding	0.130672
				Patz1	DNA_Binding	0.130652
				Ahr	DNA_Binding	0.130569
				Clock	DNA_Binding	0.130371
				Spen	DNA_Binding	0.129986
				Havcr2		0.12973
				Zfp182	DNA_Binding	0.129686
				Cbx7		0.12927
				Gtf3c2	DNA_Binding	0.129183
				Zfp263	DNA_Binding	0.129156
				Tle6		0.129049
				Ubp1	DNA_Binding	0.128947
				Runx2	DNA_Binding	0.128898
				Rfxap	DNA_Binding	0.128795
				Gatad2b	DNA_Binding	0.128766
				Dnmt3a	DNA_Binding	0.128661
				Zfp324		0.128645
				Hdac11		0.128635
				Ing2	DNA_Binding	0.128567
				Zfp369	DNA_Binding	0.12853
				Rbpj	DNA_Binding	0.128477
				Mef2c	DNA_Binding	0.128124
				Ash1l	DNA_Binding	0.128107
				Tob1		0.128036
				Arid1a	DNA_Binding	0.127987
				Tceb2		0.127945
				Ss18l1	DNA_Binding	0.127925
				Apc		0.127821
				Plagl2	DNA_Binding	0.127759
				Tshz1	DNA_Binding	0.127667
				Tbx6	DNA_Binding	0.127422
				Egr1	DNA_Binding	0.126809
				Hoxb4	DNA_Binding	0.126504
				Trim32		0.12643
				Th1l		0.126111
				Sfmbt1		0.125939
				Polr3a	DNA_Binding	0.125769
				Baz2b	DNA_Binding	0.125613
				Nsd1		0.125561
				Hivep3	DNA_Binding	0.125283
				Pparg	DNA_Binding	0.125271
				Tcf3	DNA_Binding	0.12503
				Glis3	DNA_Binding	0.124911
				Batf3	DNA_Binding	0.124866
				Zfp580	DNA_Binding	0.12465
				Zfp212		0.124526
				Zfp157		0.124515
				Ep300	DNA_Binding	0.124358
				Zfp295	DNA_Binding	0.12433
				Zfp277		0.12427
				Gtf2b	DNA_Binding	0.124266
				Nr1d1	DNA_Binding	0.124132
				Taf6	DNA_Binding	0.123903
				Rdbp		0.123886
				Mtf1	DNA_Binding	0.123833
				Ep400	DNA_Binding	0.12379
				Tulp3		0.123771
				Zfp213		0.123702
				Zfp595		0.123592
				Zfp408		0.123553
				Zfp715		0.123286
				Kdm5a	DNA_Binding	0.123161
				Tcf7l2	DNA_Binding	0.122929
				Rb1	DNA_Binding	0.122897
				Zfp655		0.122799
				Pbx1	DNA_Binding	0.122538
				Spib	DNA_Binding	0.122419
				Sox4	DNA_Binding	0.122245
				Polr2e	DNA_Binding	0.122223
				Arid1b	DNA_Binding	0.122116
				Pknox1	DNA_Binding	0.122072
				Kat2b		0.12165
				Smad5	DNA_Binding	0.121549
				Zfp287	DNA_Binding	0.12153
				Zfp64	DNA_Binding	0.121462
				Zfp236		0.121219
				Dtx1		0.121046
				Zbtb2	DNA_Binding	0.121044
				Bach2	DNA_Binding	0.120855
				Hnrnpul1		0.120779
				Fiz1		0.120536
				Ssbp2	DNA_Binding	0.120445
				Jmjd1c		0.120443
				Hif1a	DNA_Binding	0.12039
				Mypop	DNA_Binding	0.120353
				Foxp1	DNA_Binding	0.120087
				Tarbp2		0.119944
				Foxl2	DNA_Binding	0.119849
				Nrip1		0.119833
				Nr2c2	DNA_Binding	0.119729
				Crem	DNA_Binding	0.119713
				Hopx	DNA_Binding	0.119651
				Hdgfrp2	DNA_Binding	0.119633
				Foxo4	DNA_Binding	0.119538
				Ecsit		0.119252
				Adnp2	DNA_Binding	0.119081
				Tceal1		0.118964
				Esr1	DNA_Binding	0.118822
				Zfp410	DNA_Binding	0.118769
				Smarcd3		0.118529
				Phf13		0.118322
				Nr4a1	DNA_Binding	0.118271
				Nfatc3	DNA_Binding	0.118112
				Rara	DNA_Binding	0.118085
				Sirt4		0.118061
				Erf	DNA_Binding	0.117989
				Nr2f2	DNA_Binding	0.117935
				Zkscan1	DNA_Binding	0.117747
				Nme2	DNA_Binding	0.117673
				Etv5	DNA_Binding	0.117655
				Zbtb43	DNA_Binding	0.117561
				Zbtb3	DNA_Binding	0.117529
				Ints12		0.117441
				Snapc4	DNA_Binding	0.117357
				Runx3	DNA_Binding	0.117324
				Ctnnbl1		0.117323
				Atf4	DNA_Binding	0.117215
				Myst3	DNA_Binding	0.117088
				Rsf1		0.116927
				Sox13	DNA_Binding	0.116767
				Sp2	DNA_Binding	0.116749
				Zfp275		0.116343
				Ehmt1		0.116316
				Med8		0.116277
				Zfp14	DNA_Binding	0.115942
				Sin3a	DNA_Binding	0.115863
				Tle1		0.115812
				Znrd1		0.115772
				Crebbp	DNA_Binding	0.1157
				Zbtb25	DNA_Binding	0.115632
				Ctdp1		0.115376
				Homez	DNA_Binding	0.115316
				Pou2f1	DNA_Binding	0.115123
				Kdm5b	DNA_Binding	0.115036
				Mll2	DNA_Binding	0.115034
				Cramp1l	DNA_Binding	0.114765
				Gtf2f1	DNA_Binding	0.114663
				Mllt1	DNA_Binding	0.11436
				Brpf3		0.114276
				Rlf	DNA_Binding	0.114186
				Cbfa2t2		0.113965
				Ecd		0.113921
				Arntl	DNA_Binding	0.113772
				Zfp27		0.113251
				Klf9	DNA_Binding	0.113222
				Sox18	DNA_Binding	0.113165
				Hif3a	DNA_Binding	0.113008
				Pir		0.112987
				Brwd1		0.112824
				Tcea3	DNA_Binding	0.112541
				Per2		0.112524
				Dennd4a	DNA_Binding	0.112497
				Baz1b		0.112495
				Gata6	DNA_Binding	0.112488
				Erg	DNA_Binding	0.112439
				Nfx1	DNA_Binding	0.112391
				Rbm7		0.112375
				Maff	DNA_Binding	0.112279
				Zfp110	DNA_Binding	0.112148
				Arid4b	DNA_Binding	0.111966
				Ar	DNA_Binding	0.111913
				Tcf12	DNA_Binding	0.11186
				Arid3b	DNA_Binding	0.111818
				Yeats4	DNA_Binding	0.111428
				Zfp251		0.111088
				Tbx2	DNA_Binding	0.111072
				Med27		0.110877
				Gatad1	DNA_Binding	0.110815
				Irx3	DNA_Binding	0.110666
				Zscan22	DNA_Binding	0.11059
				Six5	DNA_Binding	0.110579
				Arnt2	DNA_Binding	0.110396
				Kdm1a	DNA_Binding	0.110319
				Trps1	DNA_Binding	0.109875
				Sp1	DNA_Binding	0.109728
				Myst2		0.109604
				Epc1		0.109546
				Nr1d2	DNA_Binding	0.109482
				Egr2	DNA_Binding	0.109454
				Id1		0.109239
				Zfp235		0.109085
				Hdac1	DNA_Binding	0.109081
				Jarid2	DNA_Binding	0.109012
				Klf10	DNA_Binding	0.108967
				Zfp597		0.108951
				Zscan20	DNA_Binding	0.108899
				Notch4		0.108863
				Zfhx3	DNA_Binding	0.108839
				Sec14l2		0.108782
				Toe1		0.108644
				Lbx2	DNA_Binding	0.10864
				Yap1	DNA_Binding	0.108559
				Zdhhc6		0.108529
				Fbxw7		0.108478
				Vezf1	DNA_Binding	0.10832
				Ikzf3	DNA_Binding	0.108244
				Zfp709		0.108193
				Sall2	DNA_Binding	0.108181
				Zfp438		0.108103
				Asxl1		0.107919
				Nfia	DNA_Binding	0.107732
				Atf7	DNA_Binding	0.107704
				Zfp560		0.107648
				Rest	DNA_Binding	0.107208
				Zdhhc13		0.10714
				Dcp1a		0.107093
				Mdm4		0.107071
				Ndn	DNA_Binding	0.106825
				Ighmbp2	DNA_Binding	0.106821
				Zfp113		0.106757
				Tshz2	DNA_Binding	0.106724
				Smad1	DNA_Binding	0.106558
				Snip1		0.106448
				Polr3d	DNA_Binding	0.106425
				Brd7	DNA_Binding	0.105803
				Taf11	DNA_Binding	0.105791
				Safb	DNA_Binding	0.105484
				Gtf2a1	DNA_Binding	0.105373
				Gtf3c3	DNA_Binding	0.105335
				Taf13	DNA_Binding	0.105325
				Zscan21	DNA_Binding	0.10529
				Jrk	DNA_Binding	0.105156
				Gata2	DNA_Binding	0.105097
				Maz	DNA_Binding	0.104963
				Zfp341		0.104756
				Rybp	DNA_Binding	0.104639
				Tgif1	DNA_Binding	0.10431
				Hr	DNA_Binding	0.104185
				Zfp563		0.104062
				Ppara	DNA_Binding	0.103886
				Zfp639	DNA_Binding	0.103848
				Hinfp	DNA_Binding	0.10362
				Zfp192		0.103607
				Taf12	DNA_Binding	0.103462
				Pou2f2	DNA_Binding	0.103137
				Tbpl1	DNA_Binding	0.103051
				Zfp446		0.102561
				Csdc2	DNA_Binding	0.102504
				Sp3	DNA_Binding	0.102386
				Pogk	DNA_Binding	0.102324
				Zfp30	DNA_Binding	0.10224
				Arid4a	DNA_Binding	0.102135
				Zkscan4	DNA_Binding	0.101814
				Casz1	DNA_Binding	0.101779
				Purb	DNA_Binding	0.10145
				Zfp553	DNA_Binding	0.101282
				Prrx1	DNA_Binding	0.101197
				Ldb2		0.101103
				Irf4	DNA_Binding	0.101075
				Nap1l4		0.100913
				Hist1h2bp	DNA_Binding	0.100768
				Zfp1	DNA_Binding	0.10061
				Smarce1	DNA_Binding	0.100506
				Nr3c2	DNA_Binding	0.100492
				Sox17	DNA_Binding	0.100439
				Pbx3	DNA_Binding	0.100013
				Upf1	DNA_Binding	0.0999994
				Ercc2	DNA_Binding	0.0998367
				Zfp398		0.0997689
				Pdcd11		0.0997387
				Snai1	DNA_Binding	0.0996867
				Zfp449		0.0996143
				Sla2		0.0995541
				Msl3	DNA_Binding	0.0995134
				Aebp2	DNA_Binding	0.0994968
				Prrx2	DNA_Binding	0.0994261
				Zfp551		0.099277
				Ncoa5		0.0990518
				Sf1		0.098915
				Bud31		0.0987781
				Tcf7	DNA_Binding	0.0985602
				Csde1	DNA_Binding	0.0985549
				Zfp661	DNA_Binding	0.0983441
				Cbfb	DNA_Binding	0.0983374
				Hmgn3	DNA_Binding	0.0983105
				Tcf21	DNA_Binding	0.0981222
				Smarcd1		0.0981192
				Rai14		0.0978775
				Meis1	DNA_Binding	0.0976797
				Phf3		0.0976487
				Mbd3	DNA_Binding	0.0976034
				Pou2af1	DNA_Binding	0.0975567
				Gtf2h4		0.0974815
				Pknox2	DNA_Binding	0.0973041
				Tcf7l1	DNA_Binding	0.0972994
				Mynn	DNA_Binding	0.0972951
				Trim29		0.097189
				Meox1	DNA_Binding	0.0970404
				Sox7	DNA_Binding	0.0968745
				Taf1a	DNA_Binding	0.0968651
				Polr2j	DNA_Binding	0.0967601
				Pcbd1		0.0964917
				Ppargc1b		0.0964053
				Shox2	DNA_Binding	0.0963726
				Hsf4	DNA_Binding	0.0963578
				Csrp2		0.096338
				Max	DNA_Binding	0.0963212
				Dido1		0.0961144
				Hoxa5	DNA_Binding	0.0960185
				Zfx	DNA_Binding	0.0958989
				Mlxipl	DNA_Binding	0.0958907
				Hlf	DNA_Binding	0.0958681
				Nfe2	DNA_Binding	0.0955697
				Tead3	DNA_Binding	0.0955299
				Rbm39		0.0955022
				Elf3	DNA_Binding	0.095409
				Gtf2h1		0.0953541
				Zdhhc15		0.0953025
				Strn3		0.0952991
				Zdhhc2		0.0951928
				Zeb1	DNA_Binding	0.0949044
				Yy1	DNA_Binding	0.0948836
				Med13		0.0948379
				Jazf1		0.0947886
				Hcfc1		0.0947214
				Zbtb5	DNA_Binding	0.0946448
				Bola1		0.0945031
				Csrnp2	DNA_Binding	0.0944365
				Sox10	DNA_Binding	0.0943479
				Phb2		0.0942893
				Fosb	DNA_Binding	0.0942202
				Zmym2		0.0940255
				Tcf19		0.0937683
				Snapc1	DNA_Binding	0.0937237
				Gata4	DNA_Binding	0.0936745
				Thrap3		0.0935808
				Polr3e		0.0935462
				Nfxl1		0.0935443
				Bcor	DNA_Binding	0.0934628
				Elf4	DNA_Binding	0.0934152
				Zfp9		0.0932737
				Klf16	DNA_Binding	0.0932638
				Dot1l	DNA_Binding	0.0932118
				Prdm4	DNA_Binding	0.0930587
				Mcm9	DNA_Binding	0.0929038
				Zfp7		0.0928446
				Nkd2		0.0927809
				Foxs1	DNA_Binding	0.0926561
				Zdhhc21		0.0924597
				Zfp160		0.0923619
				Skil	DNA_Binding	0.0922815
				Isl2	DNA_Binding	0.0922787
				Polr3h	DNA_Binding	0.092169
				Blzf1	DNA_Binding	0.0921658
				E2f6	DNA_Binding	0.092126
				E2f1	DNA_Binding	0.0920203
				Zfp407		0.0920012
				Taf1b	DNA_Binding	0.091822
				Zfp180		0.0916722
				Yaf2		0.0915446
				Atf2	DNA_Binding	0.0913126
				Ptger3		0.0912477
				Trib3		0.0908572
				Zfp418		0.0907592
				Bhlhe41	DNA_Binding	0.0907017
				Lmo1		0.0906175
				Tfdp2	DNA_Binding	0.0905388
				Rel	DNA_Binding	0.0902229
				Zfp280b		0.0902178
				Creb3l3	DNA_Binding	0.0901998
				Zfp202		0.090188
				Btbd11	DNA_Binding	0.0899317
				Abt1	DNA_Binding	0.0896026
				Ssrp1	DNA_Binding	0.0894326
				Hax1		0.0892518
				Tal1	DNA_Binding	0.0891998
				Zfp143	DNA_Binding	0.089177
				Pfdn1		0.0890692
				Ascl3	DNA_Binding	0.0890484
				Irf6	DNA_Binding	0.0890325
				Prdm2	DNA_Binding	0.0890067
				Faim3		0.0889038
				E2f4	DNA_Binding	0.0887288
				Zfp334		0.0884988
				Nr1h4	DNA_Binding	0.0883726
				Trp53bp1	DNA_Binding	0.0883667
				Spic	DNA_Binding	0.0882247
				Zfp128		0.0881944
				Chd7	DNA_Binding	0.0881417
				Zfp292	DNA_Binding	0.0880756
				Tox	DNA_Binding	0.0880086
				Foxc1	DNA_Binding	0.0879562
				Ilf3	DNA_Binding	0.0878397
				Mllt3		0.0877185
				Pcgf2	DNA_Binding	0.0877117
				Coil		0.0876238
				Rorc	DNA_Binding	0.0875739
				Top2b	DNA_Binding	0.0874895
				Egr3	DNA_Binding	0.0874818
				Ddx5		0.087436
				Zfp458		0.0872858
				Nono	DNA_Binding	0.0872176
				Zfp91		0.0871125
				Snapc3	DNA_Binding	0.0870696
				Foxq1	DNA_Binding	0.0869786
				Tsc22d2		0.0869693
				Msx1	DNA_Binding	0.0868684
				Plrg1		0.0868455
				Hoxc6	DNA_Binding	0.0866326
				Hic2	DNA_Binding	0.0866046
				Zfp445	DNA_Binding	0.0865707
				Trp53	DNA_Binding	0.0865678
				Eaf1		0.0864512
				Gm98	DNA_Binding	0.0863104
				Zfp647	DNA_Binding	0.0863041
				Cebpg	DNA_Binding	0.0862832
				Mecom	DNA_Binding	0.0862831
				Jmy		0.0860023
				Aatf		0.085968
				Sox12	DNA_Binding	0.0859169
				Fbxl19	DNA_Binding	0.0858985
				Trim24	DNA_Binding	0.0858705
				Gcfc1	DNA_Binding	0.0857467
				Ikzf2	DNA_Binding	0.0857045
				Trim28	DNA_Binding	0.0856474
				Eya2		0.0854756
				Klf15	DNA_Binding	0.0852969
				Tox2	DNA_Binding	0.0852604
				Crebzf	DNA_Binding	0.0852079
				Ebf4	DNA_Binding	0.0851801
				Ing1		0.0851619
				Aff3	DNA_Binding	0.0850903
				Zfp238	DNA_Binding	0.0849296
				Foxf1a	DNA_Binding	0.084423
				Phf19		0.0840843
				Zbtb16	DNA_Binding	0.0840742
				Ascc3		0.0840478
				Ell2		0.0838149
				Med26	DNA_Binding	0.0838036
				Ebf1	DNA_Binding	0.0835701
				Batf2	DNA_Binding	0.0834537
				Lhx6	DNA_Binding	0.0834188
				Phf14		0.0831591
				Brdt		0.0831163
				Tshz3	DNA_Binding	0.0830442
				Polr2f	DNA_Binding	0.0828893
				Phf17		0.0828885
				Tcf20	DNA_Binding	0.0825873
				Nfyc	DNA_Binding	0.0825688
				Meis2	DNA_Binding	0.0824774
				Peg3		0.08245
				Dmtf1	DNA_Binding	0.0824089
				Gtf2h3	DNA_Binding	0.0823111
				Snrpb		0.0822935
				Rarb	DNA_Binding	0.082146
				Gmeb1	DNA_Binding	0.082142
				Med31		0.0819186
				Nr4a2	DNA_Binding	0.0817977
				Lcor	DNA_Binding	0.0816714
				Zfp760		0.0816361
				Wnt5a	DNA_Binding	0.0815166
				Brd8		0.0814908
				Atm	DNA_Binding	0.0814489
				Zbtb1	DNA_Binding	0.0813887
				Nr2f1	DNA_Binding	0.0813705
				Nr6a1	DNA_Binding	0.081338
				Foxk2	DNA_Binding	0.0811363
				Prdm16	DNA_Binding	0.0810999
				Phf10		0.0810954
				Zbtb33	DNA_Binding	0.0810525
				Taf5l		0.0810405
				L3mbtl2		0.081023
				Ppargc1a	DNA_Binding	0.0810012
				Foxp3	DNA_Binding	0.0809784
				Sox6	DNA_Binding	0.0809303
				Hoxa3	DNA_Binding	0.0809018
				Whsc2		0.0808908
				Irx1	DNA_Binding	0.0808446
				Polr2c	DNA_Binding	0.0807305
				Nfib	DNA_Binding	0.0806078
				Klf5	DNA_Binding	0.0805854
				Bmi1	DNA_Binding	0.0802211
				Twist1	DNA_Binding	0.0799416
				Mga	DNA_Binding	0.0794034
				Tle4		0.07939
				Pou5f2	DNA_Binding	0.0791555
				Pbx4	DNA_Binding	0.0787169
				Zfp444		0.0787123
				Hdac9		0.0786843
				Zfp606		0.078518
				Zfp825		0.0785095
				Npas2	DNA_Binding	0.078421
				Thrb	DNA_Binding	0.0782252
				Zbtb38	DNA_Binding	0.0782077
				Mybbp1a	DNA_Binding	0.0779666
				Zfp161	DNA_Binding	0.0778135
				Zscan18	DNA_Binding	0.0777498
				Sox9	DNA_Binding	0.0777264
				Zfp78		0.0776376
				Hoxd8	DNA_Binding	0.0774888
				Pbrm1	DNA_Binding	0.0774349
				AW146020	DNA_Binding	0.0773524
				Polr2b	DNA_Binding	0.0773333
				Dlx2	DNA_Binding	0.0771178
				Ash2l	DNA_Binding	0.0771101
				Tcfcp2l1		0.0769763
				Cdc5l	DNA_Binding	0.0768102
				Hnf1a	DNA_Binding	0.0767509
				X2810021B07Rik		0.0765025
				Nrf1	DNA_Binding	0.076493
				Taf1	Error	0.0764038
				Nfe2l3	DNA_Binding	0.0763121
				Zscan12	DNA_Binding	0.0761784
				Ing3		0.0761269
				Myc	DNA_Binding	0.0761222
				Tbx21	DNA_Binding	0.0760881
				Foxd2	DNA_Binding	0.0758793
				Rbmx	DNA_Binding	0.075807
				Ankrd42		0.0754766
				Zfp41	DNA_Binding	0.0749715
				Prdm10	DNA_Binding	0.0746326
				Hoxb6	DNA_Binding	0.0745664
				Rnf2		0.0744371
				Snai2	DNA_Binding	0.0744127
				Id4		0.0743365
				Zfp593	DNA_Binding	0.0742767
				Med30		0.0741654
				Papolg		0.0740312
				Emx1	DNA_Binding	0.0739808
				Hist3h2ba	DNA_Binding	0.0739349
				Sox5	DNA_Binding	0.0736986
				Zfp689	DNA_Binding	0.0736948
				Tbx3	DNA_Binding	0.0736141
				Zfpm2	DNA_Binding	0.0735859
				Ttf2	DNA_Binding	0.0735372
				Med4		0.0735061
				Chd5	DNA_Binding	0.0734389
				Twist2	DNA_Binding	0.0734143
				Satb1	DNA_Binding	0.0733241
				Mamstr		0.073282
				Rbbp7		0.0732519
				Parp1	DNA_Binding	0.0732368
				Rnf4	DNA_Binding	0.0730238
				Irx2	DNA_Binding	0.0727926
				Stat4	DNA_Binding	0.0727666
				Polr2h		0.0726143
				Hoxd9	DNA_Binding	0.0725082
				Smyd1	DNA_Binding	0.072406
				Ankrd1	DNA_Binding	0.0723329
				Ovol2	DNA_Binding	0.0721705
				Zfp354c	DNA_Binding	0.0721353
				Fxr1		0.0720342
				Hoxb3	DNA_Binding	0.0720219
				Hoxa11	DNA_Binding	0.071953
				Bcl11b	DNA_Binding	0.0718892
				Btf3		0.0718186
				Msc	DNA_Binding	0.0716929
				Sp7	DNA_Binding	0.0716713
				Etv1	DNA_Binding	0.0716614
				Wbp11	DNA_Binding	0.0714877
				Rad51l1	DNA_Binding	0.071467
				Srrm1	DNA_Binding	0.0713094
				Tead1	DNA_Binding	0.0712878
				Eomes	DNA_Binding	0.071127
				Fus	DNA_Binding	0.0709455
				Cited4		0.0709096
				Nr0b2	DNA_Binding	0.0708901
				Ebf3	DNA_Binding	0.0707063
				Btaf1	DNA_Binding	0.0706743
				E2f5	DNA_Binding	0.0706467
				Eif5b		0.0705692
				Polr3f	DNA_Binding	0.0703197
				Ikzf4	DNA_Binding	0.0702079
				Ube2k		0.0701935
				Zfp619		0.0701107
				Tcfap2a		0.0699874
				Nfkbil2		0.0698418
				Xrcc6	DNA_Binding	0.0696594
				Trp63	DNA_Binding	0.0696093
				Zfp296		0.0692697
				Spo11	DNA_Binding	0.0692658
				Hira		0.0692222
				Xrcc5	DNA_Binding	0.0691482
				Gtf3c4	DNA_Binding	0.0691098
				Gtf2h2		0.0690925
				Xrcc3	DNA_Binding	0.0688478
				Prdm6		0.06878
				Zfp207		0.068743
				Hdgf	DNA_Binding	0.0686132
				Irx5	DNA_Binding	0.0686047
				Nap1l3		0.0684821
				Hnf4a	DNA_Binding	0.0683128
				Zkscan16		0.0682553
				Zbtb12	DNA_Binding	0.0682551
				Ybx1	DNA_Binding	0.0679967
				Hey1	DNA_Binding	0.0679411
				Tcof1		0.0678114
				Asb11		0.0677328
				Gata3	DNA_Binding	0.0675158
				Nkx2.3		0.0674842
				Ankrd6		0.0673948
				Zfp111		0.0673626
				Glis1	DNA_Binding	0.0672677
				Zfhx4	DNA_Binding	0.0672417
				Foxa2	DNA_Binding	0.0671936
				C80913		0.066987
				Trim33	DNA_Binding	0.0669071
				Zfp191	DNA_Binding	0.066871
				Esrrg	DNA_Binding	0.06663
				Shprh	DNA_Binding	0.0665603
				Klf1	DNA_Binding	0.0664022
				Mllt10	DNA_Binding	0.066388
				Cited1	DNA_Binding	0.066363
				Cnot6		0.0662987
				Dmrt2	DNA_Binding	0.0659936
				Tlx1	DNA_Binding	0.0659838
				Papola		0.0658909
				Hoxa2	DNA_Binding	0.0657513
				Egr4	DNA_Binding	0.06574
				Mesp1	DNA_Binding	0.0657008
				Hoxa1	DNA_Binding	0.0656043
				Eya4		0.0654512
				Klf12	DNA_Binding	0.0654433
				Mycl1	DNA_Binding	0.0652965
				Dpf3		0.0651471
				Mkx	DNA_Binding	0.0649663
				Phox2b	DNA_Binding	0.0648001
				Zfp422	DNA_Binding	0.0647756
				Sebox	DNA_Binding	0.0646299
				Hoxa13	DNA_Binding	0.0646121
				En1	DNA_Binding	0.0645093
				Zfp583	DNA_Binding	0.0644083
				Zfp189		0.0642406
				Zfp612		0.0641757
				Mef2b	DNA_Binding	0.0641234
				Etv2	DNA_Binding	0.064048
				Hoxb5	DNA_Binding	0.0639846
				Pou2f3	DNA_Binding	0.0637568
				Kcnip3	DNA_Binding	0.063569
				Trim27	DNA_Binding	0.0634652
				Polr2d		0.0634647
				Polr2k	DNA_Binding	0.0634586
				Creb1	DNA_Binding	0.0633582
				Zfml	DNA_Binding	0.0633475
				Zfp354a	DNA_Binding	0.0633217
				Gtf2f2	DNA_Binding	0.0632371
				Zfp112	DNA_Binding	0.0632003
				Tead2	DNA_Binding	0.0631719
				Hoxb2	DNA_Binding	0.0630461
				Med6	DNA_Binding	0.0630212
				Bcl6b	DNA_Binding	0.0629165
				Zfp712		0.0628577
				Cops5		0.0627962
				Ovol1	DNA_Binding	0.0627636
				Mzf1	DNA_Binding	0.0626684
				Tlx2	DNA_Binding	0.0625801
				Cdkn2a	DNA_Binding	0.0625252
				Klf14	DNA_Binding	0.0625116
				Foxf2	DNA_Binding	0.0624985
				Dr1	DNA_Binding	0.0623476
				Dlx4	DNA_Binding	0.0623259
				Phox2a	DNA_Binding	0.0623167
				Prdm9	DNA_Binding	0.0622607
				Taf15	DNA_Binding	0.0620766
				Zfp11	DNA_Binding	0.0620386
				Carf		0.0620232
				Tbx18	DNA_Binding	0.0619389
				Gli2	DNA_Binding	0.0619382
				Smarca1	DNA_Binding	0.0617956
				Zfp62		0.0616763
				Smarcc1	DNA_Binding	0.0616738
				Prdm5	DNA_Binding	0.0616036
				Zbtb32	DNA_Binding	0.061522
				Foxn2	DNA_Binding	0.0615023
				Zfp281	DNA_Binding	0.0614815
				Whsc1	DNA_Binding	0.0613048
				Prrxl1	DNA_Binding	0.0612035
				Tial1		0.061178
				Foxa3	DNA_Binding	0.0610388
				Rfx2	DNA_Binding	0.0609891
				Arx	DNA_Binding	0.0608821
				Crabp2		0.0608615
				Dbx1	DNA_Binding	0.0607607
				Hoxd3	DNA_Binding	0.0606426
				Foxj1	DNA_Binding	0.0603841
				Topors	DNA_Binding	0.0603509
				Pgbd1		0.0601698
				Creb5	DNA_Binding	0.0601438
				Pgr	DNA_Binding	0.0601396
				Csrp3		0.0599634
				Pttg1		0.0598207
				Ewsr1		0.0597771
				Zfp644		0.0597518
				Foxn1	DNA_Binding	0.0597059
				E2f2	DNA_Binding	0.0596711
				Sohlh1	DNA_Binding	0.059519
				Zzz3	DNA_Binding	0.0593209
				Gata5	DNA_Binding	0.0593163
				Htatsf1		0.059314
				C030039L03Rik		0.0592636
				Tcf15	DNA_Binding	0.0591021
				Zfp354b	DNA_Binding	0.059048
				Gfi1	DNA_Binding	0.0588498
				Gabpb1	DNA_Binding	0.05875
				Meox2	DNA_Binding	0.0586733
				Baz1a		0.058625
				Nr1i2	DNA_Binding	0.058578
				Hoxa4	DNA_Binding	0.0585088
				Hoxc4	DNA_Binding	0.0584454
				Pygo1		0.0583579
				Barx2	DNA_Binding	0.0583171
				Gata1	DNA_Binding	0.0581787
				Phf5a	DNA_Binding	0.0580884
				Zbtb10	DNA_Binding	0.0580672
				Rxrg	DNA_Binding	0.0579623
				Med21		0.0579161
				Arntl2	DNA_Binding	0.0578214
				Fev	DNA_Binding	0.0578046
				Rbbp4		0.0577248
				Dnmt1	DNA_Binding	0.0576848
				Timeless		0.0575031
				Irx6	DNA_Binding	0.0574359
				Hand2	DNA_Binding	0.0574089
				Ascl2	DNA_Binding	0.0573641
				Ehf	DNA_Binding	0.0572683
				Zfp13	DNA_Binding	0.057105
				Ankrd33		0.0569823
				Tbx15	DNA_Binding	0.0568676
				Ruvbl2	DNA_Binding	0.0568194
				Thoc4		0.0566912
				Hand1	DNA_Binding	0.0565668
				Hoxd4	DNA_Binding	0.0565324
				Grhl1	DNA_Binding	0.0565312
				Crx	DNA_Binding	0.0564988
				Gsc2	DNA_Binding	0.0561912
				Sox15	DNA_Binding	0.0561196
				Khdrbs2		0.0560968
				Mcm7	DNA_Binding	0.0560606
				Mxd3	DNA_Binding	0.05601
				Nkx2.5		0.0559949
				Pax8	DNA_Binding	0.0557065
				Bcl11a		0.0556548
				Scrt1	DNA_Binding	0.0556036
				Lhx3	DNA_Binding	0.055435
				Lmx1b	DNA_Binding	0.0552728
				Zbtb26	DNA_Binding	0.0552292
				Onecut2	DNA_Binding	0.0551851
				Dmrt3	DNA_Binding	0.0551593
				Vsx2	DNA_Binding	0.0549696
				Elf5	DNA_Binding	0.05494
				Otp	DNA_Binding	0.0548296
				Foxc2	DNA_Binding	0.0545626
				Hsf2bp		0.0544374
				Dnmt3l		0.054436
				Lbx1	DNA_Binding	0.0542691
				Nkx1.2		0.0541917
				Med14		0.0541899
				Rfc1	DNA_Binding	0.0541631
				Nkx2.6		0.054143
				Khdrbs1	DNA_Binding	0.0541389
				Ebf2	DNA_Binding	0.0540835
				Sim1	DNA_Binding	0.0539941
				Mycbp		0.0539846
				Gli3	DNA_Binding	0.0539389
				Dlx3	DNA_Binding	0.0537319
				Trp73	DNA_Binding	0.0536162
				Hist1h1t	DNA_Binding	0.0536011
				Tbx1	DNA_Binding	0.0534909
				Sox21	DNA_Binding	0.0533469
				Hoxa7	DNA_Binding	0.0533242
				Plag1	DNA_Binding	0.0532475
				Gabpa	DNA_Binding	0.0530518
				Alx4	DNA_Binding	0.0530412
				Zfp326	DNA_Binding	0.0530278
				Barx1	DNA_Binding	0.0530008
				Tgif2	DNA_Binding	0.0529599
				Lhx2	DNA_Binding	0.0527961
				Cux2	DNA_Binding	0.052789
				Fank1		0.0524884
				Sub1	DNA_Binding	0.0524122
				Ivns1abp		0.0522839
				Ctcf	DNA_Binding	0.0519939
				Vax2	DNA_Binding	0.0519517
				Pou6f2	DNA_Binding	0.0517129
				Cnot2		0.0516847
				Six2	DNA_Binding	0.0515985
				Zfp239	DNA_Binding	0.0515822
				Ankrd10		0.051539
				Gtf2e2	DNA_Binding	0.0514717
				Trim31		0.0512609
				Prpf4b		0.0511368
				Nr5a1	DNA_Binding	0.0510373
				Grhl3	DNA_Binding	0.050932
				Gfi1b	DNA_Binding	0.0507708
				Polr1e	DNA_Binding	0.0507333
				Hnrnpab	DNA_Binding	0.0506811
				Gli1	DNA_Binding	0.0505852
				Tead4	DNA_Binding	0.0505785
				Zfp105	DNA_Binding	0.0505713
				Slc26a3		0.0505519
				Hnrnpk	DNA_Binding	0.0503405
				Pitx1	DNA_Binding	0.0497704
				Neurod2	DNA_Binding	0.0496945
				Eed		0.0496521
				St18	DNA_Binding	0.0496462
				Creb3l4	DNA_Binding	0.0495199
				Asb9		0.0494481
				Evx2	DNA_Binding	0.049444
				Pias2	DNA_Binding	0.0493554
				Ruvbl1		0.0493182
				Myod1	DNA_Binding	0.0492425
				Hnf1b	DNA_Binding	0.0492416
				Pou3f1	DNA_Binding	0.0492378
				Ddx20	DNA_Binding	0.0491595
				Zfp37	DNA_Binding	0.0491539
				Zbtb11	DNA_Binding	0.0491145
				Emx2	DNA_Binding	0.0490227
				Msx2	DNA_Binding	0.0489576
				Satb2	DNA_Binding	0.0488723
				Prop1	DNA_Binding	0.0486286
				Hmx2	DNA_Binding	0.048601
				Tada2a	DNA_Binding	0.0485463
				Zfp451	DNA_Binding	0.0484386
				Hoxa9	DNA_Binding	0.0483814
				Foxp2	DNA_Binding	0.0483515
				Rfx3	DNA_Binding	0.0483389
				Tbp	DNA_Binding	0.0483332
				Nkx6.1		0.0483009
				Pax7	DNA_Binding	0.0482424
				Rcor2	DNA_Binding	0.0481736
				Spdef	DNA_Binding	0.0481052
				Npas3	DNA_Binding	0.0479519
				Zfp786	DNA_Binding	0.0477657
				H1fx	DNA_Binding	0.0476152
				Cnot7		0.0475502
				Vgll2		0.0475355
				Med1	DNA_Binding	0.0475234
				Mesp2	DNA_Binding	0.047499
				Sim2	DNA_Binding	0.0474798
				Hoxd11	DNA_Binding	0.0474215
				Espl1		0.0474166
				Asb10		0.0474147
				Sox3	DNA_Binding	0.0472484
				Gtf2e1	DNA_Binding	0.0472159
				Dmrtb1	DNA_Binding	0.047165
				Dlx5	DNA_Binding	0.0470497
				Zglp1	DNA_Binding	0.0468608
				Pth		0.0468525
				Fubp3	DNA_Binding	0.0468225
				Lhx9	DNA_Binding	0.0467921
				Tbx20	DNA_Binding	0.0467015
				Foxd1	DNA_Binding	0.046697
				Npat		0.0465953
				Cops2		0.046584
				Neurog3	DNA_Binding	0.0464598
				Zfp423	DNA_Binding	0.0464475
				Tbx19	DNA_Binding	0.046371
				Sall1	DNA_Binding	0.0462021
				Smarcad1	DNA_Binding	0.0461367
				Bdp1	DNA_Binding	0.0461192
				Six1	DNA_Binding	0.0460601
				Hoxc5	DNA_Binding	0.0460125
				Barhl1	DNA_Binding	0.0459214
				Zfp708		0.0458838
				Scrt2	DNA_Binding	0.0458732
				Zfp26	DNA_Binding	0.0458099
				Foxd4	DNA_Binding	0.045801
				Sap30	DNA_Binding	0.0456464
				Figla	DNA_Binding	0.0454785
				Esrrb	DNA_Binding	0.0454746
				Mki67ip		0.0454484
				Nhlh1	DNA_Binding	0.045283
				Pdx1	DNA_Binding	0.0451022
				Klf17	DNA_Binding	0.0450664
				Zfp454		0.0450319
				Ankrd5		0.0449612
				Wt1	DNA_Binding	0.0446468
				Hoxa10	DNA_Binding	0.0445088
				Grhl2	DNA_Binding	0.0444251
				Tfam	DNA_Binding	0.0443942
				Pou3f3	DNA_Binding	0.044384
				Dmbx1	DNA_Binding	0.0443813
				Rorb	DNA_Binding	0.0439637
				Hey2	DNA_Binding	0.0439393
				Gbx1	DNA_Binding	0.0438326
				Nr4a3	DNA_Binding	0.0436306
				Rbl1		0.0435621
				Foxi1	DNA_Binding	0.043477
				Tlx3	DNA_Binding	0.043452
				Lhx5	DNA_Binding	0.0432759
				Myog	DNA_Binding	0.0432112
				Tbx5	DNA_Binding	0.0430855
				Olig1	DNA_Binding	0.0430815
				Fmr1		0.0430143
				Ankrd2		0.0429886
				Mphosph8		0.0429336
				Nap1l2		0.042912
				Prox1	DNA_Binding	0.0428489
				Foxb1	DNA_Binding	0.0425965
				Pax5	DNA_Binding	0.0425677
				Runx1t1	DNA_Binding	0.0424176
				Fosl1	DNA_Binding	0.0422287
				Mcm3	DNA_Binding	0.0420965
				Sp4	DNA_Binding	0.0420778
				Neurod1	DNA_Binding	0.041887
				Foxm1	DNA_Binding	0.0418763
				Hist1h1e	DNA_Binding	0.0417409
				Nr1i3	DNA_Binding	0.0416795
				Hes7	DNA_Binding	0.0415297
				Nkx2.2		0.0414655
				Trim15		0.0413568
				Pou3f4	DNA_Binding	0.041275
				Hnf4g	DNA_Binding	0.0412232
				Pax9	DNA_Binding	0.0409951
				Tcfap4		0.0409336
				Supt16h		0.0409215
				Cdx2	DNA_Binding	0.0407941
				Npas1	DNA_Binding	0.0407523
				Mcm2	DNA_Binding	0.0407112
				Zfp248		0.0406432
				Rbpjl	DNA_Binding	0.0406296
				Nkx2.1		0.0404874
				Cbx3		0.0403135
				Pitx3	DNA_Binding	0.0401362
				Ythdc1		0.0400415
				Hsf5	DNA_Binding	0.0400402
				Taf7	DNA_Binding	0.039965
				Hoxb9	DNA_Binding	0.0398579
				Hsf2	DNA_Binding	0.0397648
				Otx1	DNA_Binding	0.0397022
				Rnps1		0.0396415
				Tbx4	DNA_Binding	0.039622
				Nolc1	DNA_Binding	0.0395077
				Nkx2.9		0.0395019
				Sirt1		0.0392564
				Sox14	DNA_Binding	0.0392035
				Lef1	DNA_Binding	0.0391991
				Mbd3l1	DNA_Binding	0.0389354
				Tcfap2b		0.0388687
				Zfp566		0.0388501
				Zfp2	DNA_Binding	0.0388494
				Smad9		0.0387605
				Gcm2	DNA_Binding	0.0387492
				Sox30	DNA_Binding	0.0387217
				Ercc8		0.038641
				Atf1	DNA_Binding	0.0386381
				Tbr1	DNA_Binding	0.0386373
				Gpbp1	DNA_Binding	0.0386287
				Zfp57	DNA_Binding	0.0384816
				Lhx8	DNA_Binding	0.0384475
				Pax3	DNA_Binding	0.0384406
				Cdx4	DNA_Binding	0.0384246
				Zc3h8	DNA_Binding	0.0381919
				Alx1	DNA_Binding	0.0380513
				Six3	DNA_Binding	0.0380182
				Pitx2	DNA_Binding	0.0379959
				Bnc1	DNA_Binding	0.0379729
				Zfp473	DNA_Binding	0.0379479
				Zscan10	DNA_Binding	0.0377256
				Hmgb3	DNA_Binding	0.0376834
				Tcea1	DNA_Binding	0.0376548
				Zfp169		0.0375833
				Msx3	DNA_Binding	0.037221
				E2f3	DNA_Binding	0.0371152
				Esx1	DNA_Binding	0.0370905
				Zscan5b	DNA_Binding	0.0370555
				Mycs	DNA_Binding	0.0369294
				Phf21b		0.0367537
				Hoxd13	DNA_Binding	0.0367416
				Foxe3	DNA_Binding	0.036549
				Zfp558		0.0364533
				Vgll1		0.0364002
				Pcgf6	DNA_Binding	0.0363091
				Zscan2	DNA_Binding	0.0363055
				Vsx1	DNA_Binding	0.0362803
				Tmem229a		0.0361967
				Sall3	DNA_Binding	0.0360877
				Mcm6	DNA_Binding	0.0360156
				Esr2	DNA_Binding	0.0358905
				Neurog1	DNA_Binding	0.0358845
				Zfp317		0.035849
				Hoxc8	DNA_Binding	0.0356704
				Nr5a2	DNA_Binding	0.0354388
				Taf9	DNA_Binding	0.0353737
				Zic1	DNA_Binding	0.0353648
				Mcm5	DNA_Binding	0.0352361
				Asb12		0.0350931
				Hoxc13	DNA_Binding	0.0348899
				Rbm14		0.0347625
				Fhl5		0.0346201
				Apex1	DNA_Binding	0.0344992
				Lmx1a	DNA_Binding	0.0344567
				Hmga2	DNA_Binding	0.0343861
				Hoxb1	DNA_Binding	0.0343157
				Gtf2a1l	DNA_Binding	0.0343052
				Irx4	DNA_Binding	0.0342594
				Hmx3	DNA_Binding	0.0337218
				Gsc	DNA_Binding	0.0335764
				Phf6		0.033473
				Neurod6	DNA_Binding	0.0332614
				Nkx6.2		0.0330979
				Evx1	DNA_Binding	0.0330146
				Sox8	DNA_Binding	0.032835
				Foxa1	DNA_Binding	0.0327754
				Sry	DNA_Binding	0.0326778
				Pnn	DNA_Binding	0.0326565
				Atoh1	DNA_Binding	0.0325594
				Ankrd22		0.0325318
				Nkx6.3		0.0324653
				Tcfap2d		0.0323761
				Myt1l	DNA_Binding	0.0321609
				Lhx1	DNA_Binding	0.0321372
				Hoxc9	DNA_Binding	0.0319884
				Ccrn4l		0.0316344
				Zfp286		0.0314666
				Hoxb13	DNA_Binding	0.0313359
				Gcm1	DNA_Binding	0.0310433
				Tox3	DNA_Binding	0.0308874
				Hoxb7	DNA_Binding	0.0306451
				Chd1	DNA_Binding	0.0305102
				Mycn	DNA_Binding	0.0304631
				Myt1	DNA_Binding	0.0304545
				Ptf1a	DNA_Binding	0.030344
				Zranb2		0.0303321
				Brca2	DNA_Binding	0.0301686
				Nr2e3	DNA_Binding	0.0298612
				Csrnp3	DNA_Binding	0.0297409
				Pax6	DNA_Binding	0.0296649
				Hoxd12	DNA_Binding	0.0293935
				Hoxd1	DNA_Binding	0.0292505
				Dlx6	DNA_Binding	0.0292024
				Hmgb1	DNA_Binding	0.0290864
				Dach1	DNA_Binding	0.0290148
				Nobox	DNA_Binding	0.0285292
				Tcfap2c		0.0285196
				Asb15		0.0284845
				Snai3	DNA_Binding	0.028396
				Pou1f1	DNA_Binding	0.0283734
				Hoxc10	DNA_Binding	0.0281979
				Gtf2a2		0.0281285
				Myocd	DNA_Binding	0.0279996
				Cry1	DNA_Binding	0.0278504
				Rfx4	DNA_Binding	0.0276559
				Nrl	DNA_Binding	0.0275915
				D10627		0.027455
				Spz1	DNA_Binding	0.0273412
				Phf16		0.0272564
				Aire	DNA_Binding	0.027219
				Onecut3	DNA_Binding	0.0271464
				Znhit3		0.026721
				T	DNA_Binding	0.0267207
				Insm2	DNA_Binding	0.0265906
				Hnrnpr		0.026572
				Nr2e1	DNA_Binding	0.0264336
				Sp8	DNA_Binding	0.0264273
				Mixl1	DNA_Binding	0.0261596
				Fubp1	DNA_Binding	0.0260752
				Pwp1		0.0260749
				Matr3		0.0259141
				Lhx4	DNA_Binding	0.0259114
				Onecut1	DNA_Binding	0.0258753
				Gbx2	DNA_Binding	0.0254247
				Zfp711	DNA_Binding	0.0253051
				Ankrd7		0.025124
				Mnx1	DNA_Binding	0.0251067
				Zfp462		0.0250684
				Six4	DNA_Binding	0.0249964
				Ankrd49		0.0249786
				Foxl1	DNA_Binding	0.0248823
				Pou4f1	DNA_Binding	0.0247412
				Pms1	DNA_Binding	0.0242662
				Papolb		0.024264
				Hdac2	DNA_Binding	0.0241696
				Hnrnpd	DNA_Binding	0.0240607
				Uncx	DNA_Binding	0.0240488
				Foxn4	DNA_Binding	0.0237897
				Polr3k	DNA_Binding	0.0235458
				Nkx3.2		0.0233388
				Ahctf1	DNA_Binding	0.0233094
				Taf4b	DNA_Binding	0.0232013
				Pax1	DNA_Binding	0.0229543
				Sfpq	DNA_Binding	0.0228113
				Rax	DNA_Binding	0.0228051
				Hoxd10	DNA_Binding	0.0226685
				Nfyb	DNA_Binding	0.0226577
				Olig2	DNA_Binding	0.0226526
				Isx	DNA_Binding	0.0226436
				Hesx1	DNA_Binding	0.0224196
				Foxb2	DNA_Binding	0.022334
				Cnbp	DNA_Binding	0.0218759
				Utf1		0.0217143
				Nkrf	DNA_Binding	0.0216522
				Neurod4	DNA_Binding	0.0216054
				Hes2	DNA_Binding	0.0215905
				Sox11	DNA_Binding	0.0213271
				Isl1	DNA_Binding	0.02132
				Mcm8	DNA_Binding	0.0211887
				Pa2g4	DNA_Binding	0.0211627
				Foxh1	DNA_Binding	0.0210541
				Bclaf1	DNA_Binding	0.0210378
				Tal2	DNA_Binding	0.0208966
				Nkx2.4		0.0207545
				Dlx1	DNA_Binding	0.0207219
				Foxg1	DNA_Binding	0.0205102
				Wdhd1	DNA_Binding	0.0202679
				Olig3	DNA_Binding	0.0193185
				Dach2	DNA_Binding	0.0192596
				Cebpz	DNA_Binding	0.0191204
				Zic3	DNA_Binding	0.019066
				Ilf2	DNA_Binding	0.0190104
				Rbm15		0.0186646
				E2f7	DNA_Binding	0.0186551
				Cdx1	DNA_Binding	0.0185105
				Hsfy2	DNA_Binding	0.0184752
				En2	DNA_Binding	0.0180628
				Brip1	DNA_Binding	0.0180029
				Alx3	DNA_Binding	0.0178414
				Neurog2	DNA_Binding	0.0177053
				Myf6	DNA_Binding	0.0175306
				Hmx1	DNA_Binding	0.0172489
				Asb4		0.0172164
				Six6	DNA_Binding	0.0171557
				Dpf1		0.016609
				Prdm14	DNA_Binding	0.0165873
				Nr0b1	DNA_Binding	0.0165078
				Gsx1	DNA_Binding	0.0164029
				Pou5f1	DNA_Binding	0.0161956
				Taf5	DNA_Binding	0.0161178
				Pou4f3	DNA_Binding	0.0159664
				Kcnh8		0.015377
				Mybl2	DNA_Binding	0.0153514
				Nkx3.1		0.0153414
				Gsx2	DNA_Binding	0.0153146
				Dnajc2	DNA_Binding	0.014727
				Nhlh2	DNA_Binding	0.0146169
				Vax1	DNA_Binding	0.0146024
				Dmrt1	DNA_Binding	0.0145105
				Suz12	DNA_Binding	0.0145099
				Dmrtc2	DNA_Binding	0.0143925
				Insm1	DNA_Binding	0.0135999
				Zic5	DNA_Binding	0.0135568
				Brca1	DNA_Binding	0.0131172
				Pou3f2	DNA_Binding	0.0131116
				Mybl1	DNA_Binding	0.013002
				Tcfl5	DNA_Binding	0.0129967
				Barhl2	DNA_Binding	0.0126456
				Pax4	DNA_Binding	0.0123646
				Tbx22	DNA_Binding	0.0123176
				Myf5	DNA_Binding	0.011962
				Hmgb4	DNA_Binding	0.0118897
				Ascl1	DNA_Binding	0.0113317
				Scml2	DNA_Binding	0.0102684
				Csda	DNA_Binding	0.00963757
				Tardbp	DNA_Binding	0.00907906
				Rad51	DNA_Binding	0.00902838
				Tfdp1	DNA_Binding	0.00886973
				Snrpd1		0.00786977
				Zfp184	DNA_Binding	0.0073081
				Mtf2	DNA_Binding	0.00709723
				Lmo3		0.00693874
				Foxd3	DNA_Binding	0.0067682
				Tcerg1		0.00625039
				Uhrf1	DNA_Binding	0.00570498
				Tcfap2e		0.00548271
				Ankrd45		0.00536172
				Zfp367	DNA_Binding	0.0047274
				Sox1	DNA_Binding	0.00434611
				Zfp42	DNA_Binding	0.00285248
				Otx2	DNA_Binding	0.00263604
				Mcm4	DNA_Binding	0.00207643
				Ssb		0.00203421
				Myb	DNA_Binding	0.00193584
				Lin28		0.00132703
				Myef2	DNA_Binding	0.00114261
				Sox2	DNA_Binding	0.000487757
				Elavl2		7.99401e-05
				Kntc1		-0.00023629
				Ezh2	DNA_Binding	-0.000864043
				Etv4	DNA_Binding	-0.0022132
				Hmgb2	DNA_Binding	-0.0023671
				Pou4f2	DNA_Binding	-0.00339454
				Ankrd32		-0.00508938
				Zic2	DNA_Binding	-0.0051613
				Nanog	DNA_Binding	-0.00536381
				Smarca5	DNA_Binding	-0.00588075
				E2f8	DNA_Binding	-0.00786781
				Psip1	DNA_Binding	-0.00800951
				Dek	DNA_Binding	-0.00896507
				Trip13		-0.0128633
				Sall4	DNA_Binding	-0.0138132
				Bard1		-0.0205174
				Cenpk		-0.0207897
				C79407		-0.0273175
				Suv39h2		-0.0503606

## Sheet: Lyso Cluster 1 | Human
Reference genes		Data Series		Gene Symbol	DNA Binding	Correlation
ALDOB		GSE10006		PAX8	DNA_Binding	0.190464
AQP2		GSE10041		SMYD1	DNA_Binding	0.171058
ATP6V0A4		GSE10135		HIF3A	DNA_Binding	0.1674
ATP6V1B1		GSE10138		MESP2	DNA_Binding	0.166471
ATP6V1C2		GSE10139		ZFHX2	DNA_Binding	0.165162
ATP6V1E2		GSE10233		HNF1A	DNA_Binding	0.163995
CCKAR		GSE10270		ZNF81		0.163643
CHIT1		GSE10281		ZNF479	DNA_Binding	0.163523
CPVL		GSE10289		TBX6	DNA_Binding	0.163501
CUBN		GSE10300		VSX1	DNA_Binding	0.162972
DNASE1		GSE10313		KCNIP3	DNA_Binding	0.161236
DNASE2B		GSE10315		ZNF169		0.161037
HYAL3		GSE10327		ESR2	DNA_Binding	0.160628
KCNE1		GSE10358		IGHMBP2	DNA_Binding	0.160017
KCNE2		GSE10410		PTGER3		0.158889
LHCGR		GSE10444		TBX5	DNA_Binding	0.158569
MARCH3		GSE10524		TLE6		0.157436
MPO		GSE10537		DLX4	DNA_Binding	0.156998
NOS1		GSE10575		HNF4A	DNA_Binding	0.156724
NPPA		GSE10580		ASB10		0.156636
PCSK9		GSE10585		FOXP3	DNA_Binding	0.156541
PSAPL1		GSE10650		FOXN4	DNA_Binding	0.155939
RNASE1		GSE10696		ZSCAN20	DNA_Binding	0.15566
SFTPB		GSE10700		SSX3		0.15522
SLC30A2		GSE10714		PAX2	DNA_Binding	0.154316
SPACA3		GSE10715		LASS3	DNA_Binding	0.154159
SULT1C2		GSE10718		CASZ1	DNA_Binding	0.153845
SYT7		GSE10739		BCL6B	DNA_Binding	0.153841
TLR9		GSE10746		NEUROD2	DNA_Binding	0.153021
TMEM74		GSE10767		MYT1	DNA_Binding	0.152458
TSPAN1		GSE10809		LHX3	DNA_Binding	0.152226
		GSE10820		HOXB5	DNA_Binding	0.151555
		GSE10847		PRDM8	DNA_Binding	0.151061
		GSE10879		TP63	DNA_Binding	0.15003
		GSE10896		NKX6.3		0.149257
		GSE10916		TRIM15		0.148632
		GSE10934		PDX1	DNA_Binding	0.148492
		GSE10961		HNF1B	DNA_Binding	0.148227
		GSE10971		E2F4	DNA_Binding	0.147325
		GSE10979		ESRRB	DNA_Binding	0.146371
		GSE11050		PHF7		0.145397
		GSE11057		THRA	DNA_Binding	0.144986
		GSE11058		ZNF709	DNA_Binding	0.14469
		GSE11083		TBX1	DNA_Binding	0.14421
		GSE11100		HOXB9	DNA_Binding	0.143965
		GSE11103		NPAS3	DNA_Binding	0.143918
		GSE11118		ZNF19		0.143749
		GSE11135		ZNF582	DNA_Binding	0.143131
		GSE11142		SIRT3		0.143082
		GSE11151		ESR1	DNA_Binding	0.142863
		GSE11190		EGR4	DNA_Binding	0.142502
		GSE11208		ZNF333	DNA_Binding	0.141836
		GSE11227		HEYL	DNA_Binding	0.141491
		GSE11238		HR	DNA_Binding	0.141193
		GSE11285		HAND1	DNA_Binding	0.141179
		GSE11327		RHOXF1	DNA_Binding	0.141093
		GSE11348		GATA4	DNA_Binding	0.141026
		GSE11350		TRIM31		0.140841
		GSE11352		ASB4		0.140788
		GSE11367		POU2F2	DNA_Binding	0.14048
		GSE11418		MBD3L1	DNA_Binding	0.140243
		GSE11428		KLF1	DNA_Binding	0.139305
		GSE11440		L3MBTL1		0.139294
		GSE1145		ZSCAN1		0.138594
		GSE11450		SRCAP	DNA_Binding	0.13837
		GSE11462		PAPOLB		0.137308
		GSE11499		TFAP2B	DNA_Binding	0.137254
		GSE11510		PAX1	DNA_Binding	0.137186
		GSE11550		FOXN1	DNA_Binding	0.136979
		GSE11551		NR6A1	DNA_Binding	0.13622
		GSE11552		GLI2	DNA_Binding	0.135873
		GSE11622		SUFU		0.135638
		GSE11670		LZTS1	DNA_Binding	0.135425
		GSE11683		LHX4	DNA_Binding	0.134884
		GSE11710		GSC	DNA_Binding	0.134809
		GSE11755		TSHZ2	DNA_Binding	0.134627
		GSE11783		ZSCAN10	DNA_Binding	0.134625
		GSE11791		OVOL1	DNA_Binding	0.134589
		GSE11839		ZKSCAN3	DNA_Binding	0.134407
		GSE11854		OVOL2	DNA_Binding	0.134027
		GSE11864		ZNF396		0.133947
		GSE11869		PRDM5	DNA_Binding	0.133871
		GSE11881		DPF3		0.133725
		GSE11882		PAX4	DNA_Binding	0.133651
		GSE11886		NFATC4	DNA_Binding	0.133409
		GSE11906		CCRN4L		0.133279
		GSE11919		PAX3	DNA_Binding	0.132986
		GSE11940		ELF3	DNA_Binding	0.132882
		GSE11941		HOXA6	DNA_Binding	0.132538
		GSE11942		TIGD4	DNA_Binding	0.131872
		GSE11952		OTP	DNA_Binding	0.131773
		GSE11959		FHL5		0.131689
		GSE11981		TBX10	DNA_Binding	0.131679
		GSE12034		ZNF483		0.13157
		GSE12056		TRIM29		0.13126
		GSE12079		ZNF707	DNA_Binding	0.13113
		GSE12090		ASB3		0.131102
		GSE12102		SIRT5		0.131027
		GSE12113		DPF1		0.130586
		GSE12121		VGLL2		0.130539
		GSE12155		HMX2	DNA_Binding	0.130183
		GSE12161		TP73		0.130082
		GSE12187		PITX3	DNA_Binding	0.130077
		GSE12198		NOBOX	DNA_Binding	0.130031
		GSE12205		SIM1	DNA_Binding	0.129999
		GSE12251		FOXR1	DNA_Binding	0.129613
		GSE12274		OTX1	DNA_Binding	0.12957
		GSE12276		CRTC1		0.129101
		GSE12277		NEUROD1	DNA_Binding	0.128862
		GSE12287		PAX9	DNA_Binding	0.128727
		GSE12320		BRPF3		0.12851
		GSE12326		IKZF4	DNA_Binding	0.128305
		GSE12355		POU4F2	DNA_Binding	0.128142
		GSE12366		CRX	DNA_Binding	0.12779
		GSE12368		ASCL1	DNA_Binding	0.127775
		GSE12390		ZNF688	DNA_Binding	0.127699
		GSE12444		GATA1	DNA_Binding	0.127672
		GSE12474		PKNOX2	DNA_Binding	0.127653
		GSE12507		HOXC12	DNA_Binding	0.127384
		GSE12548		TAL1	DNA_Binding	0.127254
		GSE12606		ZSCAN23		0.127238
		GSE12631		HOXB1	DNA_Binding	0.127151
		GSE12646		ONECUT2	DNA_Binding	0.127147
		GSE12662		NR0B1	DNA_Binding	0.126877
		GSE12667		PROP1	DNA_Binding	0.126707
		GSE12679		PAX7	DNA_Binding	0.12641
		GSE12709		LBX1	DNA_Binding	0.126234
		GSE12710		HOXD12	DNA_Binding	0.126093
		GSE12711		CIITA	DNA_Binding	0.125845
		GSE12764		NR1I3	DNA_Binding	0.125803
		GSE12767		CHD5	DNA_Binding	0.125792
		GSE12777		MESP1	DNA_Binding	0.12537
		GSE12814		LHX9	DNA_Binding	0.125135
		GSE12875		ZNF592	DNA_Binding	0.12508
		GSE12949		ETV7		0.124936
		GSE12963		TBX18	DNA_Binding	0.124554
		GSE13002		ZNF366	DNA_Binding	0.124544
		GSE13027		TFAP2E		0.124464
		GSE13041		TCEB3B	DNA_Binding	0.12414
		GSE13059		SOX3	DNA_Binding	0.124129
		GSE13067		NEUROD4	DNA_Binding	0.124006
		GSE13070		NKX3.1		0.123864
		GSE13073		GATA2	DNA_Binding	0.123631
		GSE13136		EBF3	DNA_Binding	0.123405
		GSE13139		FOXP2	DNA_Binding	0.123334
		GSE13141		TAL2	DNA_Binding	0.123134
		GSE13142		FOXH1	DNA_Binding	0.123077
		GSE13274		FOXA2	DNA_Binding	0.122855
		GSE13294		OTX2	DNA_Binding	0.122844
		GSE13309		SIRT2		0.122654
		GSE13313		SOX10	DNA_Binding	0.122311
		GSE13314		KLF14	DNA_Binding	0.122281
		GSE13319		FOXR2	DNA_Binding	0.121974
		GSE13353		ZFP42	DNA_Binding	0.121919
		GSE13355		ZGLP1	DNA_Binding	0.121785
		GSE13376		HES2	DNA_Binding	0.121778
		GSE13378		KLF17	DNA_Binding	0.121663
		GSE13400		POU3F4	DNA_Binding	0.121369
		GSE13433		NR5A2	DNA_Binding	0.121354
		GSE13477		NHLH2	DNA_Binding	0.121126
		GSE13487		NOTCH4		0.120971
		GSE13488		HDAC10		0.120901
		GSE13501		ONECUT3	DNA_Binding	0.120883
		GSE13568		C11orf9		0.12073
		GSE13606		ZNF80		0.120702
		GSE13637		SOX17	DNA_Binding	0.120432
		GSE13639		KHDRBS2		0.120259
		GSE13662		CEBPE	DNA_Binding	0.120256
		GSE13670		RORC	DNA_Binding	0.120197
		GSE13712		TFCP2L1		0.12016
		GSE13736		HMX1	DNA_Binding	0.120142
		GSE13762		SOHLH1	DNA_Binding	0.120138
		GSE13791		ZNF491	DNA_Binding	0.120017
		GSE13811		ST18	DNA_Binding	0.11994
		GSE13816		SP8	DNA_Binding	0.119922
		GSE13818		ZNF445		0.11992
		GSE13837		POU3F1	DNA_Binding	0.119761
		GSE13849		POU5F2	DNA_Binding	0.11909
		GSE13887		ERG	DNA_Binding	0.119019
		GSE13896		MMP14		0.119001
		GSE13904		SSX1		0.11893
		GSE13906		NPM2		0.118928
		GSE13911		IRF4	DNA_Binding	0.118909
		GSE13917		SSX5		0.118862
		GSE13931		RBPJL	DNA_Binding	0.118838
		GSE13933		RAX	DNA_Binding	0.118723
		GSE13975		TSC22D4		0.118721
		GSE13987		RAD51L1	DNA_Binding	0.1187
		GSE14054		HOXC8	DNA_Binding	0.118636
		GSE14067		HES7	DNA_Binding	0.118592
		GSE14095		USF2	DNA_Binding	0.118375
		GSE14231		IRF5	DNA_Binding	0.118361
		GSE14245		NR1I2	DNA_Binding	0.118337
		GSE14278		ZBTB37	DNA_Binding	0.11827
		GSE14280		HOXB13	DNA_Binding	0.118101
		GSE14302		ESRRA	DNA_Binding	0.118073
		GSE14346		ZSCAN30		0.118038
		GSE14390		ZSCAN22		0.118023
		GSE14405		NR2E3	DNA_Binding	0.117988
		GSE14407		ZNF444		0.117785
		GSE14464		HOXC11	DNA_Binding	0.117738
		GSE14474		CDX2	DNA_Binding	0.117685
		GSE14503		RARA	DNA_Binding	0.117378
		GSE14519		HSF2BP		0.117338
		GSE14526		SOX13	DNA_Binding	0.1173
		GSE14580		ANKRD33		0.11728
		GSE14668		KLF15	DNA_Binding	0.116937
		GSE14711		SOX12	DNA_Binding	0.116877
		GSE14801		VAX2	DNA_Binding	0.116635
		GSE14834		HSF4	DNA_Binding	0.11662
		GSE14897		NHLH1	DNA_Binding	0.116507
		GSE14901		ZNF563	DNA_Binding	0.115687
		GSE14924		PCGF2	DNA_Binding	0.115684
		GSE14964		RFX4	DNA_Binding	0.11565
		GSE14975		ASB12		0.115531
		GSE14986		OLIG2	DNA_Binding	0.115483
		GSE14987		ZNF626	DNA_Binding	0.115465
		GSE14988		SIX3	DNA_Binding	0.115165
		GSE14990		LZTR1		0.115069
		GSE15013		TGIF2LY		0.114834
		GSE15061		MYF6	DNA_Binding	0.11483
		GSE15072		ZFP28	DNA_Binding	0.114753
		GSE15083		ASCL3	DNA_Binding	0.114511
		GSE15090		HOXD8	DNA_Binding	0.114196
		GSE15098		DMRTB1	DNA_Binding	0.114136
		GSE15132		VGLL1		0.114135
		GSE15151		DDX54		0.114095
		GSE15192		SCRT1	DNA_Binding	0.113944
		GSE15205		DBP	DNA_Binding	0.113873
		GSE15220		PRDM9		0.113751
		GSE15367		RGS14		0.113678
		GSE15368		ZNF213		0.11358
		GSE15372		LMO1		0.113546
		GSE15396		SIX2	DNA_Binding	0.113486
		GSE15398		UTF1		0.11343
		GSE15400		RCOR2	DNA_Binding	0.113145
		GSE15431		IRF6	DNA_Binding	0.113137
		GSE15455		MYOG	DNA_Binding	0.112975
		GSE15460		ZNF467	DNA_Binding	0.112933
		GSE15477		POU4F1	DNA_Binding	0.112916
		GSE15499		SHOX		0.112833
		GSE15520		JRK	DNA_Binding	0.112824
		GSE15583		HDAC11		0.112751
		GSE15602		HOXB8	DNA_Binding	0.1127
		GSE15615		ZNF577	DNA_Binding	0.112688
		GSE15619		DLX6	DNA_Binding	0.112606
		GSE15658		ZBTB22	DNA_Binding	0.112569
		GSE15695		SIX6	DNA_Binding	0.112552
		GSE15709		EEF1A1		0.112521
		GSE15735		SIM2	DNA_Binding	0.112519
		GSE15744		LMX1A	DNA_Binding	0.11237
		GSE15799		SLA2		0.112351
		GSE15893		NR1H4	DNA_Binding	0.112282
		GSE15913		ZNF486	DNA_Binding	0.112205
		GSE15960		ZNF219	DNA_Binding	0.112183
		GSE15969		ZNF583	DNA_Binding	0.11203
		GSE16020		MEIS3	DNA_Binding	0.112013
		GSE16024		NEUROD6	DNA_Binding	0.111856
		GSE16028		BARX2	DNA_Binding	0.111825
		GSE16054		GRHL2	DNA_Binding	0.111772
		GSE16066		HOXD1	DNA_Binding	0.11176
		GSE16070		T	DNA_Binding	0.111525
		GSE16080		SMARCD1		0.111485
		GSE16082		PBX2	DNA_Binding	0.111374
		GSE16085		ANKRD22		0.111363
		GSE16089		ZNF747		0.11134
		GSE16097		TWIST2	DNA_Binding	0.111176
		GSE16157		DMRT2		0.111098
		GSE16176		BARHL1	DNA_Binding	0.111096
		GSE16179		ZNF589	DNA_Binding	0.110722
		GSE16193		LHX6	DNA_Binding	0.110693
		GSE16194		AR	DNA_Binding	0.110673
		GSE16237		RFX1	DNA_Binding	0.110517
		GSE16382		GATA5	DNA_Binding	0.110229
		GSE16387		TAF6L	DNA_Binding	0.110126
		GSE16416		CSRP3		0.11004
		GSE1643		HOXD13	DNA_Binding	0.110012
		GSE16447		MYOD1	DNA_Binding	0.109845
		GSE16450		PRDM14	DNA_Binding	0.109716
		GSE16452		PHF1		0.109696
		GSE16455		ELF5	DNA_Binding	0.109614
		GSE16464		SRY	DNA_Binding	0.109572
		GSE16515		FOXO4	DNA_Binding	0.109493
		GSE16524		TBX21	DNA_Binding	0.109369
		GSE16581		POU3F2	DNA_Binding	0.109345
		GSE16584		PER1		0.109196
		GSE16589		FOXI1	DNA_Binding	0.109115
		GSE16648		TCEB3C	DNA_Binding	0.10883
		GSE16655		NR0B2	DNA_Binding	0.108756
		GSE16659		RAX2		0.108656
		GSE16677		TBX4	DNA_Binding	0.108634
		GSE16755		HOXC10	DNA_Binding	0.108597
		GSE16797		MKL1		0.108591
		GSE16836		PROX1	DNA_Binding	0.108558
		GSE16837		ATF6B	DNA_Binding	0.108489
		GSE16844		ZNF358	DNA_Binding	0.108354
		GSE16870		INSM2	DNA_Binding	0.10806
		GSE16879		MYCL1	DNA_Binding	0.107827
		GSE16906		SPIB	DNA_Binding	0.107714
		GSE16963		HIST1H1T	DNA_Binding	0.107665
		GSE17009		SPDEF	DNA_Binding	0.10765
		GSE17025		ZFP41	DNA_Binding	0.107545
		GSE17032		TLX3	DNA_Binding	0.107452
		GSE17061		ANKRD2		0.107405
		GSE17183		POU5F1B		0.107282
		GSE17187		ZSCAN4		0.107191
		GSE17189		POU2F3	DNA_Binding	0.106992
		GSE17307		TBX2	DNA_Binding	0.106894
		GSE17372		TFAP2D		0.106886
		GSE17440		YBX2	DNA_Binding	0.106856
		GSE17476		MYT1L	DNA_Binding	0.106493
		GSE17491		BARX1	DNA_Binding	0.106373
		GSE17539		ETV1	DNA_Binding	0.106365
		GSE17549		CSRNP3	DNA_Binding	0.106314
		GSE17551		HOXC4	DNA_Binding	0.106056
		GSE17612		IKBKG		0.105894
		GSE17624		PRDM7		0.105785
		GSE17625		MLLT6		0.105687
		GSE17639		GFI1B	DNA_Binding	0.105631
		GSE17714		TCF21	DNA_Binding	0.105418
		GSE17718		TBR1	DNA_Binding	0.105406
		GSE17763		RXRG	DNA_Binding	0.1054
		GSE17785		EHF	DNA_Binding	0.105335
		GSE17861		ZNF384	DNA_Binding	0.105221
		GSE17939		ZNF419	DNA_Binding	0.105172
		GSE18015		ZNF611	DNA_Binding	0.105095
		GSE18043		HMGB4	DNA_Binding	0.104923
		GSE18090		FEV	DNA_Binding	0.104863
		GSE18113		HOXC13	DNA_Binding	0.104791
		GSE18147		ZNF555	DNA_Binding	0.104763
		GSE18161		PRDM12	DNA_Binding	0.104668
		GSE18235		CBFA2T2		0.104534
		GSE18239		NKX2.1		0.10453
		GSE18265		ZFP57	DNA_Binding	0.104357
		GSE18290		ZNF578	DNA_Binding	0.104354
		GSE18309		AIRE	DNA_Binding	0.104327
		GSE18331		PHOX2A	DNA_Binding	0.104317
		GSE18370		PRIC285	DNA_Binding	0.104275
		GSE18373		FOXD2	DNA_Binding	0.104249
		GSE18486		LHX5	DNA_Binding	0.104183
		GSE18497		SALL3	DNA_Binding	0.104099
		GSE18520		TBX20	DNA_Binding	0.103831
		GSE18521		RARG	DNA_Binding	0.103789
		GSE18552		ZNF208	DNA_Binding	0.103773
		GSE18557		TCOF1		0.103698
		GSE18560		L3MBTL2		0.103654
		GSE18571		POU6F2	DNA_Binding	0.103404
		GSE18637		HMGA2	DNA_Binding	0.103367
		GSE18668		RARB	DNA_Binding	0.103366
		GSE18696		CDX1	DNA_Binding	0.103333
		GSE18736		MYCN	DNA_Binding	0.103222
		GSE18773		RUNX1T1	DNA_Binding	0.103095
		GSE18809		FOXE1	DNA_Binding	0.103086
		GSE18810		TEAD2	DNA_Binding	0.103054
		GSE18811		SSBP3	DNA_Binding	0.103014
		GSE18826		TFAP4		0.102955
		GSE18850		ISX	DNA_Binding	0.102731
		GSE18866		TLX2	DNA_Binding	0.102645
		GSE18877		SOX6	DNA_Binding	0.102542
		GSE18913		ZNF568	DNA_Binding	0.102534
		GSE18931		VHL		0.102473
		GSE18934		ZFHX4	DNA_Binding	0.102385
		GSE18947		ZNF114	DNA_Binding	0.102362
		GSE18973		ZNF446		0.102338
		GSE18990		ZNF595	DNA_Binding	0.102303
		GSE18995		NR5A1	DNA_Binding	0.102303
		GSE19018		TLE2		0.102153
		GSE19128		FOXP4	DNA_Binding	0.102146
		GSE19136		ZNF554	DNA_Binding	0.102137
		GSE19188		MSX2	DNA_Binding	0.10192
		GSE19234		ZNF311	DNA_Binding	0.101767
		GSE19246		GCM2	DNA_Binding	0.101594
		GSE19249		NRL	DNA_Binding	0.101517
		GSE19293		DMRTA1	DNA_Binding	0.101468
		GSE19330		GLI3	DNA_Binding	0.101232
		GSE19332		ZNF547	DNA_Binding	0.101165
		GSE19339		FOXS1	DNA_Binding	0.100999
		GSE19345		PHF8		0.100957
		GSE19352		NEUROG2	DNA_Binding	0.100722
		GSE19383		ASB15		0.100619
		GSE19449		SPO11	DNA_Binding	0.100452
		GSE19578		L3MBTL4		0.10034
		GSE19615		ZNF556	DNA_Binding	0.100303
		GSE19638		SEC14L2		0.100273
		GSE19650		MLXIPL	DNA_Binding	0.0999018
		GSE19665		CDX4	DNA_Binding	0.0998863
		GSE19670		SOX14	DNA_Binding	0.0998532
		GSE19680		ABTB1		0.0998376
		GSE19686		ALX3	DNA_Binding	0.0997762
		GSE19697		FOXE3	DNA_Binding	0.0997598
		GSE19728		EMX1	DNA_Binding	0.0997393
		GSE19735		ELL		0.0996678
		GSE19737		ZNF160	DNA_Binding	0.0996206
		GSE19743		NPAS1	DNA_Binding	0.0995783
		GSE19810		SOX21	DNA_Binding	0.0995637
		GSE19816		ONECUT1	DNA_Binding	0.0995514
		GSE19826		HOXA11	DNA_Binding	0.0995317
		GSE19959		JDP2	DNA_Binding	0.0994798
		GSE19963		ZBTB39	DNA_Binding	0.0994449
		GSE20036		YEATS2		0.0993049
		GSE20037		MYOCD		0.0991163
		GSE20058		ZNF33B		0.0988744
		GSE20141		FIGLA	DNA_Binding	0.0985686
		GSE20146		ATOH1	DNA_Binding	0.0985301
		GSE20153		EBF2	DNA_Binding	0.0984412
		GSE20193		NKX2.8		0.0984254
		GSE20196		SP7	DNA_Binding	0.0983097
		GSE20257		FOXJ1	DNA_Binding	0.0982729
		GSE20266		ZNF287		0.0982219
		GSE20272		GSX1	DNA_Binding	0.0982057
		GSE20297		GSX2	DNA_Binding	0.0981691
		GSE20436		CREB3L1	DNA_Binding	0.0981113
		GSE20499		DMRTC2	DNA_Binding	0.0980033
		GSE20504		TEF	DNA_Binding	0.0979057
		GSE20540		ZIC3	DNA_Binding	0.0978226
		GSE20559		ZSCAN2	DNA_Binding	0.0978092
		GSE20589		ZNF418	DNA_Binding	0.0977887
		GSE20641		HIST1H2BN	DNA_Binding	0.0977461
		GSE20745		TFDP3		0.0976695
		GSE20854		PAX5	DNA_Binding	0.0976233
		GSE20891		SNAPC2		0.097417
		GSE21050		NR4A1	DNA_Binding	0.0972705
		GSE21154		SLC26A3		0.0972631
		GSE21164		ZNF669	DNA_Binding	0.0972238
		GSE21217		SOX2	DNA_Binding	0.0972228
		GSE21222		ETV2	DNA_Binding	0.0970719
		GSE21225		PPARGC1A	DNA_Binding	0.0968792
		GSE21262		NKX2.5		0.0967984
		GSE21349		POU6F1	DNA_Binding	0.0967882
		GSE21354		DNMT3L		0.0967825
		GSE21496		NEUROG3	DNA_Binding	0.0967669
		GSE21497		FOXD3	DNA_Binding	0.0967025
		GSE21521		GLIS1	DNA_Binding	0.0966956
		GSE21547		ZNF93		0.0966555
		GSE21550		NEUROG1	DNA_Binding	0.0964807
		GSE21610		GLI1	DNA_Binding	0.0964076
		GSE21644		POLR3H	DNA_Binding	0.0964053
		GSE21654		ZNF438	DNA_Binding	0.0963699
		GSE21668		ZNF90		0.0962278
		GSE21687		ZNF221	DNA_Binding	0.0962102
		GSE21774		HOXD3	DNA_Binding	0.0961953
		GSE21912		ZNF44	DNA_Binding	0.0960894
		GSE22148		SUPT5H		0.0960885
		GSE22225		ZNF2	DNA_Binding	0.0959
		GSE22259		ELAVL2		0.0958274
		GSE22282		C20orf151		0.0957258
		GSE22373		EVX1	DNA_Binding	0.095683
		GSE22435		PHOX2B	DNA_Binding	0.0956544
		GSE22459		FOXB1	DNA_Binding	0.0955713
		GSE22467		GBX2	DNA_Binding	0.0955238
		GSE22490		FOXF1	DNA_Binding	0.0953897
		GSE22499		TBX15	DNA_Binding	0.0953211
		GSE22513		TFAP2A	DNA_Binding	0.095317
		GSE22541		CALCOCO1	DNA_Binding	0.0952571
		GSE22563		PHF21B		0.095152
		GSE22589		ZNF490	DNA_Binding	0.0951495
		GSE22771		SOLH		0.0950523
		GSE22780		ZNF500		0.0950129
		GSE22845		SNAI3	DNA_Binding	0.0948894
		GSE22868		NFATC1	DNA_Binding	0.0948891
		GSE22954		GAS7		0.0948885
		GSE22968		DLX3	DNA_Binding	0.0947556
		GSE22973		ANKRD5		0.0947406
		GSE23025		HNF4G	DNA_Binding	0.09471
		GSE23102		PRRX2	DNA_Binding	0.0946069
		GSE23343		ZNF519	DNA_Binding	0.0946066
		GSE23376		SOX1	DNA_Binding	0.0945097
		GSE23391		NSD1		0.094456
		GSE23392		RBM15B		0.0943724
		GSE23396		VENTX		0.0943222
		GSE23399		ZNF214	DNA_Binding	0.0941362
		GSE23402		SREBF2	DNA_Binding	0.0940235
		GSE23405		THRB	DNA_Binding	0.0940201
		GSE23586		STAT5B	DNA_Binding	0.0939576
		GSE23597		ZIC5	DNA_Binding	0.0938342
		GSE23741		MYF5	DNA_Binding	0.0937856
		GSE23882		ANKRD53		0.0937586
		GSE23926		ESRRG	DNA_Binding	0.093639
		GSE2397		KCNH8		0.0935197
		GSE23994		ZNF229	DNA_Binding	0.0933881
		GSE24044		BRDT		0.0933149
		GSE24244		LIMD1		0.0932463
		GSE24337		GON4L	DNA_Binding	0.093241
		GSE2435		TLX1	DNA_Binding	0.0931083
		GSE24473		IRX4	DNA_Binding	0.0930764
		GSE24598		SMAD6		0.0930241
		GSE24736		DLX2	DNA_Binding	0.0930018
		GSE24742		HABP4		0.0929993
		GSE24783		ZNF343	DNA_Binding	0.0929991
		GSE24849		ZBTB12	DNA_Binding	0.0929835
		GSE24869		NKX6.1		0.0929493
		GSE25014		ZNF205	DNA_Binding	0.092925
		GSE25330		BNC1	DNA_Binding	0.0929042
		GSE25332		CTCFL	DNA_Binding	0.0927129
		GSE25417		ZHX3	DNA_Binding	0.0924095
		GSE2555		ZBTB40	DNA_Binding	0.0923827
		GSE25634		HDAC5		0.0923297
		GSE25725		FOXF2	DNA_Binding	0.0922124
		GSE25990		HOXD10	DNA_Binding	0.092092
		GSE2600		MIXL1	DNA_Binding	0.0920202
		GSE26027		ZNF16	DNA_Binding	0.0919506
		GSE26050		SALL2	DNA_Binding	0.091754
		GSE26051		PML	DNA_Binding	0.0916435
		GSE26114		ZNF354B	DNA_Binding	0.0915998
		GSE26272		CREB3L4	DNA_Binding	0.0915514
		GSE2634		DMRT1	DNA_Binding	0.0915507
		GSE26453		MYPOP	DNA_Binding	0.0915007
		GSE26484		HOXA7	DNA_Binding	0.0913949
		GSE26576		ZNF236		0.091379
		GSE2658		ASB11		0.0913521
		GSE2677		ZNF192		0.0912639
		GSE26886		MEF2D	DNA_Binding	0.0911926
		GSE26921		PEG3		0.0911071
		GSE26928		ZNF337	DNA_Binding	0.0910377
		GSE2706		MZF1	DNA_Binding	0.0909183
		GSE27390		CREB3L3	DNA_Binding	0.0908639
		GSE27431		ZNF606	DNA_Binding	0.0907901
		GSE27444		LMX1B	DNA_Binding	0.090779
		GSE27661		ZNF34	DNA_Binding	0.0906979
		GSE27670		IKZF1	DNA_Binding	0.0906755
		GSE27858		PRDM16	DNA_Binding	0.0906487
		GSE27924		PYGO2		0.0905557
		GSE28146		HOXB4	DNA_Binding	0.090487
		GSE2816		ESX1	DNA_Binding	0.090396
		GSE28160		SALL4	DNA_Binding	0.0903579
		GSE2817		FOXC2	DNA_Binding	0.090352
		GSE28304		PGR	DNA_Binding	0.0902384
		GSE28317		LHX1	DNA_Binding	0.0901765
		GSE2842		ZNF540	DNA_Binding	0.090165
		GSE28448		MTA3	DNA_Binding	0.0901274
		GSE28460		ANKRD30A	DNA_Binding	0.0900915
		GSE28462		SOX30	DNA_Binding	0.0900554
		GSE28590		TCF15	DNA_Binding	0.089996
		GSE2864		EYA4		0.0898017
		GSE28702		BRF1		0.0897402
		GSE28798		PPARA	DNA_Binding	0.0896332
		GSE28846		ZNF502	DNA_Binding	0.0895457
		GSE29605		ZNF276	DNA_Binding	0.089542
		GSE29625		ASB9		0.0894029
		GSE2964		NPAS2	DNA_Binding	0.0893851
		GSE29652		ZNF570	DNA_Binding	0.0893293
		GSE29686		DOT1L	DNA_Binding	0.0892098
		GSE29819		ZNF496	DNA_Binding	0.0891802
		GSE29903		ZNF354C	DNA_Binding	0.0891599
		GSE29959		WT1	DNA_Binding	0.0890384
		GSE30195		POU4F3	DNA_Binding	0.0890008
		GSE30304		TBX19	DNA_Binding	0.0889289
		GSE30350		ZNF197		0.0888891
		GSE30391		FOXG1	DNA_Binding	0.0888761
		GSE3045		GCM1	DNA_Binding	0.0887667
		GSE30494		ZNF248	DNA_Binding	0.0887002
		GSE3051		XAB2		0.0886406
		GSE30524		DNMT3A	DNA_Binding	0.0886381
		GSE30531		EN1	DNA_Binding	0.0886192
		GSE30563		CDKN2A	DNA_Binding	0.0885036
		GSE30585		ANKRD1	DNA_Binding	0.0884289
		GSE3061		GSC2	DNA_Binding	0.0883944
		GSE3062		HOXA2	DNA_Binding	0.0882316
		GSE30775		NRF1	DNA_Binding	0.0881999
		GSE31210		ZNF524	DNA_Binding	0.0881165
		GSE31287		NOTCH3		0.0880569
		GSE3141		TBX3	DNA_Binding	0.088047
		GSE31421		ZNF449		0.0879552
		GSE31452		SPI1		0.0879178
		GSE31504		TCF7	DNA_Binding	0.0877939
		GSE3151		IRF2BP1		0.0877805
		GSE3156		ETV4	DNA_Binding	0.087562
		GSE3202		ZNF70		0.0875415
		GSE32057		TEAD3	DNA_Binding	0.0874725
		GSE32171		PRRX1	DNA_Binding	0.0870214
		GSE32448		NKD2		0.0868863
		GSE32473		ZNF434	DNA_Binding	0.0867328
		GSE32701		FOXQ1	DNA_Binding	0.0866648
		GSE3284		DMBX1	DNA_Binding	0.0865684
		GSE32887		ZNF599	DNA_Binding	0.0865101
		GSE32893		ZNF498		0.0864948
		GSE33050		CBFA2T3		0.0864856
		GSE33051		HCFC1		0.0864173
		GSE33112		ZNF35	DNA_Binding	0.0863831
		GSE33113		CITED4		0.0863555
		GSE33114		ZDHHC15		0.0863312
		GSE33169		ELK1	DNA_Binding	0.0863136
		GSE33243		NKX3.2		0.0862271
		GSE3325		NR4A3	DNA_Binding	0.0861775
		GSE33316		ATF7IP		0.0861605
		GSE33550		PER3		0.0860308
		GSE3369		EZH1	DNA_Binding	0.0859547
		GSE33728		ZNF641	DNA_Binding	0.0859176
		GSE33864		TCF7L1	DNA_Binding	0.0857685
		GSE3397		SOX7	DNA_Binding	0.0857406
		GSE34053		EN2	DNA_Binding	0.0855952
		GSE3413		SKIL	DNA_Binding	0.0855731
		GSE34339		SPIC	DNA_Binding	0.0855324
		GSE34599		FOXA3	DNA_Binding	0.0854856
		GSE3485		ZIC1	DNA_Binding	0.0854284
		GSE3526		FOXA1	DNA_Binding	0.0854001
		GSE3629		TARBP2		0.0852918
		GSE4030		BATF2	DNA_Binding	0.0851094
		GSE4036		ZNF8	DNA_Binding	0.0851075
		GSE4060		NR2E1	DNA_Binding	0.0850208
		GSE4107		DACH2	DNA_Binding	0.0850116
		GSE4110		PTH		0.0849579
		GSE4172		MSC	DNA_Binding	0.0849078
		GSE4182		ANKRD7		0.0848136
		GSE4183		HSF5	DNA_Binding	0.0844196
		GSE4204		ZNF223	DNA_Binding	0.084313
		GSE4237		SCML2	DNA_Binding	0.0842405
		GSE4289		ALX4	DNA_Binding	0.0842211
		GSE4290		ALX1	DNA_Binding	0.0842111
		GSE4316		MBD3	DNA_Binding	0.084108
		GSE4452		SSBP4	DNA_Binding	0.0840847
		GSE4459		FOXJ2	DNA_Binding	0.0836692
		GSE4465		ZNF174		0.0836667
		GSE4483		MLL4		0.0836561
		GSE4488		E2F1	DNA_Binding	0.0835812
		GSE4498		HIVEP3	DNA_Binding	0.0835746
		GSE4526		E2F2	DNA_Binding	0.083531
		GSE4527		HOXA3	DNA_Binding	0.083512
		GSE4536		ZFPL1	DNA_Binding	0.083322
		GSE4554		ZNF132		0.0832839
		GSE4567		RUNX3	DNA_Binding	0.083272
		GSE4581		ZSCAN5A		0.0832554
		GSE4587		HOXD9	DNA_Binding	0.0832218
		GSE4588		FOXL1	DNA_Binding	0.0831682
		GSE4607		TAF1L	DNA_Binding	0.0830912
		GSE4608		ZNF319	DNA_Binding	0.0830322
		GSE4610		SOX5	DNA_Binding	0.0830241
		GSE4655		CXXC1	DNA_Binding	0.0829533
		GSE4737		ZNF469	DNA_Binding	0.0828909
		GSE4748		NFIX	DNA_Binding	0.0828204
		GSE4754		IKZF3	DNA_Binding	0.0827939
		GSE4757		HOXA13	DNA_Binding	0.0826766
		GSE4773		FOXL2	DNA_Binding	0.082538
		GSE4780		HIST1H1B	DNA_Binding	0.0824919
		GSE4785		DMRT3	DNA_Binding	0.0822302
		GSE4824		MITF	DNA_Binding	0.0821508
		GSE4843		XRCC3	DNA_Binding	0.0820851
		GSE4845		FOXK2	DNA_Binding	0.0820764
		GSE4883		ZNF488	DNA_Binding	0.0819938
		GSE4975		BATF	DNA_Binding	0.0819782
		GSE4984		SCMH1	DNA_Binding	0.0819306
		GSE5023		RORB	DNA_Binding	0.081862
		GSE5040		SPOCD1		0.0816792
		GSE5058		LDB1	DNA_Binding	0.0816471
		GSE5059		ZNF480		0.08162
		GSE5060		PRDM13	DNA_Binding	0.0816075
		GSE5079		SOX11	DNA_Binding	0.0815778
		GSE5080		POU3F3	DNA_Binding	0.0814789
		GSE5081		CIC	DNA_Binding	0.0814415
		GSE5102		HOXA4	DNA_Binding	0.0813495
		GSE5105		STAT5A	DNA_Binding	0.0812628
		GSE5109		MED12		0.0810761
		GSE5110		ZFPM1	DNA_Binding	0.0807925
		GSE5116		THAP7	DNA_Binding	0.0807711
		GSE5225		ATF5	DNA_Binding	0.0807344
		GSE5230		ZNF17	DNA_Binding	0.0807288
		GSE5231		PLAGL2		0.0807252
		GSE5237		ANKRD45		0.0806518
		GSE5281		C1orf83	DNA_Binding	0.0806472
		GSE5350		SOX15	DNA_Binding	0.080647
		GSE5372		ZNF117		0.0805521
		GSE5460		ZNF510	DNA_Binding	0.0805145
		GSE5486		RAI1		0.0804416
		GSE5547		NOTCH1	DNA_Binding	0.0803812
		GSE5556		KLF7	DNA_Binding	0.080338
		GSE5563		POU1F1	DNA_Binding	0.0803234
		GSE5675		ZNF513	DNA_Binding	0.0800664
		GSE5679		RFX2	DNA_Binding	0.0800484
		GSE5741		ZBTB7B	DNA_Binding	0.0800357
		GSE5764		SOX18	DNA_Binding	0.0799039
		GSE5809		ZBTB16	DNA_Binding	0.0795952
		GSE5816		TFEB		0.079554
		GSE5823		UBTF	DNA_Binding	0.0794204
		GSE5838		SHOX2	DNA_Binding	0.0794045
		GSE5840		RUNX1	DNA_Binding	0.0791701
		GSE5850		SP140		0.0791237
		GSE5883		SFMBT1		0.0790174
		GSE5900		ZBTB32	DNA_Binding	0.0790009
		GSE5968		LMO3		0.0789939
		GSE5993		HOXC9	DNA_Binding	0.0789446
		GSE6013		PYGO1		0.0788046
		GSE6022		NKX2.3		0.0787849
		GSE6034		NFKBIL2		0.0787741
		GSE6054		ZNF646	DNA_Binding	0.0784802
		GSE6088		OLIG1	DNA_Binding	0.0784484
		GSE6222		RELB	DNA_Binding	0.0783607
		GSE6241		ZNF157		0.0779692
		GSE6269		HLF	DNA_Binding	0.0779293
		GSE6276		MNX1	DNA_Binding	0.0778958
		GSE6338		HOXB7	DNA_Binding	0.0778474
		GSE6351		EOMES	DNA_Binding	0.0777904
		GSE6364		ZNF442	DNA_Binding	0.077616
		GSE6406		PAX6	DNA_Binding	0.077605
		GSE6460		ZNF74	DNA_Binding	0.0775964
		GSE6465		ZNF610	DNA_Binding	0.0775627
		GSE6494		GTF2IRD1	DNA_Binding	0.0773335
		GSE6495		MAZ	DNA_Binding	0.0772581
		GSE6519		ATF7	DNA_Binding	0.0771856
		GSE6521		DTX1		0.0771518
		GSE6573		TBX22	DNA_Binding	0.0771102
		GSE6679		DLX1	DNA_Binding	0.0769901
		GSE6695		UBN1	DNA_Binding	0.076952
		GSE6728		SPZ1	DNA_Binding	0.0769243
		GSE6743		ZBTB7A	DNA_Binding	0.0768419
		GSE6764		TSHZ3	DNA_Binding	0.0767007
		GSE6833		NFKBIB		0.0766856
		GSE6863		POU2AF1	DNA_Binding	0.0765762
		GSE6869		SNAI1	DNA_Binding	0.0765534
		GSE6878		TAF4B	DNA_Binding	0.076495
		GSE7011		GATA3	DNA_Binding	0.0763982
		GSE7036		HOXD11	DNA_Binding	0.0763758
		GSE7047		ZNF471	DNA_Binding	0.0763465
		GSE7116		MXD4	DNA_Binding	0.0762885
		GSE7127		HDAC9		0.0762064
		GSE7152		FBXL19	DNA_Binding	0.0762026
		GSE7153		RING1		0.0761469
		GSE7158		PPARGC1B		0.0761127
		GSE7181		NFKB2	DNA_Binding	0.0760406
		GSE7214		IRF8	DNA_Binding	0.0759039
		GSE7216		ZNF473	DNA_Binding	0.0758919
		GSE7224		PITX2	DNA_Binding	0.0757806
		GSE7247		HOXD4	DNA_Binding	0.075778
		GSE7268		BCL11B	DNA_Binding	0.0757365
		GSE7305		GRHL3	DNA_Binding	0.0757089
		GSE7307		PHF21A	DNA_Binding	0.0756586
		GSE7345		ZNF85	DNA_Binding	0.0755921
		GSE7368		FXR2		0.0755853
		GSE7382		RFX3	DNA_Binding	0.0755314
		GSE7392		EYA3		0.0755091
		GSE7400		HIST1H2BJ	DNA_Binding	0.0754968
		GSE7440		CSDC2	DNA_Binding	0.0754415
		GSE7451		ZNF677	DNA_Binding	0.0754111
		GSE7486		SUPT6H		0.0754062
		GSE7500		ZNF141	DNA_Binding	0.0753025
		GSE7508		OLIG3	DNA_Binding	0.0751667
		GSE7509		MYBBP1A	DNA_Binding	0.07507
		GSE7510		CSRNP1	DNA_Binding	0.0750395
		GSE7513		ARID3A	DNA_Binding	0.0750293
		GSE7515		CEBPA	DNA_Binding	0.0750036
		GSE7538		HEY2	DNA_Binding	0.0749563
		GSE7553		FANK1		0.0749415
		GSE7554		IRX2	DNA_Binding	0.0749323
		GSE7562		CRABP2		0.0749131
		GSE7568		MXD3	DNA_Binding	0.0748759
		GSE7624		ZKSCAN2		0.0748592
		GSE7637		ZNF10	DNA_Binding	0.0748567
		GSE7708		TAF10	DNA_Binding	0.0747471
		GSE7757		SCAND3		0.0746732
		GSE7807		MSX1	DNA_Binding	0.0745256
		GSE7824		HOXC5	DNA_Binding	0.0744806
		GSE7832		SIRT4		0.0743161
		GSE7835		NKX2.2		0.0742424
		GSE7846		APBB1		0.0741909
		GSE7868		ID4		0.0739366
		GSE7874		POLR2A	DNA_Binding	0.0738451
		GSE7888		ASCL2	DNA_Binding	0.0738384
		GSE7896		DIP2C		0.0738198
		GSE7904		ZIM3	DNA_Binding	0.0736566
		GSE8023		DLX5	DNA_Binding	0.0736334
		GSE8059		EYA2		0.0734757
		GSE8066		USF1	DNA_Binding	0.0734217
		GSE8121		CNOT3		0.0733377
		GSE8139		POU2F1	DNA_Binding	0.0733047
		GSE8140		GRHL1	DNA_Binding	0.0732935
		GSE8141		PIAS2	DNA_Binding	0.0732456
		GSE8166		BHLHE41	DNA_Binding	0.0732283
		GSE8192		PBX4	DNA_Binding	0.0730715
		GSE8289		POLR1B	DNA_Binding	0.0730172
		GSE8331		ANKS3		0.0730011
		GSE8332		FOXC1	DNA_Binding	0.0729491
		GSE8437		IRX1	DNA_Binding	0.0729398
		GSE8438		ZNF671	DNA_Binding	0.0729048
		GSE8442		BRPF1	DNA_Binding	0.0727409
		GSE8507		ZNF154		0.0727282
		GSE8514		SIX5	DNA_Binding	0.0726826
		GSE8527		GATAD2B	DNA_Binding	0.0726714
		GSE8545		SIX1	DNA_Binding	0.0725489
		GSE8565		ZNF133		0.0725404
		GSE8581		E4F1	DNA_Binding	0.0724258
		GSE8586		SERTAD3		0.0723934
		GSE8588		NFE2	DNA_Binding	0.0722985
		GSE8590		HOXB3	DNA_Binding	0.0722469
		GSE8596		ISL1	DNA_Binding	0.0722242
		GSE8615		APBB2		0.0721772
		GSE8640		CRAMP1L	DNA_Binding	0.0720922
		GSE8658		BTBD11	DNA_Binding	0.0720473
		GSE8665		BACH2	DNA_Binding	0.0718682
		GSE8671		ZNF224	DNA_Binding	0.0717861
		GSE8685		ZBTB3	DNA_Binding	0.0717447
		GSE8687		TRIM21	DNA_Binding	0.0716721
		GSE8702		ZNF544	DNA_Binding	0.0715765
		GSE8730		PPARD	DNA_Binding	0.0715706
		GSE8742		ZBTB17	DNA_Binding	0.0714745
		GSE8784		AIP		0.0712195
		GSE8823		EMX2	DNA_Binding	0.0712117
		GSE8832		HIST1H1E	DNA_Binding	0.0711676
		GSE8840		SLC2A4RG		0.0710595
		GSE8866		RXRA	DNA_Binding	0.070986
		GSE8961		HOXA10	DNA_Binding	0.0708715
		GSE8977		LHX2	DNA_Binding	0.0708408
		GSE9055		ZNF501	DNA_Binding	0.0707016
		GSE9077		ZNF341	DNA_Binding	0.0706614
		GSE9151		RXRB	DNA_Binding	0.0704617
		GSE9169		ZNF71		0.0702231
		GSE9171		ZNF239	DNA_Binding	0.0701477
		GSE9195		CHAF1A		0.0700068
		GSE9200		ATF3	DNA_Binding	0.0698879
		GSE9212		HOXC6	DNA_Binding	0.0698597
		GSE9234		ZXDC		0.0698076
		GSE9264		ZNF282	DNA_Binding	0.0696805
		GSE9339		MLLT1	DNA_Binding	0.0695094
		GSE9348		MKX	DNA_Binding	0.0692698
		GSE9419		ZNF100	DNA_Binding	0.0692691
		GSE9438		TRPS1	DNA_Binding	0.0692409
		GSE9440		KLF5	DNA_Binding	0.0692341
		GSE9451		ZNF79	DNA_Binding	0.0691444
		GSE9489		BTG2		0.0691262
		GSE9492		HIC1	DNA_Binding	0.069052
		GSE9493		ZNF546	DNA_Binding	0.0689082
		GSE9510		ECSIT		0.0688748
		GSE9511		ZNF550	DNA_Binding	0.0687947
		GSE9517		TEAD4	DNA_Binding	0.0687327
		GSE9520		POLR1A	DNA_Binding	0.0686905
		GSE9526		VDR	DNA_Binding	0.0686081
		GSE9576		NFIB	DNA_Binding	0.0686022
		GSE9593		ZNF560	DNA_Binding	0.0685888
		GSE9599		NFRKB	DNA_Binding	0.0685309
		GSE9613		TFAP2C	DNA_Binding	0.0684141
		GSE9624		TADA2A	DNA_Binding	0.0683215
		GSE9666		TBC1D2B		0.0680657
		GSE9677		ZNF253	DNA_Binding	0.0680011
		GSE9692		NR2F1	DNA_Binding	0.0679723
		GSE9709		KLF8	DNA_Binding	0.0678389
		GSE9747		BCL11A		0.0677043
		GSE9762		BIN1		0.0677032
		GSE9764		SMARCD3		0.0676786
		GSE9770		JUND	DNA_Binding	0.0675576
		GSE9801		TAF15	DNA_Binding	0.0674783
		GSE9807		MEOX1	DNA_Binding	0.0674759
		GSE9832		PCBD2		0.0673848
		GSE9834		SNAPC4	DNA_Binding	0.0673497
		GSE9835		ZDHHC1	DNA_Binding	0.0673313
		GSE9865		ZNF440	DNA_Binding	0.0673265
		GSE9894		TBC1D22A		0.0673058
		GSE9921		LYL1	DNA_Binding	0.0672827
		GSE9927		MECP2	DNA_Binding	0.0672666
		GSE9940		CHD7	DNA_Binding	0.0670684
		GSE9941		SMARCC2	DNA_Binding	0.067009
		GSE9988		CTNNBIP1		0.0669971
				DDIT3	DNA_Binding	0.0669692
				ING5		0.0669565
				CUX2	DNA_Binding	0.0669531
				NFIA	DNA_Binding	0.0668326
				MECOM	DNA_Binding	0.0667845
				DACH1	DNA_Binding	0.0667642
				MTF1	DNA_Binding	0.0666972
				BCL3	DNA_Binding	0.0665776
				ZNF586	DNA_Binding	0.0664759
				ZNF713	DNA_Binding	0.0663093
				RNF2		0.066296
				ZKSCAN5	DNA_Binding	0.0661247
				NANOG	DNA_Binding	0.0661151
				MLL2	DNA_Binding	0.0660481
				NCOR2	DNA_Binding	0.066006
				RERE	DNA_Binding	0.0658501
				DAB2		0.0658165
				ZDHHC9		0.0657844
				ZNF254	DNA_Binding	0.0657632
				HEY1	DNA_Binding	0.0656619
				NR1H3	DNA_Binding	0.0656024
				GTF2H3		0.0656006
				PBXIP1		0.0655215
				TFEC		0.0654912
				TLE3		0.0654487
				PBX1	DNA_Binding	0.065432
				FOXK1	DNA_Binding	0.0654303
				ZNF417	DNA_Binding	0.0654268
				ZSCAN12	DNA_Binding	0.0654112
				SMARCB1		0.0652946
				HOXB6	DNA_Binding	0.065257
				SREBF1	DNA_Binding	0.0652567
				STAT4	DNA_Binding	0.0652553
				ZNF549	DNA_Binding	0.065152
				ZNF230	DNA_Binding	0.0651355
				PRDM1	DNA_Binding	0.0650445
				CTDP1		0.0649772
				PTRF		0.0649361
				WHSC1L1		0.0649191
				ARX	DNA_Binding	0.0647749
				ASB6		0.0646655
				ZSCAN18		0.0645338
				ZNF212	DNA_Binding	0.0645203
				CNOT4		0.0642912
				MAFG	DNA_Binding	0.0642673
				ZNF514	DNA_Binding	0.0641996
				CITED1	DNA_Binding	0.0641721
				ZFP2	DNA_Binding	0.0640362
				NAB2		0.064009
				RREB1	DNA_Binding	0.0638493
				CREB5	DNA_Binding	0.0638311
				ZNF581	DNA_Binding	0.0637224
				TAF1C	DNA_Binding	0.063679
				ZNF202		0.0636685
				ZNF408	DNA_Binding	0.0636432
				HIC2	DNA_Binding	0.0635028
				MAFK	DNA_Binding	0.0633965
				GFI1	DNA_Binding	0.0632538
				ZFHX3	DNA_Binding	0.0632288
				TRERF1	DNA_Binding	0.0631965
				NFYC	DNA_Binding	0.0631508
				ALS2CR8		0.0630769
				PITX1	DNA_Binding	0.0630724
				ZNF274		0.0629925
				ISL2	DNA_Binding	0.0629577
				HKR1	DNA_Binding	0.0624741
				HES1	DNA_Binding	0.0623779
				NFKBIL1		0.06236
				EBF1	DNA_Binding	0.0623172
				ERF	DNA_Binding	0.0623159
				GMEB2	DNA_Binding	0.0622546
				CIR1		0.0621651
				ZNF257	DNA_Binding	0.0621478
				RBL1		0.0620904
				SOX9	DNA_Binding	0.0620767
				ZBTB5	DNA_Binding	0.061999
				DEDD2	DNA_Binding	0.0618391
				SALL1	DNA_Binding	0.0617098
				HIST1H2BB	DNA_Binding	0.0617083
				ZNF585A		0.0617064
				PDLIM4		0.0616663
				STAT6	DNA_Binding	0.0615399
				SP2	DNA_Binding	0.0615284
				TCEB3	DNA_Binding	0.0615115
				TAF5L		0.0613927
				HIST1H1D	DNA_Binding	0.0612607
				KLF12	DNA_Binding	0.0612166
				HIST1H2BD	DNA_Binding	0.0611771
				PRDM6		0.0611416
				MNDA	DNA_Binding	0.0609552
				ZNF347	DNA_Binding	0.0609346
				BATF3	DNA_Binding	0.0609129
				MTA2	DNA_Binding	0.0609029
				AFF3	DNA_Binding	0.0608765
				SRF	DNA_Binding	0.0608013
				LMO4		0.060789
				IRX5	DNA_Binding	0.0607392
				AEBP1	DNA_Binding	0.0605936
				XPC	DNA_Binding	0.0605788
				LHX8	DNA_Binding	0.060527
				FAIM3		0.0604885
				HDAC8		0.0600581
				ZNF215		0.0599143
				ESPL1		0.0597953
				PLAG1	DNA_Binding	0.0597305
				ZNF587	DNA_Binding	0.0596629
				TCEA3	DNA_Binding	0.0596079
				HOXA5	DNA_Binding	0.0595565
				MEOX2	DNA_Binding	0.0595326
				GLIS2	DNA_Binding	0.05948
				SOX8	DNA_Binding	0.0594523
				TGIF2	DNA_Binding	0.0594506
				HIST1H2BC	DNA_Binding	0.0593548
				PDCD11		0.0593173
				FLI1	DNA_Binding	0.0592904
				MLL		0.0590979
				VAV1		0.0590418
				GTF3C1	DNA_Binding	0.0589513
				ZNF331	DNA_Binding	0.05895
				EP400	DNA_Binding	0.0587755
				HIST2H2BE	DNA_Binding	0.0587119
				DHX38		0.0585609
				HMBOX1	DNA_Binding	0.058515
				NR1H2	DNA_Binding	0.0584987
				NR2F2	DNA_Binding	0.0584575
				ZNF462	DNA_Binding	0.0583934
				PIAS4	DNA_Binding	0.0582733
				CTDSPL		0.0582698
				NFIC	DNA_Binding	0.0581472
				ZNF235	DNA_Binding	0.0581388
				MLX	DNA_Binding	0.0580498
				ZNF493	DNA_Binding	0.0580197
				TFE3		0.0580131
				ASXL1		0.0579323
				ZNF43	DNA_Binding	0.0578578
				CHD4	DNA_Binding	0.0578508
				MXD1	DNA_Binding	0.0578273
				EHMT2		0.0577789
				C1orf85		0.0576494
				ZNF615	DNA_Binding	0.057538
				ZFP64	DNA_Binding	0.0574162
				LASS4	DNA_Binding	0.0573501
				GLIS3	DNA_Binding	0.0570193
				CHD8	DNA_Binding	0.0570178
				POLR3B	DNA_Binding	0.0569803
				ZNF613	DNA_Binding	0.0568521
				TAF1	DNA_Binding	0.0567501
				ZNF14	DNA_Binding	0.0566839
				ZNF3	DNA_Binding	0.056627
				SMAD3	DNA_Binding	0.0566088
				SIN3B		0.0565922
				ETV6	DNA_Binding	0.0565447
				ZBTB43	DNA_Binding	0.0564347
				HIF1AN		0.0563645
				CBX8		0.0563244
				SATB2	DNA_Binding	0.0561413
				ASB1		0.0561303
				MAF	DNA_Binding	0.0560598
				CBL		0.0559697
				HESX1	DNA_Binding	0.0559541
				TAF6	DNA_Binding	0.0558224
				ZNF273	DNA_Binding	0.0558098
				ZNF250	DNA_Binding	0.0556103
				BOLA1		0.0553936
				ZNF175		0.0553536
				ZIC2	DNA_Binding	0.0553303
				SIX4	DNA_Binding	0.0552969
				ZNF136	DNA_Binding	0.055238
				TCF20	DNA_Binding	0.0552229
				KLF16	DNA_Binding	0.0550989
				MAML3		0.0550561
				ZNF7	DNA_Binding	0.055048
				MTA1	DNA_Binding	0.0550264
				JARID2	DNA_Binding	0.0550139
				ZNF350	DNA_Binding	0.0549595
				ZDHHC21		0.0549491
				HDAC3	DNA_Binding	0.0548895
				CBX6		0.054884
				MYB	DNA_Binding	0.0546432
				HINFP	DNA_Binding	0.054598
				GATA6	DNA_Binding	0.0545785
				ZGPAT	DNA_Binding	0.0545694
				TWIST1	DNA_Binding	0.054537
				RORA	DNA_Binding	0.0545234
				CBX7		0.0544679
				HDX	DNA_Binding	0.0543216
				INSM1	DNA_Binding	0.054255
				ZNF167		0.0541207
				ZNF596	DNA_Binding	0.0541153
				HCLS1	DNA_Binding	0.0541114
				ZNF264	DNA_Binding	0.0540855
				ZDHHC13		0.0540117
				SAFB2	DNA_Binding	0.0539942
				RUNX2	DNA_Binding	0.0539688
				ZNF323		0.0539603
				UPF1	DNA_Binding	0.0539478
				ZNF580	DNA_Binding	0.0538944
				E2F7	DNA_Binding	0.0537299
				ATM	DNA_Binding	0.0534826
				HES4	DNA_Binding	0.0534263
				MLXIP	DNA_Binding	0.0534131
				MAF1		0.0533836
				MCM8	DNA_Binding	0.0533373
				ZBTB25	DNA_Binding	0.0530382
				ARNT2	DNA_Binding	0.0529974
				ZFP37	DNA_Binding	0.0528049
				PRDM10	DNA_Binding	0.0527843
				ETV5	DNA_Binding	0.0527457
				SERTAD1		0.052732
				HDGF	DNA_Binding	0.0525534
				ING4		0.0524974
				IRF7	DNA_Binding	0.0523677
				PAPOLG		0.0523487
				TP53BP1		0.0522665
				TCF3	DNA_Binding	0.0522228
				KLF11	DNA_Binding	0.0521581
				MEN1	DNA_Binding	0.0520552
				ZNF334	DNA_Binding	0.0520263
				PKNOX1	DNA_Binding	0.0519514
				ARID3B	DNA_Binding	0.0519497
				GATAD2A		0.0519264
				ZNF41	DNA_Binding	0.0519199
				MYEF2	DNA_Binding	0.0517437
				LDB2		0.051743
				ZNF155		0.051742
				DEDD	DNA_Binding	0.0517196
				HLX	DNA_Binding	0.0516388
				PHF15		0.0515589
				NR2F6	DNA_Binding	0.051375
				MNT	DNA_Binding	0.0513425
				NFYA	DNA_Binding	0.0512947
				MLLT3		0.0509903
				ZNF507	DNA_Binding	0.0509743
				IRF3	DNA_Binding	0.0509297
				ZNF124	DNA_Binding	0.0509188
				CUX1	DNA_Binding	0.0508866
				BCL6	DNA_Binding	0.0508635
				ZNF345	DNA_Binding	0.0507925
				FOSL1	DNA_Binding	0.050736
				EGR1	DNA_Binding	0.0503695
				TRIM25		0.0503427
				HMG20B	DNA_Binding	0.0502502
				ZSCAN16		0.0501971
				ZBTB20	DNA_Binding	0.0501825
				MYST4	DNA_Binding	0.0501585
				ARNTL2	DNA_Binding	0.0501336
				PCBD1		0.0499376
				LEF1	DNA_Binding	0.049897
				POLR3D	DNA_Binding	0.0498049
				SUPT3H	DNA_Binding	0.0497594
				MEIS1	DNA_Binding	0.0497407
				NFATC2	DNA_Binding	0.0497331
				LASS5	DNA_Binding	0.0495289
				MXI1	DNA_Binding	0.0494854
				SP110	DNA_Binding	0.0493123
				NFKBIA		0.0492157
				TRIM16	DNA_Binding	0.0491442
				MAFB	DNA_Binding	0.0491363
				SIRT7		0.0491142
				HHEX	DNA_Binding	0.0491008
				ZNF430	DNA_Binding	0.0490931
				SCAND1		0.0490586
				IRX3	DNA_Binding	0.0490315
				HMGA1	DNA_Binding	0.0490248
				ZNF142		0.0490162
				HIPK2	DNA_Binding	0.0490157
				TFDP2	DNA_Binding	0.0489719
				TCEA2	DNA_Binding	0.0488892
				MLLT10		0.0487867
				ZFP161	DNA_Binding	0.0487638
				FOSB	DNA_Binding	0.0487552
				ZNF275	DNA_Binding	0.0486428
				TSC22D3		0.0486182
				COBRA1		0.0484301
				ZNF643	DNA_Binding	0.0483852
				ZNF441	DNA_Binding	0.0483016
				TRIP6		0.0482469
				ANKZF1		0.0481758
				TBL1X	DNA_Binding	0.048112
				RELA	DNA_Binding	0.0480635
				ZNF597	DNA_Binding	0.0480261
				HOPX	DNA_Binding	0.0480151
				ZNF134		0.0478081
				TRIB3		0.0477785
				STAT2	DNA_Binding	0.0476879
				POLR2J2	DNA_Binding	0.04753
				EP300	DNA_Binding	0.0475107
				HSF1	DNA_Binding	0.0473791
				ANKRD6		0.0473516
				HIST1H1C	DNA_Binding	0.0472237
				ZNF397		0.0471989
				ARID1B	DNA_Binding	0.047188
				TAF13	DNA_Binding	0.0471227
				HES6	DNA_Binding	0.0470847
				CLOCK	DNA_Binding	0.0469599
				KDM5B	DNA_Binding	0.0469084
				TULP3		0.0468788
				RBCK1	DNA_Binding	0.0466237
				TULP4		0.0466007
				SMARCD2		0.0463354
				NFE2L1	DNA_Binding	0.0462106
				TCF25	DNA_Binding	0.0460882
				NR4A2	DNA_Binding	0.0460756
				TLE1		0.0460091
				TOX	DNA_Binding	0.0460053
				MSRB2		0.045883
				TNFAIP3	DNA_Binding	0.045817
				ZNF177	DNA_Binding	0.0457742
				LMO2	DNA_Binding	0.0457105
				PRDM2		0.0456828
				ASB8		0.0456668
				EPAS1	DNA_Binding	0.0455765
				ZNF135		0.0455191
				ZNF256		0.0455168
				ZNF423		0.0454593
				CNOT6L		0.0454382
				CSRNP2	DNA_Binding	0.0453433
				ARNT	DNA_Binding	0.0451379
				HDAC4	DNA_Binding	0.0451374
				RAD51	DNA_Binding	0.0451146
				ZKSCAN4		0.045092
				PREB	DNA_Binding	0.0450863
				ZEB2	DNA_Binding	0.0449461
				SP4	DNA_Binding	0.0448176
				RLF		0.0447636
				MSL3	DNA_Binding	0.0447209
				ZBTB48	DNA_Binding	0.0446985
				EHMT1		0.0446909
				WHSC2		0.0446715
				ZNF33A		0.0446543
				PHF12		0.0446028
				KHSRP	DNA_Binding	0.0445667
				GTF2F1	DNA_Binding	0.0444951
				DEAF1	DNA_Binding	0.0444869
				HIST1H2BH	DNA_Binding	0.0443953
				NCOA1	DNA_Binding	0.0442926
				CTNNB1	DNA_Binding	0.0442817
				ZNF624	DNA_Binding	0.0442178
				FOXN3	DNA_Binding	0.0441667
				PAWR		0.0441437
				CEBPD	DNA_Binding	0.0440695
				ZDHHC7		0.0439321
				NFATC3	DNA_Binding	0.0439136
				NFKB1	DNA_Binding	0.0439085
				PTMA		0.0438848
				CEP110		0.0438066
				RBM14		0.0436538
				ZNF300	DNA_Binding	0.0436252
				GTF3C5	DNA_Binding	0.0436249
				ZNF187		0.0436115
				FOXD1	DNA_Binding	0.0435772
				WWTR1		0.0435384
				NCOR1	DNA_Binding	0.0435341
				POLR2F	DNA_Binding	0.043521
				ZNF689	DNA_Binding	0.0434984
				ZNF416	DNA_Binding	0.0434391
				CHD2	DNA_Binding	0.04343
				IRF9	DNA_Binding	0.0434285
				ERCC2	DNA_Binding	0.0433937
				ZNF77	DNA_Binding	0.0433909
				TRIP11		0.0433274
				PIAS1	DNA_Binding	0.0433056
				SKI		0.0432973
				EGR3	DNA_Binding	0.0432192
				PER2		0.0431708
				C5orf41		0.0431683
				TGFB1I1		0.0431183
				MYST2		0.0430367
				NPM1	DNA_Binding	0.0428991
				REST	DNA_Binding	0.0427017
				ZDHHC16		0.0426951
				MLL3	DNA_Binding	0.0426912
				ZNF304	DNA_Binding	0.0426224
				ZNF584	DNA_Binding	0.0425652
				ZNF101	DNA_Binding	0.0425142
				NFE2L3	DNA_Binding	0.0424689
				YAP1	DNA_Binding	0.0423652
				PPARG	DNA_Binding	0.0423154
				MBD1	DNA_Binding	0.042205
				MKL2		0.0421597
				FOXO1	DNA_Binding	0.0421292
				ZNF335	DNA_Binding	0.0421156
				TADA3		0.0421127
				CRY2		0.0420914
				LRRFIP1	DNA_Binding	0.0419736
				GTF3C4	DNA_Binding	0.0419389
				AES		0.0415529
				ZNF565	DNA_Binding	0.0414919
				ZSCAN29		0.0413938
				KDM1A	DNA_Binding	0.0413262
				KLF9	DNA_Binding	0.0413193
				FOSL2	DNA_Binding	0.0412518
				SP1	DNA_Binding	0.0412088
				YBX1	DNA_Binding	0.0411206
				MAML1		0.0410131
				PDLIM1		0.0409906
				CENPB	DNA_Binding	0.0409763
				ZNF407	DNA_Binding	0.0408909
				PHF19		0.0408845
				BAZ1B		0.040718
				PHF13		0.0406304
				NPAT		0.0406195
				CTNNBL1		0.0406173
				ZNF76	DNA_Binding	0.0404623
				HIVEP2	DNA_Binding	0.0403128
				TEAD1	DNA_Binding	0.040305
				ERCC8		0.0402873
				DIDO1		0.040108
				SND1		0.0399689
				ZNF675	DNA_Binding	0.0399357
				ZNF653	DNA_Binding	0.039683
				ZNF211		0.0395926
				BTF3		0.0395848
				ZNF382	DNA_Binding	0.0395566
				ZNF193		0.0395048
				BCOR	DNA_Binding	0.0393758
				TCF19		0.0393721
				ZNF138		0.0393461
				ZNF91		0.0391971
				C21orf7		0.0391556
				EWSR1		0.0389445
				SAFB	DNA_Binding	0.0389286
				NR3C2	DNA_Binding	0.03887
				BRD1		0.038868
				SNIP1		0.0388503
				TIMELESS		0.0388317
				ZFPM2	DNA_Binding	0.0388146
				SETBP1	DNA_Binding	0.0387708
				ZNF18		0.0386474
				POLR2C	DNA_Binding	0.0386055
				ZNF30	DNA_Binding	0.0385953
				ZNF558	DNA_Binding	0.03852
				MGA	DNA_Binding	0.038444
				GTF2H4		0.0383685
				PBX3	DNA_Binding	0.0383649
				ZNF395	DNA_Binding	0.0383362
				HIVEP1	DNA_Binding	0.0381772
				POLR1E	DNA_Binding	0.0379995
				ZXDA		0.0379311
				SATB1	DNA_Binding	0.0379122
				HOXA1	DNA_Binding	0.0378654
				WNT5A	DNA_Binding	0.0378547
				TCEB2		0.037842
				TCF7L2	DNA_Binding	0.0378231
				NEIL2	DNA_Binding	0.0377036
				CSRP2		0.0376882
				TOE1		0.0375737
				ZNF263		0.0375349
				CREB3L2	DNA_Binding	0.0375128
				ASH1L	DNA_Binding	0.0374829
				ATF4	DNA_Binding	0.0374436
				TARBP1		0.0374082
				PHF20	DNA_Binding	0.0372148
				JUNB	DNA_Binding	0.0370838
				ZNF75D	DNA_Binding	0.0370616
				CREG1		0.0369945
				SMAD9		0.0368893
				CSDA	DNA_Binding	0.0368808
				ZNF551	DNA_Binding	0.036832
				GTF3C2	DNA_Binding	0.0368102
				MYNN	DNA_Binding	0.0367295
				ZFP36	DNA_Binding	0.03662
				POLR3K	DNA_Binding	0.03654
				TP53	DNA_Binding	0.0365108
				MYBL2	DNA_Binding	0.036282
				ZSCAN21	DNA_Binding	0.0362188
				POLR2I	DNA_Binding	0.0361937
				SMAD7	DNA_Binding	0.0360615
				NR2C1	DNA_Binding	0.0359534
				EGR2	DNA_Binding	0.0359425
				ZNF225	DNA_Binding	0.0359168
				PTTG1		0.0357954
				ZHX2	DNA_Binding	0.0357795
				FBXW7		0.0357503
				REL	DNA_Binding	0.0356624
				ING1		0.0356599
				DAZAP2		0.0356336
				DAXX		0.0354263
				PQBP1	DNA_Binding	0.0353585
				BTG1		0.0352867
				AFF1		0.0351465
				NFKBIZ		0.0351451
				TOB1		0.034989
				ARID1A	DNA_Binding	0.0348123
				BRCA2	DNA_Binding	0.0347834
				ZBTB24	DNA_Binding	0.0347276
				FOXO3	DNA_Binding	0.0347226
				ZNF277		0.0347115
				PIR		0.0346729
				ZNRD1		0.0345904
				NDNL2		0.0345427
				ZFX	DNA_Binding	0.0343221
				TSC22D2		0.0342932
				TRIM32		0.0342793
				SAP30BP		0.0342336
				GRLF1	DNA_Binding	0.0341408
				BRCA1	DNA_Binding	0.0341395
				ZNF436	DNA_Binding	0.0341203
				POLR2J	DNA_Binding	0.0339486
				HMGB3	DNA_Binding	0.0339253
				ZDHHC2		0.0338199
				PIAS3		0.0337772
				SPEN	DNA_Binding	0.0336606
				ZNF708	DNA_Binding	0.033627
				NCOA4		0.0334113
				HMGN2	DNA_Binding	0.0332137
				STAT3	DNA_Binding	0.0330028
				TFCP2	DNA_Binding	0.0329727
				PHTF1	DNA_Binding	0.0329303
				TTF2	DNA_Binding	0.0326719
				LASS2	DNA_Binding	0.0326291
				NCOA5		0.0325898
				ELF2	DNA_Binding	0.0325344
				KLF2	DNA_Binding	0.0324783
				H1FX	DNA_Binding	0.032426
				MAFF	DNA_Binding	0.0323556
				ID1		0.0323287
				NDN	DNA_Binding	0.0322464
				FOXP1	DNA_Binding	0.0321734
				ZNF37A		0.0320516
				ZBTB10	DNA_Binding	0.0319825
				GATAD1	DNA_Binding	0.0319451
				KDM5A	DNA_Binding	0.0319224
				TSC22D1		0.0319101
				TCF4	DNA_Binding	0.0317585
				MEIS2	DNA_Binding	0.0317062
				ZFP36L1	DNA_Binding	0.0316595
				MYST3	DNA_Binding	0.0316522
				ZNF232		0.0315821
				BRWD1		0.0315333
				HOXB2	DNA_Binding	0.0315141
				PMS1	DNA_Binding	0.0314213
				ZNF302	DNA_Binding	0.0314019
				HEXIM1		0.0313191
				SNAI2	DNA_Binding	0.0312153
				H1F0	DNA_Binding	0.0311923
				RFXANK	DNA_Binding	0.031127
				ZNF571	DNA_Binding	0.030997
				PHF17		0.0309126
				EPC1		0.0308735
				RCAN1	DNA_Binding	0.0308087
				JUN	DNA_Binding	0.0307559
				ETV3	DNA_Binding	0.0306527
				PPAN		0.0306203
				ZNF266	DNA_Binding	0.0305701
				FHL2		0.0305448
				ZNF420	DNA_Binding	0.0304944
				POLR1D	DNA_Binding	0.0304525
				WHSC1	DNA_Binding	0.0303752
				ZNF383	DNA_Binding	0.0302903
				MDM4		0.0302692
				TRIM5		0.0302662
				IRF1	DNA_Binding	0.030225
				ARID5B	DNA_Binding	0.0301547
				ASCC2		0.0300516
				BHLHE40	DNA_Binding	0.0300461
				SSBP2	DNA_Binding	0.029873
				MAX	DNA_Binding	0.0298557
				ANKRD10		0.0297977
				WDHD1	DNA_Binding	0.0297958
				GMEB1	DNA_Binding	0.0296773
				KLF4	DNA_Binding	0.0293785
				PRDM4	DNA_Binding	0.0292352
				RYBP	DNA_Binding	0.0292216
				THRAP3		0.0291002
				ZNF404	DNA_Binding	0.0290969
				DCP1A		0.0290756
				HAX1		0.0290161
				ZNFX1		0.0290153
				MED31		0.0288315
				SNAPC5		0.0287977
				FBXO7		0.0287414
				ZNF573	DNA_Binding	0.0286835
				KLF3	DNA_Binding	0.028682
				CITED2		0.0286262
				PLAGL1	DNA_Binding	0.0286256
				PHB2		0.0285861
				SMARCA1	DNA_Binding	0.0285523
				ZNF627	DNA_Binding	0.0285427
				ELF4	DNA_Binding	0.0285062
				ZNF226	DNA_Binding	0.0284903
				HBP1	DNA_Binding	0.0284646
				SOX4	DNA_Binding	0.0281526
				TCFL5	DNA_Binding	0.0280887
				DDB1	DNA_Binding	0.0279553
				NCOA2	DNA_Binding	0.0279276
				ECD		0.0278429
				CIAO1		0.027831
				DRAP1	DNA_Binding	0.0277693
				E2F8	DNA_Binding	0.0276423
				POLR2L	DNA_Binding	0.0275259
				ZNF148		0.0274733
				RAD54B	DNA_Binding	0.0272645
				SUPT4H1		0.0272291
				ZNF195	DNA_Binding	0.0270753
				ZFP30	DNA_Binding	0.0270198
				FOS	DNA_Binding	0.0268058
				ZNF251	DNA_Binding	0.0268007
				IRF2	DNA_Binding	0.0267565
				HTATIP2		0.0267527
				HELZ		0.0267049
				YAF2		0.0266539
				CDC5L	DNA_Binding	0.0265185
				TFPT		0.0265131
				ZNF623	DNA_Binding	0.0264423
				POLR1C	DNA_Binding	0.0263587
				ZNF638	DNA_Binding	0.0263503
				ZNF165		0.0263143
				ZNF649	DNA_Binding	0.0262348
				SUPT7L		0.0262117
				CEBPB	DNA_Binding	0.0261685
				ZNF238	DNA_Binding	0.0261113
				ZBTB2	DNA_Binding	0.0259989
				TLE4		0.0259303
				L3MBTL3		0.0258413
				CREBZF	DNA_Binding	0.0257069
				PFDN1		0.0256965
				ZBTB34	DNA_Binding	0.0254977
				ATF6	DNA_Binding	0.0254652
				REXO4		0.0253415
				SP100	DNA_Binding	0.0252882
				TRIM24	DNA_Binding	0.0252631
				ZNF439	DNA_Binding	0.0252146
				SMARCC1	DNA_Binding	0.0251545
				BACH1	DNA_Binding	0.0250306
				EIF2AK2		0.0248107
				XBP1	DNA_Binding	0.0247659
				KLF6	DNA_Binding	0.0245441
				ZFP91	DNA_Binding	0.0245109
				NAP1L2		0.0245107
				ZNF283	DNA_Binding	0.0244959
				CREB3	DNA_Binding	0.0244322
				ZBTB26	DNA_Binding	0.0243896
				PHF10		0.0243827
				NFX1	DNA_Binding	0.0243764
				MEF2C	DNA_Binding	0.0243648
				POLR3A	DNA_Binding	0.0243133
				PA2G4	DNA_Binding	0.0243047
				BBX	DNA_Binding	0.0242901
				NCOA6		0.0242619
				GCFC1	DNA_Binding	0.024255
				ZNF398	DNA_Binding	0.0241857
				CTBP1		0.0241828
				TRIM28	DNA_Binding	0.0238863
				ASH2L	DNA_Binding	0.0237953
				DDB2	DNA_Binding	0.0235511
				NOTCH2		0.0233816
				ING2	DNA_Binding	0.0233053
				ZNF292	DNA_Binding	0.0232771
				ASCC1		0.0232481
				ZNF200		0.0231544
				IKBKB		0.0231467
				GTF2I	DNA_Binding	0.0231122
				ZNF394		0.0230233
				PHF5A	DNA_Binding	0.0229968
				POLR2D		0.0229851
				APC		0.0228786
				ZNF557	DNA_Binding	0.0228603
				NAB1		0.0228411
				SMAD1		0.0227492
				NCOA3	DNA_Binding	0.0226803
				NFAT5	DNA_Binding	0.0226407
				ABL1	DNA_Binding	0.0225623
				BRD8		0.0225401
				ZNF566	DNA_Binding	0.0224938
				ZNF32	DNA_Binding	0.0224619
				TAX1BP3		0.0224202
				NAP1L3		0.0223434
				PGBD1		0.0223201
				DMTF1	DNA_Binding	0.0223133
				SIN3A	DNA_Binding	0.0222309
				ZNF512	DNA_Binding	0.0221875
				ETS2	DNA_Binding	0.0221508
				GZF1	DNA_Binding	0.02213
				HMGB1	DNA_Binding	0.022095
				SCML1	DNA_Binding	0.0220936
				ID2		0.0220337
				FUS	DNA_Binding	0.0219387
				MCM4	DNA_Binding	0.0218376
				PHF2		0.0217368
				MYCBP		0.0217359
				POLR2H		0.0216553
				ZNF268	DNA_Binding	0.0216033
				ING3		0.0215037
				TGIF1	DNA_Binding	0.0214879
				ZNF593	DNA_Binding	0.0213602
				ZNF443	DNA_Binding	0.0213285
				ZNF24	DNA_Binding	0.0212842
				ZKSCAN1	DNA_Binding	0.0212676
				YTHDC1		0.0209836
				ZNF567	DNA_Binding	0.0209675
				SMARCA4	DNA_Binding	0.0209551
				ZNF564	DNA_Binding	0.0208798
				ZNF426	DNA_Binding	0.02082
				BAZ2B	DNA_Binding	0.0208096
				E2F3	DNA_Binding	0.0207543
				CREBL2	DNA_Binding	0.0206311
				ZNF324	DNA_Binding	0.0203572
				ANKRD49		0.0202162
				CBX4		0.0201968
				ANKRA2		0.0200108
				ELL2		0.0200036
				PCGF6	DNA_Binding	0.0200017
				PHF3		0.0198741
				FXR1		0.0198459
				ENO1		0.0197333
				TH1L		0.0197076
				POLR3C	DNA_Binding	0.0196762
				ABT1	DNA_Binding	0.0196286
				PARN		0.0196079
				NAP1L4		0.0193508
				ADNP2	DNA_Binding	0.0192992
				ZNF317	DNA_Binding	0.0192692
				ZNF354A	DNA_Binding	0.0191371
				PHF23		0.0190978
				ZNF267	DNA_Binding	0.0189575
				MEF2A	DNA_Binding	0.0189079
				ZFP62		0.0183712
				ZNF25	DNA_Binding	0.0183479
				ZNF189		0.0181404
				PURA	DNA_Binding	0.0181172
				TBP	DNA_Binding	0.0180623
				KNTC1		0.0177207
				SF1		0.0176952
				RBPJ	DNA_Binding	0.0175828
				BLZF1	DNA_Binding	0.0175375
				FOXN2	DNA_Binding	0.0173102
				ZNF83		0.0172707
				SRRM1	DNA_Binding	0.0172406
				KLF10	DNA_Binding	0.0170586
				ANKS1A		0.0170465
				TCEAL1		0.016965
				KLF13	DNA_Binding	0.0169053
				AFF4		0.0165995
				CREM	DNA_Binding	0.0165922
				EDF1	DNA_Binding	0.0165329
				MLL5		0.0165072
				BRIP1	DNA_Binding	0.0164331
				ZFP36L2	DNA_Binding	0.0162179
				MBD2	DNA_Binding	0.0161542
				CREBBP	DNA_Binding	0.0160916
				BARD1		0.0160731
				RFX5	DNA_Binding	0.0159008
				ZNF432	DNA_Binding	0.0157856
				ARID4B	DNA_Binding	0.0157822
				JMJD1C		0.0157489
				LASS6	DNA_Binding	0.0157453
				ETS1	DNA_Binding	0.0156809
				POLR2E	DNA_Binding	0.015664
				ZC3H8	DNA_Binding	0.0156628
				ZBTB33	DNA_Binding	0.0156618
				HIF1A	DNA_Binding	0.0156281
				RAI14		0.0155763
				GTF2E1		0.0155096
				RNPS1	DNA_Binding	0.0154321
				TRIP13		0.0152114
				CHURC1	DNA_Binding	0.015196
				TSHZ1	DNA_Binding	0.0151255
				ZBTB6	DNA_Binding	0.0150451
				LCOR	DNA_Binding	0.0150025
				ZNF281		0.0148063
				PURB	DNA_Binding	0.014582
				MCM2	DNA_Binding	0.0145457
				SP3	DNA_Binding	0.0145286
				PHF16		0.014365
				ZNF180	DNA_Binding	0.0143459
				ZNF655	DNA_Binding	0.0142612
				GTF2A2		0.0142573
				FOXM1	DNA_Binding	0.0138846
				TAF9B	DNA_Binding	0.0138295
				DENND4A	DNA_Binding	0.01382
				TAF4	DNA_Binding	0.0138184
				SNAPC3	DNA_Binding	0.0137033
				ZBTB1	DNA_Binding	0.0136863
				ATRX	DNA_Binding	0.0136362
				GTF2F2	DNA_Binding	0.0135935
				ARNTL	DNA_Binding	0.0135807
				ZNF700	DNA_Binding	0.0135571
				HSBP1		0.013467
				ANKRD32		0.013309
				NONO	DNA_Binding	0.0132992
				MCM5	DNA_Binding	0.0131615
				DPF2		0.0129708
				RFXAP	DNA_Binding	0.012784
				RBL2	DNA_Binding	0.0126831
				ZMYND11	DNA_Binding	0.0126274
				C2orf3		0.0125969
				ZZZ3	DNA_Binding	0.0125865
				BRD7	DNA_Binding	0.0123908
				SERTAD2		0.0123646
				RNF141	DNA_Binding	0.0123404
				ZNF92		0.0119715
				E2F5	DNA_Binding	0.0115264
				ZEB1	DNA_Binding	0.011475
				ZNF12	DNA_Binding	0.0114345
				TRIM33	DNA_Binding	0.011414
				GABPA	DNA_Binding	0.0114003
				ZNF670	DNA_Binding	0.0112734
				TAF11	DNA_Binding	0.0112199
				STAT1	DNA_Binding	0.0112098
				DDX5		0.0111937
				ZNF75A	DNA_Binding	0.011184
				ZBTB38		0.0111659
				JMY		0.0111498
				NFIL3	DNA_Binding	0.0110835
				AHR	DNA_Binding	0.0110189
				C14orf106		0.0109687
				RBAK		0.0107161
				POLR3E		0.0106711
				ZNF84	DNA_Binding	0.0106708
				RBBP7		0.0105912
				RUVBL2	DNA_Binding	0.0105748
				UHRF1	DNA_Binding	0.0104997
				EIF5B		0.0104657
				PARP1	DNA_Binding	0.0104322
				MCM7	DNA_Binding	0.0103116
				SMURF2		0.0103039
				ILF3	DNA_Binding	0.0100904
				TBPL1	DNA_Binding	0.0098885
				TRIM22		0.00967311
				TFAM	DNA_Binding	0.00961243
				ZFP90	DNA_Binding	0.00959501
				SIRT1		0.00959061
				SAP30	DNA_Binding	0.00948061
				SUV39H2		0.00946069
				HIRA		0.00942805
				STRN3		0.00923526
				ZNF143	DNA_Binding	0.00922131
				POGK	DNA_Binding	0.00907169
				TSG101	DNA_Binding	0.00894211
				CNOT2		0.00891491
				C7orf11		0.00883722
				SS18L1	DNA_Binding	0.00865543
				AHCTF1	DNA_Binding	0.0085811
				MED8		0.00834672
				ZNF326	DNA_Binding	0.00831234
				MYC	DNA_Binding	0.00821124
				ZRANB2		0.00816841
				NR3C1	DNA_Binding	0.00807567
				PHF6		0.00801904
				RB1	DNA_Binding	0.00781866
				BTAF1		0.00773423
				TFDP1	DNA_Binding	0.00754779
				SMAD4	DNA_Binding	0.00754154
				TAF5	DNA_Binding	0.00740889
				CEBPG	DNA_Binding	0.00720286
				YY1	DNA_Binding	0.00716716
				HMGN3	DNA_Binding	0.00716035
				ZNF222	DNA_Binding	0.00713524
				TIAL1		0.00702637
				XRCC6	DNA_Binding	0.006958
				WWP1		0.00693675
				BUD31		0.00665343
				RBM15		0.00656138
				GTF3A	DNA_Binding	0.00654946
				RBBP4		0.00649242
				SAP18		0.00637746
				GTF3C3	DNA_Binding	0.00629418
				FUBP1	DNA_Binding	0.00628795
				CNBP	DNA_Binding	0.00611455
				NR1D2	DNA_Binding	0.00609004
				IFI16	DNA_Binding	0.00603192
				ZNF217		0.00595712
				SNAPC1	DNA_Binding	0.00592685
				ZNF23	DNA_Binding	0.0057484
				ZFP1	DNA_Binding	0.0055462
				FOXJ3	DNA_Binding	0.00540206
				ZNF673		0.00538695
				INTS12		0.00536613
				ELK3	DNA_Binding	0.00515557
				TCF12	DNA_Binding	0.00514707
				ARID4A	DNA_Binding	0.00509212
				ZNF451	DNA_Binding	0.00501162
				IVNS1ABP		0.00500673
				SNRPB		0.00475489
				ZDHHC6		0.0047349
				AEBP2	DNA_Binding	0.00436973
				SMARCAD1	DNA_Binding	0.00395961
				HMG20A	DNA_Binding	0.00393312
				RDBP		0.00372694
				POLR3F	DNA_Binding	0.00353096
				ZNF410	DNA_Binding	0.00338628
				ZBTB11	DNA_Binding	0.00313844
				MYBL1	DNA_Binding	0.00305045
				ID3		0.0030094
				HMGN1	DNA_Binding	0.00299124
				ZNF45		0.00242519
				ZNF22	DNA_Binding	0.00235817
				GTF2B	DNA_Binding	0.00231563
				DR1	DNA_Binding	0.00219253
				SUB1	DNA_Binding	0.00204721
				GABPB1	DNA_Binding	0.00198641
				TAF1B	DNA_Binding	0.00192192
				RFC1	DNA_Binding	0.00179936
				EZH2	DNA_Binding	0.00168943
				MCM3	DNA_Binding	0.00148098
				TRIP4		0.00144621
				HDAC2	DNA_Binding	0.00138515
				APEX1	DNA_Binding	0.00125898
				SNW1		0.00118026
				DNMT1	DNA_Binding	0.00113766
				GTF2E2	DNA_Binding	0.000986224
				CNOT8		0.000978158
				MTF2	DNA_Binding	0.000925567
				RNF14		0.000908607
				ATF2	DNA_Binding	0.000680143
				ERCC3	DNA_Binding	0.000663531
				POLR2G		0.000583496
				DMAP1	DNA_Binding	0.000543007
				SMARCA2	DNA_Binding	0.000503528
				TRRAP		0.000320291
				NRIP1		0.000237505
				SSRP1	DNA_Binding	-0.000234625
				ZNF295	DNA_Binding	-0.000529404
				NFXL1		-0.000656692
				CSDE1	DNA_Binding	-0.00080927
				THOC4	DNA_Binding	-0.000941503
				NMI		-0.00113274
				ZNF131		-0.00119238
				RNF4	DNA_Binding	-0.00119566
				BDP1	DNA_Binding	-0.00138198
				NFE2L2	DNA_Binding	-0.00156415
				HDAC1	DNA_Binding	-0.00164985
				ZNF367		-0.0017182
				NR2C2	DNA_Binding	-0.00192153
				COIL		-0.00236934
				SMAD5		-0.00237646
				CNOT6		-0.00238285
				CHD1	DNA_Binding	-0.00250156
				GPBP1	DNA_Binding	-0.00263206
				NFYB	DNA_Binding	-0.00273607
				ZHX1	DNA_Binding	-0.00298085
				HMGB2	DNA_Binding	-0.003359
				MCM6	DNA_Binding	-0.00345774
				POLR2K	DNA_Binding	-0.00346886
				NOLC1	DNA_Binding	-0.00365604
				ZNF184	DNA_Binding	-0.00401967
				HSF2	DNA_Binding	-0.00402338
				YEATS4	DNA_Binding	-0.00409448
				CTCF	DNA_Binding	-0.00438604
				FMR1		-0.00440677
				TMF1	DNA_Binding	-0.00443333
				TAF1A	DNA_Binding	-0.00454136
				CREB1	DNA_Binding	-0.00470352
				ELK4	DNA_Binding	-0.00555212
				TCEA1	DNA_Binding	-0.00565426
				DDX20	DNA_Binding	-0.00592754
				MKI67IP		-0.00661947
				ELF1	DNA_Binding	-0.00686221
				ZNF140		-0.00710165
				SHPRH	DNA_Binding	-0.00723098
				MED1	DNA_Binding	-0.00748154
				ZNF644	DNA_Binding	-0.00760407
				TCEB1		-0.00789038
				RBMX		-0.00839098
				ZNF207		-0.00848765
				ZNF559	DNA_Binding	-0.0085391
				FUBP3	DNA_Binding	-0.00857046
				BAZ1A		-0.00863269
				TAF9	DNA_Binding	-0.00921965
				E2F6	DNA_Binding	-0.00953893
				RUVBL1		-0.00980378
				SUZ12		-0.0102682
				NRBF2		-0.0103804
				KHDRBS1	DNA_Binding	-0.0104476
				PSIP1	DNA_Binding	-0.0106984
				ZNHIT3		-0.0109016
				TOP2B	DNA_Binding	-0.0109373
				TOPORS	DNA_Binding	-0.0109462
				GTF2H1		-0.0115
				CRY1	DNA_Binding	-0.0116507
				MED6	DNA_Binding	-0.011707
				SMAD2	DNA_Binding	-0.0120215
				SMARCE1	DNA_Binding	-0.0128116
				COPS2		-0.0128155
				PAPOLA		-0.0138291
				C1D	DNA_Binding	-0.0144038
				CNOT7		-0.0145245
				SLC30A9		-0.0145267
				SUPT16H		-0.014616
				EAF1		-0.0149052
				TAF12	DNA_Binding	-0.0149276
				MED4		-0.0149941
				PHF14		-0.0153554
				ASCC3		-0.0154683
				HNRNPAB	DNA_Binding	-0.0155521
				ADNP	DNA_Binding	-0.0156143
				ILF2	DNA_Binding	-0.0156783
				GTF2H2		-0.0159228
				RBM7		-0.0162275
				TAF7	DNA_Binding	-0.01656
				C19orf2		-0.0166147
				CBFB	DNA_Binding	-0.0168271
				PNN	DNA_Binding	-0.0170474
				XRCC5	DNA_Binding	-0.0178526
				GTF2A1	DNA_Binding	-0.0178684
				PRPF4B		-0.018163
				WBP11		-0.0188838
				ZNF227	DNA_Binding	-0.0190797
				ZNF639		-0.0191124
				UBP1	DNA_Binding	-0.0193488
				SSB		-0.019377
				HMGN4	DNA_Binding	-0.0199602
				COPS5		-0.0203196
				CBX3		-0.0208964
				MATR3		-0.021043
				RNF6	DNA_Binding	-0.0212303
				CEBPZ	DNA_Binding	-0.0212653
				SNRPD1		-0.0217439
				BZW1		-0.0219663
				SMARCA5	DNA_Binding	-0.0220486
				SFPQ	DNA_Binding	-0.0224815
				PLRG1		-0.0239092
				RBM16		-0.0247326
				ZNF146	DNA_Binding	-0.0248999
				PWP1		-0.0255066
				DEK	DNA_Binding	-0.0255773
				TARDBP	DNA_Binding	-0.028125
				BCLAF1	DNA_Binding	-0.0284608
				TCERG1		-0.0287751
				HTATSF1		-0.0297425
				ATF1	DNA_Binding	-0.030606
				EED		-0.031663
				POLR2B	DNA_Binding	-0.033115

## Sheet: Lyso Cluster 2 | Human
Reference genes		Data Series		Gene Symbol	DNA Binding	Correlation
AGA		GSE10041		CREBL2	DNA_Binding	0.331118
ARL8B		GSE10138		RNF14		0.325598
ATP6AP2		GSE10139		DAZAP2		0.320211
ATP6V1A		GSE10281		SMAD2	DNA_Binding	0.30866
ATP6V1B2		GSE10313		NRBF2		0.306507
ATP6V1C1		GSE10315		RNF6	DNA_Binding	0.305552
ATP6V1D		GSE10316		NCOA4		0.304982
ATP6V1G1		GSE10327		TSG101	DNA_Binding	0.301957
ATP6V1H		GSE10358		C1D	DNA_Binding	0.301143
BCL10		GSE10444		TRIP4		0.301128
CAT		GSE10524		NFE2L2	DNA_Binding	0.297033
CD164		GSE10585		ATF6	DNA_Binding	0.285572
CLN5		GSE10650		GTF2B	DNA_Binding	0.285454
CTBS		GSE10820		HBP1	DNA_Binding	0.282131
CTSO		GSE10879		ATF1	DNA_Binding	0.278314
ERAP1		GSE10916		HMGN4	DNA_Binding	0.278142
GGH		GSE10934		RNF141	DNA_Binding	0.275726
HSPA13		GSE10961		BZW1		0.274686
IDS		GSE10971		GTF2H1		0.27457
LAMP2		GSE10979		MEF2A	DNA_Binding	0.274213
LAPTM4A		GSE11050		ANKRA2		0.27389
LMBRD1		GSE11083		RB1	DNA_Binding	0.273611
M6PR		GSE11100		BACH1	DNA_Binding	0.272714
MARCH8		GSE11103		SLC30A9		0.271963
NBR1		GSE11151		COPS5		0.269674
OSTM1		GSE11190		NOTCH2		0.268111
PON2		GSE11238		RBL2	DNA_Binding	0.267815
RAB14		GSE11327		CREG1		0.265664
RNF13		GSE11350		NR3C1	DNA_Binding	0.26482
RRAGC		GSE11428		COPS2		0.263936
SCPEP1		GSE11450		CNOT8		0.263797
SNAP23		GSE11462		HTATIP2		0.263629
TMEM55A		GSE11510		PLRG1		0.263228
VAMP7		GSE11551		ZDHHC2		0.262778
VPS4B		GSE11552		RBM7		0.26227
ZNRF2		GSE11683		BLZF1	DNA_Binding	0.261044
		GSE11755		DR1	DNA_Binding	0.259742
		GSE11864		ELK3	DNA_Binding	0.259327
		GSE11882		CHURC1	DNA_Binding	0.257491
		GSE11886		ATF2	DNA_Binding	0.256194
		GSE11906		TAF7	DNA_Binding	0.254583
		GSE11952		TCEAL1		0.254094
		GSE12034		GABPA	DNA_Binding	0.253449
		GSE12090		SMARCA2	DNA_Binding	0.253384
		GSE12113		MED8		0.253183
		GSE12155		POLR2K	DNA_Binding	0.252357
		GSE12161		FMR1		0.251793
		GSE12187		HIF1A	DNA_Binding	0.251771
		GSE12198		CBFB	DNA_Binding	0.249514
		GSE12205		CNBP	DNA_Binding	0.249455
		GSE12274		ZDHHC6		0.248084
		GSE12276		C5orf41		0.247932
		GSE12277		CREB1	DNA_Binding	0.247451
		GSE12326		IRF2	DNA_Binding	0.247405
		GSE12366		KLF3	DNA_Binding	0.246822
		GSE12368		MAX	DNA_Binding	0.246821
		GSE12390		CSDE1	DNA_Binding	0.246747
		GSE12444		PAPOLA		0.24655
		GSE12453		ZNF410	DNA_Binding	0.246407
		GSE12507		ELF1	DNA_Binding	0.24579
		GSE12606		ASB8		0.245255
		GSE12631		AFF4		0.24482
		GSE12644		ZBTB38		0.244798
		GSE12662		SP100	DNA_Binding	0.244703
		GSE12667		DDX5		0.244281
		GSE12679		TCEB1		0.242409
		GSE12720		NR2C2	DNA_Binding	0.242266
		GSE12777		ZNF25	DNA_Binding	0.242002
		GSE12875		C1orf85		0.240965
		GSE13041		ZMYND11	DNA_Binding	0.240394
		GSE13059		EAF1		0.240312
		GSE13070		TMF1	DNA_Binding	0.239735
		GSE13136		MED4		0.238775
		GSE13141		HSBP1		0.237342
		GSE13309		STAT1	DNA_Binding	0.237175
		GSE13353		INTS12		0.237147
		GSE13355		GTF2A1	DNA_Binding	0.236882
		GSE13376		ZBTB1	DNA_Binding	0.236456
		GSE13378		FUBP3	DNA_Binding	0.236454
		GSE13400		POLR2B	DNA_Binding	0.236071
		GSE13433		ZBTB11	DNA_Binding	0.235422
		GSE13477		ZHX1	DNA_Binding	0.235317
		GSE13488		FBXO7		0.235299
		GSE13501		GTF2A2		0.234367
		GSE13568		SUPT7L		0.234204
		GSE13662		ZNF277		0.234146
		GSE13762		WWP1		0.23358
		GSE13791		ARID4A	DNA_Binding	0.233506
		GSE13816		ARNTL	DNA_Binding	0.233304
		GSE13849		SUB1	DNA_Binding	0.233206
		GSE13887		SNAPC3	DNA_Binding	0.232662
		GSE13904		APC		0.231735
		GSE13906		NMI		0.231581
		GSE13911		SMARCE1	DNA_Binding	0.231567
		GSE13917		FOXN2	DNA_Binding	0.231484
		GSE13931		MBD2	DNA_Binding	0.231378
		GSE13987		DENND4A	DNA_Binding	0.231266
		GSE14001		ZZZ3	DNA_Binding	0.231232
		GSE14054		GTF2E2	DNA_Binding	0.231087
		GSE14067		ASCC3		0.230961
		GSE14095		GZF1	DNA_Binding	0.229502
		GSE14231		STAT3	DNA_Binding	0.228848
		GSE14245		TCEA1	DNA_Binding	0.227387
		GSE14278		ZNF655	DNA_Binding	0.227128
		GSE14280		RCAN1	DNA_Binding	0.22677
		GSE14302		ZFX	DNA_Binding	0.226558
		GSE14346		ELL2		0.226393
		GSE14407		ZNF148		0.226065
		GSE14519		TAF9	DNA_Binding	0.225885
		GSE14526		ZNF143	DNA_Binding	0.225521
		GSE14668		SUPT4H1		0.22528
		GSE14680		NCOA2	DNA_Binding	0.225255
		GSE14827		YAF2		0.22495
		GSE14834		ZFP91	DNA_Binding	0.224838
		GSE14897		ZNF217		0.223847
		GSE15013		STRN3		0.223625
		GSE15090		MSL3	DNA_Binding	0.222982
		GSE15098		IFI16	DNA_Binding	0.222361
		GSE15220		CREB3L2	DNA_Binding	0.222114
		GSE15271		ZNF226	DNA_Binding	0.221304
		GSE15396		ZDHHC7		0.221245
		GSE15398		SMARCA5	DNA_Binding	0.221171
		GSE15455		SAP18		0.221087
		GSE15460		MLX	DNA_Binding	0.220847
		GSE15477		LASS2	DNA_Binding	0.220457
		GSE15583		TRIP11		0.220173
		GSE15619		DAB2		0.220116
		GSE15695		ASCC1		0.219665
		GSE15735		ATRX	DNA_Binding	0.219339
		GSE15913		SERTAD2		0.218874
		GSE15960		EIF2AK2		0.218378
		GSE15969		PHTF1	DNA_Binding	0.217795
		GSE16020		CREM	DNA_Binding	0.217732
		GSE16157		ZNF189		0.217653
		GSE16176		ZBTB34	DNA_Binding	0.217588
		GSE16194		NCOA3	DNA_Binding	0.217544
		GSE16237		ELK4	DNA_Binding	0.21736
		GSE16249		TAF12	DNA_Binding	0.217356
		GSE16382		TAX1BP3		0.216545
		GSE16385		SMAD5		0.216415
		GSE16387		TRIM22		0.215482
		GSE16416		CREB3	DNA_Binding	0.215057
		GSE1643		RYBP	DNA_Binding	0.214681
		GSE16450		GPBP1	DNA_Binding	0.214615
		GSE16452		TOB1		0.21428
		GSE16455		MATR3		0.213613
		GSE16461		NR1D2	DNA_Binding	0.213396
		GSE16515		MED31		0.213304
		GSE16524		CEBPB	DNA_Binding	0.213268
		GSE16581		SP3	DNA_Binding	0.21224
		GSE16584		ZBTB33	DNA_Binding	0.212069
		GSE16589		PHF3		0.212003
		GSE16648		TOPORS	DNA_Binding	0.211616
		GSE16655		MBD1	DNA_Binding	0.211612
		GSE16659		TRIM5		0.211564
		GSE16677		NAB1		0.211299
		GSE16797		NCOA1	DNA_Binding	0.211288
		GSE16837		NFIL3	DNA_Binding	0.211138
		GSE16844		CNOT6L		0.211133
		GSE16963		ZNF436	DNA_Binding	0.211032
		GSE17009		PRDM4	DNA_Binding	0.210815
		GSE17025		MYNN	DNA_Binding	0.210741
		GSE17061		ZNF644	DNA_Binding	0.2107
		GSE17183		GTF2E1		0.210542
		GSE17189		KLF10	DNA_Binding	0.210143
		GSE17372		KLF6	DNA_Binding	0.209905
		GSE17476		NRIP1		0.209883
		GSE17539		ZNF45		0.2096
		GSE17549		PURA	DNA_Binding	0.209259
		GSE17639		STAT2	DNA_Binding	0.208986
		GSE17714		RNF4	DNA_Binding	0.208972
		GSE17763		ZEB2	DNA_Binding	0.208768
		GSE18015		RBAK		0.207993
		GSE18090		BBX	DNA_Binding	0.207762
		GSE18146		BTG1		0.207581
		GSE18147		NCOR1	DNA_Binding	0.207559
		GSE18239		MSRB2		0.207543
		GSE18265		RBM16		0.207452
		GSE18290		ZNF200		0.207312
		GSE18331		ZNF24	DNA_Binding	0.2072
		GSE18370		ZNF12	DNA_Binding	0.206813
		GSE18497		IKBKB		0.206228
		GSE18520		CIR1		0.206042
		GSE18521		SNAPC5		0.206021
		GSE18552		ARID4B	DNA_Binding	0.205505
		GSE18571		CNOT7		0.204565
		GSE18668		ZNF295	DNA_Binding	0.20448
		GSE18809		NFE2L1	DNA_Binding	0.204193
		GSE18811		ASH2L	DNA_Binding	0.204055
		GSE18850		NFAT5	DNA_Binding	0.203846
		GSE18877		HELZ		0.203679
		GSE18897		ETV3	DNA_Binding	0.203636
		GSE18934		SIRT1		0.20363
		GSE19018		TCF12	DNA_Binding	0.203576
		GSE19128		ZNF140		0.203565
		GSE19188		CBX3		0.203439
		GSE19234		NCOA6		0.203304
		GSE19246		AHR	DNA_Binding	0.203242
		GSE19249		ARID5B	DNA_Binding	0.203065
		GSE19293		ANKRD49		0.202913
		GSE19332		SMAD4	DNA_Binding	0.202562
		GSE19339		ZNF267	DNA_Binding	0.202557
		GSE19352		ZNHIT3		0.202443
		GSE19383		CITED2		0.20194
		GSE19429		C7orf11		0.201861
		GSE19449		YY1	DNA_Binding	0.201407
		GSE19578		NFKB1	DNA_Binding	0.201153
		GSE19615		PRPF4B		0.201114
		GSE19650		FOXO3	DNA_Binding	0.200995
		GSE19665		AFF1		0.200889
		GSE19680		CEBPG	DNA_Binding	0.200398
		GSE19697		EPAS1	DNA_Binding	0.200347
		GSE19728		HMG20A	DNA_Binding	0.199998
		GSE19735		C19orf2		0.199718
		GSE19743		HTATSF1		0.198973
		GSE19826		SNW1		0.198842
		GSE20036		BUD31		0.198544
		GSE20141		ZNF222	DNA_Binding	0.198361
		GSE20146		PAPOLG		0.19825
		GSE20196		ARNT	DNA_Binding	0.198235
		GSE20257		ZNF627	DNA_Binding	0.197581
		GSE20266		BAZ2B	DNA_Binding	0.197523
		GSE20357		FXR1		0.197488
		GSE20368		FOXJ3	DNA_Binding	0.197255
		GSE20499		MITF	DNA_Binding	0.197188
		GSE20540		IVNS1ABP		0.197112
		GSE20559		DEK	DNA_Binding	0.196904
		GSE20589		XRCC5	DNA_Binding	0.196876
		GSE20891		LASS6	DNA_Binding	0.196861
		GSE20910		PARN		0.196651
		GSE21050		TRIM32		0.196537
		GSE21094		ZNF673		0.196449
		GSE21154		PRDM2		0.196036
		GSE21164		MXD1	DNA_Binding	0.195945
		GSE21217		BCLAF1	DNA_Binding	0.195829
		GSE21349		XBP1	DNA_Binding	0.195548
		GSE21354		CRY1	DNA_Binding	0.195414
		GSE21521		TFCP2	DNA_Binding	0.195311
		GSE21644		RBBP7		0.195129
		GSE21654		NFYB	DNA_Binding	0.195078
		GSE21687		ZKSCAN1	DNA_Binding	0.194964
		GSE22373		PWP1		0.194433
		GSE22499		GATAD1	DNA_Binding	0.194428
		GSE22513		ELF4	DNA_Binding	0.194066
		GSE22541		ADNP	DNA_Binding	0.193977
		GSE22563		TBPL1	DNA_Binding	0.193755
		GSE22771		TBC1D22A		0.193531
		GSE22780		HEXIM1		0.193462
		GSE22845		MTF1	DNA_Binding	0.193036
		GSE22954		SP110	DNA_Binding	0.192988
		GSE22968		PURB	DNA_Binding	0.19294
		GSE23376		GTF3C3	DNA_Binding	0.191826
		GSE23391		TSC22D2		0.191704
		GSE23392		SMURF2		0.191382
		GSE23396		CSRNP2	DNA_Binding	0.191247
		GSE23402		ZNF623	DNA_Binding	0.191027
		GSE23405		CNOT6		0.19091
		GSE23604		ZRANB2		0.190468
		GSE23640		POLR3C	DNA_Binding	0.190215
		GSE23741		LRRFIP1	DNA_Binding	0.190104
		GSE23906		KDM5A	DNA_Binding	0.188487
		GSE23926		SNIP1		0.18846
		GSE23994		TAF9B	DNA_Binding	0.188434
		GSE24337		ZNF438	DNA_Binding	0.188401
		GSE24598		ZFP36L1	DNA_Binding	0.188381
		GSE24736		ZNFX1		0.188291
		GSE24849		ZNF281		0.187993
		GSE25332		EED		0.187869
		GSE2555		SMARCA1	DNA_Binding	0.187684
		GSE25634		ZBTB6	DNA_Binding	0.187599
		GSE25990		BRWD1		0.186681
		GSE26050		ZFP90	DNA_Binding	0.186573
		GSE26051		ING4		0.186402
		GSE2634		POLR3F	DNA_Binding	0.186151
		GSE26453		POLR2C	DNA_Binding	0.185747
		GSE26576		FLI1	DNA_Binding	0.185652
		GSE2658		ZNF207		0.185166
		GSE2677		TFE3		0.185144
		GSE26886		PIAS1	DNA_Binding	0.185108
		GSE26921		ZNF75D	DNA_Binding	0.185072
		GSE2706		TRIM33	DNA_Binding	0.184837
		GSE27431		BAZ1A		0.18442
		GSE27670		ZNF227	DNA_Binding	0.184326
		GSE27858		YAP1	DNA_Binding	0.18427
		GSE27924		SHPRH	DNA_Binding	0.184154
		GSE28146		SMARCAD1	DNA_Binding	0.184119
		GSE2816		ANKS1A		0.183942
		GSE28160		IRF9	DNA_Binding	0.183597
		GSE2817		TRIM21	DNA_Binding	0.18358
		GSE28304		CDC5L	DNA_Binding	0.18352
		GSE2842		AEBP2	DNA_Binding	0.183512
		GSE28460		PLAGL1	DNA_Binding	0.183339
		GSE28462		KLF9	DNA_Binding	0.183317
		GSE28702		ETV6	DNA_Binding	0.183146
		GSE28846		MLL3	DNA_Binding	0.182958
		GSE29625		RBPJ	DNA_Binding	0.182668
		GSE29652		LASS5	DNA_Binding	0.182557
		GSE29684		ZNF187		0.182327
		GSE29686		PFDN1		0.182258
		GSE30195		FOSL2	DNA_Binding	0.182115
		GSE30220		HMGN1	DNA_Binding	0.182086
		GSE30350		MXI1	DNA_Binding	0.181132
		GSE3051		BHLHE40	DNA_Binding	0.18104
		GSE30524		TCFL5	DNA_Binding	0.180984
		GSE30563		UBP1	DNA_Binding	0.18096
		GSE30950		REST	DNA_Binding	0.180913
		GSE3141		MEF2C	DNA_Binding	0.180313
		GSE31421		TSC22D1		0.179902
		GSE31452		PPARA	DNA_Binding	0.179449
		GSE31504		ZNF564	DNA_Binding	0.179402
		GSE3156		DMTF1	DNA_Binding	0.179391
		GSE3202		ZFP1	DNA_Binding	0.179354
		GSE32171		LCOR	DNA_Binding	0.17928
		GSE32448		NDNL2		0.179144
		GSE32701		POLR2G		0.179141
		GSE3284		SCML1	DNA_Binding	0.179075
		GSE33112		TSHZ1	DNA_Binding	0.179011
		GSE33114		ZDHHC16		0.178988
		GSE33169		BCL6	DNA_Binding	0.178878
		GSE33243		HDAC2	DNA_Binding	0.178707
		GSE3325		ZNF407	DNA_Binding	0.178508
		GSE33550		ZNF624	DNA_Binding	0.178032
		GSE3369		ZNF441	DNA_Binding	0.177791
		GSE33728		KLF13	DNA_Binding	0.177359
		GSE34053		CHD2	DNA_Binding	0.177171
		GSE3413		YTHDC1		0.176772
		GSE34339		DCP1A		0.176291
		GSE34599		PHF23		0.176031
		GSE3526		ZNF557	DNA_Binding	0.175927
		GSE3629		ING2	DNA_Binding	0.175755
		GSE3998		WWTR1		0.17574
		GSE4182		ZNF559	DNA_Binding	0.175724
		GSE4204		CREBBP	DNA_Binding	0.175376
		GSE4219		ZNF639		0.175291
		GSE4237		ZEB1	DNA_Binding	0.175129
		GSE4290		STAT6	DNA_Binding	0.174936
		GSE4316		ZNF354A	DNA_Binding	0.174756
		GSE4452		SSB		0.174706
		GSE4459		SMAD1		0.174364
		GSE4483		TIAL1		0.17433
		GSE4526		BTF3		0.174272
		GSE4536		TOP2B	DNA_Binding	0.174052
		GSE4554		RFC1	DNA_Binding	0.173616
		GSE4581		MED6	DNA_Binding	0.173583
		GSE4587		ZNF184	DNA_Binding	0.173358
		GSE4607		CNOT2		0.173075
		GSE4608		POLR1D	DNA_Binding	0.172972
		GSE4610		HAX1		0.172917
		GSE4619		ZNF32	DNA_Binding	0.172871
		GSE4655		JMY		0.172855
		GSE4757		HCLS1	DNA_Binding	0.172667
		GSE4780		ZNF558	DNA_Binding	0.172631
		GSE4843		FBXW7		0.172519
		GSE4845		ECD		0.172492
		GSE5058		TBC1D2B		0.17246
		GSE5060		HIVEP2	DNA_Binding	0.172169
		GSE5102		SAP30	DNA_Binding	0.171875
		GSE5105		ZNF304	DNA_Binding	0.171845
		GSE5225		ZNF615	DNA_Binding	0.171707
		GSE5231		ZNF451	DNA_Binding	0.171358
		GSE5237		ZNF350	DNA_Binding	0.171252
		GSE5281		CIAO1		0.171193
		GSE5350		C2orf3		0.171192
		GSE5460		ING3		0.171183
		GSE5486		ZFP161	DNA_Binding	0.171147
		GSE5547		PBXIP1		0.170887
		GSE5563		HIF1AN		0.170723
		GSE5675		DEDD	DNA_Binding	0.170715
		GSE5764		YEATS4	DNA_Binding	0.170695
		GSE5816		ZNF23	DNA_Binding	0.170667
		GSE5840		MLL5		0.170549
		GSE5850		NFXL1		0.170531
		GSE5900		COIL		0.170298
		GSE6013		L3MBTL3		0.170196
		GSE6034		SNAPC1	DNA_Binding	0.169993
		GSE6092		ZBTB26	DNA_Binding	0.169813
		GSE6222		TRIM25		0.169766
		GSE6269		SMAD7	DNA_Binding	0.169735
		GSE6283		ZBTB43	DNA_Binding	0.169673
		GSE6338		KHDRBS1	DNA_Binding	0.169634
		GSE6465		RELA	DNA_Binding	0.169562
		GSE6519		NFX1	DNA_Binding	0.169418
		GSE6575		HHEX	DNA_Binding	0.169127
		GSE6679		RBCK1	DNA_Binding	0.16883
		GSE6695		ZNF180	DNA_Binding	0.168699
		GSE6728		SP2	DNA_Binding	0.168614
		GSE6764		TRPS1	DNA_Binding	0.168534
		GSE6833		ZNF283	DNA_Binding	0.168304
		GSE7011		HIVEP1	DNA_Binding	0.168256
		GSE7047		ZNF319	DNA_Binding	0.168083
		GSE7116		ZNF238	DNA_Binding	0.16807
		GSE7127		CBL		0.168015
		GSE7152		TAF1B	DNA_Binding	0.167998
		GSE7153		ZNF146	DNA_Binding	0.167983
		GSE7177		ZNF512	DNA_Binding	0.167824
		GSE7178		DPF2		0.167805
		GSE7181		BDP1	DNA_Binding	0.167532
		GSE7214		ATM	DNA_Binding	0.167383
		GSE7224		HIPK2	DNA_Binding	0.167339
		GSE7307		MYCBP		0.167246
		GSE7440		JMJD1C		0.167137
		GSE7451		TLE4		0.167121
		GSE7509		EP300	DNA_Binding	0.166785
		GSE7513		XPC	DNA_Binding	0.16653
		GSE7515		ATF7	DNA_Binding	0.166502
		GSE7538		GTF3A	DNA_Binding	0.16625
		GSE7553		RAI14		0.166123
		GSE7562		ZDHHC21		0.166043
		GSE7568		KDM5B	DNA_Binding	0.165953
		GSE7757		ETS1	DNA_Binding	0.165894
		GSE7832		ZNF83		0.165789
		GSE7835		BTAF1		0.165729
		GSE7874		GRLF1	DNA_Binding	0.165331
		GSE7879		ZNF317	DNA_Binding	0.165186
		GSE7904		ZXDA		0.16511
		GSE7967		CBX4		0.164857
		GSE8059		CNOT4		0.164803
		GSE8066		SUZ12		0.16433
		GSE8121		ZNF394		0.164283
		GSE8332		PHF6		0.164213
		GSE8437		TSC22D3		0.16416
		GSE8438		ZBTB2	DNA_Binding	0.164024
		GSE8507		KLF7	DNA_Binding	0.163948
		GSE8545		RFX5	DNA_Binding	0.163764
		GSE8565		SP1	DNA_Binding	0.163549
		GSE8581		ZNF264	DNA_Binding	0.163548
		GSE8586		HSF2	DNA_Binding	0.163541
		GSE8590		ZNF211		0.163487
		GSE8596		HDAC1	DNA_Binding	0.163141
		GSE8658		SSBP2	DNA_Binding	0.16294
		GSE8665		TFDP1	DNA_Binding	0.162904
		GSE8702		ZDHHC9		0.162814
		GSE8717		ZFP36L2	DNA_Binding	0.162474
		GSE8730		DDX20	DNA_Binding	0.162389
		GSE8742		ZNF638	DNA_Binding	0.162173
		GSE8840		ZNF175		0.162071
		GSE8866		NFKBIZ		0.162034
		GSE8961		FOXN3	DNA_Binding	0.161895
		GSE8977		ZNF434	DNA_Binding	0.161885
		GSE9171		KLF4	DNA_Binding	0.161883
		GSE9195		LMO2	DNA_Binding	0.161866
		GSE9200		WBP11		0.16141
		GSE9212		FOXP1	DNA_Binding	0.161374
		GSE9348		TARDBP	DNA_Binding	0.161283
		GSE9438		GTF2F2	DNA_Binding	0.161238
		GSE9440		ELF2	DNA_Binding	0.161035
		GSE9451		CTNNB1	DNA_Binding	0.160925
		GSE9511		ASH1L	DNA_Binding	0.160765
		GSE9576		ERCC3	DNA_Binding	0.160667
		GSE9599		FHL2		0.160491
		GSE9624		E2F6	DNA_Binding	0.160437
		GSE9692		ETS2	DNA_Binding	0.160329
		GSE9709		SS18L1	DNA_Binding	0.160262
		GSE9747		ZNF225	DNA_Binding	0.159943
		GSE9761		POLR2L	DNA_Binding	0.159918
		GSE9762		ZNF585A		0.159847
		GSE9770		ZNF2	DNA_Binding	0.159822
		GSE9832		ZNF275	DNA_Binding	0.159565
		GSE9865		SERTAD1		0.159429
		GSE9894		PHF14		0.159424
		GSE9916		ZNF449		0.159395
		GSE9921		PBX3	DNA_Binding	0.15912
				NR1H2	DNA_Binding	0.15909
				ZNF565	DNA_Binding	0.158968
				CTCF	DNA_Binding	0.158888
				TFEC		0.158684
				ERCC8		0.158425
				NPAT		0.158158
				DEDD2	DNA_Binding	0.158138
				PHF20	DNA_Binding	0.157788
				KLF11	DNA_Binding	0.157437
				CHD1	DNA_Binding	0.157356
				GABPB1	DNA_Binding	0.157344
				MAF	DNA_Binding	0.157151
				PSIP1	DNA_Binding	0.156994
				ZNF274		0.156876
				HIST2H2BE	DNA_Binding	0.156409
				EPC1		0.156009
				POLR2J	DNA_Binding	0.155981
				POGK	DNA_Binding	0.155797
				MAFF	DNA_Binding	0.155739
				GTF2H2		0.15563
				DIP2C		0.155485
				EEF1A1		0.15542
				ZNF641	DNA_Binding	0.155369
				TULP4		0.155284
				PCBD1		0.155081
				MYST3	DNA_Binding	0.155002
				EDF1	DNA_Binding	0.154948
				PIAS3		0.154525
				BRD7	DNA_Binding	0.15449
				PHF2		0.154469
				CREBZF	DNA_Binding	0.154459
				RBBP4		0.154153
				ZKSCAN4		0.15405
				PHF10		0.154011
				PIR		0.153785
				MKI67IP		0.153599
				ZNF398	DNA_Binding	0.153318
				ZNF22	DNA_Binding	0.153247
				DDIT3	DNA_Binding	0.153138
				TGIF1	DNA_Binding	0.152535
				VDR	DNA_Binding	0.152211
				MAML1		0.152209
				TFPT		0.152148
				ZNF84	DNA_Binding	0.152028
				PRDM10	DNA_Binding	0.151974
				ZNF18		0.151934
				ANKRD6		0.151895
				MAFB	DNA_Binding	0.15183
				ZNF79	DNA_Binding	0.151563
				ZSCAN21	DNA_Binding	0.151443
				PKNOX1	DNA_Binding	0.151438
				ZNF596	DNA_Binding	0.151384
				ZNF292	DNA_Binding	0.151345
				AHCTF1	DNA_Binding	0.151228
				CTBP1		0.15121
				ZFP30	DNA_Binding	0.150899
				NFYA	DNA_Binding	0.150652
				ZNF432	DNA_Binding	0.150633
				MNT	DNA_Binding	0.150519
				PHF21A	DNA_Binding	0.150323
				ZNF197		0.150283
				ALS2CR8		0.150211
				TAF11	DNA_Binding	0.150177
				HMGN3	DNA_Binding	0.150163
				ENO1		0.150098
				KLF12	DNA_Binding	0.150021
				SNAI2	DNA_Binding	0.149404
				TAF1A	DNA_Binding	0.149346
				CLOCK	DNA_Binding	0.149223
				PCGF6	DNA_Binding	0.149103
				NONO	DNA_Binding	0.149044
				TCF7L2	DNA_Binding	0.149037
				ZNF75A	DNA_Binding	0.148847
				CALCOCO1	DNA_Binding	0.148829
				RXRA	DNA_Binding	0.148763
				ING1		0.148668
				DDB1	DNA_Binding	0.148654
				ID2		0.148631
				ZFP62		0.148131
				MEIS2	DNA_Binding	0.147809
				RDBP		0.147662
				WNT5A	DNA_Binding	0.147618
				BHLHE41	DNA_Binding	0.147604
				HINFP	DNA_Binding	0.147525
				ZKSCAN5	DNA_Binding	0.147399
				HDAC8		0.147378
				MLLT10		0.147225
				SIRT7		0.147202
				ZNF268	DNA_Binding	0.147172
				CBX7		0.147143
				TADA3		0.146808
				HIST1H2BD	DNA_Binding	0.146796
				FOXJ2	DNA_Binding	0.146617
				HMGN2	DNA_Binding	0.146455
				RREB1	DNA_Binding	0.146345
				MAML3		0.146253
				TBP	DNA_Binding	0.146171
				ZNF302	DNA_Binding	0.145898
				ZNF443	DNA_Binding	0.145784
				ZDHHC13		0.145485
				DRAP1	DNA_Binding	0.145392
				ZNF700	DNA_Binding	0.145248
				TNFAIP3	DNA_Binding	0.145242
				MTF2	DNA_Binding	0.145182
				REL	DNA_Binding	0.145093
				GMEB1	DNA_Binding	0.145002
				SND1		0.144907
				CEBPD	DNA_Binding	0.144873
				CEBPZ	DNA_Binding	0.144714
				HIST1H2BC	DNA_Binding	0.144691
				XRCC6	DNA_Binding	0.144633
				SAP30BP		0.144526
				ILF2	DNA_Binding	0.144386
				ZNF567	DNA_Binding	0.144212
				TEAD1	DNA_Binding	0.144192
				RBMX		0.144149
				SUPT16H		0.143912
				RLF		0.143893
				RUNX2	DNA_Binding	0.143716
				TCEB2		0.143481
				RFXAP	DNA_Binding	0.143462
				JUN	DNA_Binding	0.143374
				SERTAD3		0.143222
				ZBTB10	DNA_Binding	0.143211
				PREB	DNA_Binding	0.14318
				ANKRD10		0.142883
				ZFP36	DNA_Binding	0.14285
				RBM15		0.142823
				AIP		0.142792
				CBX6		0.142633
				IRF1	DNA_Binding	0.142497
				ADNP2	DNA_Binding	0.142165
				LMO4		0.142071
				PPARD	DNA_Binding	0.141983
				ZNF383	DNA_Binding	0.141806
				SFPQ	DNA_Binding	0.1418
				HDAC4	DNA_Binding	0.141742
				EZH1	DNA_Binding	0.141654
				ZFHX3	DNA_Binding	0.14159
				ZNF571	DNA_Binding	0.141106
				ZNF426	DNA_Binding	0.141098
				ZNF41	DNA_Binding	0.140882
				PRDM1	DNA_Binding	0.140704
				ZNF404	DNA_Binding	0.140677
				RUNX1	DNA_Binding	0.140292
				TSHZ3	DNA_Binding	0.139592
				C21orf7		0.139447
				NR2C1	DNA_Binding	0.139237
				ZNF326	DNA_Binding	0.139232
				NR2F2	DNA_Binding	0.138893
				ZNF223	DNA_Binding	0.138743
				CTDSPL		0.138668
				TCEB3	DNA_Binding	0.13865
				ASB1		0.138465
				TCF25	DNA_Binding	0.138402
				CUX1	DNA_Binding	0.138349
				MED1	DNA_Binding	0.138284
				NFATC3	DNA_Binding	0.138058
				NPM1	DNA_Binding	0.138017
				C14orf106		0.137993
				RERE	DNA_Binding	0.137905
				ZFP64	DNA_Binding	0.137754
				PHF15		0.137521
				TFAM	DNA_Binding	0.137353
				ZNF193		0.136865
				NFYC	DNA_Binding	0.136739
				ZNF266	DNA_Binding	0.136645
				MKL2		0.136613
				GTF3C2	DNA_Binding	0.136435
				ZXDC		0.136068
				HMGB1	DNA_Binding	0.135957
				E2F3	DNA_Binding	0.13549
				ATF4	DNA_Binding	0.135419
				PHF16		0.135314
				ETV5	DNA_Binding	0.135062
				GLIS3	DNA_Binding	0.135012
				ZNF33A		0.13489
				MLLT3		0.13469
				PHF13		0.134673
				ZSCAN16		0.134608
				RING1		0.134437
				ANKRD32		0.134202
				CTNNBL1		0.13412
				ZNF420	DNA_Binding	0.134095
				TAF13	DNA_Binding	0.133983
				BTG2		0.133593
				SMAD3	DNA_Binding	0.133558
				FOXK1	DNA_Binding	0.133522
				SIN3A	DNA_Binding	0.133168
				PER3		0.132941
				ZFPL1	DNA_Binding	0.132758
				SATB2	DNA_Binding	0.132311
				ZNF117		0.132261
				SCAND1		0.132238
				PIAS2	DNA_Binding	0.132158
				BRD1		0.132157
				SNRPD1		0.132049
				ZNF224	DNA_Binding	0.132001
				JDP2	DNA_Binding	0.131993
				MYST2		0.131919
				H1F0	DNA_Binding	0.131899
				HDAC9		0.131671
				GTF3C4	DNA_Binding	0.131247
				ABL1	DNA_Binding	0.130557
				ZNF586	DNA_Binding	0.130396
				GAS7		0.130391
				GCFC1	DNA_Binding	0.130382
				ZNF131		0.130273
				WHSC1L1		0.130009
				HLX	DNA_Binding	0.129848
				ZC3H8	DNA_Binding	0.129788
				POLR3B	DNA_Binding	0.129782
				HDAC3	DNA_Binding	0.12978
				PPARG	DNA_Binding	0.129401
				HABP4		0.129336
				GTF2F1	DNA_Binding	0.129313
				TAF4	DNA_Binding	0.129214
				IKBKG		0.12917
				ZSCAN29		0.128991
				TAF10	DNA_Binding	0.128949
				PDLIM1		0.128914
				MAFK	DNA_Binding	0.1289
				TBL1X	DNA_Binding	0.128868
				NR3C2	DNA_Binding	0.128528
				ZNF347	DNA_Binding	0.128428
				TCERG1		0.128177
				ZNF70		0.128162
				TRIM24	DNA_Binding	0.127724
				MECP2	DNA_Binding	0.127694
				APEX1	DNA_Binding	0.127428
				MYBL1	DNA_Binding	0.127137
				ASCC2		0.127037
				HDX	DNA_Binding	0.12701
				THRAP3		0.126971
				ZNF92		0.126828
				TP53BP1		0.126748
				ZNF546	DNA_Binding	0.126709
				RXRB	DNA_Binding	0.126666
				NDN	DNA_Binding	0.126565
				PCBD2		0.126502
				MAFG	DNA_Binding	0.12613
				HMGB2	DNA_Binding	0.126041
				TRIM16	DNA_Binding	0.125889
				TRIB3		0.125843
				ZNF419	DNA_Binding	0.1251
				TAF5	DNA_Binding	0.125092
				ZNF174		0.124869
				YBX1	DNA_Binding	0.124826
				NFE2L3	DNA_Binding	0.124746
				DIDO1		0.124731
				TFDP2	DNA_Binding	0.124367
				HMG20B	DNA_Binding	0.124265
				TRIP6		0.124255
				JUNB	DNA_Binding	0.124003
				LIMD1		0.123953
				ZNF250	DNA_Binding	0.123935
				ZNF323		0.123897
				RORA	DNA_Binding	0.123729
				ZNF134		0.1236
				MEF2D	DNA_Binding	0.123507
				HIRA		0.123313
				SP4	DNA_Binding	0.123294
				KLF2	DNA_Binding	0.123274
				MXD4	DNA_Binding	0.123147
				ZNF490	DNA_Binding	0.123019
				ZNF251	DNA_Binding	0.12299
				TAF1	DNA_Binding	0.122597
				SMAD9		0.122519
				FUBP1	DNA_Binding	0.122402
				NFKBIA		0.122328
				SPEN	DNA_Binding	0.122092
				CSDA	DNA_Binding	0.12202
				POLR2E	DNA_Binding	0.121913
				TRRAP		0.121787
				TTF2	DNA_Binding	0.121757
				ARID1B	DNA_Binding	0.121525
				TCF4	DNA_Binding	0.121401
				PNN	DNA_Binding	0.121371
				GLIS2	DNA_Binding	0.121316
				STAT4	DNA_Binding	0.121207
				ZBTB20	DNA_Binding	0.121017
				PHF17		0.12097
				MYST4	DNA_Binding	0.120951
				TAF5L		0.120824
				NFIA	DNA_Binding	0.120798
				ZNF7	DNA_Binding	0.120451
				MLXIP	DNA_Binding	0.120347
				BRD8		0.12034
				PAWR		0.120323
				ZNF550	DNA_Binding	0.120256
				NAP1L4		0.120208
				EYA3		0.119725
				DDB2	DNA_Binding	0.119708
				MAF1		0.119444
				ZBTB7A	DNA_Binding	0.119161
				APBB2		0.118931
				FOXO1	DNA_Binding	0.118891
				TH1L		0.118815
				IRF8	DNA_Binding	0.118558
				PHF12		0.118554
				ZNF675	DNA_Binding	0.118261
				TLE1		0.118117
				ZNF566	DNA_Binding	0.118019
				PTRF		0.117902
				MEIS1	DNA_Binding	0.117902
				MNDA	DNA_Binding	0.117734
				ZBTB24	DNA_Binding	0.117642
				ZNF555	DNA_Binding	0.117427
				BCL3	DNA_Binding	0.117373
				ZNF133		0.117161
				HIST1H2BH	DNA_Binding	0.116815
				ABT1	DNA_Binding	0.116743
				RFXANK	DNA_Binding	0.116683
				HIST1H1C	DNA_Binding	0.116534
				RNF2		0.116465
				STAT5A	DNA_Binding	0.116272
				ZHX2	DNA_Binding	0.116213
				ZNF155		0.116028
				ZNF708	DNA_Binding	0.115961
				ZNF343	DNA_Binding	0.115855
				ZNF138		0.115843
				ZNF430	DNA_Binding	0.115546
				VAV1		0.11543
				ZNF30	DNA_Binding	0.115405
				ARNTL2	DNA_Binding	0.115275
				PLAG1	DNA_Binding	0.11503
				ARID1A	DNA_Binding	0.114998
				ZNF337	DNA_Binding	0.114879
				BRPF3		0.114853
				SKI		0.114851
				ZNF416	DNA_Binding	0.114706
				PER2		0.114679
				ZNF597	DNA_Binding	0.114376
				PHF1		0.114319
				PHF5A	DNA_Binding	0.113393
				ZNF670	DNA_Binding	0.113373
				HNRNPAB	DNA_Binding	0.113332
				ZNF236		0.113026
				ZBTB5	DNA_Binding	0.112779
				IRF5	DNA_Binding	0.112738
				FOS	DNA_Binding	0.11268
				THRB	DNA_Binding	0.112532
				ZNF263		0.111887
				ZNF136	DNA_Binding	0.111765
				HOXB2	DNA_Binding	0.111393
				CBFA2T2		0.111159
				SATB1	DNA_Binding	0.110874
				NOLC1	DNA_Binding	0.11087
				ZNF382	DNA_Binding	0.110483
				PARP1	DNA_Binding	0.110113
				ZHX3	DNA_Binding	0.110076
				NR1H3	DNA_Binding	0.109801
				ZNF195	DNA_Binding	0.109752
				BIN1		0.109687
				MLLT1	DNA_Binding	0.109539
				NR4A2	DNA_Binding	0.109357
				CREB5	DNA_Binding	0.108858
				TRERF1	DNA_Binding	0.108841
				PMS1	DNA_Binding	0.108787
				ASXL1		0.108719
				ZSCAN22		0.108328
				POLR3E		0.108314
				MCM6	DNA_Binding	0.108229
				MGA	DNA_Binding	0.108204
				ZNF14	DNA_Binding	0.108173
				ZNF599	DNA_Binding	0.108042
				ASB6		0.107904
				CEP110		0.107391
				ZNRD1		0.107253
				MDM4		0.107248
				ZNF649	DNA_Binding	0.107123
				KLF5	DNA_Binding	0.106904
				PHB2		0.106893
				SRRM1	DNA_Binding	0.106644
				SUV39H2		0.106403
				SMARCD3		0.106287
				ZNF91		0.106133
				ZFP28	DNA_Binding	0.106062
				TULP3		0.105824
				SIN3B		0.105782
				ZNF439	DNA_Binding	0.105512
				ZNF498		0.10541
				HEY1	DNA_Binding	0.10537
				CSRNP1	DNA_Binding	0.105263
				ZSCAN18		0.105221
				GTF2I	DNA_Binding	0.105181
				POLR2D		0.105156
				ZNF16	DNA_Binding	0.105043
				ZBTB3	DNA_Binding	0.104704
				EGR2	DNA_Binding	0.104659
				ZNF354C	DNA_Binding	0.104645
				TGFB1I1		0.104455
				UPF1	DNA_Binding	0.104081
				ZNF33B		0.103997
				TOX	DNA_Binding	0.103895
				HIVEP3	DNA_Binding	0.103672
				RELB	DNA_Binding	0.10358
				ZNF507	DNA_Binding	0.103547
				ZNF514	DNA_Binding	0.103537
				SIRT2		0.10352
				SMARCC1	DNA_Binding	0.103515
				NCOA5		0.10333
				ZNF35	DNA_Binding	0.103258
				TFEB		0.103203
				POLR2H		0.103153
				E2F5	DNA_Binding	0.10303
				PQBP1	DNA_Binding	0.102919
				NFIB	DNA_Binding	0.102736
				EIF5B		0.102735
				POLR2F	DNA_Binding	0.102701
				ZNF101	DNA_Binding	0.102674
				PYGO1		0.10265
				ARNT2	DNA_Binding	0.102511
				ZNF747		0.102486
				ZBTB25	DNA_Binding	0.102414
				ZNF671	DNA_Binding	0.102248
				JARID2	DNA_Binding	0.102247
				ZNF85	DNA_Binding	0.102088
				ZNF37A		0.102076
				SETBP1	DNA_Binding	0.101842
				PML	DNA_Binding	0.101764
				ZNF177	DNA_Binding	0.101751
				HOXB7	DNA_Binding	0.101698
				PRRX1	DNA_Binding	0.101516
				NFKB2	DNA_Binding	0.101514
				BOLA1		0.101476
				RAD51L1	DNA_Binding	0.101235
				TARBP1		0.100926
				ZNF354B	DNA_Binding	0.100816
				NFATC2	DNA_Binding	0.100783
				ZSCAN30		0.100444
				NPAS2	DNA_Binding	0.10021
				GATA6	DNA_Binding	0.100189
				HOPX	DNA_Binding	0.100188
				STAT5B	DNA_Binding	0.0999404
				UBN1	DNA_Binding	0.0999019
				ZNF367		0.0994947
				ZFP37	DNA_Binding	0.099268
				RAI1		0.0991024
				TCEA3	DNA_Binding	0.0990596
				SMARCD2		0.0988862
				MMP14		0.0986577
				BARD1		0.0985305
				IRF7	DNA_Binding	0.0984362
				MYC	DNA_Binding	0.0982616
				ZNF124	DNA_Binding	0.0978577
				ZNF689	DNA_Binding	0.0977666
				HOXA1	DNA_Binding	0.0975151
				ZNF395	DNA_Binding	0.0974985
				ZNF165		0.0974763
				NEIL2	DNA_Binding	0.0974223
				NAP1L2		0.0974019
				SUPT6H		0.0973314
				EGR3	DNA_Binding	0.0972408
				PGBD1		0.0970788
				ZNF397		0.097014
				JUND	DNA_Binding	0.097005
				SUPT3H	DNA_Binding	0.0969616
				SKIL	DNA_Binding	0.0969155
				ZNF440	DNA_Binding	0.0968972
				CTNNBIP1		0.0968194
				TCEA2	DNA_Binding	0.096791
				RBM15B		0.0967371
				SNRPB		0.0962795
				SCML2	DNA_Binding	0.0961219
				ZNF480		0.0960969
				RFX3	DNA_Binding	0.0959729
				POLR3A	DNA_Binding	0.0954866
				KDM1A	DNA_Binding	0.0952534
				ATF3	DNA_Binding	0.0952182
				ELL		0.0951551
				DMAP1	DNA_Binding	0.0948891
				ZNF34	DNA_Binding	0.094843
				GRHL1	DNA_Binding	0.0947368
				FAIM3		0.094669
				FOXK2	DNA_Binding	0.0945935
				ZBTB40	DNA_Binding	0.0943788
				ZNF43	DNA_Binding	0.0943522
				PHF8		0.0941464
				ZNF230	DNA_Binding	0.0937665
				SFMBT1		0.093663
				ZNF253	DNA_Binding	0.0935851
				TWIST1	DNA_Binding	0.0935216
				CSRP2		0.0934352
				AES		0.0934233
				ZSCAN5A		0.0933019
				POLR1C	DNA_Binding	0.0932563
				MTA3	DNA_Binding	0.0932387
				ZNF235	DNA_Binding	0.0929926
				EWSR1		0.0929273
				PLAGL2		0.0929061
				ZNF77	DNA_Binding	0.0928486
				FXR2		0.0927223
				TLE3		0.0924446
				BCOR	DNA_Binding	0.0921922
				DAXX		0.0919644
				DHX38		0.0919321
				ZNF331	DNA_Binding	0.0918163
				ZNF513	DNA_Binding	0.0916365
				USF2	DNA_Binding	0.0916114
				HOXA10	DNA_Binding	0.091607
				WHSC1	DNA_Binding	0.0915806
				NKX3.1		0.0915417
				SMARCC2	DNA_Binding	0.0914128
				GATAD2B	DNA_Binding	0.0912452
				TADA2A	DNA_Binding	0.0912069
				NAP1L3		0.0911146
				ZNF510	DNA_Binding	0.0910907
				MECOM	DNA_Binding	0.09097
				IKZF1	DNA_Binding	0.0908394
				PDLIM4		0.0906406
				ZNF583	DNA_Binding	0.0905131
				ZNF167		0.0904101
				CEBPA	DNA_Binding	0.0900011
				LZTR1		0.0897818
				HMBOX1	DNA_Binding	0.0897081
				ZNF592	DNA_Binding	0.0896361
				ZNF568	DNA_Binding	0.0896137
				RNPS1	DNA_Binding	0.0895832
				TAF6	DNA_Binding	0.0894745
				ZNF273	DNA_Binding	0.0894078
				ATF6B	DNA_Binding	0.0894047
				ZNF212	DNA_Binding	0.0892553
				EHMT1		0.0892451
				ZFPM2	DNA_Binding	0.089052
				SRF	DNA_Binding	0.0889851
				ABTB1		0.0888022
				NR2F1	DNA_Binding	0.0884944
				ZNF469	DNA_Binding	0.0881975
				ZSCAN12	DNA_Binding	0.0881948
				ZNF10	DNA_Binding	0.08803
				PBX1	DNA_Binding	0.0878315
				ZNF570	DNA_Binding	0.087759
				TEF	DNA_Binding	0.087672
				MED12		0.0874503
				ZNF547	DNA_Binding	0.0874225
				MKX	DNA_Binding	0.0871789
				ZNF19		0.0869119
				EGR1	DNA_Binding	0.0867947
				WDHD1	DNA_Binding	0.0866893
				HOXD8	DNA_Binding	0.086631
				RAD54B	DNA_Binding	0.0863063
				FANK1		0.0862759
				ZNF333	DNA_Binding	0.0862076
				ZNF573	DNA_Binding	0.0860909
				NCOR2	DNA_Binding	0.0859785
				ZNF256		0.0857628
				FOXD1	DNA_Binding	0.0857449
				MKL1		0.0856929
				RUVBL1		0.0856423
				ZNF248	DNA_Binding	0.0856101
				ZNF232		0.0855058
				ZNF467	DNA_Binding	0.0852615
				EBF1	DNA_Binding	0.0850446
				CENPB	DNA_Binding	0.0849566
				RARB	DNA_Binding	0.0848359
				POLR2J2	DNA_Binding	0.0845242
				YEATS2		0.0843846
				ERCC2	DNA_Binding	0.0843346
				ZNF593	DNA_Binding	0.0841259
				ZNF501	DNA_Binding	0.0839797
				ESRRA	DNA_Binding	0.0836965
				NFIC	DNA_Binding	0.0836259
				ZBTB17	DNA_Binding	0.0833569
				KNTC1		0.0832591
				NAB2		0.0831343
				NFATC1	DNA_Binding	0.0827792
				SUPT5H		0.0827641
				ZGPAT	DNA_Binding	0.0826459
				HMGB3	DNA_Binding	0.0826445
				ANKRD22		0.0826098
				HOXB3	DNA_Binding	0.082543
				ID3		0.0823892
				THOC4	DNA_Binding	0.0822674
				SOX4	DNA_Binding	0.0821515
				DNMT1	DNA_Binding	0.0818713
				ZNF229	DNA_Binding	0.0817997
				ZNF606	DNA_Binding	0.0817715
				TWIST2	DNA_Binding	0.0813838
				AFF3	DNA_Binding	0.0813216
				ZNF44	DNA_Binding	0.0810642
				TP53	DNA_Binding	0.0810189
				SNAPC2		0.0809939
				SP140		0.0809424
				HDAC11		0.0809039
				ZNF626	DNA_Binding	0.0808781
				ZNF688	DNA_Binding	0.0806898
				GON4L	DNA_Binding	0.0806556
				ZNF587	DNA_Binding	0.080595
				POLR3K	DNA_Binding	0.0805754
				MYPOP	DNA_Binding	0.0805746
				ATF5	DNA_Binding	0.0805496
				SIRT5		0.0803372
				ELK1	DNA_Binding	0.0802207
				COBRA1		0.0797689
				HKR1	DNA_Binding	0.0797458
				CTDP1		0.0793964
				AR	DNA_Binding	0.0793728
				ASB9		0.0791388
				POLR1E	DNA_Binding	0.0785576
				MCM3	DNA_Binding	0.0785211
				VHL		0.078236
				SREBF2	DNA_Binding	0.0781728
				IRX3	DNA_Binding	0.0780345
				ZNF582	DNA_Binding	0.0780118
				WHSC2		0.0779588
				EP400	DNA_Binding	0.0779519
				ZNF709	DNA_Binding	0.077945
				ZNF17	DNA_Binding	0.0776027
				TBX19	DNA_Binding	0.0775238
				FOXF1	DNA_Binding	0.0775219
				SAFB2	DNA_Binding	0.0774591
				SOX6	DNA_Binding	0.0773627
				POLR2I	DNA_Binding	0.0772921
				PIAS4	DNA_Binding	0.077205
				ZNF132		0.0771088
				SREBF1	DNA_Binding	0.077098
				ZDHHC1	DNA_Binding	0.0770641
				HOXA7	DNA_Binding	0.077028
				ZNF643	DNA_Binding	0.0770168
				HDGF	DNA_Binding	0.0769984
				BRCA1	DNA_Binding	0.0769813
				ZNF610	DNA_Binding	0.076938
				MLL2	DNA_Binding	0.0769215
				REXO4		0.0768065
				RBL1		0.0767345
				GTF2IRD1	DNA_Binding	0.0766645
				SCMH1	DNA_Binding	0.0765838
				TCF19		0.0763129
				TRIP13		0.0763088
				NRF1	DNA_Binding	0.0759263
				GMEB2	DNA_Binding	0.0758404
				BAZ1B		0.0758269
				MSX1	DNA_Binding	0.0757431
				HOXA5	DNA_Binding	0.0753257
				GATAD2A		0.0752416
				SMAD6		0.0752156
				RUNX3	DNA_Binding	0.0751564
				CRAMP1L	DNA_Binding	0.0750525
				MLL		0.0749369
				RUVBL2	DNA_Binding	0.0749171
				SHOX2	DNA_Binding	0.0746836
				E2F7	DNA_Binding	0.0744295
				ARID3A	DNA_Binding	0.0744255
				HLF	DNA_Binding	0.0744166
				PRDM5	DNA_Binding	0.0743852
				ZNF544	DNA_Binding	0.0742685
				ZNF254	DNA_Binding	0.074199
				NR4A3	DNA_Binding	0.0741825
				POLR3D	DNA_Binding	0.0741231
				SEC14L2		0.0740886
				SOX9	DNA_Binding	0.0740075
				PHF19		0.0738827
				SLC2A4RG		0.0738775
				ZFHX4	DNA_Binding	0.073805
				ZNF613	DNA_Binding	0.0737321
				ZNF213		0.0733277
				MYEF2	DNA_Binding	0.0731158
				ZNF677	DNA_Binding	0.0729507
				ZNF445		0.0728977
				ZNF584	DNA_Binding	0.0723921
				ID1		0.0723292
				ZNF384	DNA_Binding	0.0720178
				ZNF473	DNA_Binding	0.0720062
				FOXC1	DNA_Binding	0.0719727
				CHD8	DNA_Binding	0.0719315
				MCM4	DNA_Binding	0.0718898
				POLR3H	DNA_Binding	0.0718443
				POLR1B	DNA_Binding	0.0716112
				ZNF524	DNA_Binding	0.07136
				GATA2	DNA_Binding	0.0712472
				TBX3	DNA_Binding	0.0710833
				BATF	DNA_Binding	0.0710713
				NSD1		0.0710573
				ZNF493	DNA_Binding	0.0710374
				HOXA3	DNA_Binding	0.0708996
				ZNF502	DNA_Binding	0.0708328
				SIX4	DNA_Binding	0.070801
				TFAP2E		0.0707785
				RFX2	DNA_Binding	0.0707733
				SPOCD1		0.070337
				ZNF345	DNA_Binding	0.0703094
				L3MBTL4		0.0702519
				TCF20	DNA_Binding	0.0701375
				SOX7	DNA_Binding	0.0700225
				ZBTB22	DNA_Binding	0.0699452
				ZNF580	DNA_Binding	0.0698451
				SIRT4		0.0697457
				IRF6	DNA_Binding	0.0696293
				CHD4	DNA_Binding	0.0696255
				SCAND3		0.0696144
				CBX8		0.0695618
				ILF3	DNA_Binding	0.0694942
				ZNF239	DNA_Binding	0.0694516
				DACH1	DNA_Binding	0.0690852
				SIX1	DNA_Binding	0.0688825
				TFAP2C	DNA_Binding	0.0687086
				ZBTB48	DNA_Binding	0.068668
				FOSL1	DNA_Binding	0.0685335
				THAP7	DNA_Binding	0.0685009
				PTTG1		0.0684885
				MSC	DNA_Binding	0.0683954
				ZNF282	DNA_Binding	0.0683779
				EZH2	DNA_Binding	0.0682928
				ZNF93		0.0682466
				IRF3	DNA_Binding	0.0681452
				CREB3L4	DNA_Binding	0.0679531
				ZNF8	DNA_Binding	0.0678859
				FOXO4	DNA_Binding	0.0674984
				GTF2H4		0.06747
				ZNF300	DNA_Binding	0.0674445
				ZKSCAN2		0.0672962
				DEAF1	DNA_Binding	0.0672141
				PPARGC1A	DNA_Binding	0.0671728
				ZNF311	DNA_Binding	0.0671349
				HSF2BP		0.0670424
				ZNF341	DNA_Binding	0.0669068
				GTF2H3		0.0667952
				MEN1	DNA_Binding	0.0667215
				SPI1		0.0667096
				ERG	DNA_Binding	0.0666859
				ZNF3	DNA_Binding	0.06665
				FOXQ1	DNA_Binding	0.0665266
				BRIP1	DNA_Binding	0.0664916
				ZNF396		0.0664464
				LYL1	DNA_Binding	0.0663228
				ESR1	DNA_Binding	0.0662396
				BATF3	DNA_Binding	0.0661238
				BRPF1	DNA_Binding	0.0660573
				TEAD3	DNA_Binding	0.0660491
				ING5		0.0660143
				SIRT3		0.0660084
				TFAP2A	DNA_Binding	0.0659631
				LDB2		0.065833
				RUNX1T1	DNA_Binding	0.065765
				PRIC285	DNA_Binding	0.0657004
				FOXP2	DNA_Binding	0.0656286
				ZNF202		0.0654565
				ZNF192		0.0654303
				H1FX	DNA_Binding	0.0651387
				HES1	DNA_Binding	0.0651079
				GTF3C1	DNA_Binding	0.0650947
				ZBTB7B	DNA_Binding	0.0649111
				ANKRD5		0.0646088
				HSF1	DNA_Binding	0.0645879
				ZFPM1	DNA_Binding	0.0645606
				MLLT6		0.0642898
				PAX8	DNA_Binding	0.064234
				BTBD11	DNA_Binding	0.0641842
				ZNF653	DNA_Binding	0.0640843
				TAF4B	DNA_Binding	0.0640377
				OLIG1	DNA_Binding	0.063975
				TSC22D4		0.0639526
				SF1		0.0635445
				HOXD1	DNA_Binding	0.063259
				HOXB6	DNA_Binding	0.0632311
				CDKN2A	DNA_Binding	0.0632174
				NFRKB	DNA_Binding	0.0628309
				ERF	DNA_Binding	0.0626942
				THRA	DNA_Binding	0.0623234
				POLR2A	DNA_Binding	0.0622509
				RARA	DNA_Binding	0.0621857
				CREB3L1	DNA_Binding	0.0621638
				ZNF142		0.0619885
				APBB1		0.0619172
				ETV7		0.0618975
				FOXP4	DNA_Binding	0.0617688
				DNMT3A	DNA_Binding	0.0615362
				L3MBTL2		0.0614516
				SSBP4	DNA_Binding	0.0613505
				RGS14		0.0612634
				PTMA		0.0609919
				ZNF100	DNA_Binding	0.0609866
				BRCA2	DNA_Binding	0.0609676
				ZBTB39	DNA_Binding	0.0609426
				SSRP1	DNA_Binding	0.0609275
				TARBP2		0.0607866
				HOXC6	DNA_Binding	0.0605589
				HDAC5		0.0604932
				PTGER3		0.0600138
				IKZF4	DNA_Binding	0.0598361
				ZNF334	DNA_Binding	0.0593667
				PEG3		0.0593055
				FOXA1	DNA_Binding	0.0592955
				SAFB	DNA_Binding	0.0591174
				GLI3	DNA_Binding	0.0590482
				ZKSCAN3	DNA_Binding	0.0590302
				ID4		0.0590132
				LDB1	DNA_Binding	0.0589788
				MCM2	DNA_Binding	0.0589765
				ATF7IP		0.0580558
				ZNF215		0.0579825
				E2F4	DNA_Binding	0.0573414
				KLF8	DNA_Binding	0.0573071
				IGHMBP2	DNA_Binding	0.057209
				IRX5	DNA_Binding	0.0571725
				PYGO2		0.0570486
				PBX2	DNA_Binding	0.0568361
				DBP	DNA_Binding	0.0567266
				LASS3	DNA_Binding	0.0561208
				SUFU		0.0560343
				LEF1	DNA_Binding	0.0556374
				CNOT3		0.0556218
				BATF2	DNA_Binding	0.0556007
				FOXF2	DNA_Binding	0.0553545
				ZNF581	DNA_Binding	0.0550904
				SALL1	DNA_Binding	0.054963
				HOXB9	DNA_Binding	0.0549524
				CXXC1	DNA_Binding	0.0546103
				ONECUT3	DNA_Binding	0.0545971
				POU6F1	DNA_Binding	0.054434
				ZSCAN2	DNA_Binding	0.0544062
				HOXB5	DNA_Binding	0.0542878
				EYA4		0.0542354
				ETV1	DNA_Binding	0.0541951
				ANKZF1		0.0539406
				EHF	DNA_Binding	0.0538007
				TBX15	DNA_Binding	0.0535486
				NFIX	DNA_Binding	0.0531523
				ZNF554	DNA_Binding	0.0531378
				ZNF408	DNA_Binding	0.0531347
				EOMES	DNA_Binding	0.0530988
				TSHZ2	DNA_Binding	0.0530401
				ESRRG	DNA_Binding	0.0529597
				CRY2		0.0527382
				GTF3C5	DNA_Binding	0.0522984
				NFE2	DNA_Binding	0.0519168
				BNC1	DNA_Binding	0.0516514
				FOSB	DNA_Binding	0.0513367
				ZNF287		0.0512005
				SMARCA4	DNA_Binding	0.0511802
				PA2G4	DNA_Binding	0.0510454
				ZNF135		0.0509604
				CIC	DNA_Binding	0.0509239
				FUS	DNA_Binding	0.0508531
				PPARGC1B		0.0508441
				MCM5	DNA_Binding	0.0507772
				HOXA13	DNA_Binding	0.0507333
				POU2F2	DNA_Binding	0.0506317
				NOTCH1	DNA_Binding	0.0505399
				ZNF324	DNA_Binding	0.0505201
				GATA3	DNA_Binding	0.0505017
				NFKBIB		0.0504336
				HIC1	DNA_Binding	0.0501298
				MCM8	DNA_Binding	0.0500527
				HOXB4	DNA_Binding	0.049997
				TBX21	DNA_Binding	0.0498708
				IRF4	DNA_Binding	0.0497872
				ZNF418	DNA_Binding	0.0497744
				RFX1	DNA_Binding	0.0494156
				ZNF540	DNA_Binding	0.049363
				E4F1	DNA_Binding	0.0489531
				ZNF141	DNA_Binding	0.0488702
				MZF1	DNA_Binding	0.0486376
				HESX1	DNA_Binding	0.0484421
				ZNF423		0.0482869
				ZNF276	DNA_Binding	0.0481816
				UBTF	DNA_Binding	0.0476694
				ZNF669	DNA_Binding	0.0475013
				PHF7		0.0473932
				ZNF442	DNA_Binding	0.0473621
				POLR1A	DNA_Binding	0.0472663
				ZNF71		0.0469862
				ZFP2	DNA_Binding	0.0468457
				CCRN4L		0.0467166
				C1orf83	DNA_Binding	0.0463345
				BACH2	DNA_Binding	0.0463183
				DLX2	DNA_Binding	0.0462664
				NR2F6	DNA_Binding	0.0456824
				ZDHHC15		0.0455401
				EYA2		0.0455216
				DPF3		0.045306
				ZNF589	DNA_Binding	0.0452672
				POU2F1	DNA_Binding	0.0451785
				NPM2		0.0451207
				ISL2	DNA_Binding	0.044812
				TCF7L1	DNA_Binding	0.0447424
				HOXD9	DNA_Binding	0.0446175
				MSX2	DNA_Binding	0.0444898
				BCL11A		0.0444627
				TIMELESS		0.0443227
				RBM14		0.0441227
				MYCL1	DNA_Binding	0.0439604
				HIST1H2BJ	DNA_Binding	0.0439057
				EMX2	DNA_Binding	0.0435525
				KHSRP	DNA_Binding	0.0434716
				UHRF1	DNA_Binding	0.0432225
				LHX2	DNA_Binding	0.0430828
				ANKS3		0.0430452
				HOXA4	DNA_Binding	0.0426524
				ASB3		0.0424364
				AEBP1	DNA_Binding	0.0423873
				ZNF713	DNA_Binding	0.0422659
				TAF15	DNA_Binding	0.0422605
				GSX2	DNA_Binding	0.0421356
				DLX1	DNA_Binding	0.0418121
				TOE1		0.0415148
				ZNF578	DNA_Binding	0.0414228
				ZNF549	DNA_Binding	0.0413728
				ZNF551	DNA_Binding	0.0411129
				ZNF611	DNA_Binding	0.0409037
				SMARCB1		0.0408474
				MEOX1	DNA_Binding	0.0407913
				ZNF417	DNA_Binding	0.0407536
				GLIS1	DNA_Binding	0.0403424
				CEBPE	DNA_Binding	0.040087
				RAD51	DNA_Binding	0.0400309
				E2F8	DNA_Binding	0.0397138
				HOXA11	DNA_Binding	0.0394526
				HIST1H2BB	DNA_Binding	0.0392623
				SOX13	DNA_Binding	0.0392167
				HCFC1		0.0389932
				PER1		0.0389932
				TGIF2	DNA_Binding	0.038963
				MEOX2	DNA_Binding	0.0385929
				ZBTB37	DNA_Binding	0.0382853
				EBF3	DNA_Binding	0.0381661
				HOXC4	DNA_Binding	0.0380771
				HOXC9	DNA_Binding	0.0380579
				SALL2	DNA_Binding	0.0379799
				HIC2	DNA_Binding	0.0379614
				GFI1	DNA_Binding	0.0378352
				PCGF2	DNA_Binding	0.0375708
				TGIF2LY		0.0375221
				ZNF446		0.0375138
				DACH2	DNA_Binding	0.0373953
				TFCP2L1		0.0368209
				IRX1	DNA_Binding	0.0367923
				ZSCAN20	DNA_Binding	0.0364811
				ZNF221	DNA_Binding	0.0364212
				PDCD11		0.0363904
				HES7	DNA_Binding	0.0362891
				NKX3.2		0.0362778
				VAX2	DNA_Binding	0.0361882
				ZNF462	DNA_Binding	0.0361211
				HIST1H1T	DNA_Binding	0.0360449
				EN2	DNA_Binding	0.0358404
				SOX17	DNA_Binding	0.0356748
				ZNF496	DNA_Binding	0.0355969
				PITX2	DNA_Binding	0.0354232
				ZNF358	DNA_Binding	0.0353862
				ZBTB16	DNA_Binding	0.0353052
				OVOL1	DNA_Binding	0.0352501
				TBX18	DNA_Binding	0.0351209
				FHL5		0.0349892
				ZNF160	DNA_Binding	0.0348961
				LHX9	DNA_Binding	0.0348738
				HIST1H1D	DNA_Binding	0.0348211
				TCF3	DNA_Binding	0.0347907
				PRDM6		0.0347412
				HSF5	DNA_Binding	0.0345532
				MYB	DNA_Binding	0.0343474
				ZNF214	DNA_Binding	0.0338109
				FOXL2	DNA_Binding	0.0336139
				L3MBTL1		0.0334799
				TAF6L	DNA_Binding	0.0334283
				CRABP2		0.0333833
				HOXC5	DNA_Binding	0.0333554
				TCF7	DNA_Binding	0.0331568
				RXRG	DNA_Binding	0.0331239
				IKZF3	DNA_Binding	0.0330351
				ASCL2	DNA_Binding	0.0329362
				PAX9	DNA_Binding	0.0328953
				PROX1	DNA_Binding	0.0328539
				HOXC10	DNA_Binding	0.0326565
				CSRNP3	DNA_Binding	0.0326179
				MYOCD		0.0325
				ZNF169		0.0323896
				ZNF257	DNA_Binding	0.0323709
				MCM7	DNA_Binding	0.0322307
				RHOXF1	DNA_Binding	0.0320931
				CITED4		0.0320442
				TAF1C	DNA_Binding	0.0319522
				RARG	DNA_Binding	0.031784
				HDAC10		0.0316554
				ZNF366	DNA_Binding	0.0312655
				HES4	DNA_Binding	0.0312642
				ETV2	DNA_Binding	0.0312401
				EN1	DNA_Binding	0.0312339
				HOXD11	DNA_Binding	0.0309737
				NKX2.8		0.030878
				PITX1	DNA_Binding	0.0308538
				NR4A1	DNA_Binding	0.0307774
				ANKRD7		0.0307746
				MBD3	DNA_Binding	0.0306902
				SNAPC4	DNA_Binding	0.0304933
				KLF15	DNA_Binding	0.0304363
				C11orf9		0.0303544
				HOXD10	DNA_Binding	0.0303075
				CASZ1	DNA_Binding	0.0301624
				KLF17	DNA_Binding	0.030133
				OTP	DNA_Binding	0.030076
				FOXL1	DNA_Binding	0.0300477
				MYT1L	DNA_Binding	0.0300395
				ZNF500		0.0300122
				FOXC2	DNA_Binding	0.0299594
				MESP2	DNA_Binding	0.029958
				ECSIT		0.0299569
				SOX30	DNA_Binding	0.0297326
				POU2AF1	DNA_Binding	0.0297138
				ZNF707	DNA_Binding	0.0296777
				TP63	DNA_Binding	0.0295362
				ISL1	DNA_Binding	0.0295301
				SLA2		0.0294897
				NFKBIL1		0.0292737
				SIX5	DNA_Binding	0.0292557
				TRIM28	DNA_Binding	0.0288984
				NOTCH4		0.0288769
				CIITA	DNA_Binding	0.0285249
				GRHL2	DNA_Binding	0.0283344
				MYBBP1A	DNA_Binding	0.0283238
				BCL11B	DNA_Binding	0.0282875
				ALX4	DNA_Binding	0.0277289
				HMGA2	DNA_Binding	0.027695
				SIM2	DNA_Binding	0.0276654
				ZNF335	DNA_Binding	0.0276653
				SRCAP	DNA_Binding	0.0276436
				EGR4	DNA_Binding	0.0276396
				HNF4G	DNA_Binding	0.027527
				CHD7	DNA_Binding	0.0274196
				NR0B1	DNA_Binding	0.027364
				PAX3	DNA_Binding	0.0272023
				MEIS3	DNA_Binding	0.0271185
				UTF1		0.0267625
				SIM1	DNA_Binding	0.026618
				TAL1	DNA_Binding	0.0264422
				DMRT2		0.0264401
				HR	DNA_Binding	0.0263859
				CITED1	DNA_Binding	0.0262462
				ZNF563	DNA_Binding	0.0262118
				NOTCH3		0.0259918
				ZNF74	DNA_Binding	0.0259252
				SNAI3	DNA_Binding	0.0257579
				CBFA2T3		0.0255557
				HMGA1	DNA_Binding	0.0254383
				DMRTC2	DNA_Binding	0.0254051
				ELAVL2		0.025254
				TBX5	DNA_Binding	0.0251669
				ONECUT1	DNA_Binding	0.0251507
				SOHLH1	DNA_Binding	0.0245207
				TAF1L	DNA_Binding	0.0244133
				SIX2	DNA_Binding	0.024382
				GRHL3	DNA_Binding	0.0241553
				DDX54		0.0241366
				TRIM29		0.0240792
				NEUROD2	DNA_Binding	0.0240152
				MTA1	DNA_Binding	0.0239978
				XAB2		0.0239779
				LHX4	DNA_Binding	0.0238698
				NPAS3	DNA_Binding	0.0236744
				BCL6B	DNA_Binding	0.0236506
				SPIC	DNA_Binding	0.0235776
				NR5A2	DNA_Binding	0.0235322
				USF1	DNA_Binding	0.0233728
				MLL4		0.0233489
				MESP1	DNA_Binding	0.0229534
				ANKRD1	DNA_Binding	0.0228636
				NEUROG1	DNA_Binding	0.0227505
				ZNF154		0.0227067
				RORC	DNA_Binding	0.022644
				ZNF114	DNA_Binding	0.0225935
				NFATC4	DNA_Binding	0.0223154
				FOXD2	DNA_Binding	0.0221636
				PAX6	DNA_Binding	0.0217961
				WT1	DNA_Binding	0.0216398
				ST18	DNA_Binding	0.0215309
				NKX2.1		0.0214945
				OLIG2	DNA_Binding	0.0214585
				PGR	DNA_Binding	0.0212537
				HOXC11	DNA_Binding	0.0211708
				SOX18	DNA_Binding	0.0207142
				ANKRD45		0.0206938
				TCF21	DNA_Binding	0.0206686
				LASS4	DNA_Binding	0.0206308
				HOXB8	DNA_Binding	0.0206172
				ZFP41	DNA_Binding	0.0205462
				CSDC2	DNA_Binding	0.0205334
				ARX	DNA_Binding	0.0203901
				SLC26A3		0.0203547
				ZIC1	DNA_Binding	0.0202741
				PKNOX2	DNA_Binding	0.0202008
				ZSCAN4		0.02015
				HOXA2	DNA_Binding	0.0201468
				ZNF486	DNA_Binding	0.0200106
				SSX1		0.0199792
				ZSCAN23		0.0199619
				FOXM1	DNA_Binding	0.0199461
				GCM1	DNA_Binding	0.0199205
				NKX6.3		0.0198178
				ZNF205	DNA_Binding	0.0192354
				SNAI1	DNA_Binding	0.0191911
				ZNF81		0.0191502
				NR1H4	DNA_Binding	0.0190715
				ISX	DNA_Binding	0.0190587
				SMARCD1		0.0190548
				ZNF491	DNA_Binding	0.019023
				SSBP3	DNA_Binding	0.0188697
				FOXI1	DNA_Binding	0.0188365
				ELF5	DNA_Binding	0.0186092
				PRDM16	DNA_Binding	0.0186046
				LMO1		0.0185874
				ZNF444		0.0185785
				BRDT		0.0183385
				ZNF219	DNA_Binding	0.0183082
				SPDEF	DNA_Binding	0.0182969
				HOXD4	DNA_Binding	0.0178609
				ESX1	DNA_Binding	0.017754
				NRL	DNA_Binding	0.0173558
				ZNF595	DNA_Binding	0.0173464
				PAX7	DNA_Binding	0.0172527
				PBX4	DNA_Binding	0.0171715
				HOXA6	DNA_Binding	0.016738
				KLF1	DNA_Binding	0.0163544
				LHX3	DNA_Binding	0.0163318
				ELF3	DNA_Binding	0.0161858
				ZNF76	DNA_Binding	0.0159062
				HEY2	DNA_Binding	0.0158809
				KLF16	DNA_Binding	0.0156103
				MYF6	DNA_Binding	0.0156014
				HNF1A	DNA_Binding	0.0154624
				POU1F1	DNA_Binding	0.0153283
				ESR2	DNA_Binding	0.0152921
				KCNIP3	DNA_Binding	0.0152055
				ZNF471	DNA_Binding	0.0150278
				SHOX		0.0147367
				LHX6	DNA_Binding	0.0144212
				NEUROG3	DNA_Binding	0.0140119
				SOX5	DNA_Binding	0.0139242
				FOXS1	DNA_Binding	0.0138145
				PAX1	DNA_Binding	0.0137933
				SP7	DNA_Binding	0.0137144
				PAX4	DNA_Binding	0.0133517
				HAND1	DNA_Binding	0.0130399
				POU5F2	DNA_Binding	0.0128925
				POU4F1	DNA_Binding	0.0128094
				ANKRD33		0.0127647
				HOXC13	DNA_Binding	0.0125808
				POU3F4	DNA_Binding	0.0124739
				MXD3	DNA_Binding	0.0123441
				HES6	DNA_Binding	0.0122628
				OTX1	DNA_Binding	0.0122148
				RFX4	DNA_Binding	0.0122041
				TBX2	DNA_Binding	0.012181
				LHX8	DNA_Binding	0.0121675
				VGLL2		0.0121368
				DLX4	DNA_Binding	0.0120473
				NKX2.5		0.0116695
				PAPOLB		0.0115081
				OVOL2	DNA_Binding	0.0114532
				TLE2		0.011336
				IRF2BP1		0.0112332
				DOT1L	DNA_Binding	0.0109639
				ZBTB12	DNA_Binding	0.0105975
				HOXD3	DNA_Binding	0.0104714
				INSM1	DNA_Binding	0.0104297
				CHAF1A		0.0102312
				PRRX2	DNA_Binding	0.0102116
				PRDM9		0.0101449
				ARID3B	DNA_Binding	0.0100915
				TBR1	DNA_Binding	0.0100101
				ZNF80		0.00984054
				EHMT2		0.00973444
				HEYL	DNA_Binding	0.00968492
				AIRE	DNA_Binding	0.00938208
				ZIM3	DNA_Binding	0.00937897
				ALX1	DNA_Binding	0.00931842
				KLF14	DNA_Binding	0.00928467
				EBF2	DNA_Binding	0.00926342
				ZNF479	DNA_Binding	0.00896567
				RAX2		0.00808446
				GFI1B	DNA_Binding	0.0079312
				POU3F2	DNA_Binding	0.00778419
				PDX1	DNA_Binding	0.0077096
				SOX15	DNA_Binding	0.00753862
				NOBOX	DNA_Binding	0.00729287
				TBX10	DNA_Binding	0.00727495
				DPF1		0.0072377
				PPAN		0.00713528
				JRK	DNA_Binding	0.00711608
				PTH		0.00695237
				HNF4A	DNA_Binding	0.00693521
				NR1I3	DNA_Binding	0.00692516
				GLI2	DNA_Binding	0.00681284
				HOXD13	DNA_Binding	0.00680587
				HES2	DNA_Binding	0.0066858
				SOLH		0.00652526
				DMRT3	DNA_Binding	0.00645177
				CUX2	DNA_Binding	0.00632516
				ZNF519	DNA_Binding	0.00632059
				GSC2	DNA_Binding	0.00624333
				ASB4		0.00624266
				TBX20	DNA_Binding	0.00607957
				ESPL1		0.00605407
				ZNF157		0.00553301
				PAX2	DNA_Binding	0.0053173
				INSM2	DNA_Binding	0.00530403
				SPO11	DNA_Binding	0.00519354
				POU4F2	DNA_Binding	0.00509106
				SMYD1	DNA_Binding	0.00507386
				IRX2	DNA_Binding	0.00505487
				TBX1	DNA_Binding	0.00485078
				DMRT1	DNA_Binding	0.00481406
				TP73		0.0046332
				PRDM7		0.00460461
				HOXC12	DNA_Binding	0.00450638
				FOXB1	DNA_Binding	0.00430459
				FOXA3	DNA_Binding	0.00414877
				POU2F3	DNA_Binding	0.00410144
				GCM2	DNA_Binding	0.00408858
				SOX2	DNA_Binding	0.00389256
				MAZ	DNA_Binding	0.00389014
				HMX2	DNA_Binding	0.00378463
				ZIC2	DNA_Binding	0.00378017
				FOXR2	DNA_Binding	0.00355951
				NR1I2	DNA_Binding	0.00346065
				MYF5	DNA_Binding	0.00310538
				MTA2	DNA_Binding	0.00308738
				NKD2		0.00304311
				LMO3		0.00281589
				NEUROD4	DNA_Binding	0.00275259
				ZNF208	DNA_Binding	0.00266028
				VENTX		0.00249041
				ETV4	DNA_Binding	0.00236861
				TCEB3B	DNA_Binding	0.00226099
				CRTC1		0.00225815
				LZTS1	DNA_Binding	0.00192925
				KCNH8		0.00192832
				TEAD2	DNA_Binding	0.00192281
				FOXN4	DNA_Binding	0.001701
				ANKRD30A	DNA_Binding	0.00159867
				SALL3	DNA_Binding	0.00148786
				ATOH1	DNA_Binding	0.00147366
				BARX2	DNA_Binding	0.0012162
				TLX2	DNA_Binding	0.00121104
				HOXB1	DNA_Binding	0.00103815
				BRF1		0.00100606
				TIGD4	DNA_Binding	0.00090481
				SOX10	DNA_Binding	0.000832677
				ZGLP1	DNA_Binding	0.000770001
				HMGB4	DNA_Binding	0.000765367
				T	DNA_Binding	0.000463869
				ZNF560	DNA_Binding	0.000396919
				FOXG1	DNA_Binding	0.00026844
				PROP1	DNA_Binding	0.000111657
				ANKRD2		5.44403e-05
				ZNF90		3.32709e-05
				SOX14	DNA_Binding	1.01026e-05
				FOXE1	DNA_Binding	-0.000119502
				IRX4	DNA_Binding	-0.00013377
				SOX12	DNA_Binding	-0.000242211
				TFAP4		-0.000443577
				TEAD4	DNA_Binding	-0.000535407
				ZIC5	DNA_Binding	-0.0010488
				SIX6	DNA_Binding	-0.00161491
				FIGLA	DNA_Binding	-0.00164253
				HOXC8	DNA_Binding	-0.0017798
				TLE6		-0.00205703
				E2F2	DNA_Binding	-0.00229535
				MBD3L1	DNA_Binding	-0.00266909
				SP8	DNA_Binding	-0.00271131
				NR0B2	DNA_Binding	-0.00276918
				ANKRD53		-0.00290957
				ZNF556	DNA_Binding	-0.00294124
				ALX3	DNA_Binding	-0.00331577
				NKX6.1		-0.00349995
				NKX2.3		-0.00361231
				DLX5	DNA_Binding	-0.00370922
				CHD5	DNA_Binding	-0.00374153
				ZFHX2	DNA_Binding	-0.00384273
				NKX2.2		-0.00392716
				FBXL19	DNA_Binding	-0.00393272
				OTX2	DNA_Binding	-0.00397617
				ZSCAN10	DNA_Binding	-0.00416614
				NEUROG2	DNA_Binding	-0.00422312
				DLX3	DNA_Binding	-0.00439429
				ZFP57	DNA_Binding	-0.00456163
				GATA1	DNA_Binding	-0.00491361
				CDX4	DNA_Binding	-0.00506105
				BARX1	DNA_Binding	-0.00507941
				PAX5	DNA_Binding	-0.00508179
				SOX3	DNA_Binding	-0.005214
				NR6A1	DNA_Binding	-0.0052775
				TRIM31		-0.00537828
				NR2E1	DNA_Binding	-0.00541404
				ZNF646	DNA_Binding	-0.00577745
				ASCL3	DNA_Binding	-0.00589254
				C20orf151		-0.00595081
				ASB15		-0.00603891
				FOXN1	DNA_Binding	-0.00621621
				VSX1	DNA_Binding	-0.00658827
				NHLH1	DNA_Binding	-0.00660704
				POU3F1	DNA_Binding	-0.00678996
				DLX6	DNA_Binding	-0.00684585
				ONECUT2	DNA_Binding	-0.00714284
				PHOX2A	DNA_Binding	-0.00722634
				PRDM12	DNA_Binding	-0.00732167
				ZSCAN1		-0.0073392
				NPAS1	DNA_Binding	-0.00744417
				CTCFL	DNA_Binding	-0.00795543
				GATA4	DNA_Binding	-0.00797565
				PHF21B		-0.00808721
				DMRTA1	DNA_Binding	-0.00814541
				GSX1	DNA_Binding	-0.00815165
				POU4F3	DNA_Binding	-0.0082093
				ZNF483		-0.00821991
				HIST1H2BN	DNA_Binding	-0.00823923
				EMX1	DNA_Binding	-0.00828174
				CDX1	DNA_Binding	-0.00837038
				DMRTB1	DNA_Binding	-0.00849126
				CRX	DNA_Binding	-0.00855924
				LMX1B	DNA_Binding	-0.00864084
				TLX1	DNA_Binding	-0.0086841
				HOXB13	DNA_Binding	-0.00869205
				ASB11		-0.00877771
				BARHL1	DNA_Binding	-0.00917423
				TFDP3		-0.00928679
				HNF1B	DNA_Binding	-0.00941304
				EVX1	DNA_Binding	-0.00972467
				TRIM15		-0.00980894
				RBPJL	DNA_Binding	-0.00980913
				FOXJ1	DNA_Binding	-0.00982469
				SSX3		-0.010006
				ZNF577	DNA_Binding	-0.0101054
				ZBTB32	DNA_Binding	-0.0102164
				FOXR1	DNA_Binding	-0.0104746
				NR2E3	DNA_Binding	-0.0105607
				SSX5		-0.0106817
				RORB	DNA_Binding	-0.0107082
				DMBX1	DNA_Binding	-0.0108027
				FEV	DNA_Binding	-0.0110325
				NHLH2	DNA_Binding	-0.0113382
				LHX1	DNA_Binding	-0.011823
				CREB3L3	DNA_Binding	-0.0120745
				FOXP3	DNA_Binding	-0.0123828
				NEUROD1	DNA_Binding	-0.0127096
				TBX4	DNA_Binding	-0.012735
				HIST1H1E	DNA_Binding	-0.0128973
				MYT1	DNA_Binding	-0.0129449
				E2F1	DNA_Binding	-0.0130643
				TCEB3C	DNA_Binding	-0.0133772
				ZFP42	DNA_Binding	-0.0135947
				TBX22	DNA_Binding	-0.0137294
				LBX1	DNA_Binding	-0.0137319
				SPZ1	DNA_Binding	-0.0138338
				MLXIPL	DNA_Binding	-0.0139173
				ASB10		-0.0139346
				PRDM13	DNA_Binding	-0.0140044
				TLX3	DNA_Binding	-0.0141067
				FOXE3	DNA_Binding	-0.0142171
				NANOG	DNA_Binding	-0.014247
				GBX2	DNA_Binding	-0.0148417
				SCRT1	DNA_Binding	-0.0153264
				HSF4	DNA_Binding	-0.015527
				MYOG	DNA_Binding	-0.0157872
				LHX5	DNA_Binding	-0.0159068
				TFAP2B	DNA_Binding	-0.016196
				CSRP3		-0.0166036
				NEUROD6	DNA_Binding	-0.0178571
				SPIB	DNA_Binding	-0.0179652
				VGLL1		-0.0180739
				MIXL1	DNA_Binding	-0.0183042
				GLI1	DNA_Binding	-0.018354
				ESRRB	DNA_Binding	-0.018603
				HIST1H1B	DNA_Binding	-0.0191099
				ZNF488	DNA_Binding	-0.0196923
				POU3F3	DNA_Binding	-0.019753
				SALL4	DNA_Binding	-0.0199895
				FOXH1	DNA_Binding	-0.0200012
				GATA5	DNA_Binding	-0.0200836
				HIF3A	DNA_Binding	-0.0201241
				FOXA2	DNA_Binding	-0.0201896
				SOX8	DNA_Binding	-0.0205354
				SOX21	DNA_Binding	-0.0205529
				HOXD12	DNA_Binding	-0.0206538
				TCF15	DNA_Binding	-0.0210284
				ASCL1	DNA_Binding	-0.0212875
				SOX1	DNA_Binding	-0.0221042
				SIX3	DNA_Binding	-0.0221645
				YBX2	DNA_Binding	-0.0222245
				PRDM8	DNA_Binding	-0.0223636
				PRDM14	DNA_Binding	-0.0226479
				TFAP2D		-0.022815
				DTX1		-0.0230555
				MYBL2	DNA_Binding	-0.0233249
				ASB12		-0.0240686
				ZIC3	DNA_Binding	-0.0241821
				KHDRBS2		-0.0244236
				OLIG3	DNA_Binding	-0.0247657
				RAX	DNA_Binding	-0.0247728
				DNMT3L		-0.0249695
				MNX1	DNA_Binding	-0.0253217
				TCOF1		-0.0264242
				SRY	DNA_Binding	-0.0268816
				NR5A1	DNA_Binding	-0.0278002
				PHOX2B	DNA_Binding	-0.0282247
				FOXD3	DNA_Binding	-0.0285202
				POU6F2	DNA_Binding	-0.0286312
				SOX11	DNA_Binding	-0.0289923
				RCOR2	DNA_Binding	-0.0303264
				TBX6	DNA_Binding	-0.0304326
				NFKBIL2		-0.0316968
				PITX3	DNA_Binding	-0.031735
				TAL2	DNA_Binding	-0.0320883
				LMX1A	DNA_Binding	-0.0330782
				HMX1	DNA_Binding	-0.0344302
				MYCN	DNA_Binding	-0.0350981
				XRCC3	DNA_Binding	-0.0364494
				GSC	DNA_Binding	-0.0365293
				POU5F1B		-0.0373358
				CDX2	DNA_Binding	-0.0377007
				MYOD1	DNA_Binding	-0.0394166

## Sheet: Lyso Cluster 3 | Human
Reference genes		Data Series		Gene Symbol	DNA Binding	Correlation
ABCA2		GSE10006		C1orf85	DNA_Binding	0.275655
ABCA3		GSE10041		LASS2	DNA_Binding	0.217722
ACP2		GSE10135		PBXIP1	DNA_Binding	0.211758
ACP5		GSE10138		ZDHHC7		0.208801
ARL8A		GSE10139		STAT6	DNA_Binding	0.205562
ARSA		GSE10270		NR1H2	DNA_Binding	0.204909
ARSB		GSE10281		CREB3	DNA_Binding	0.204062
ASAH1		GSE10313		TFE3	DNA_Binding	0.203413
ATP13A2		GSE10315		TAF10	DNA_Binding	0.20168
ATP6AP1		GSE10316		NFE2L1	DNA_Binding	0.200355
ATP6V0A1		GSE10327		CREG1		0.19981
ATP6V0A2		GSE10358		TBC1D22A		0.19933
ATP6V0C		GSE10444		TADA3		0.19883
ATP6V0D1		GSE10524		DAZAP2		0.19777
ATP6V1E1		GSE10575		STAT2	DNA_Binding	0.197443
ATP6V1F		GSE10585		MXD4	DNA_Binding	0.197096
BTD		GSE10650		TBC1D2B		0.195507
CD74		GSE10714		MAF1	DNA_Binding	0.195457
CHID1		GSE10739		LZTR1		0.195334
CLCN7		GSE10820		USF2	DNA_Binding	0.193323
CLN3		GSE10847		TCF25	DNA_Binding	0.19318
CST3		GSE10879		MSRB2		0.191271
CTNS		GSE10916		SND1		0.190454
CTSA		GSE10934		AIP		0.190079
CTSB		GSE10961		RELA	DNA_Binding	0.189635
CTSC		GSE10971		STAT3	DNA_Binding	0.189293
CTSD		GSE10979		HMG20B	DNA_Binding	0.189065
CTSF		GSE11050		ZNF688	DNA_Binding	0.188891
CTSH		GSE11057		CALCOCO1	DNA_Binding	0.188194
CTSK		GSE11058		CREBL2	DNA_Binding	0.188123
CTSS		GSE11083		PREB	DNA_Binding	0.186938
CTSZ		GSE11100		IKBKG		0.186144
CYBASC3		GSE11103		SCAND1		0.185541
DPP7		GSE11142		POLR2L	DNA_Binding	0.185412
ENTPD4		GSE11151		FBXO7		0.18465
FUCA1		GSE11190		RING1		0.184446
FUCA2		GSE11238		SUPT6H		0.18416
GAA		GSE11327		DAB2		0.182829
GABARAP		GSE11350		IRF9	DNA_Binding	0.181081
GALC		GSE11418		NR1H3	DNA_Binding	0.180788
GALNS		GSE11428		TAX1BP3		0.178479
GLA		GSE11450		ZNFX1		0.178469
GLB1		GSE11462		ZFPL1	DNA_Binding	0.17807
GM2A		GSE11510		SIRT2		0.177742
GNS		GSE11551		ARNT	DNA_Binding	0.177503
GUSB		GSE11552		MBD1	DNA_Binding	0.176743
HEXA		GSE11622		LASS5	DNA_Binding	0.176726
HEXB		GSE11683		MLX	DNA_Binding	0.174211
HGSNAT		GSE11710		ATF6	DNA_Binding	0.173274
HPSE		GSE11755		SUPT5H		0.173033
IDUA		GSE11783		GTF2F1	DNA_Binding	0.172974
IGF2R		GSE11839		PHF23		0.172885
ITM2C		GSE11864		IRF5	DNA_Binding	0.172831
LAMP1		GSE11882		RXRB	DNA_Binding	0.17245
LAPTM5		GSE11886		RBCK1	DNA_Binding	0.172088
LGMN		GSE11906		TFPT	DNA_Binding	0.171992
LIPA		GSE11941		TFEB	DNA_Binding	0.171541
LITAF		GSE11942		MAX	DNA_Binding	0.170932
MAN2B1		GSE11952		ZGPAT	DNA_Binding	0.170908
MAN2B2		GSE12034		AES		0.170638
MANBA		GSE12079		POLR2E	DNA_Binding	0.169955
2002-03-01		GSE12090		IKBKB		0.169641
MCOLN1		GSE12113		NCOA4		0.169025
MYO7A		GSE12155		ELF4	DNA_Binding	0.168931
NAAA		GSE12161		CEBPB	DNA_Binding	0.168786
NAGA		GSE12187		HCLS1	DNA_Binding	0.168113
NAGLU		GSE12198		PCBD1		0.168093
NCSTN		GSE12205		ASB8		0.167929
NEU1		GSE12265		NCOR2	DNA_Binding	0.167887
NPC1		GSE12267		DEDD2	DNA_Binding	0.167864
NPC2		GSE12274		RXRA	DNA_Binding	0.167832
PCYOX1		GSE12276		ASCC2		0.166695
PLA2G15		GSE12277		ING4		0.166639
PLD3		GSE12287		JDP2	DNA_Binding	0.166413
PLOD1		GSE12326		IRF2	DNA_Binding	0.166143
PNPLA7		GSE12366		MED12		0.165097
POFUT1		GSE12368		SIRT7		0.164876
POFUT2		GSE12390		CBX6		0.163957
PPT1		GSE12453		ESRRA	DNA_Binding	0.163762
PPT2		GSE12507		BIN1		0.16361
PRCP		GSE12606		SIN3B		0.163204
PSAP		GSE12631		IRF3	DNA_Binding	0.16295
PSEN1		GSE12646		MLXIP	DNA_Binding	0.162904
ROBLD3		GSE12662		TRIM21	DNA_Binding	0.162505
SCARB2		GSE12667		MED8		0.162043
SGSH		GSE12679		MBD3	DNA_Binding	0.161678
SIAE		GSE12777		TRIP6		0.161653
SIDT2		GSE12814		NOTCH2		0.16128
SLC11A1		GSE12875		ZBTB48	DNA_Binding	0.160801
SLC15A3		GSE13002		ZNF580	DNA_Binding	0.160563
SLC15A4		GSE13041		COBRA1		0.16041
SLC17A5		GSE13059		CENPB	DNA_Binding	0.160323
SLC26A11		GSE13070		MLLT1	DNA_Binding	0.160309
SLC29A3		GSE13136		GTF3C1	DNA_Binding	0.160247
SLC2A8		GSE13141		MECP2	DNA_Binding	0.160003
SLC36A1		GSE13309		SIRT3		0.159994
SLC48A1		GSE13313		DRAP1	DNA_Binding	0.159921
SMPD1		GSE13314		SMARCD3		0.159878
SMPDL3A		GSE13319		CTBP1		0.15948
SPHK2		GSE13353		ZDHHC16		0.159261
SRGN		GSE13355		DDB1	DNA_Binding	0.159084
STXBP2		GSE13376		TSG101	DNA_Binding	0.158936
TM9SF1		GSE13378		ZNF438	DNA_Binding	0.158806
TMEM192		GSE13400		XPC	DNA_Binding	0.158803
TMEM55B		GSE13433		CXXC1	DNA_Binding	0.158353
TMEM63A		GSE13477		ZDHHC9		0.157218
TMEM9		GSE13488		SP110	DNA_Binding	0.156521
TPP1		GSE13501		MAFB	DNA_Binding	0.156429
UNC93B1		GSE13568		ZNF513	DNA_Binding	0.156369
USE1		GSE13637		KLF13	DNA_Binding	0.155892
UVRAG		GSE13662		ZNF319	DNA_Binding	0.155686
VPS11		GSE13712		POLR2J	DNA_Binding	0.155613
VPS18		GSE13762		MYPOP	DNA_Binding	0.155495
VPS33A		GSE13791		TCEB2		0.155329
VPS39		GSE13806		ZFPM1	DNA_Binding	0.154887
		GSE13811		EDF1	DNA_Binding	0.154651
		GSE13816		SUPT4H1		0.154527
		GSE13818		CREB3L2	DNA_Binding	0.154421
		GSE13837		SSBP4	DNA_Binding	0.154357
		GSE13849		HTATIP2		0.154257
		GSE13887		ZNF592	DNA_Binding	0.154164
		GSE13896		MEN1	DNA_Binding	0.153896
		GSE13904		NFIC	DNA_Binding	0.153671
		GSE13906		CIC	DNA_Binding	0.153588
		GSE13911		SREBF2	DNA_Binding	0.153507
		GSE13917		MMP14		0.153416
		GSE13931		PPARA	DNA_Binding	0.153134
		GSE13933		HAX1		0.152555
		GSE13987		ZNF282	DNA_Binding	0.152536
		GSE14001		STAT1	DNA_Binding	0.152491
		GSE14054		FXR2		0.152113
		GSE14067		ABL1	DNA_Binding	0.151858
		GSE14095		ABTB1		0.151717
		GSE14231		RFXANK	DNA_Binding	0.151563
		GSE14245		PML	DNA_Binding	0.151383
		GSE14278		SERTAD1		0.15085
		GSE14280		MKL1		0.150815
		GSE14302		EZH1	DNA_Binding	0.150229
		GSE14346		RNF14		0.150147
		GSE14407		ZNF358	DNA_Binding	0.149867
		GSE14503		CEBPA	DNA_Binding	0.149585
		GSE14519		MITF	DNA_Binding	0.149432
		GSE14526		SREBF1	DNA_Binding	0.149325
		GSE14580		SLC2A4RG	DNA_Binding	0.148702
		GSE14668		SUPT7L		0.14834
		GSE14680		CBX7		0.148337
		GSE14827		RERE	DNA_Binding	0.148324
		GSE14834		MNT	DNA_Binding	0.148264
		GSE14897		CITED2		0.14809
		GSE14924		STAT5A	DNA_Binding	0.148052
		GSE14987		TRIP4		0.147202
		GSE14990		NCOA1	DNA_Binding	0.147018
		GSE15013		HIF1AN		0.146932
		GSE15072		PHF1		0.146605
		GSE15083		DEDD	DNA_Binding	0.14649
		GSE15090		ZNF467	DNA_Binding	0.146257
		GSE15098		EPAS1	DNA_Binding	0.146228
		GSE15132		HSF1	DNA_Binding	0.145984
		GSE15151		ASB6		0.145913
		GSE15192		L3MBTL2		0.145891
		GSE15220		NFYC	DNA_Binding	0.145531
		GSE15367		TCEA2	DNA_Binding	0.145234
		GSE15368		THAP7	DNA_Binding	0.145186
		GSE15389		IRF7	DNA_Binding	0.145126
		GSE15396		CEBPD	DNA_Binding	0.14508
		GSE15398		RBM15B		0.14504
		GSE15455		FOSL2	DNA_Binding	0.144985
		GSE15460		GATAD1	DNA_Binding	0.144588
		GSE15477		ZBTB17	DNA_Binding	0.144351
		GSE15583		UPF1	DNA_Binding	0.144239
		GSE15602		NFKB1	DNA_Binding	0.143982
		GSE15615		ZNF524	DNA_Binding	0.143972
		GSE15619		MZF1	DNA_Binding	0.14394
		GSE15658		LDB1	DNA_Binding	0.143782
		GSE15695		SUFU		0.143189
		GSE15735		SP100	DNA_Binding	0.143063
		GSE15744		E4F1	DNA_Binding	0.142947
		GSE15913		ZNF747		0.142945
		GSE15960		TSC22D4		0.142812
		GSE15969		HBP1	DNA_Binding	0.142665
		GSE16020		PIAS3		0.142606
		GSE16024		DPF2		0.142406
		GSE16085		CTDP1		0.142398
		GSE16089		VDR	DNA_Binding	0.142094
		GSE16176		ZNF641	DNA_Binding	0.142001
		GSE16179		ZBTB7A	DNA_Binding	0.141648
		GSE16194		GAS7		0.141545
		GSE16237		CTNNBIP1		0.141539
		GSE16249		MEF2D	DNA_Binding	0.141493
		GSE16382		BCL3	DNA_Binding	0.14141
		GSE16385		FOXK2	DNA_Binding	0.141337
		GSE16387		TRIM25		0.141143
		GSE16416		HDAC11		0.141133
		GSE1643		ATF6B	DNA_Binding	0.140581
		GSE16450		ZNF133	DNA_Binding	0.140549
		GSE16452		ZNF213	DNA_Binding	0.140389
		GSE16455		CUX1	DNA_Binding	0.140315
		GSE16461		TARBP2		0.140247
		GSE16464		SERTAD3		0.13982
		GSE16515		MTF1	DNA_Binding	0.139682
		GSE16524		ATF5	DNA_Binding	0.139661
		GSE16581		POLR2C	DNA_Binding	0.139394
		GSE16584		PHF21A	DNA_Binding	0.139181
		GSE16589		HDAC3	DNA_Binding	0.139071
		GSE16648		THRA	DNA_Binding	0.138244
		GSE16655		SMARCD2		0.138038
		GSE16677		FOXP4	DNA_Binding	0.13798
		GSE16797		ZNF410	DNA_Binding	0.137977
		GSE16837		RDBP		0.137958
		GSE16844		NRBF2		0.137558
		GSE16879		ZBTB7B	DNA_Binding	0.137513
		GSE16910		CIAO1		0.13742
		GSE16963		ZNF581	DNA_Binding	0.137151
		GSE17009		ETV6	DNA_Binding	0.137095
		GSE17025		CBFA2T2		0.137066
		GSE17032		SCMH1	DNA_Binding	0.137059
		GSE17061		SMARCC2	DNA_Binding	0.13701
		GSE17183		MLLT6		0.136963
		GSE17187		NFKB2	DNA_Binding	0.136847
		GSE17189		HSBP1		0.136638
		GSE17372		PHF15		0.136627
		GSE17476		EHMT2		0.136571
		GSE17539		RARA	DNA_Binding	0.136039
		GSE17549		PPARD	DNA_Binding	0.136013
		GSE17639		DEAF1	DNA_Binding	0.13571
		GSE17714		SPI1	DNA_Binding	0.135614
		GSE17718		ZNF384	DNA_Binding	0.135607
		GSE17763		MSL3	DNA_Binding	0.135556
		GSE17861		PFDN1		0.135495
		GSE18015		FOXJ2	DNA_Binding	0.135471
		GSE18043		LMO2	DNA_Binding	0.135407
		GSE18090		TAF6	DNA_Binding	0.135298
		GSE18146		ERCC2	DNA_Binding	0.135233
		GSE18147		SNAPC2		0.135055
		GSE18235		RFX1	DNA_Binding	0.135022
		GSE18239		JUND	DNA_Binding	0.134769
		GSE18265		DBP	DNA_Binding	0.134744
		GSE18290		HLX	DNA_Binding	0.134703
		GSE18331		RELB	DNA_Binding	0.134584
		GSE18370		H1FX	DNA_Binding	0.134582
		GSE18373		VAV1		0.134501
		GSE18497		ZNF394	DNA_Binding	0.133893
		GSE18520		PTRF		0.133723
		GSE18521		HDAC5	DNA_Binding	0.133614
		GSE18552		TSC22D3		0.133504
		GSE18571		POLR2A	DNA_Binding	0.133141
		GSE18637		E2F4	DNA_Binding	0.133129
		GSE18668		ZKSCAN4	DNA_Binding	0.133029
		GSE18696		ZNF32	DNA_Binding	0.132973
		GSE18736		POLR2G		0.132821
		GSE18773		MAFG	DNA_Binding	0.13255
		GSE18809		CHD8	DNA_Binding	0.132399
		GSE18810		POLR3C	DNA_Binding	0.132116
		GSE18811		RFX5	DNA_Binding	0.13185
		GSE18877		ZBTB22	DNA_Binding	0.131775
		GSE18897		PAX8	DNA_Binding	0.13143
		GSE18931		ZNF500	DNA_Binding	0.131333
		GSE18934		ZNF174	DNA_Binding	0.131329
		GSE19018		ZNF18	DNA_Binding	0.131271
		GSE19128		NDNL2		0.131175
		GSE19188		DDB2	DNA_Binding	0.13084
		GSE19234		ZNF317	DNA_Binding	0.130794
		GSE19246		ZFP36	DNA_Binding	0.130793
		GSE19249		UBTF	DNA_Binding	0.130787
		GSE19293		CTNNBL1		0.130675
		GSE19332		ZNF276	DNA_Binding	0.130602
		GSE19339		LYL1	DNA_Binding	0.130545
		GSE19352		BOLA1		0.130344
		GSE19383		RREB1	DNA_Binding	0.130311
		GSE19429		SRCAP	DNA_Binding	0.130255
		GSE19449		DHX38		0.130164
		GSE19578		ENO1	DNA_Binding	0.129884
		GSE19615		MAFK	DNA_Binding	0.12985
		GSE19650		ZEB2	DNA_Binding	0.129834
		GSE19665		BUD31		0.129527
		GSE19680		HINFP	DNA_Binding	0.129413
		GSE19697		ZFHX3	DNA_Binding	0.129285
		GSE19728		MAF	DNA_Binding	0.129099
		GSE19735		RGS14		0.129074
		GSE19737		GTF3C2	DNA_Binding	0.128942
		GSE19743		POLR3H	DNA_Binding	0.128902
		GSE19826		ZNF79	DNA_Binding	0.128573
		GSE20036		MAZ	DNA_Binding	0.128399
		GSE20141		ZFP36L2	DNA_Binding	0.128387
		GSE20146		STAT5B	DNA_Binding	0.128336
		GSE20196		NCOA6		0.128316
		GSE20257		SAP30BP		0.128232
		GSE20266		CNOT3		0.128149
		GSE20272		ELL		0.128061
		GSE20297		ATF7	DNA_Binding	0.128048
		GSE20436		IGHMBP2	DNA_Binding	0.128032
		GSE20499		NFATC1	DNA_Binding	0.127947
		GSE20540		RCAN1	DNA_Binding	0.127793
		GSE20559		SMAD2	DNA_Binding	0.127717
		GSE20589		TLE3		0.127665
		GSE20854		TGFB1I1		0.12753
		GSE20891		RUNX1	DNA_Binding	0.127358
		GSE20910		ZKSCAN1	DNA_Binding	0.127292
		GSE21050		CBX4		0.127232
		GSE21094		TFEC	DNA_Binding	0.127185
		GSE21154		ZDHHC6		0.126749
		GSE21164		ZNF341	DNA_Binding	0.126498
		GSE21217		GTF3C5	DNA_Binding	0.126173
		GSE21222		ZNF436	DNA_Binding	0.126128
		GSE21349		KLF6	DNA_Binding	0.126113
		GSE21354		NFKBIA		0.126083
		GSE21497		ELK1	DNA_Binding	0.126003
		GSE21521		CTDSPL		0.125966
		GSE21547		TCEAL1		0.125841
		GSE21550		BHLHE40	DNA_Binding	0.125758
		GSE21610		PARN		0.125629
		GSE21644		FOXN3	DNA_Binding	0.125528
		GSE21654		ASCC1		0.125501
		GSE21687		CHURC1	DNA_Binding	0.125435
		GSE21774		TRIM22		0.125361
		GSE22148		RNF141	DNA_Binding	0.125196
		GSE22259		DIP2C		0.12516
		GSE22282		MEF2A	DNA_Binding	0.125061
		GSE22373		IFI16	DNA_Binding	0.124904
		GSE22459		PHTF1	DNA_Binding	0.124875
		GSE22490		ZNF408	DNA_Binding	0.12474
		GSE22499		BHLHE41	DNA_Binding	0.124659
		GSE22513		PHF12		0.124525
		GSE22541		HABP4		0.124488
		GSE22563		NAB2		0.124333
		GSE22771		MBD2	DNA_Binding	0.124273
		GSE22780		ZNF275	DNA_Binding	0.124006
		GSE22845		HELZ		0.123866
		GSE22954		JUNB	DNA_Binding	0.123693
		GSE22968		PBX2	DNA_Binding	0.123576
		GSE22973		PRDM4	DNA_Binding	0.12354
		GSE23120		SNAPC5		0.123498
		GSE23343		SMARCB1		0.123489
		GSE23376		RNF4	DNA_Binding	0.123411
		GSE23391		ZNF689	DNA_Binding	0.123387
		GSE23392		ARID1A	DNA_Binding	0.123224
		GSE23396		TAF6L	DNA_Binding	0.123094
		GSE23399		BTG2		0.123074
		GSE23402		TRIM32		0.123036
		GSE23405		APBB1		0.122948
		GSE23586		ZNF446	DNA_Binding	0.122899
		GSE23604		GRLF1	DNA_Binding	0.122819
		GSE23640		POU2F2	DNA_Binding	0.122727
		GSE23741		ZNF434	DNA_Binding	0.122486
		GSE23906		GLIS2	DNA_Binding	0.122433
		GSE23926		NFIL3	DNA_Binding	0.122343
		GSE23994		SMAD7	DNA_Binding	0.122164
		GSE24244		DDIT3	DNA_Binding	0.122085
		GSE24277		SMARCA2	DNA_Binding	0.12205
		GSE24337		ZNF263	DNA_Binding	0.121676
		GSE2435		TAF12	DNA_Binding	0.121634
		GSE24493		FLI1	DNA_Binding	0.121609
		GSE24598		ZHX3	DNA_Binding	0.121289
		GSE24736		KLF3	DNA_Binding	0.121285
		GSE24742		HDAC10		0.120612
		GSE24849		PQBP1	DNA_Binding	0.120395
		GSE25332		EEF1A1		0.120343
		GSE25417		NFE2L2	DNA_Binding	0.120299
		GSE25634		NCOR1	DNA_Binding	0.120291
		GSE25725		ZBTB40	DNA_Binding	0.120238
		GSE25990		ZNF419	DNA_Binding	0.120219
		GSE26027		ZDHHC1	DNA_Binding	0.120165
		GSE26050		ZDHHC2		0.119948
		GSE26051		PRIC285	DNA_Binding	0.119734
		GSE2634		SKI		0.119572
		GSE26453		CBL		0.1195
		GSE26576		HHEX	DNA_Binding	0.11944
		GSE2658		SIX5	DNA_Binding	0.119415
		GSE2677		ELF1	DNA_Binding	0.119144
		GSE26886		XBP1	DNA_Binding	0.119142
		GSE26921		BCL6	DNA_Binding	0.119077
		GSE26928		ZFP90	DNA_Binding	0.119008
		GSE2706		ASH2L	DNA_Binding	0.118994
		GSE27431		ZNF219	DNA_Binding	0.118808
		GSE27661		RUNX3	DNA_Binding	0.118801
		GSE27670		HIPK2	DNA_Binding	0.118769
		GSE27858		SMAD3	DNA_Binding	0.118686
		GSE27924		ZNF211	DNA_Binding	0.118591
		GSE28146		GTF2IRD1	DNA_Binding	0.11855
		GSE2816		TFCP2	DNA_Binding	0.118405
		GSE28160		NONO	DNA_Binding	0.118402
		GSE2817		ZNF226	DNA_Binding	0.11801
		GSE28304		RBL2	DNA_Binding	0.117954
		GSE2842		ETV5	DNA_Binding	0.117925
		GSE28460		MLL4		0.117903
		GSE28462		PBX3	DNA_Binding	0.117589
		GSE28702		ZSCAN18	DNA_Binding	0.11754
		GSE28846		ZNF444	DNA_Binding	0.117513
		GSE29605		ASB1		0.117361
		GSE29625		ZNF589	DNA_Binding	0.117288
		GSE29652		ZNF75D	DNA_Binding	0.117285
		GSE29684		MLL2	DNA_Binding	0.117195
		GSE29686		ANKS1A		0.117112
		GSE29959		C5orf41	DNA_Binding	0.116914
		GSE30195		DMAP1	DNA_Binding	0.116824
		GSE30220		ZNF337	DNA_Binding	0.116304
		GSE30304		TH1L		0.116252
		GSE30350		PCGF2	DNA_Binding	0.115946
		GSE30391		ERCC3	DNA_Binding	0.115901
		GSE3045		BTG1		0.115846
		GSE30494		APEX1	DNA_Binding	0.115691
		GSE3051		DAXX		0.115644
		GSE30524		TBL1X	DNA_Binding	0.115508
		GSE30563		TRIB3		0.115508
		GSE31210		KLF11	DNA_Binding	0.115434
		GSE31287		HIF1A	DNA_Binding	0.115411
		GSE3141		SP1	DNA_Binding	0.115401
		GSE31421		HCFC1		0.115264
		GSE31452		HEXIM1		0.115231
		GSE31504		TEF	DNA_Binding	0.115155
		GSE3156		PHB2		0.115116
		GSE3202		ARID3A	DNA_Binding	0.114995
		GSE32057		NFATC3	DNA_Binding	0.114765
		GSE32171		TBX19	DNA_Binding	0.114713
		GSE32448		ZKSCAN5	DNA_Binding	0.114673
		GSE32701		GTF2H1		0.114603
		GSE3284		SAFB2	DNA_Binding	0.114512
		GSE32887		IRF8	DNA_Binding	0.114309
		GSE33112		ZNF469	DNA_Binding	0.114172
		GSE33113		TAF1C	DNA_Binding	0.114054
		GSE33114		LMO4	DNA_Binding	0.113989
		GSE33169		CIR1		0.113936
		GSE33243		ANKS3		0.113885
		GSE3325		ZNF557	DNA_Binding	0.113599
		GSE33550		ZFP36L1	DNA_Binding	0.113555
		GSE3369		ZNF34	DNA_Binding	0.11355
		GSE33728		GTF2E2	DNA_Binding	0.113501
		GSE34053		PYGO2		0.113402
		GSE3413		TRRAP		0.113266
		GSE34339		ZSCAN22	DNA_Binding	0.113079
		GSE34599		REXO4		0.112995
		GSE3526		TSHZ3	DNA_Binding	0.112983
		GSE3629		TP53	DNA_Binding	0.112834
		GSE3998		CHD4	DNA_Binding	0.112767
		GSE4107		ASXL1		0.112747
		GSE4110		ZNF449	DNA_Binding	0.112606
		GSE4182		ZNF142	DNA_Binding	0.112579
		GSE4183		PER1	DNA_Binding	0.112542
		GSE4204		CNOT8		0.112413
		GSE4219		CSRNP2	DNA_Binding	0.1124
		GSE4237		ZNF593	DNA_Binding	0.112362
		GSE4290		ARID5B	DNA_Binding	0.112254
		GSE4316		MXD1	DNA_Binding	0.112218
		GSE4386		ZNF25	DNA_Binding	0.112155
		GSE4452		GTF3A	DNA_Binding	0.112014
		GSE4459		ZSCAN21	DNA_Binding	0.111994
		GSE4483		POLR2I	DNA_Binding	0.11197
		GSE4526		UBN1	DNA_Binding	0.111938
		GSE4536		PIAS4	DNA_Binding	0.111794
		GSE4554		TRIM16	DNA_Binding	0.111693
		GSE4581		YBX1	DNA_Binding	0.111637
		GSE4587		ZFP41	DNA_Binding	0.111569
		GSE4588		ZNF266	DNA_Binding	0.111526
		GSE4607		CHD2	DNA_Binding	0.111431
		GSE4608		ZNF564	DNA_Binding	0.111347
		GSE4610		NMI		0.111309
		GSE4619		PDLIM1		0.111307
		GSE4655		ARNTL	DNA_Binding	0.111297
		GSE4748		BRPF3		0.111007
		GSE4757		DDX54		0.11093
		GSE4780		ATM	DNA_Binding	0.11093
		GSE4785		H1F0	DNA_Binding	0.110891
		GSE4824		ZNF2	DNA_Binding	0.11086
		GSE4843		MXI1	DNA_Binding	0.110555
		GSE4845		ZFP91		0.110494
		GSE4975		TRIP11		0.110485
		GSE5023		HIST2H2BE	DNA_Binding	0.110369
		GSE5058		NDN	DNA_Binding	0.110318
		GSE5060		PPARG	DNA_Binding	0.110149
		GSE5079		ZNF70	DNA_Binding	0.110089
		GSE5102		PIAS1	DNA_Binding	0.110031
		GSE5105		CREB3L1	DNA_Binding	0.109912
		GSE5110		INTS12		0.109904
		GSE5225		IRF1	DNA_Binding	0.109871
		GSE5231		CRTC1		0.109794
		GSE5237		MTA1	DNA_Binding	0.109794
		GSE5281		ZNF512	DNA_Binding	0.10957
		GSE5350		ELK3	DNA_Binding	0.109457
		GSE5460		HDAC8		0.109412
		GSE5486		KLF16	DNA_Binding	0.109403
		GSE5547		ZNF224	DNA_Binding	0.109398
		GSE5563		TCEB3	DNA_Binding	0.109261
		GSE5675		HDAC1	DNA_Binding	0.109031
		GSE5764		IKZF4	DNA_Binding	0.108999
		GSE5809		NFIX	DNA_Binding	0.108939
		GSE5816		XAB2		0.108929
		GSE5838		ZNF274	DNA_Binding	0.108912
		GSE5840		ZNF212	DNA_Binding	0.108825
		GSE5850		CREM	DNA_Binding	0.108794
		GSE5900		SP2	DNA_Binding	0.108732
		GSE6013		BACH1	DNA_Binding	0.108414
		GSE6022		NFKBIB		0.108094
		GSE6034		NR2F6	DNA_Binding	0.108045
		GSE6222		GZF1	DNA_Binding	0.108004
		GSE6269		SMARCD1		0.107934
		GSE6283		TULP4		0.107634
		GSE6338		HOXB7	DNA_Binding	0.107566
		GSE6364		ZBTB1	DNA_Binding	0.107555
		GSE6460		FOXO3	DNA_Binding	0.107404
		GSE6465		TRIM28	DNA_Binding	0.1072
		GSE6519		ATF4	DNA_Binding	0.107183
		GSE6565		NFRKB	DNA_Binding	0.107119
		GSE6573		HDGF	DNA_Binding	0.106938
		GSE6679		GMEB2	DNA_Binding	0.10682
		GSE6695		GTF2H4		0.106786
		GSE6728		PHF2		0.106664
		GSE6764		FAIM3		0.106653
		GSE6833		POLR2J2	DNA_Binding	0.106586
		GSE6863		RBPJ	DNA_Binding	0.106408
		GSE7011		ZBTB38	DNA_Binding	0.106282
		GSE7047		KDM5B	DNA_Binding	0.106269
		GSE7116		SOLH		0.106259
		GSE7127		TP53BP1	DNA_Binding	0.106238
		GSE7152		PIR		0.106167
		GSE7153		SAP18		0.106163
		GSE7158		TEAD3	DNA_Binding	0.106154
		GSE7177		RAI1		0.106054
		GSE7178		PDLIM4		0.106047
		GSE7181		ECSIT		0.105926
		GSE7214		CBFB	DNA_Binding	0.105833
		GSE7224		MYBBP1A	DNA_Binding	0.10566
		GSE7307		BRF1		0.105599
		GSE7392		KLF7	DNA_Binding	0.105543
		GSE7400		SMAD6	DNA_Binding	0.105511
		GSE7440		ZMYND11	DNA_Binding	0.105423
		GSE7451		ZNF395	DNA_Binding	0.105306
		GSE7509		EHMT1		0.105293
		GSE7513		EIF2AK2		0.105251
		GSE7515		HIST1H2BD	DNA_Binding	0.105249
		GSE7538		ERF	DNA_Binding	0.1051
		GSE7553		RARG	DNA_Binding	0.104961
		GSE7562		WWTR1		0.104811
		GSE7568		HIVEP3	DNA_Binding	0.1047
		GSE7637		IKZF1	DNA_Binding	0.104667
		GSE7757		ZXDC		0.104603
		GSE7832		ZSCAN2	DNA_Binding	0.104588
		GSE7835		SNAPC4	DNA_Binding	0.10456
		GSE7874		BATF	DNA_Binding	0.104404
		GSE7879		NOTCH4		0.104171
		GSE7888		TRIM5		0.104057
		GSE7896		PRDM2	DNA_Binding	0.103972
		GSE7904		MNDA	DNA_Binding	0.103946
		GSE7967		RFX2	DNA_Binding	0.103884
		GSE8023		FOXO4	DNA_Binding	0.103817
		GSE8059		NCOA5		0.103737
		GSE8066		HKR1	DNA_Binding	0.103718
		GSE8121		TRPS1	DNA_Binding	0.103667
		GSE8332		MTA3	DNA_Binding	0.103619
		GSE8437		HDAC4	DNA_Binding	0.103491
		GSE8438		ZNF264	DNA_Binding	0.103478
		GSE8442		HOXB5	DNA_Binding	0.10338
		GSE8507		NOTCH3		0.103317
		GSE8514		NAP1L4		0.103316
		GSE8545		FOXK1	DNA_Binding	0.10331
		GSE8565		PURA	DNA_Binding	0.10329
		GSE8581		GON4L	DNA_Binding	0.103168
		GSE8586		SOX13	DNA_Binding	0.103166
		GSE8590		POU6F1	DNA_Binding	0.103133
		GSE8596		PHF7		0.103075
		GSE8658		CSDE1	DNA_Binding	0.102866
		GSE8665		ZNF333	DNA_Binding	0.102863
		GSE8668		TCFL5	DNA_Binding	0.102833
		GSE8671		ZNF187		0.102711
		GSE8702		TWIST2	DNA_Binding	0.102412
		GSE8717		ZNF555	DNA_Binding	0.102395
		GSE8730		ZFP161	DNA_Binding	0.102238
		GSE8742		MSC	DNA_Binding	0.102031
		GSE8840		NCOA3		0.101959
		GSE8866		ZNF558	DNA_Binding	0.101959
		GSE8961		ANKZF1		0.101912
		GSE8977		ANKRD49		0.101859
		GSE9077		MCM5	DNA_Binding	0.101811
		GSE9151		KLF4	DNA_Binding	0.101802
		GSE9169		ZNF324	DNA_Binding	0.10173
		GSE9171		SRF	DNA_Binding	0.101667
		GSE9195		ZNF193	DNA_Binding	0.101606
		GSE9200		MEF2C	DNA_Binding	0.101511
		GSE9212		PRDM1	DNA_Binding	0.101496
		GSE9234		MYST2		0.101423
		GSE9348		ANKRA2		0.101309
		GSE9419		GTF2B	DNA_Binding	0.100906
		GSE9438		TSHZ1	DNA_Binding	0.100895
		GSE9440		MAML1		0.100872
		GSE9451		TGIF1	DNA_Binding	0.100867
		GSE9489		ZNF655	DNA_Binding	0.100862
		GSE9493		HMGN4	DNA_Binding	0.10073
		GSE9511		XRCC6	DNA_Binding	0.100675
		GSE9576		TNFAIP3	DNA_Binding	0.100596
		GSE9593		EP400	DNA_Binding	0.100571
		GSE9599		SSBP3	DNA_Binding	0.100513
		GSE9613		KLF9	DNA_Binding	0.100478
		GSE9624		MAML3		0.100419
		GSE9692		ZNF16	DNA_Binding	0.100402
		GSE9709		HIST1H1C	DNA_Binding	0.100291
		GSE9747		MED31		0.100274
		GSE9761		LRRFIP1	DNA_Binding	0.100246
		GSE9762		DIDO1		0.100186
		GSE9770		CNOT6L		0.100016
		GSE9801		NPAS2	DNA_Binding	0.0998925
		GSE9832		ZNF277	DNA_Binding	0.0997769
		GSE9865		ZNF671	DNA_Binding	0.0997743
		GSE9894		LIMD1		0.0996721
		GSE9916		ID2		0.0996599
		GSE9921		KLF2	DNA_Binding	0.0996184
		GSE9940		ZNF498	DNA_Binding	0.0996044
		GSE9988		ZNF335	DNA_Binding	0.0996026
				SERTAD2		0.0994583
				TOB1		0.0994187
				ZNF41	DNA_Binding	0.0993729
				ZNF343	DNA_Binding	0.0992464
				ZNF407	DNA_Binding	0.0991643
				AFF1		0.0990137
				RUNX2	DNA_Binding	0.0988286
				PHF13		0.0987433
				CNOT4		0.0986627
				ZNF71	DNA_Binding	0.0986445
				ZNF514	DNA_Binding	0.0986236
				ZNF331	DNA_Binding	0.0986133
				AHR	DNA_Binding	0.0984855
				DNMT3A	DNA_Binding	0.0983192
				ZNF398	DNA_Binding	0.0982759
				CDKN2A	DNA_Binding	0.0982342
				POLR2F	DNA_Binding	0.0981416
				EYA3		0.0980988
				ZHX2	DNA_Binding	0.0980339
				DDX5		0.0978493
				POLR1D	DNA_Binding	0.0976402
				ZNF490	DNA_Binding	0.0975324
				DOT1L	DNA_Binding	0.0974874
				ZBTB3	DNA_Binding	0.0974106
				JUN	DNA_Binding	0.0973905
				SNAPC3	DNA_Binding	0.0973217
				PHF19		0.097293
				CBX8		0.0971013
				IVNS1ABP		0.0970945
				ZBTB34	DNA_Binding	0.0969323
				ZNRD1		0.0968799
				TIAL1		0.0965805
				TAF7	DNA_Binding	0.096481
				GATA2	DNA_Binding	0.0964341
				ZNF673		0.0963577
				LASS6	DNA_Binding	0.0963232
				SLC30A9		0.0963208
				ZNF189	DNA_Binding	0.0961064
				NR3C1	DNA_Binding	0.0959176
				ZNF496	DNA_Binding	0.0957831
				BRPF1	DNA_Binding	0.0954802
				POGK	DNA_Binding	0.0954776
				ECD		0.0953083
				MEIS3	DNA_Binding	0.0952364
				PHF8		0.095168
				HMG20A	DNA_Binding	0.0951569
				BATF2	DNA_Binding	0.0950583
				SNRPB		0.0949983
				ZNF653	DNA_Binding	0.094947
				POLR1A	DNA_Binding	0.0947868
				NFKBIL1		0.0947592
				THRAP3		0.094695
				GTF2E1	DNA_Binding	0.0943558
				NFATC4	DNA_Binding	0.0943127
				HIC1	DNA_Binding	0.0941774
				SPOCD1		0.0941192
				SOX12	DNA_Binding	0.0940917
				AEBP1	DNA_Binding	0.0940138
				ZNF350	DNA_Binding	0.0939198
				BBX	DNA_Binding	0.0938851
				CSRNP1	DNA_Binding	0.0938578
				GATAD2A	DNA_Binding	0.0938479
				NFX1	DNA_Binding	0.0937677
				SMARCA4	DNA_Binding	0.0937636
				CIITA	DNA_Binding	0.0936598
				FHL2		0.0933695
				PLAGL2	DNA_Binding	0.093348
				ZFP64	DNA_Binding	0.0932924
				ZBTB33	DNA_Binding	0.093084
				KDM5A	DNA_Binding	0.0930622
				GTF2A2		0.0930403
				CITED4		0.0929558
				ELL2		0.0928399
				WHSC1L1		0.0928108
				TULP3		0.0927448
				GLI3	DNA_Binding	0.0926362
				CREB3L4	DNA_Binding	0.0925078
				ZNF416	DNA_Binding	0.0924316
				WHSC2		0.0924295
				CRY2	DNA_Binding	0.0922995
				SMARCA1	DNA_Binding	0.0920409
				ZSCAN5A	DNA_Binding	0.0920037
				ANKRD6		0.0919738
				SIRT5		0.0918369
				ZNF75A	DNA_Binding	0.0916559
				TBX2	DNA_Binding	0.0915469
				ZNF565	DNA_Binding	0.0914565
				ZNF582	DNA_Binding	0.0914433
				POLR3D	DNA_Binding	0.0914417
				ZNF217	DNA_Binding	0.0914371
				FOXP1	DNA_Binding	0.0912318
				HOXB2	DNA_Binding	0.0911649
				ZNF599	DNA_Binding	0.0911555
				CNBP	DNA_Binding	0.0911203
				NR2F2	DNA_Binding	0.0909848
				TCEA3	DNA_Binding	0.0909259
				SEC14L2		0.0908935
				BAZ1B		0.0908904
				REL	DNA_Binding	0.0908774
				NR4A1	DNA_Binding	0.0908672
				C7orf11		0.0908574
				CLOCK	DNA_Binding	0.0906569
				ABT1	DNA_Binding	0.090553
				SAP30	DNA_Binding	0.0905314
				CEBPE	DNA_Binding	0.0905017
				ETS2	DNA_Binding	0.0904415
				ZNF251	DNA_Binding	0.090318
				TLE2		0.0902606
				JRK	DNA_Binding	0.0902495
				RAD51L1	DNA_Binding	0.0900855
				ZNF45	DNA_Binding	0.0900411
				ZNF35	DNA_Binding	0.0899682
				PDCD11		0.0898061
				COPS5		0.0897785
				SPEN	DNA_Binding	0.0896488
				RB1	DNA_Binding	0.0896464
				ZNF200		0.089539
				NSD1		0.0892241
				ZBTB20	DNA_Binding	0.0891455
				HOXA7	DNA_Binding	0.0890876
				KLF10	DNA_Binding	0.0889823
				ZNF624	DNA_Binding	0.088963
				HIVEP2	DNA_Binding	0.0889321
				SAFB	DNA_Binding	0.0889061
				STAT4	DNA_Binding	0.0888783
				SNIP1		0.0888381
				ETV7	DNA_Binding	0.0888296
				PKNOX1	DNA_Binding	0.0888211
				ZNF225	DNA_Binding	0.0887529
				ZNF76	DNA_Binding	0.088669
				RAI14		0.0885719
				CTNNB1	DNA_Binding	0.0884462
				MEIS1	DNA_Binding	0.0882882
				HIST1H2BC	DNA_Binding	0.0881919
				POLR3A	DNA_Binding	0.0879889
				BRD1		0.0879021
				DENND4A	DNA_Binding	0.0877858
				ETV2	DNA_Binding	0.0876606
				ZNF304	DNA_Binding	0.0876259
				ING2	DNA_Binding	0.0875449
				NFATC2	DNA_Binding	0.0875359
				ZNF546	DNA_Binding	0.0875261
				RNPS1		0.087485
				BAZ2B	DNA_Binding	0.0871681
				TFDP2	DNA_Binding	0.0871435
				ZNF627	DNA_Binding	0.0870251
				MAFF	DNA_Binding	0.0869749
				ZBTB25	DNA_Binding	0.086765
				SPDEF	DNA_Binding	0.0867432
				ZNF148	DNA_Binding	0.0865638
				TBX1	DNA_Binding	0.0864795
				NOTCH1	DNA_Binding	0.0864728
				PARP1	DNA_Binding	0.0864704
				ZNF197	DNA_Binding	0.0862949
				GLIS3	DNA_Binding	0.0861714
				ZBTB43	DNA_Binding	0.0861319
				ZKSCAN3	DNA_Binding	0.0860299
				ZFP28	DNA_Binding	0.085976
				MESP2	DNA_Binding	0.0858459
				IRF2BP1		0.0858371
				HMBOX1	DNA_Binding	0.0858279
				NEIL2	DNA_Binding	0.0857485
				RUVBL2	DNA_Binding	0.0856293
				ZHX1	DNA_Binding	0.0855639
				ZNF205	DNA_Binding	0.0854863
				RYBP	DNA_Binding	0.0854497
				ONECUT3	DNA_Binding	0.0854434
				ZBTB5	DNA_Binding	0.0853621
				KCNIP3	DNA_Binding	0.085337
				YEATS2		0.0850158
				SF1		0.0850148
				ZNF175	DNA_Binding	0.0850093
				ZNF510	DNA_Binding	0.0850046
				SNAI2	DNA_Binding	0.0849237
				GATAD2B	DNA_Binding	0.0848278
				NFKBIZ		0.0847723
				HNRNPAB	DNA_Binding	0.0847598
				SUPT3H	DNA_Binding	0.084548
				ZNF222	DNA_Binding	0.0845163
				ZSCAN30	DNA_Binding	0.0844761
				ZNF559	DNA_Binding	0.084467
				ING1		0.0843567
				BATF3	DNA_Binding	0.0843003
				TEAD2	DNA_Binding	0.0842662
				ZNF585A		0.084192
				EP300	DNA_Binding	0.084146
				C11orf9	DNA_Binding	0.0840672
				HMGA1	DNA_Binding	0.0840119
				BRD7	DNA_Binding	0.0840098
				WWP1		0.0839025
				EAF1		0.0838947
				MYCL1	DNA_Binding	0.0837316
				HOXB6	DNA_Binding	0.0837227
				DCP1A		0.0836958
				ALS2CR8		0.0836698
				KDM1A	DNA_Binding	0.0836167
				NRF1	DNA_Binding	0.0835953
				NR2C2	DNA_Binding	0.0835849
				COPS2		0.0835689
				ZNF19	DNA_Binding	0.0835571
				YY1	DNA_Binding	0.0835215
				HR	DNA_Binding	0.0834922
				MYST3	DNA_Binding	0.0834911
				ZNF404	DNA_Binding	0.08349
				ZNF12	DNA_Binding	0.0834546
				TFAP2E	DNA_Binding	0.0833332
				TCF7L2	DNA_Binding	0.0832906
				ESR1	DNA_Binding	0.083236
				VHL		0.083233
				NFIA	DNA_Binding	0.0832277
				YAP1	DNA_Binding	0.0831671
				L3MBTL3		0.0831657
				SSBP2	DNA_Binding	0.0831623
				FOS	DNA_Binding	0.0831223
				ZNF83	DNA_Binding	0.0830287
				ZFX	DNA_Binding	0.0828107
				CSDA	DNA_Binding	0.0827887
				HES4	DNA_Binding	0.0826544
				ZKSCAN2	DNA_Binding	0.082499
				ZNF74	DNA_Binding	0.0823613
				FBXL19	DNA_Binding	0.0821648
				POLR2H		0.0820903
				SP140	DNA_Binding	0.0820399
				ZNF7	DNA_Binding	0.081885
				ZNF117	DNA_Binding	0.0818729
				GMEB1	DNA_Binding	0.081862
				ILF3	DNA_Binding	0.0818195
				SATB2	DNA_Binding	0.0817809
				HMGN2	DNA_Binding	0.0817735
				ARNT2	DNA_Binding	0.0817271
				ZNF623	DNA_Binding	0.0816675
				ZNF441	DNA_Binding	0.08164
				SATB1	DNA_Binding	0.0814529
				ZNF24	DNA_Binding	0.0813764
				PRRX1	DNA_Binding	0.0813612
				ZNF169	DNA_Binding	0.0812853
				ZNF248	DNA_Binding	0.0811986
				TCF7L1	DNA_Binding	0.0811928
				ZNHIT3		0.0810685
				POLR3K	DNA_Binding	0.0810524
				ZNF223	DNA_Binding	0.0810457
				ZGLP1	DNA_Binding	0.081009
				APBB2		0.0809787
				MXD3	DNA_Binding	0.0809236
				HOXB9	DNA_Binding	0.0808563
				WNT5A	DNA_Binding	0.0806682
				RBM14		0.0806263
				HES7	DNA_Binding	0.0805963
				RBBP7		0.0804532
				RNF6	DNA_Binding	0.0804465
				ZNF615	DNA_Binding	0.0804443
				AFF4		0.0802801
				ERG	DNA_Binding	0.0802623
				SIN3A	DNA_Binding	0.0801964
				PER3		0.0800719
				ZNF584	DNA_Binding	0.0797921
				TCEA1	DNA_Binding	0.0797512
				TMF1	DNA_Binding	0.0797273
				ANKRD10		0.0797063
				C1D	DNA_Binding	0.0796271
				C21orf7		0.0796177
				L3MBTL1		0.0795745
				TSC22D1		0.0795528
				ZNF383	DNA_Binding	0.0795392
				NFAT5	DNA_Binding	0.0795061
				FOXF1	DNA_Binding	0.0794134
				AR	DNA_Binding	0.0794045
				PIAS2	DNA_Binding	0.0792521
				HOXC4	DNA_Binding	0.0790531
				WBP11	DNA_Binding	0.0789862
				ARID4A	DNA_Binding	0.0789263
				PHF20	DNA_Binding	0.0789198
				ASCL2	DNA_Binding	0.0789083
				PTGER3		0.0788971
				EGR2	DNA_Binding	0.078799
				TGIF2	DNA_Binding	0.0787466
				SSRP1	DNA_Binding	0.0786089
				TBX21	DNA_Binding	0.0785562
				DLX4	DNA_Binding	0.0785235
				UBP1	DNA_Binding	0.0784785
				NFYA	DNA_Binding	0.0784388
				ZNF143	DNA_Binding	0.0784249
				JARID2	DNA_Binding	0.0784218
				FOXO1	DNA_Binding	0.0782731
				LASS4	DNA_Binding	0.0781433
				ZNF134	DNA_Binding	0.0781314
				HOXA10	DNA_Binding	0.078122
				NKX3.1		0.0781169
				HIST1H2BH	DNA_Binding	0.0779714
				ARID1B	DNA_Binding	0.0779122
				APC		0.0779049
				TLE1		0.0777842
				MESP1	DNA_Binding	0.0777748
				MLL	DNA_Binding	0.0776831
				BTF3		0.0776238
				ZNF155	DNA_Binding	0.0775816
				ATRX	DNA_Binding	0.0775485
				ZNF396	DNA_Binding	0.0775386
				ATF3	DNA_Binding	0.0775336
				HIRA		0.0774944
				RBM7		0.0774905
				ZNF432	DNA_Binding	0.0774754
				HDX	DNA_Binding	0.077404
				YAF2		0.0773998
				NR2F1	DNA_Binding	0.0772839
				TLE4		0.0772253
				NFE2	DNA_Binding	0.0771664
				TCOF1		0.0771603
				TFDP1	DNA_Binding	0.0770842
				NCOA2	DNA_Binding	0.0769555
				ZNF250	DNA_Binding	0.0769543
				SMAD1	DNA_Binding	0.0767865
				MLL3	DNA_Binding	0.0767419
				TCEB1		0.0767364
				FANK1		0.0766788
				VAX2	DNA_Binding	0.0762623
				ZNF229	DNA_Binding	0.0760897
				ASCC3		0.076014
				BZW1		0.0759757
				ZNF354A	DNA_Binding	0.0759704
				CEBPG	DNA_Binding	0.0758077
				HNF1A	DNA_Binding	0.0757995
				ZNF3	DNA_Binding	0.0757403
				ZSCAN20	DNA_Binding	0.0757071
				PLRG1		0.0756817
				ZNF554	DNA_Binding	0.0756802
				SNAI3	DNA_Binding	0.0756691
				ZNF596	DNA_Binding	0.0755436
				C19orf2		0.0755111
				IRF4	DNA_Binding	0.0754711
				PCBD2		0.0753813
				ZNF707	DNA_Binding	0.0753267
				TOE1		0.0751417
				NKX6.3		0.0751104
				PLAGL1	DNA_Binding	0.0750712
				PA2G4	DNA_Binding	0.0750263
				SMARCE1	DNA_Binding	0.0750086
				ERCC8		0.0749784
				ZNF17	DNA_Binding	0.0748558
				SCML1	DNA_Binding	0.0746903
				SLA2		0.074626
				DR1	DNA_Binding	0.0744874
				TARBP1		0.0743814
				PYGO1		0.0742192
				ZSCAN16	DNA_Binding	0.0741185
				SIRT4		0.0740508
				HEYL	DNA_Binding	0.0740325
				CRAMP1L	DNA_Binding	0.0740141
				ASH1L	DNA_Binding	0.0739568
				TRERF1	DNA_Binding	0.07393
				KHSRP	DNA_Binding	0.0738943
				TSHZ2	DNA_Binding	0.0736918
				BCL6B	DNA_Binding	0.0736247
				ZNF583	DNA_Binding	0.0734561
				ZZZ3	DNA_Binding	0.0733925
				CASZ1	DNA_Binding	0.0733542
				PBX1	DNA_Binding	0.0732986
				TCF19		0.0731975
				SMAD4	DNA_Binding	0.0731669
				CTCF	DNA_Binding	0.0731328
				RHOXF1	DNA_Binding	0.0731001
				TCF12	DNA_Binding	0.0730333
				ZNF646	DNA_Binding	0.0730012
				GSX2	DNA_Binding	0.0728142
				MSX1	DNA_Binding	0.0727598
				POLR2K	DNA_Binding	0.0726856
				TAL1	DNA_Binding	0.0726515
				GLI2	DNA_Binding	0.0726127
				FOXN2	DNA_Binding	0.0725111
				HDAC9		0.0724725
				XRCC5	DNA_Binding	0.072453
				ELK4	DNA_Binding	0.0724408
				ANKRD22		0.0724136
				SRRM1	DNA_Binding	0.0723703
				HIC2	DNA_Binding	0.0723332
				FOSL1	DNA_Binding	0.0722374
				ETV3	DNA_Binding	0.0722224
				E2F6	DNA_Binding	0.0721187
				HSF4	DNA_Binding	0.0721052
				BRD8		0.0717855
				ZNF177	DNA_Binding	0.0717516
				ZFHX2	DNA_Binding	0.0716791
				HOXB3	DNA_Binding	0.0716747
				TCF3	DNA_Binding	0.0715981
				ZNF586	DNA_Binding	0.0715806
				NPAS1	DNA_Binding	0.0715153
				CNOT2		0.0714968
				KLF1	DNA_Binding	0.0714931
				TCF4	DNA_Binding	0.0714578
				ZNF33B	DNA_Binding	0.0713723
				TP73	DNA_Binding	0.071288
				SNW1		0.0712546
				CSDC2	DNA_Binding	0.0712067
				NFE2L3	DNA_Binding	0.0711696
				UTF1		0.0711609
				TBX18	DNA_Binding	0.0710591
				CEP110		0.0710396
				MLLT10	DNA_Binding	0.0710157
				NPM2		0.0709969
				TBX5	DNA_Binding	0.070972
				EGR4	DNA_Binding	0.0708847
				NAB1		0.0707806
				RARB	DNA_Binding	0.0707021
				ARID4B	DNA_Binding	0.0704451
				TADA2A	DNA_Binding	0.0704358
				ZSCAN29	DNA_Binding	0.0703995
				CHAF1A		0.0703439
				HOXA5	DNA_Binding	0.0703038
				RORC	DNA_Binding	0.0701991
				SUB1	DNA_Binding	0.0701595
				ATF2	DNA_Binding	0.0701348
				ZNF167	DNA_Binding	0.0701215
				ZNF232	DNA_Binding	0.0700398
				PURB	DNA_Binding	0.070014
				TLE6		0.0699877
				ZNF132	DNA_Binding	0.069966
				HOXD9	DNA_Binding	0.0698379
				ZXDA		0.0698149
				ZNF597	DNA_Binding	0.0696564
				DPF3		0.0695991
				ZNF101	DNA_Binding	0.0695891
				TEAD1	DNA_Binding	0.0694139
				HOXB4	DNA_Binding	0.069281
				HOXA11	DNA_Binding	0.069151
				ZNF473	DNA_Binding	0.0690843
				GTF2I	DNA_Binding	0.0690803
				ZNF311	DNA_Binding	0.0690017
				DNMT1	DNA_Binding	0.0689625
				ZNF323	DNA_Binding	0.0689603
				HNF4A	DNA_Binding	0.0689486
				TWIST1	DNA_Binding	0.068881
				TBX3	DNA_Binding	0.0687809
				ID3		0.0687496
				PITX1	DNA_Binding	0.0687104
				ZNF347	DNA_Binding	0.0686988
				HOXD8	DNA_Binding	0.0685879
				PWP1		0.0684432
				ZNF354B	DNA_Binding	0.0681981
				RBBP4		0.0681697
				ASB9		0.0680616
				EPC1		0.067974
				HIVEP1	DNA_Binding	0.0679492
				EGR1	DNA_Binding	0.0678317
				ZNF443	DNA_Binding	0.0678024
				ILF2	DNA_Binding	0.0676924
				FBXW7		0.0676624
				POLR1E	DNA_Binding	0.067634
				CREBBP	DNA_Binding	0.0675482
				CBFA2T3		0.0675418
				ZNF606	DNA_Binding	0.0674348
				SOX4	DNA_Binding	0.0673054
				TBX10	DNA_Binding	0.0672774
				SMURF2		0.067118
				SS18L1	DNA_Binding	0.0671029
				FOXD2	DNA_Binding	0.0670661
				EOMES	DNA_Binding	0.0669785
				NRIP1		0.0669781
				HSF2BP		0.0669004
				ZNF426	DNA_Binding	0.066799
				ZNF638	DNA_Binding	0.0667446
				HOXD1	DNA_Binding	0.066708
				NRL	DNA_Binding	0.0665735
				FOXF2	DNA_Binding	0.0665459
				HOXC10	DNA_Binding	0.0665364
				MYST4	DNA_Binding	0.0664196
				IRX3	DNA_Binding	0.0663784
				ZNF626	DNA_Binding	0.0663565
				TBP	DNA_Binding	0.0663377
				NR4A3	DNA_Binding	0.0663365
				FOXJ3	DNA_Binding	0.0663186
				RBAK		0.0663098
				ZNF267	DNA_Binding	0.0663066
				ZNF677	DNA_Binding	0.0662381
				ZFP30	DNA_Binding	0.0661331
				ELF2	DNA_Binding	0.0661071
				TAF4	DNA_Binding	0.0660981
				ZNF366	DNA_Binding	0.0660207
				PHF10		0.0659183
				LASS3	DNA_Binding	0.0658921
				GTF2A1	DNA_Binding	0.0658644
				POLR3E		0.0658364
				SFMBT1		0.0657991
				SIX1	DNA_Binding	0.0657976
				NR1D2	DNA_Binding	0.06572
				MLLT3		0.0657183
				ZNF84	DNA_Binding	0.0657125
				IRF6	DNA_Binding	0.0656899
				HEY1	DNA_Binding	0.0656175
				ZNF238	DNA_Binding	0.0655474
				C1orf83		0.0654734
				SIX2	DNA_Binding	0.0654308
				POU2F1	DNA_Binding	0.0653984
				TRIM29		0.065307
				FXR1		0.065237
				RFC1	DNA_Binding	0.0652206
				PPARGC1B		0.0651556
				WHSC1	DNA_Binding	0.0650816
				TBX15	DNA_Binding	0.0650195
				KLF15	DNA_Binding	0.0649976
				KLF12	DNA_Binding	0.064985
				ZNF568	DNA_Binding	0.0649412
				ELF3	DNA_Binding	0.0648549
				ZNF44	DNA_Binding	0.0647997
				THRB	DNA_Binding	0.0647503
				PBX4	DNA_Binding	0.0646591
				FUS	DNA_Binding	0.0646353
				THOC4		0.0645979
				HMGN3	DNA_Binding	0.0645933
				FOXP3	DNA_Binding	0.0645922
				MCM7	DNA_Binding	0.0645076
				SALL2	DNA_Binding	0.064498
				FOXC1	DNA_Binding	0.0644932
				PPAN		0.0644519
				EWSR1		0.064446
				PAX4	DNA_Binding	0.0643871
				NR3C2	DNA_Binding	0.0643144
				ZNF227	DNA_Binding	0.064237
				JMY		0.0642192
				ZNF136	DNA_Binding	0.0641348
				PAX2	DNA_Binding	0.0640994
				PHF3		0.0640411
				ZNF230	DNA_Binding	0.06396
				FOXS1	DNA_Binding	0.0639457
				SUPT16H		0.0638089
				ZNF502	DNA_Binding	0.0637846
				PRDM5	DNA_Binding	0.0637605
				ZNF8	DNA_Binding	0.0637513
				ZFHX4	DNA_Binding	0.0637442
				SMARCC1	DNA_Binding	0.0636966
				ZNF709	DNA_Binding	0.0636117
				MLXIPL	DNA_Binding	0.0636035
				PRDM10	DNA_Binding	0.0635141
				TFCP2L1	DNA_Binding	0.0635105
				OVOL1	DNA_Binding	0.0633083
				ZDHHC21		0.0632717
				BLZF1	DNA_Binding	0.0631267
				ZNF202	DNA_Binding	0.0629598
				MYCBP		0.0627981
				PAPOLG		0.062742
				IRX5	DNA_Binding	0.0627152
				LZTS1	DNA_Binding	0.0626
				ZNF236	DNA_Binding	0.0625883
				SOX18	DNA_Binding	0.0625421
				FOXN4	DNA_Binding	0.0625321
				CREB1	DNA_Binding	0.0625058
				ZNF235	DNA_Binding	0.0624212
				ZNF281	DNA_Binding	0.0623789
				HNF1B	DNA_Binding	0.0623584
				VENTX	DNA_Binding	0.0623572
				ZNF382	DNA_Binding	0.0623308
				ANKRD5		0.0622708
				NKX3.2		0.0622204
				ZNF33A	DNA_Binding	0.0622109
				ZNF445	DNA_Binding	0.0621964
				CRABP2		0.0620754
				ZNF354C	DNA_Binding	0.062074
				ZNF700	DNA_Binding	0.0620637
				TAF5L		0.0619917
				HOXA4	DNA_Binding	0.0619283
				ZNF77	DNA_Binding	0.0618906
				PHF5A	DNA_Binding	0.0618836
				TIMELESS		0.0618334
				TAF9	DNA_Binding	0.061802
				MYC	DNA_Binding	0.0616096
				ZNF544	DNA_Binding	0.0615646
				NKD2		0.0615291
				MSX2	DNA_Binding	0.0614956
				POLR3F	DNA_Binding	0.0614621
				ID1		0.0614274
				ZNF30	DNA_Binding	0.0613393
				BCOR	DNA_Binding	0.0612665
				ZNF440	DNA_Binding	0.0612246
				FUBP3	DNA_Binding	0.0611665
				NEUROD2	DNA_Binding	0.0610652
				PAX1	DNA_Binding	0.0610648
				HMGN1	DNA_Binding	0.0608602
				POLR2D		0.0607723
				TRIM33	DNA_Binding	0.0605394
				IRX1	DNA_Binding	0.0604112
				HOXA6	DNA_Binding	0.0603854
				SMYD1	DNA_Binding	0.060265
				CREB5	DNA_Binding	0.0602213
				ZNF420	DNA_Binding	0.0602187
				ZBTB24	DNA_Binding	0.0601617
				TCF20	DNA_Binding	0.0600313
				ZBTB16	DNA_Binding	0.0599869
				NKX2.8		0.0599784
				MEIS2	DNA_Binding	0.0599153
				NR0B1	DNA_Binding	0.0599116
				PLAG1	DNA_Binding	0.0598381
				DPF1		0.0598048
				GATA6	DNA_Binding	0.0596461
				TAF13	DNA_Binding	0.0595333
				SHOX2	DNA_Binding	0.0595224
				ZNF81	DNA_Binding	0.0594719
				ZNF563	DNA_Binding	0.0594524
				SNAI1	DNA_Binding	0.0594052
				NPAS3	DNA_Binding	0.0592956
				NR4A2	DNA_Binding	0.0592327
				MGA	DNA_Binding	0.0591986
				MCM2	DNA_Binding	0.0590955
				ETS1	DNA_Binding	0.0590599
				ZNF451	DNA_Binding	0.0590481
				PAX9	DNA_Binding	0.0590184
				ZNF23	DNA_Binding	0.0589171
				FOXQ1	DNA_Binding	0.0589078
				PAX7	DNA_Binding	0.0587312
				MCM3	DNA_Binding	0.0585775
				SOX10	DNA_Binding	0.0585216
				ZNF649	DNA_Binding	0.0585093
				ZNF254	DNA_Binding	0.0584884
				TSC22D2		0.058219
				RUNX1T1	DNA_Binding	0.058185
				MLL5		0.0580874
				ZDHHC13		0.058048
				CITED1	DNA_Binding	0.0579712
				PDX1	DNA_Binding	0.057951
				TFAP2A	DNA_Binding	0.0579325
				EBF1	DNA_Binding	0.0579035
				FOXH1	DNA_Binding	0.0579005
				HOPX	DNA_Binding	0.0578154
				SKIL	DNA_Binding	0.0578102
				MKL2		0.0577829
				HOXC6	DNA_Binding	0.0577513
				PTMA		0.0577433
				HOXA3	DNA_Binding	0.0577348
				FOXD1	DNA_Binding	0.0577342
				LHX9	DNA_Binding	0.0576874
				ESR2	DNA_Binding	0.0576432
				RUVBL1		0.0575426
				LHX3	DNA_Binding	0.0573321
				SOX6	DNA_Binding	0.0573124
				TGIF2LY	DNA_Binding	0.0572052
				NFKBIL2		0.0571586
				PPARGC1A	DNA_Binding	0.0571395
				GTF3C3	DNA_Binding	0.0571317
				FOXP2	DNA_Binding	0.0570264
				ATF7IP		0.0569985
				ZNF302	DNA_Binding	0.0569569
				TBX6	DNA_Binding	0.0569054
				ZNF430	DNA_Binding	0.0565535
				OTX1	DNA_Binding	0.056539
				ZNF479	DNA_Binding	0.0565027
				MEOX1	DNA_Binding	0.0564975
				POLR2B	DNA_Binding	0.0564728
				CCRN4L		0.0564625
				NKX2.1		0.0564576
				TAF1	Error	0.0564253
				FOXC2	DNA_Binding	0.0563592
				ZNF501	DNA_Binding	0.0562765
				HOXA1	DNA_Binding	0.0562472
				CREBZF	DNA_Binding	0.0562166
				ZNF14	DNA_Binding	0.0561838
				NR2C1	DNA_Binding	0.0561687
				TRIM15		0.0561324
				HOXC5	DNA_Binding	0.056065
				GLIS1	DNA_Binding	0.0560491
				KHDRBS1	DNA_Binding	0.0560314
				HES1	DNA_Binding	0.0559181
				YTHDC1		0.0559107
				ZNF283	DNA_Binding	0.0558352
				ADNP2	DNA_Binding	0.05579
				ISL2	DNA_Binding	0.055592
				SMARCAD1	DNA_Binding	0.055464
				KLF17	DNA_Binding	0.0554264
				ZNF256	DNA_Binding	0.0554003
				LHX4	DNA_Binding	0.0553761
				LHX6	DNA_Binding	0.055207
				ADNP	DNA_Binding	0.0551603
				E2F3	DNA_Binding	0.0551548
				ATF1	DNA_Binding	0.0548278
				AFF3	DNA_Binding	0.0547915
				SOX17	DNA_Binding	0.0547902
				NFIB	DNA_Binding	0.05478
				ZNF439	DNA_Binding	0.0547724
				ZNF570	DNA_Binding	0.0546961
				ZEB1	DNA_Binding	0.0546711
				MECOM	DNA_Binding	0.0546458
				ZNF610	DNA_Binding	0.0546401
				ZBTB6	DNA_Binding	0.0546201
				TCF7	DNA_Binding	0.0545926
				ING5		0.0544916
				BTAF1	DNA_Binding	0.0544629
				RAX2	DNA_Binding	0.0544552
				IKZF3	DNA_Binding	0.0544256
				PAPOLA		0.0543926
				USF1	Error	0.0543749
				PKNOX2	DNA_Binding	0.0543643
				TAF11	DNA_Binding	0.0543447
				HIF3A	DNA_Binding	0.0542993
				ZNF91	DNA_Binding	0.0541863
				MED6	DNA_Binding	0.0539504
				ANKRD2		0.0539502
				PHF17		0.0538214
				XRCC3	DNA_Binding	0.0537777
				ZNF114	DNA_Binding	0.0537583
				RXRG	DNA_Binding	0.0537555
				TCF21	DNA_Binding	0.0537376
				RBM16		0.0536933
				ZNF547	DNA_Binding	0.0536457
				NPAT		0.0535887
				HOXC9	DNA_Binding	0.0535705
				HOXB1	DNA_Binding	0.0535181
				ZNF140	DNA_Binding	0.05351
				POLR1C	DNA_Binding	0.0534837
				EYA2		0.0533074
				TAF1B	DNA_Binding	0.0532943
				TLX2	DNA_Binding	0.0532815
				SMAD9		0.0532363
				OLIG2	DNA_Binding	0.0528858
				FOXA1	DNA_Binding	0.0528562
				PGBD1		0.052772
				TFAP4	DNA_Binding	0.0527394
				RNF2		0.0526032
				EBF3	DNA_Binding	0.052563
				ZNF418	DNA_Binding	0.0525508
				L3MBTL4		0.052518
				C2orf3	DNA_Binding	0.0524757
				CSRP2		0.052404
				SETBP1	DNA_Binding	0.05235
				ZNF397	DNA_Binding	0.0523279
				AIRE	DNA_Binding	0.0523213
				PRRX2	DNA_Binding	0.0523087
				SP3	DNA_Binding	0.052304
				BTBD11	DNA_Binding	0.0521735
				NPM1	DNA_Binding	0.0521389
				MKX	DNA_Binding	0.0520905
				ZBTB2	DNA_Binding	0.0520702
				TAF15	DNA_Binding	0.0520092
				OLIG1	DNA_Binding	0.0519965
				ASB10		0.0519876
				FOXL1	DNA_Binding	0.0519277
				HOXA13	DNA_Binding	0.0519058
				ZNF571	DNA_Binding	0.0518861
				ZNF124	DNA_Binding	0.0517743
				E2F1	DNA_Binding	0.0516977
				SNAPC1	DNA_Binding	0.0516
				BAZ1A		0.0515627
				KLF5	DNA_Binding	0.0515215
				ZNF268	DNA_Binding	0.0514688
				ZNF491	DNA_Binding	0.0514488
				ANKRD33		0.0513902
				EN1	DNA_Binding	0.0513619
				VGLL2		0.0513463
				ZNF550	DNA_Binding	0.051091
				ZNF239	DNA_Binding	0.0510776
				FOSB	DNA_Binding	0.0510691
				NEUROG1	DNA_Binding	0.0510663
				GATA3	DNA_Binding	0.0510624
				ZSCAN10	DNA_Binding	0.0509297
				ZNF573	DNA_Binding	0.0507966
				CNOT7		0.0506517
				GFI1	DNA_Binding	0.0506375
				LBX1	DNA_Binding	0.0506348
				SMAD5	DNA_Binding	0.0506128
				GTF3C4	DNA_Binding	0.0506018
				SIX4	DNA_Binding	0.0504061
				ZNF480		0.0503618
				DDX20	DNA_Binding	0.050347
				ZFP1	DNA_Binding	0.0503094
				TEAD4	DNA_Binding	0.0502924
				ZNF295	DNA_Binding	0.0502526
				PAX3	DNA_Binding	0.0502418
				BARHL1	DNA_Binding	0.0502049
				ZNF669	DNA_Binding	0.0501173
				ZNF37A	DNA_Binding	0.0500987
				ZNF10	DNA_Binding	0.0500505
				PCGF6	DNA_Binding	0.0500455
				PRDM6		0.0500314
				ST18	DNA_Binding	0.0500295
				RORA	DNA_Binding	0.0500227
				TARDBP	DNA_Binding	0.0499228
				BARX1	DNA_Binding	0.0498249
				ZNF80	DNA_Binding	0.0498099
				HES6	DNA_Binding	0.0497027
				GFI1B	DNA_Binding	0.0496541
				GATA1	DNA_Binding	0.0495866
				ZNF93	DNA_Binding	0.0495376
				POU2AF1	DNA_Binding	0.0494694
				OVOL2	DNA_Binding	0.0494585
				EHF	DNA_Binding	0.0494404
				NFXL1		0.0494403
				FOXL2	DNA_Binding	0.0493935
				NEUROG3	DNA_Binding	0.0493784
				TOPORS	DNA_Binding	0.0493586
				ZNF195	DNA_Binding	0.04926
				ZBTB39	DNA_Binding	0.0491854
				DTX1		0.0491763
				GABPA	DNA_Binding	0.0491471
				FMR1		0.0490654
				JMJD1C		0.0490628
				HTATSF1		0.0489279
				STRN3		0.0488954
				HOXC8	DNA_Binding	0.0488815
				TAF9B	DNA_Binding	0.0488809
				RLF	DNA_Binding	0.0487948
				FOXI1	DNA_Binding	0.0487725
				SOX9	DNA_Binding	0.0487715
				DMTF1	DNA_Binding	0.048681
				ARNTL2	DNA_Binding	0.0486658
				POLR3B	DNA_Binding	0.0484911
				ALX4	DNA_Binding	0.0484566
				SOHLH1	DNA_Binding	0.0484262
				ZNF713	DNA_Binding	0.0483963
				ZFP62		0.0482802
				TOX	DNA_Binding	0.0482639
				HMGB3	DNA_Binding	0.0482371
				POU3F1	DNA_Binding	0.0481876
				HIST1H2BB	DNA_Binding	0.0480488
				FOXJ1	DNA_Binding	0.0479427
				ETV4	DNA_Binding	0.0479202
				MYF6	DNA_Binding	0.0478914
				HOXD4	DNA_Binding	0.047841
				LMO1		0.0478364
				HIST1H1D	DNA_Binding	0.0478254
				ZBTB11	DNA_Binding	0.0474554
				ZSCAN1	DNA_Binding	0.0473478
				HOXC12	DNA_Binding	0.0472401
				ZFP57	DNA_Binding	0.0472167
				HOXC13	DNA_Binding	0.047204
				CDC5L	DNA_Binding	0.0471157
				ZNF192	DNA_Binding	0.0470534
				MYNN	DNA_Binding	0.0470427
				ZSCAN12	DNA_Binding	0.0470345
				RCOR2	DNA_Binding	0.0470316
				HOXC11	DNA_Binding	0.0470177
				HIST1H2BJ	DNA_Binding	0.0469965
				GRHL1	DNA_Binding	0.0469122
				HAND1	DNA_Binding	0.0467243
				ASB3		0.0467094
				SALL1	DNA_Binding	0.0466672
				NR1I2	DNA_Binding	0.0466573
				LDB2		0.0465438
				KLF14	DNA_Binding	0.0464783
				TCEB3B	DNA_Binding	0.0464775
				EED		0.046427
				NR5A2	DNA_Binding	0.0463993
				ZNF540	DNA_Binding	0.0462648
				ZNF207	DNA_Binding	0.046256
				TFAP2C	DNA_Binding	0.0461801
				EYA4		0.0460954
				ATOH1	DNA_Binding	0.0460332
				HOXD11	DNA_Binding	0.046014
				ZBTB32	DNA_Binding	0.0459694
				NKX2.5		0.0459221
				ZBTB12	DNA_Binding	0.0458786
				E2F2	DNA_Binding	0.0458568
				ZBTB26	DNA_Binding	0.0458179
				GATA4	DNA_Binding	0.0457852
				REST	DNA_Binding	0.0456736
				ZNF587	DNA_Binding	0.0455965
				C14orf106		0.0455135
				HMX2	DNA_Binding	0.0454517
				HOXB8	DNA_Binding	0.0452141
				C20orf151		0.0451615
				GABPB1	DNA_Binding	0.0450668
				MDM4		0.0449002
				HOXB13	DNA_Binding	0.0448533
				ZNF611	DNA_Binding	0.0447755
				VSX1	DNA_Binding	0.0447513
				ZNF578	DNA_Binding	0.0446085
				TRIM31		0.0445051
				SPIB	DNA_Binding	0.0444453
				SIRT1		0.0444414
				MYT1	DNA_Binding	0.0443616
				ZNF165	DNA_Binding	0.0442758
				MCM4	DNA_Binding	0.0442021
				HOXD13	DNA_Binding	0.0441964
				EMX2	DNA_Binding	0.0440134
				ZFP37	DNA_Binding	0.0437587
				ARID3B	DNA_Binding	0.0437427
				ESPL1		0.0437071
				ASB4		0.0436094
				ZBTB37	DNA_Binding	0.0435598
				GPBP1	DNA_Binding	0.0434777
				ZNF292	DNA_Binding	0.0434542
				PITX3	DNA_Binding	0.0433092
				HOXD10	DNA_Binding	0.0432463
				FHL5		0.0432159
				GTF2H3	DNA_Binding	0.0431555
				ZNF221	DNA_Binding	0.0431523
				RBPJL	DNA_Binding	0.0431286
				LEF1	DNA_Binding	0.0429406
				LCOR	DNA_Binding	0.0429077
				MYBL1	DNA_Binding	0.0429001
				TRIM24	DNA_Binding	0.0428369
				ZNF287	DNA_Binding	0.042824
				HES2	DNA_Binding	0.0428165
				CRX	DNA_Binding	0.042782
				PRDM16	DNA_Binding	0.042708
				CDX1	DNA_Binding	0.0426709
				E2F5	DNA_Binding	0.0426442
				POU5F2	DNA_Binding	0.0426298
				EGR3	DNA_Binding	0.042578
				PRDM8	DNA_Binding	0.0425722
				ZNF493	DNA_Binding	0.0424008
				KLF8	DNA_Binding	0.0423571
				BRWD1		0.0423413
				TP63	DNA_Binding	0.0423298
				DLX2	DNA_Binding	0.0421295
				SIM1	DNA_Binding	0.0421245
				ZNF85	DNA_Binding	0.0420872
				ONECUT1	DNA_Binding	0.0420259
				PTTG1		0.0419643
				NOBOX	DNA_Binding	0.0419337
				RAX	DNA_Binding	0.0419092
				HDAC2	DNA_Binding	0.0418878
				ALX3	DNA_Binding	0.0418863
				TBPL1	DNA_Binding	0.0418217
				SSX1		0.0418048
				POU3F4	DNA_Binding	0.0417566
				MTA2	DNA_Binding	0.0416985
				ESRRB	DNA_Binding	0.0416939
				GTF2F2	DNA_Binding	0.041637
				PRDM9	DNA_Binding	0.0414263
				RFXAP	DNA_Binding	0.0413363
				ZNF300	DNA_Binding	0.0411749
				ZIC1	DNA_Binding	0.041074
				OTP	DNA_Binding	0.0410657
				HESX1	DNA_Binding	0.041057
				ZNF423	DNA_Binding	0.0410399
				HIST1H1T	DNA_Binding	0.0410257
				ETV1	DNA_Binding	0.0410053
				SP7	DNA_Binding	0.0409482
				ING3		0.040886
				ZNF180	DNA_Binding	0.040824
				HLF	DNA_Binding	0.0406996
				MBD3L1	DNA_Binding	0.0406945
				SCML2	DNA_Binding	0.0406895
				FOXM1	DNA_Binding	0.0406416
				ZNF43	DNA_Binding	0.0405532
				HSF2	DNA_Binding	0.0405344
				ZNF556	DNA_Binding	0.0405166
				ZNF549	DNA_Binding	0.0405062
				FOXA3	DNA_Binding	0.0404411
				PAX5	DNA_Binding	0.0403687
				SOX3	DNA_Binding	0.0403084
				ZNF160	DNA_Binding	0.0402287
				KNTC1		0.0402178
				HOXD3	DNA_Binding	0.0402004
				FOXN1	DNA_Binding	0.0401802
				INSM2	DNA_Binding	0.0401671
				DLX3	DNA_Binding	0.0401583
				CNOT6		0.0398737
				HSF5	DNA_Binding	0.0398323
				BNC1	DNA_Binding	0.0398155
				MYOG	DNA_Binding	0.039571
				ZNF613	DNA_Binding	0.0395126
				SOX7	DNA_Binding	0.0394683
				ANKRD53		0.0393435
				LHX2	DNA_Binding	0.0390855
				RBL1		0.0390418
				ZDHHC15		0.0390114
				SLC26A3		0.0389338
				SHOX	DNA_Binding	0.038854
				NHLH1	DNA_Binding	0.0387294
				TBX4	DNA_Binding	0.0385933
				NFYB	DNA_Binding	0.0384781
				CHD5	DNA_Binding	0.0384461
				ZSCAN4	DNA_Binding	0.0384409
				DLX1	DNA_Binding	0.0384216
				ZNF214	DNA_Binding	0.0383569
				PHF16		0.0383412
				ANKRD7		0.038313
				ZNF708	DNA_Binding	0.0382575
				ZNF442	DNA_Binding	0.038202
				HOXA2	DNA_Binding	0.0381807
				MATR3		0.0381263
				PITX2	DNA_Binding	0.0380286
				TCEB3C	DNA_Binding	0.0380235
				PHF14		0.0379792
				ELF5	DNA_Binding	0.0378862
				BRCA1	DNA_Binding	0.0377441
				OTX2	DNA_Binding	0.0376399
				SCAND3		0.0376127
				POU3F2	DNA_Binding	0.0374861
				ZNF22	DNA_Binding	0.037469
				DMRT2	DNA_Binding	0.0373883
				MED4		0.0373619
				CSRNP3	DNA_Binding	0.0371674
				NR2E3	DNA_Binding	0.0371329
				NEUROD4	DNA_Binding	0.0370719
				ZNF215	DNA_Binding	0.0368601
				EBF2	DNA_Binding	0.0368442
				ZNF154	DNA_Binding	0.0368366
				PAPOLB		0.0367273
				ONECUT2	DNA_Binding	0.0366784
				ZNF253	DNA_Binding	0.0366596
				SHPRH	DNA_Binding	0.03665
				FOXR2	DNA_Binding	0.0365699
				ZNF135	DNA_Binding	0.0365177
				ISX	DNA_Binding	0.0363523
				NR1H4	DNA_Binding	0.0362804
				DACH1	DNA_Binding	0.0361856
				ZNF566	DNA_Binding	0.0361309
				SOX14	DNA_Binding	0.035965
				PEG3		0.0359308
				ZNF184	DNA_Binding	0.0359007
				TAF1L	DNA_Binding	0.0355884
				PRPF4B		0.0355745
				ZNF417	DNA_Binding	0.0355608
				GRHL2	DNA_Binding	0.0355118
				HMX1	DNA_Binding	0.0354834
				EN2	DNA_Binding	0.0354743
				MYOCD	DNA_Binding	0.0354558
				ANKRD1	DNA_Binding	0.0354217
				CHD7	DNA_Binding	0.0354113
				NKX6.1		0.0354027
				ZNF100	DNA_Binding	0.0353897
				BARX2	DNA_Binding	0.0353072
				SPIC	DNA_Binding	0.0353047
				MCM6	DNA_Binding	0.0352972
				NR1I3	DNA_Binding	0.0352357
				SMARCA5	DNA_Binding	0.0352097
				ZNF345	DNA_Binding	0.035205
				EVX1	DNA_Binding	0.0350905
				PER2		0.0349378
				ZFP2	DNA_Binding	0.0349299
				SIM2	DNA_Binding	0.0347811
				GLI1	DNA_Binding	0.0347527
				PRDM12	DNA_Binding	0.0346265
				ID4		0.0346183
				MEOX2	DNA_Binding	0.0345305
				ZSCAN23	DNA_Binding	0.0345048
				ZNF334	DNA_Binding	0.0344305
				ZFPM2	DNA_Binding	0.0344202
				NAP1L3		0.034402
				VGLL1		0.0342867
				TTF2	DNA_Binding	0.0341393
				SP8	DNA_Binding	0.0341238
				ZC3H8	DNA_Binding	0.0340425
				ZNF644	DNA_Binding	0.0339862
				ZRANB2		0.0339492
				YEATS4	DNA_Binding	0.0338943
				NR6A1	DNA_Binding	0.0338085
				TRIP13		0.033782
				PROP1	DNA_Binding	0.0336334
				TBR1	DNA_Binding	0.0335934
				TLX3	DNA_Binding	0.0334926
				RBMX	DNA_Binding	0.0334442
				TCF15	DNA_Binding	0.0329657
				MYBL2	DNA_Binding	0.0328746
				NR0B2	DNA_Binding	0.0328613
				HMGA2	DNA_Binding	0.0327645
				PROX1	DNA_Binding	0.0327587
				GATA5	DNA_Binding	0.0327241
				ASCL1	DNA_Binding	0.0327115
				PGR	DNA_Binding	0.0325505
				ZBTB10	DNA_Binding	0.0325446
				ZNF141	DNA_Binding	0.0325329
				PHOX2A	DNA_Binding	0.0324571
				COIL		0.032446
				DMRT3	DNA_Binding	0.0323699
				ZNF639	DNA_Binding	0.0322187
				GTF2H2		0.0321397
				TFDP3	DNA_Binding	0.032103
				TFAP2B	DNA_Binding	0.0319902
				MYF5	DNA_Binding	0.031968
				SSX3		0.0319214
				CBX3		0.0318553
				LMX1B	DNA_Binding	0.0318155
				SCRT1	DNA_Binding	0.0317985
				EMX1	DNA_Binding	0.0317606
				ZNF643	DNA_Binding	0.031749
				GCFC1	DNA_Binding	0.0316655
				ZNF462		0.0315136
				MNX1	DNA_Binding	0.031497
				ZNF483	DNA_Binding	0.031435
				BACH2	DNA_Binding	0.0313913
				HIST1H2BN	DNA_Binding	0.0313483
				ZNF567	DNA_Binding	0.0310571
				SNRPD1		0.0310535
				YBX2	DNA_Binding	0.0309639
				HMGB4	DNA_Binding	0.0309388
				PTH		0.0308584
				HNF4G	DNA_Binding	0.0308449
				HMGB1	DNA_Binding	0.030839
				NEUROG2	DNA_Binding	0.0308381
				NAP1L2		0.0307931
				TAF5	DNA_Binding	0.0305912
				SSB		0.0305308
				GSC	DNA_Binding	0.0304931
				POU4F2	DNA_Binding	0.0303399
				HOXD12	DNA_Binding	0.0303193
				ZNF675	DNA_Binding	0.0302858
				POLR1B	DNA_Binding	0.0302784
				ANKRD45		0.0302551
				SIX3	DNA_Binding	0.0302221
				ARX	DNA_Binding	0.030179
				POU1F1	DNA_Binding	0.0301409
				GCM1	DNA_Binding	0.0301108
				TIGD4	DNA_Binding	0.03003
				SOX15	DNA_Binding	0.0299683
				PRDM7		0.0299446
				SOX21	DNA_Binding	0.0298294
				ZNF595	DNA_Binding	0.0296957
				ALX1	DNA_Binding	0.0295974
				FOXE1	DNA_Binding	0.0295355
				CRY1	DNA_Binding	0.0294291
				SFPQ	DNA_Binding	0.0293533
				BCL11A		0.0292999
				TAL2	DNA_Binding	0.0292315
				CDX4	DNA_Binding	0.0291816
				BRDT		0.0291704
				ESX1	DNA_Binding	0.029161
				GSX1	DNA_Binding	0.0291457
				FOXR1	DNA_Binding	0.0290681
				FOXE3	DNA_Binding	0.029041
				CDX2	DNA_Binding	0.0289795
				SOX30	DNA_Binding	0.0289482
				IRX4	DNA_Binding	0.0289186
				SSX5		0.0289055
				MED1	DNA_Binding	0.028876
				ZNF486	DNA_Binding	0.0288043
				FEV	DNA_Binding	0.0287756
				FOXB1	DNA_Binding	0.0286874
				ANKRD32		0.0285337
				MYT1L	DNA_Binding	0.028501
				POU4F1	DNA_Binding	0.0283599
				SALL4	DNA_Binding	0.0283015
				TBX20	DNA_Binding	0.0282137
				HIST1H1E	DNA_Binding	0.0281389
				BCL11B	DNA_Binding	0.0279576
				LHX1	DNA_Binding	0.0279543
				T	DNA_Binding	0.0277674
				SOX5	DNA_Binding	0.0277447
				RAD51	DNA_Binding	0.0276986
				FOXG1	DNA_Binding	0.0276098
				ZNF577	DNA_Binding	0.027514
				DMRTB1	DNA_Binding	0.027437
				WT1	DNA_Binding	0.0273721
				CREB3L3	DNA_Binding	0.0273621
				ANKRD30A	DNA_Binding	0.0272104
				RFX4	DNA_Binding	0.0271664
				HEY2	DNA_Binding	0.0271087
				MYB	DNA_Binding	0.0267256
				NOLC1	DNA_Binding	0.0267016
				MKI67IP		0.0264954
				DLX6	DNA_Binding	0.0264714
				GSC2	DNA_Binding	0.0264029
				ASCL3	DNA_Binding	0.026357
				PRDM14	DNA_Binding	0.0263461
				FOXD3	DNA_Binding	0.0263183
				CHD1	DNA_Binding	0.026259
				LMO3		0.0261739
				TFAP2D	DNA_Binding	0.0260585
				POU5F1B	DNA_Binding	0.025813
				ZIM3	DNA_Binding	0.025808
				ESRRG	DNA_Binding	0.0256294
				SALL3	DNA_Binding	0.0255778
				FOXA2	DNA_Binding	0.0254088
				DMBX1	DNA_Binding	0.0252314
				POU4F3	DNA_Binding	0.0251715
				SPO11	DNA_Binding	0.0251522
				LHX5	DNA_Binding	0.0251394
				NKX2.2		0.0251014
				POU2F3	DNA_Binding	0.0248706
				RFX3	DNA_Binding	0.0247569
				ASB12		0.024708
				PSIP1	DNA_Binding	0.0246053
				ZNF138	DNA_Binding	0.0244861
				NEUROD6	DNA_Binding	0.0244404
				DMRTC2	DNA_Binding	0.024428
				ZNF488	DNA_Binding	0.0241904
				ASB11		0.0241211
				ZNF208	DNA_Binding	0.0240926
				DACH2	DNA_Binding	0.0239581
				EIF5B		0.0238505
				TOP2B	DNA_Binding	0.0237956
				MYEF2	DNA_Binding	0.0237813
				MYOD1	DNA_Binding	0.0237184
				PMS1	DNA_Binding	0.0236049
				IRX2	DNA_Binding	0.0234599
				TAF1A	DNA_Binding	0.023429
				PHF21B		0.0233912
				FUBP1	DNA_Binding	0.0232119
				GBX2	DNA_Binding	0.0228424
				SIX6	DNA_Binding	0.0227189
				MIXL1	DNA_Binding	0.0225957
				SOX8	DNA_Binding	0.0225856
				ZNF551	DNA_Binding	0.0225402
				DMRT1	DNA_Binding	0.022373
				POU3F3	DNA_Binding	0.022073
				NKX2.3		0.022049
				NHLH2	DNA_Binding	0.0218471
				ZNF157	DNA_Binding	0.0218036
				SUZ12	DNA_Binding	0.0217764
				SOX2	DNA_Binding	0.0217025
				CSRP3		0.0216342
				ZNF471	DNA_Binding	0.0214662
				DLX5	DNA_Binding	0.0214124
				E2F7	DNA_Binding	0.0211779
				NR5A1	DNA_Binding	0.0210546
				DMRTA1	DNA_Binding	0.0210489
				TLX1	DNA_Binding	0.0210421
				GCM2	DNA_Binding	0.0208859
				SP4	DNA_Binding	0.020738
				GRHL3	DNA_Binding	0.0207037
				ZNF90	DNA_Binding	0.0205271
				AEBP2	DNA_Binding	0.0201086
				NEUROD1	DNA_Binding	0.0200768
				BRCA2	DNA_Binding	0.020036
				PAX6	DNA_Binding	0.0194736
				ISL1	DNA_Binding	0.0193939
				ZNF92	DNA_Binding	0.0193335
				SRY	DNA_Binding	0.0192897
				RBM15		0.019206
				DNMT3L		0.0191589
				TAF4B	DNA_Binding	0.0188987
				PHF6		0.018699
				ZNF146	DNA_Binding	0.0186658
				BCLAF1	DNA_Binding	0.0186263
				PAWR		0.0185966
				CUX2	DNA_Binding	0.0185304
				INSM1	DNA_Binding	0.0183972
				FIGLA	DNA_Binding	0.0183521
				CEBPZ	DNA_Binding	0.0183474
				KCNH8		0.0181825
				BARD1		0.0179471
				LMX1A	DNA_Binding	0.0175989
				BDP1	DNA_Binding	0.0174061
				ASB15		0.0173532
				LHX8	DNA_Binding	0.0169204
				POU6F2	DNA_Binding	0.0166827
				ZNF326	DNA_Binding	0.0164699
				ZFP42	DNA_Binding	0.0162761
				NR2E1	DNA_Binding	0.0157794
				ZNF257	DNA_Binding	0.015773
				MYCN	DNA_Binding	0.0157545
				ZIC5	DNA_Binding	0.015737
				HIST1H1B	DNA_Binding	0.0157248
				PRDM13	DNA_Binding	0.0156884
				DEK	DNA_Binding	0.0155645
				KHDRBS2		0.0151847
				MCM8	DNA_Binding	0.014169
				OLIG3	DNA_Binding	0.0141619
				ZNF670	DNA_Binding	0.0141533
				MTF2	DNA_Binding	0.0138549
				WDHD1	DNA_Binding	0.0136514
				SPZ1	DNA_Binding	0.0134462
				ELAVL2		0.0131611
				PNN	DNA_Binding	0.0131102
				RAD54B	DNA_Binding	0.0128071
				ZNF131	DNA_Binding	0.0125413
				UHRF1	DNA_Binding	0.0123575
				TFAM	DNA_Binding	0.0123475
				CTCFL	DNA_Binding	0.0105978
				PHOX2B	DNA_Binding	0.0105113
				ZNF560	DNA_Binding	0.0103199
				ZIC3	DNA_Binding	0.00953574
				ZNF273	DNA_Binding	0.00856549
				SOX11	DNA_Binding	0.0069324
				TBX22	DNA_Binding	0.00682054
				ZNF519	DNA_Binding	0.0066271
				SOX1	DNA_Binding	0.00627321
				BRIP1	DNA_Binding	0.00624021
				RORB	DNA_Binding	0.00622185
				NANOG	DNA_Binding	0.005603
				AHCTF1	DNA_Binding	0.00516527
				ZIC2	DNA_Binding	0.00501677
				ZNF507	DNA_Binding	0.00489646
				SUV39H2		0.00428253
				HMGB2	DNA_Binding	0.00201891
				E2F8	DNA_Binding	0.000280984
				EZH2	DNA_Binding	-0.00372636
				ZNF367	DNA_Binding	-0.00804473
				TCERG1		-0.00912104
