# Supplementary material for: Reprogramming of lysosomal gene expression by interleukin-4 and Stat6
Source: BMC Genomics. 2013 Dec 5;14:853. doi: 10.1186/1471-2164-14-853 (PMC3880092; doi:10.1186/1471-2164-14-853)
Supplement: Additional file 8 — Correlation of Stat6 with lysosomal genes. (Worksheet 1, “Correl. Mouse”) Average expression correlations across 1,093 datasets were calculated between mouse Stat6 and genes represented on Mouse_430_2 arrays as described in the legend to Additional file 4. (Worksheet 2, “Correl. Human”) Average expression correlations across 1,122 datasets were calculated between human STAT6 and genes represented on HG_U133_Plus2 arrays as described in the legend to Additional file 4. (Worksheet 3, “GSEA Mouse”) The correlation-ranked gene list from Worksheet 1 was analyzed for GO term enrichment using the GSEA tool [57]. Gene set reference files in gene matrix transposed (gmt) format were generated by reformatting lists, downloaded from the AmiGO website, containing all mouse and human GO associations (all gene product types and data sources) [38]. Column J lists ‘leading-edge’ lysosomal genes as returned by GSEA; genes common to both the mouse and human leading edges are shown in red; leading-edge lysosomal genes bound by Stat6 according to reference [106] are boxed. (Worksheet 4, “GSEA Human”) The correlation-ranked gene list from Worksheet 2 was analyzed for GO term enrichment using the GSEA tool as in Worksheet 3. (Worksheet 5, “GOstats Mouse”) The 500 highest-ranking genes in Worksheet 1 were analyzed for GO term enrichment using a custom R script based on the Bioconductor GOstats package [41]. (Worksheet 6, “GOstats Human”) The 500 highest-ranking genes in Worksheet 2 were analyzed for GO term enrichment as in Worksheet 5. [file 1471-2164-14-853-S8.xls]

## Sheet: Correl. Mouse
Gene_Symbol	r_Mean
Flii	0.378776
Lrp10	0.376801
Rela	0.36343
Coro1b	0.358411
Myo1c	0.357651
Capn1	0.355349
Ctsa	0.352614
Gpsm3	0.347723
Rhog	0.346781
Mvp	0.345308
Esyt1	0.344933
Ctsd	0.343741
A830007P12Rik	0.343235
Tapbp	0.341193
Arhgef1	0.341002
Man2b1	0.340856
Stat3	0.340826
Tmc6	0.339107
Nr1h2	0.338041
Syngr2	0.332692
Mapk3	0.330432
Wasf2	0.330298
0610031J06Rik	0.328461
Shisa5	0.327853
Dbnl	0.327182
Vasp	0.327043
H2-D1	0.326608
Il10rb	0.324936
Csk	0.322814
Gsdmd	0.322338
Dnm2	0.319829
Rbck1	0.318317
Slc4a2	0.317645
Arhgdia	0.317588
Tradd	0.316036
Tln1	0.316016
Sidt2	0.315999
Ehmt2	0.315925
Sipa1	0.315386
Adrbk1	0.313925
Ctdsp1	0.313698
Nfkb2	0.313648
Myd88	0.313108
Tnfrsf1a	0.312751
Prkcd	0.312481
Scamp2	0.312242
Plekhm1	0.312069
Tbc1d20	0.311745
Flna	0.311371
Rras	0.310666
Plec	0.310216
Mkl1	0.309514
Capns1	0.309238
Rin3	0.308353
Tnip1	0.308191
Arpc1b	0.307494
Arap1	0.305903
Ptpn6	0.305718
Ly6e	0.305469
D19Wsu162e	0.305043
Capg	0.304841
Tcfe3	0.304579
P2rx4	0.304417
Rnh1	0.304279
Dnajc14	0.30337
Vps11	0.303353
Fkbp15	0.303166
Add1	0.30291
Tgfbr2	0.30284
Gak	0.302573
Eml3	0.302345
Fbrs	0.30201
Ctsb	0.301943
Rps6ka4	0.301692
Cd97	0.301244
Pld3	0.300504
Zyx	0.300435
Pip4k2c	0.300145
Rnpepl1	0.299571
Necap2	0.299543
Ucp2	0.299115
Ripk1	0.298586
Cyba	0.298557
Frmd8	0.297638
Stx4a	0.297601
Ap1g2	0.297358
B4galnt1	0.297096
Itpr3	0.297083
Shc1	0.297072
Chmp1a	0.296624
Gnb2	0.296348
Cyb5r3	0.296257
Gnai2	0.295859
Psap	0.295666
Znfx1	0.295539
Abcd1	0.29553
Jak1	0.295469
Cc2d1a	0.295276
Iqgap1	0.295047
Il4ra	0.294176
Rnf31	0.294021
Sh2b3	0.293698
Ostf1	0.293292
Sh3bgrl3	0.293257
Plod1	0.292746
Sgpl1	0.292529
Relb	0.292395
Pitpnm1	0.292299
Cnn2	0.292111
Tcirg1	0.291995
Zfp36	0.291926
Plekha2	0.291732
Tap2	0.291178
S100a11	0.291153
2310014H01Rik	0.290993
Ptk2b	0.290903
Actn4	0.290248
Pbxip1	0.290139
Map3k11	0.290116
Glt25d1	0.289875
Il17ra	0.289495
Arhgdib	0.289045
Zbtb7b	0.288807
Itfg3	0.288703
Ikbkb	0.288643
Lgals3bp	0.288618
Mgat1	0.288283
Sirt7	0.288072
Mtap7d1	0.287969
Tcf25	0.287896
Tyk2	0.287884
Fbxo6	0.287848
Tgfb1	0.287459
Hmha1	0.286969
Irf3	0.286605
Prr13	0.286589
Nub1	0.28641
Slc9a1	0.286299
Lasp1	0.286272
BC017643	0.286047
Mms19	0.285979
Uvrag	0.285289
Diap1	0.285245
Mgrn1	0.285095
Ncstn	0.284627
Os9	0.284484
Fxyd5	0.283652
Triobp	0.283533
Ctsz	0.283199
Rgl2	0.28278
Irf1	0.282546
Tpst2	0.28244
H2-K1	0.281823
Ncln	0.281696
Ttc7	0.281405
Pdlim2	0.281332
Tcn2	0.281105
Orai3	0.280755
Rfx1	0.280741
Tpra1	0.280615
Prr14	0.28055
Nucb1	0.279991
Stxbp2	0.279932
Lgals9	0.279238
Trim26	0.279097
Cant1	0.279088
Cobra1	0.278999
Nab2	0.278983
Arrb2	0.278904
Laptm5	0.278831
Sykb	0.278777
Prkd2	0.278712
Tbc1d2b	0.278693
Ncor2	0.278274
Nfkb1	0.277935
Srd5a3	0.277846
Eef2	0.27765
Wbp2	0.277256
Tmem106a	0.277079
Sbf1	0.276674
Def6	0.276664
Rarg	0.276574
Arhgap1	0.276441
Mfsd5	0.276356
Slc35c1	0.276307
Pold4	0.276294
Cd82	0.276084
Jak3	0.275976
Ppp1r12c	0.275875
Mark2	0.275844
Ifi30	0.275472
Ifnar2	0.275295
Ctdsp2	0.275273
Dullard	0.275265
Tagln2	0.275079
Plin3	0.274664
Ubr4	0.274603
Zfp36l2	0.274532
Fuca1	0.27442
Atp6v0d1	0.274388
Tbc1d10b	0.274116
Itgb2	0.274109
Pcnxl3	0.274008
Fam63a	0.274003
Anxa11	0.27399
Msn	0.273904
Wdr1	0.273744
Arsa	0.273713
Ap3d1	0.272989
Anxa6	0.272818
Wbp7	0.272676
Tmem55b	0.272614
Tmem179b	0.272532
Psme1	0.272499
Ddx58	0.272369
Plbd2	0.272345
Pla2g15	0.272152
Lcp1	0.272021
Arhgap9	0.271852
Pdcd6ip	0.271622
Pnpla2	0.271591
Zdhhc18	0.271436
Tsc22d4	0.271297
Gmppa	0.271126
Nadk	0.270667
Smagp	0.270577
Ciz1	0.270537
Junb	0.270138
Tbc1d22a	0.270094
Mast3	0.269809
Athl1	0.26979
Aup1	0.269701
Sec31a	0.269511
Vat1	0.269297
Ldb1	0.269191
Unc93b1	0.268662
Cyhr1	0.268588
Anxa7	0.268576
Uckl1	0.26849
Atg2a	0.268457
Nrbp1	0.268436
Myo18a	0.268021
Rps6ka1	0.268009
Rbms2	0.267863
Myh9	0.267579
4930471M23Rik	0.267447
Cdc42se1	0.267303
Tnfrsf1b	0.267219
Ilk	0.267014
Plxnb2	0.266907
Tapbpl	0.266837
Irf9	0.266806
Zfand3	0.266684
Gns	0.266502
Klc4	0.266385
Gba	0.265785
Sash3	0.265747
H6pd	0.265702
Hexa	0.265613
Fam129b	0.265587
Aes	0.265521
Ldlrap1	0.265469
Pigs	0.265422
Fkbp8	0.265365
Inpp5k	0.265227
Sqstm1	0.265126
Samhd1	0.264969
Ltbr	0.264583
Tex264	0.264574
Dgka	0.264514
Tmbim6	0.264161
Ski	0.264035
Naglu	0.263465
Casp8	0.263415
Plscr3	0.263223
Glb1	0.262971
Bri3	0.26291
Il2rg	0.262902
Nod1	0.262772
Shkbp1	0.262673
Ogdh	0.262641
Bcl3	0.262609
Rbm42	0.262502
Als2cl	0.262494
Nat15	0.262451
Por	0.262326
Gabarap	0.262183
Lrrk1	0.261683
Ap3b1	0.26168
Pnkp	0.261607
Snx33	0.261601
Dctn1	0.261584
Smpd1	0.261555
1810031K17Rik	0.261394
Gpr146	0.261221
Inf2	0.261194
Map3k3	0.261189
Aldh2	0.261069
Neu1	0.261049
Lrp1	0.260966
Ikbke	0.260788
Spg11	0.260734
Gusb	0.260569
Ppp6r1	0.260493
Tap1	0.260484
Rit1	0.260355
Phf23	0.260152
Slc44a2	0.260131
D17Wsu92e	0.260111
Adar	0.259957
Inpp5d	0.259899
Sri	0.25964
Ube2q1	0.258813
Tfip11	0.258717
Plekho2	0.258624
Slc10a3	0.25837
Ticam1	0.258287
Pxn	0.258269
Slc15a4	0.258186
Parp4	0.258105
Parp3	0.258002
Cd99	0.257996
Pex6	0.257831
Ftsjd2	0.257664
Slc38a10	0.257576
Pias3	0.257498
Ifi35	0.257494
2310047M10Rik	0.257471
Rag1ap1	0.25747
Myo9b	0.257446
Aldh3a2	0.257418
Psen1	0.257347
Irak4	0.257315
Zfyve26	0.257149
Fam3a	0.257133
Cic	0.257107
Akt1	0.256927
Tgfbrap1	0.256799
Abca3	0.256721
Serpinb6a	0.256643
Dlgap4	0.256582
Hgs	0.25655
Gmip	0.256478
Lsp1	0.256437
Grn	0.256409
Stk10	0.256387
Pml	0.256241
Icam1	0.256191
Psmb10	0.256166
Cln3	0.256153
Otud5	0.256105
Galns	0.255635
Tom1	0.255516
Myo1e	0.255502
Slc27a4	0.255469
Csnk1g2	0.25503
Trim8	0.255003
Pip5k1c	0.254983
Coro7	0.254961
Gpr108	0.254855
Kctd10	0.254777
Arhgef18	0.254768
Slc38a7	0.254698
Abhd12	0.254522
Sepx1	0.254431
Ap1b1	0.254394
Arf3	0.2543
AI837181	0.25426
Clcn7	0.254233
Cd74	0.254203
Tbc1d13	0.254071
Tk2	0.253766
Ssh3	0.25376
Tpp1	0.253722
Fes	0.253357
Flot2	0.253212
Mta3	0.253189
Ergic3	0.253162
Trim25	0.253125
Pkd1	0.253039
Ahnak	0.253031
Itgb5	0.252844
2410001C21Rik	0.252742
Ezh1	0.252649
Slc24a6	0.25263
1110014N23Rik	0.252616
Sptlc2	0.252583
Nat6	0.252538
Nosip	0.252504
Ring1	0.25216
Slc48a1	0.252063
Rab4b	0.251915
Anapc2	0.251907
Manba	0.251834
M6pr	0.251718
Klf13	0.251701
Ecm1	0.251697
Gnpda1	0.251667
Rnpep	0.251563
Khnyn	0.251545
Ifitm3	0.251526
Rab3d	0.251341
Wdr81	0.251074
Apeh	0.251037
Fam102a	0.251014
Atg13	0.250984
Unc45a	0.250401
Irak1	0.250329
Trpc4ap	0.250283
Itm2b	0.250264
Ambra1	0.250146
Abca7	0.249918
Arhgap30	0.249774
Plod3	0.249726
Psd4	0.249682
Lrrc33	0.249632
Pgs1	0.249613
Flot1	0.24959
Fbxw4	0.249501
Dync1h1	0.249475
Spna2	0.249413
Was	0.249345
Tmbim1	0.249124
Rabep2	0.248786
Acbd4	0.248754
Klf2	0.248731
Snx9	0.248725
Arhgap27	0.248579
Axin1	0.24856
G6pdx	0.248469
Slc25a45	0.248411
Il6st	0.248372
Crtc2	0.248367
Mboat7	0.248248
Ubap2l	0.248222
Stat5b	0.248211
Tnks1bp1	0.248193
Atg9a	0.2481
Wwp2	0.248083
Ube3b	0.24802
Rab7l1	0.248012
Lamp1	0.247812
Tmem63a	0.247782
Arpc4	0.247684
Ric8	0.247578
Fcgrt	0.247472
Fermt3	0.247339
Npepl1	0.247311
Rabac1	0.247311
Tor3a	0.247183
Mapkapk3	0.247121
Hsd3b7	0.247062
Cyth4	0.247006
2009-09-01	0.24693
Atp13a2	0.246864
Pitpna	0.246718
Rnf181	0.246626
Rusc1	0.246564
Rabggta	0.246492
Kat2a	0.246337
Ftl1	0.246292
Lgals3	0.246284
Tbc1d17	0.246221
Atp6v0b	0.246209
Hs1bp3	0.246149
4632428N05Rik	0.246066
Zfp524	0.245926
Ccnd3	0.245918
Tmem127	0.245917
Ptpn1	0.245882
Sharpin	0.245849
Grina	0.245767
Orai1	0.245702
Supt5h	0.245597
Stat1	0.245476
Hk1	0.245305
Parp9	0.245257
Ptbp1	0.245224
Tbc1d9b	0.245152
ORF19	0.245099
Tspo	0.244985
Polg	0.244967
Agpat2	0.244872
Arhgef11	0.244774
Xdh	0.244725
Skiv2l	0.24468
Mknk2	0.244622
Rac2	0.244517
Hmg20b	0.244498
Ncf1	0.244494
Ell	0.244494
Spg21	0.244399
4933426M11Rik	0.244291
Ndst2	0.244263
Med12	0.244149
Ppp2r5a	0.244111
Dctn2	0.244084
Zfp710	0.244048
Vps18	0.244001
Lipa	0.243922
Ulk1	0.243916
Mknk1	0.243873
Pnpla7	0.243783
Zbtb7a	0.243781
Rbl2	0.24373
Cd151	0.243692
Ppm1m	0.243658
Mobkl2a	0.243374
Lemd2	0.243347
Akt2	0.243225
Mepce	0.243221
Mib2	0.243196
Ypel3	0.243174
Tmem43	0.243163
Gaa	0.24309
Nbeal2	0.243017
Smurf1	0.242967
Pnpla6	0.242822
Lmna	0.24266
Ephx1	0.242551
Mavs	0.242535
Tsc2	0.242507
Irf5	0.242318
Rhoa	0.242212
Bre	0.242067
Heatr7a	0.242034
Hsd17b11	0.241988
Plcg2	0.241782
Pbx2	0.241761
Mpp1	0.241745
Safb2	0.241709
Mapkapk2	0.241652
Cdk2ap2	0.241489
Arrdc1	0.241381
Tmem189	0.241357
Dalrd3	0.241317
Uap1l1	0.241271
Fam65a	0.241261
Ip6k1	0.241135
Ifngr1	0.24112
Cnpy3	0.240884
Taok2	0.240835
Stx5a	0.240663
Emp3	0.240452
Xab2	0.240293
Zfp592	0.240189
Dazap2	0.240143
Hectd3	0.240124
Rab1b	0.239936
Nagk	0.239824
Grb2	0.239717
Uba7	0.239638
Pisd	0.239599
Hdac7	0.239584
Sepn1	0.23952
Crip1	0.239491
Tprgl	0.23947
Ap1m1	0.239405
Edem2	0.239358
Selplg	0.239327
Cebpb	0.239306
Fhod1	0.239237
Capzb	0.23922
Prpf8	0.23919
Dopey2	0.238927
Idua	0.238926
Coro1a	0.238834
Bahd1	0.238728
Gltscr2	0.238602
Sft2d2	0.238532
Pef1	0.238507
Tmem184b	0.238485
Pea15a	0.238428
Birc3	0.238407
Itpkb	0.238303
Rab11b	0.238071
Glg1	0.237901
Pik3cd	0.237792
Stard3	0.237775
Xpo6	0.237732
Iqsec1	0.237617
Man2b2	0.237594
C230081A13Rik	0.237517
Vps52	0.237364
Gga1	0.237356
Camk1	0.237258
Vamp8	0.237219
Dhx8	0.237183
Atp6ap1	0.237131
Hexb	0.236948
Sh2b1	0.23687
Rassf5	0.236713
Zfyve1	0.236668
Dcaf11	0.236631
Tpcn1	0.236481
Fibp	0.236459
Tmem115	0.236456
Adck4	0.236427
Ier2	0.236357
Actn1	0.236103
Nfe2l2	0.236093
Fam38a	0.236085
Golga2	0.236054
Sec16a	0.236037
Lima1	0.235924
Naga	0.235837
Chd3	0.235808
Maf1	0.235803
Ezr	0.23579
Zc3h10	0.23578
Phf1	0.23575
Nagpa	0.235691
Card6	0.235446
Cybasc3	0.235372
Cd68	0.235329
Acp2	0.235217
Rab35	0.235173
Smap2	0.235035
Irf8	0.234938
Hcls1	0.234897
Wdr24	0.234845
Mcoln1	0.234843
Stat2	0.234783
1110007C09Rik	0.234757
Flad1	0.234734
Aamp	0.234721
1700021K19Rik	0.234594
Dpp9	0.234566
Atp9b	0.234566
Sh3bp1	0.234544
Akap8l	0.23454
Ppard	0.23453
Asl	0.234403
B2m	0.234337
Cog1	0.234291
Kdelr1	0.234239
Nckap1l	0.2342
Tspan14	0.234198
Crtap	0.234173
Apobec3	0.234102
Numa1	0.234096
Adam15	0.234095
Trim11	0.234094
Trim3	0.233876
ORF61	0.23379
Csf2ra	0.233772
Axl	0.233688
Numb	0.233656
Zfpl1	0.23363
Traf3ip2	0.233556
Btd	0.233513
Ifitm2	0.233498
Tep1	0.233495
Nipal3	0.233415
Gsn	0.23317
Tmem173	0.233048
Slc9a3r1	0.23284
Pxk	0.232765
Anxa4	0.232755
Akna	0.232664
Tenc1	0.232602
Metrnl	0.232549
Arhgap4	0.2325
Mcl1	0.232486
Dhx16	0.232449
Sphk2	0.23242
Tmem192	0.232399
Myo1f	0.23236
Arrb1	0.232198
Clk2	0.232181
BC005624	0.23217
Cxxc1	0.232147
Zmiz2	0.232141
Chkb	0.232094
Pik3r2	0.232087
Gltp	0.232072
Sirpa	0.232037
Ncoa3	0.232028
Sp100	0.231956
Atp13a1	0.231913
Scamp3	0.231884
Ap2a2	0.231771
1300018I17Rik	0.231655
Fam108a	0.231597
Wsb2	0.231566
Pltp	0.231559
Rnf167	0.231536
Cotl1	0.231514
Gga3	0.231483
Limk2	0.23121
Hpcal1	0.23115
Cog8	0.231133
Cytip	0.231089
Cabin1	0.231088
Mta2	0.231033
Map4k2	0.230906
Bcl7b	0.230707
Nuak2	0.23066
Lgals8	0.230514
Anxa5	0.230505
Slc29a3	0.230454
Plxnd1	0.230418
2310021P13Rik	0.230413
Clic1	0.230397
Fam50a	0.230309
Rab40c	0.230257
Nlrx1	0.230185
Ankrd13a	0.230156
Lin37	0.230098
Yipf3	0.230047
Neil1	0.23002
Pacs1	0.22999
Swap70	0.22998
Mapk14	0.229933
Gm2a	0.229903
Itpr2	0.229757
Dnajc5	0.229756
Cib1	0.229672
Rragc	0.22965
Tns1	0.229546
H2-M3	0.229364
Tgfbi	0.229317
Trim47	0.229303
Gbf1	0.229214
Phf12	0.229126
Hck	0.229102
Dpp7	0.229087
Csf1r	0.229066
Fbxw8	0.22904
Arhgap17	0.228872
Gtpbp1	0.22886
Tesk1	0.228829
Slc7a7	0.228555
AI467606	0.228546
4933407C03Rik	0.228524
Mnt	0.228387
Ccdc97	0.228384
Stat5a	0.228371
Klf3	0.228255
Arhgap25	0.228212
Arpc2	0.228171
Apba3	0.228156
Cast	0.228114
Trip10	0.227955
Phf15	0.227932
Ganab	0.227932
Anxa2	0.227874
Hps1	0.227841
Lyn	0.227774
Cmtm7	0.227735
Sertad1	0.227713
Hvcn1	0.227651
Wdr45	0.227623
Wipf1	0.227606
Pacs2	0.227604
Rnf40	0.227583
Prkcsh	0.227522
Abhd14b	0.227516
Arhgef2	0.227493
Rnf135	0.227393
Dock2	0.22735
Hdac10	0.22731
Jup	0.227253
Aldoa	0.227247
Vps28	0.227195
Mark4	0.227189
Scaf1	0.227026
Itprip	0.226988
Parp14	0.226866
Crtc3	0.226716
Lman2	0.226684
Chpf2	0.226659
Spryd3	0.226652
Samd9l	0.226613
Sema4a	0.226529
Vwa5a	0.226486
Hdac5	0.226457
Ubr2	0.226457
Tnfaip8l2	0.226307
Aldh16a1	0.226269
Pi4k2a	0.226104
Litaf	0.226018
AU040320	0.225971
Timp2	0.225969
Kat5	0.225587
Mbtps1	0.22556
Sfpi1	0.225554
Aip	0.225335
Ncf2	0.225315
Ilvbl	0.225202
Sdf4	0.225186
Rnf19b	0.225176
Adam17	0.225121
Ghdc	0.225089
Tmem50a	0.225035
Mlf2	0.224988
Ubxn6	0.224935
Tmem51	0.224906
Man1b1	0.224906
Kdm4b	0.224798
Sun2	0.224792
Irak2	0.224673
Slc12a7	0.224613
Suv420h2	0.224372
Elovl1	0.224298
Ssfa2	0.224284
Acvrl1	0.224124
Fam98c	0.224109
Uba1	0.224051
Sh3glb2	0.223982
Dapk3	0.223913
Agap3	0.223871
Apobec1	0.223684
Rac1	0.223683
Irf2	0.223623
Napa	0.22361
Gna12	0.223603
Fam134a	0.223582
Git1	0.223407
Rasa3	0.223344
Sec14l1	0.223307
Pld4	0.223249
Pi4ka	0.223186
Ptprc	0.223109
Marveld1	0.223091
Pygo2	0.22305
Usp21	0.223042
Calhm2	0.222985
Ehbp1l1	0.222971
Gpr107	0.222946
Camta2	0.222861
Mafg	0.222813
Galt	0.22279
Cebpa	0.222648
Trpv2	0.222602
Rhbdf1	0.222552
Rufy1	0.222436
Zfp513	0.222424
Scpep1	0.222343
Actr1a	0.222343
S1pr2	0.222254
Ehd1	0.222111
Eng	0.221932
Maea	0.221899
Actr1b	0.221647
Sigirr	0.221623
Tmem19	0.221586
Bak1	0.221471
AI413582	0.221423
Irf7	0.221407
Mical1	0.22138
Pygb	0.221368
Foxo1	0.221312
Nfatc1	0.221253
Npc2	0.221245
Acox1	0.221241
Itpk1	0.221104
Cd52	0.22108
Psmb9	0.221079
Prrg2	0.221025
Elk3	0.221019
Myl12b	0.220959
Tmco4	0.220929
Osbpl5	0.220903
Gpi1	0.220866
Calcoco1	0.220837
Myo7a	0.22077
Il16	0.220739
Hadha	0.220425
Mlx	0.220306
Trappc9	0.220266
Ubap1	0.220227
Sec24c	0.220137
Rnf215	0.220094
Amdhd2	0.220007
Tmem140	0.219998
Spns1	0.219775
Tmem176a	0.219718
Tecpr1	0.219703
Prkab1	0.219695
Ggta1	0.219628
Zfp276	0.219606
Hsdl1	0.219591
Bin3	0.219531
Rmnd5b	0.219531
Cpt1a	0.219491
Pqlc3	0.219444
Comt1	0.21942
Mef2d	0.219372
Copg	0.219367
Phrf1	0.219321
Stab1	0.219311
Rab43	0.219303
Bag3	0.219206
Pfkl	0.219188
Ddx41	0.219099
Hsf1	0.219017
Map2k3	0.218963
Mocos	0.21896
Trpm4	0.218922
Atxn2l	0.218736
Arid1a	0.21869
Brap	0.21866
Ptms	0.218568
Plin2	0.218458
S100a13	0.218434
Zc3hav1	0.218421
Ppil2	0.218416
Traf2	0.218246
Arfgef2	0.218215
Chst12	0.218075
Cyp4f16	0.218037
Fam129a	0.218032
Dok1	0.21784
Sh3gl1	0.217788
C030046I01Rik	0.217754
Vps39	0.217739
Ddx54	0.217728
Tmem134	0.217724
Taz	0.217724
Trim14	0.217675
2310011J03Rik	0.217655
Dedd2	0.217635
Tnip2	0.217575
Dok3	0.217538
Txnip	0.217502
Slc41a1	0.217448
Plp2	0.217447
Flcn	0.217423
Rhbdd1	0.217346
Grk6	0.217308
Hgsnat	0.217038
Atf6b	0.217036
Tmem86a	0.216963
Irf2bp1	0.216949
Adck2	0.216943
Cc2d1b	0.216895
Pld2	0.21684
Tm9sf4	0.216819
Stim1	0.216788
Mxra8	0.216765
Tbrg1	0.216684
Ascc1	0.216613
1700017B05Rik	0.216531
Zfp740	0.216516
Rgs19	0.216387
C1ra	0.216341
Srebf2	0.216324
Zfp335	0.216281
Plekhg2	0.216204
Bcas3	0.216077
Gipc1	0.216032
Itpkc	0.215892
Lace1	0.215883
Polr2a	0.215859
Sh2d3c	0.215849
Adamtsl4	0.215836
Sirt2	0.215812
Rab7	0.215799
Mpv17l2	0.215671
Ptplad2	0.215622
Slc43a2	0.215575
Nfkbia	0.215533
Inpp5b	0.215519
BC006779	0.215471
Strn4	0.21547
Slc3a2	0.215388
Lpcat3	0.215376
Prkch	0.21532
Zbtb4	0.215227
Rrbp1	0.215131
Atp6v0a2	0.215052
Ano10	0.215009
Rnf185	0.214927
Vav1	0.214898
Ndrg1	0.214837
Man2c1	0.214723
Bat2	0.214702
Rbpms	0.214695
Ubl7	0.214693
Zfand2b	0.21468
Ncf4	0.214622
Pfn1	0.214614
Map3k14	0.214608
Rps6kb2	0.214596
Zzef1	0.214588
Ssbp4	0.214415
Fmnl3	0.21437
Git2	0.21432
Wdsub1	0.214307
Myadm	0.214247
Stoml1	0.214132
Dock8	0.214072
Fam114a2	0.214058
Ikbkg	0.214042
Vps24	0.214001
Mif4gd	0.213967
Adipor2	0.213933
Psme2	0.213908
Pstpip1	0.213707
Atxn7l3	0.213582
Ralgds	0.213539
Cog4	0.213461
Zfp598	0.213453
Adipor1	0.213434
Coro1c	0.213363
Slc6a8	0.21334
Aspscr1	0.21334
Pias4	0.213284
Rxra	0.213256
Pdxdc1	0.213242
Med16	0.213212
Tmed3	0.213208
Cd37	0.213185
Mon1a	0.213144
Psmb8	0.213125
Rrp1	0.213048
Aim1	0.213008
Ak3	0.213006
Trmt2a	0.212971
Lyz2	0.212962
R3hdm2	0.212959
Tada3	0.21287
Ppapdc2	0.212815
Atp2a3	0.212787
Fbxo18	0.21277
2400003C14Rik	0.212737
Pik3c3	0.212733
Atg16l2	0.212692
Pvr	0.212634
Traf5	0.212606
Fbxw5	0.212598
Tmem176b	0.212563
Slc11a1	0.212521
Lmf1	0.212429
Traf7	0.212428
Slc25a1	0.212351
Igsf8	0.212334
Tnrc18	0.212268
Rab20	0.212233
Pcsk7	0.212139
Fam100a	0.212134
Itm2c	0.212115
Leprotl1	0.212061
Arhgef5	0.212034
Rap1gds1	0.211963
Aagab	0.211895
Ubxn1	0.211883
Nfkbie	0.21177
Igfbp4	0.211761
Apob48r	0.211704
Renbp	0.211677
Tcfeb	0.211668
Cnp	0.211626
Vac14	0.211579
Gpd1l	0.211529
Adamts10	0.211399
Vrk3	0.211321
Ppm1f	0.211308
Zdhhc7	0.211308
Hdac4	0.211252
Cpsf1	0.211183
Ctsh	0.211155
Lgmn	0.211153
Gramd1a	0.211137
Mosc2	0.211115
Kdm2a	0.21104
Creb3	0.210999
Anpep	0.210996
Cd9	0.210949
Tmem8	0.210849
Mllt6	0.210833
Card10	0.210712
Nfic	0.210665
Glud1	0.21064
Alox5ap	0.210584
Tspan17	0.210581
Atp6v1b2	0.210495
Rnasek	0.210449
Bet1l	0.210449
Puf60	0.210298
Keap1	0.209983
Dgkz	0.209981
Ap2m1	0.209978
Rnf123	0.209963
Pgap2	0.209961
Tor1aip1	0.209873
C330006K01Rik	0.209872
Dnase1l1	0.209791
Kif13b	0.209709
Fbxl6	0.20966
2002-03-01	0.209654
Mink1	0.209632
Mgat4b	0.209592
Acap1	0.209589
9030624J02Rik	0.209587
Pskh1	0.209512
Rnf44	0.209508
Tyrobp	0.209409
Fam176b	0.209405
Slc36a1	0.209386
Ppp1r13b	0.209364
C77080	0.209313
Cybb	0.209304
Fiz1	0.209192
Nrd1	0.209182
Med15	0.209155
Dtx3l	0.209131
Xpc	0.209112
Usf2	0.209071
Rnf216	0.209023
Eps15l1	0.208871
Men1	0.208866
Rnf114	0.208814
Zfp217	0.208782
Nf2	0.208683
Myof	0.208642
Ocel1	0.208597
Slc31a2	0.208534
Itgal	0.208457
Maml1	0.208434
Tysnd1	0.208428
Ankrd27	0.208407
Szt2	0.208399
Tax1bp3	0.208396
Atp6v0a1	0.208312
Wdr41	0.208218
Mobkl1b	0.208175
Capn2	0.208157
Slc6a6	0.208144
Cndp2	0.208079
Rxrb	0.208056
Stk11	0.208004
Srebf1	0.207974
Cyfip1	0.207836
Stk4	0.207798
Eif4ebp2	0.207785
Rhoc	0.207767
Aftph	0.207577
Ifngr2	0.20757
Siae	0.207564
Dom3z	0.207514
Ninj1	0.207477
Mrpl4	0.20743
Klraq1	0.207425
Txndc5	0.207277
Sbno2	0.20721
Bgn	0.207134
Psen2	0.207126
Tjap1	0.207105
Tbcd	0.206984
Epn1	0.206954
Nkiras2	0.206931
Llgl2	0.206856
Neurl4	0.206851
Dhx34	0.206788
Slfn2	0.206737
Ano6	0.206711
Pofut2	0.20668
Rhot2	0.206672
Micall1	0.20664
Csf1	0.206489
Mfge8	0.206427
Rnf10	0.206361
H2-DMa	0.206349
Ndor1	0.206344
Irf2bp2	0.206332
Fth1	0.206273
Myo1g	0.206272
Dpf2	0.206244
Zdhhc3	0.206119
Ralbp1	0.206035
Bcat2	0.206034
Snrk	0.205958
Trabd	0.205843
Mfsd10	0.205802
Plekhg3	0.205758
Kif3b	0.205714
Dhrs3	0.205569
Ube2z	0.205561
Il13ra1	0.205533
Cd53	0.205524
Serpinb9	0.205504
Lsm10	0.205479
Ltbp4	0.205465
Ikzf1	0.205464
Cnot3	0.205412
Atmin	0.205326
Mxd4	0.205315
Pfkfb4	0.20527
Trip6	0.205218
Tbc1d10a	0.205111
Bhlhe40	0.205095
Cyb5r1	0.205076
Ech1	0.205017
1810030O07Rik	0.20499
Snx15	0.204894
Galnt2	0.204791
Gnptab	0.204723
Polr3c	0.204679
Igfbp7	0.204603
Ppp1ca	0.204596
Unc13d	0.204594
Ptpn23	0.204525
Srpr	0.204521
Sat1	0.204515
Atp1a1	0.204493
B4galt1	0.204485
Slc9a3r2	0.204435
H2-Aa	0.204377
Mtch1	0.204287
Fam105b	0.204279
Ube2v1	0.204138
Abi3	0.20408
Rinl	0.204064
Nfe2l1	0.204012
Ppox	0.203984
Tex261	0.203967
Sys1	0.203959
Nckipsd	0.203889
Cflar	0.203815
Nhlrc3	0.203664
Anks1	0.203639
Tmem106c	0.203603
Antxr2	0.203589
Btbd2	0.20358
BC002230	0.203568
Fmo5	0.203561
Gatad2a	0.203438
Kif1c	0.203284
Vps26b	0.203277
Fnbp1	0.203267
Cyp4f13	0.203184
Rab5c	0.20313
Galm	0.20312
Phkg2	0.203114
Supt6h	0.203089
1300018J18Rik	0.203062
Commd4	0.203057
Socs3	0.20303
Ercc4	0.202964
Gbp2	0.202907
Skap2	0.202883
Rapgef1	0.202856
Bid	0.202837
Rgs3	0.202667
Pycard	0.202573
Clcf1	0.202541
Atp6v1f	0.202515
2810422J05Rik	0.202471
Pip4k2a	0.202446
Txlna	0.202376
Chmp2a	0.202274
Rundc1	0.202269
Lass2	0.202197
2510012J08Rik	0.202163
Fkrp	0.202157
Narfl	0.202127
Snapc2	0.202119
Dgkd	0.202118
Gpx4	0.202117
Mov10	0.202025
Osbpl2	0.201986
Pdlim1	0.201841
Fam125a	0.201824
Scarb2	0.201799
Arhgef7	0.20179
Ehd4	0.201733
Itga5	0.201694
Tinagl1	0.201639
Ccdc12	0.201617
Trim30a	0.201591
Cxcl16	0.201438
Gtpbp2	0.201374
H2-Ab1	0.201278
Acads	0.201258
Plekhj1	0.201242
Golga5	0.201211
Adcy7	0.20117
Dusp11	0.201084
Tle3	0.201068
Oas1a	0.20102
1110038D17Rik	0.200982
Cmtm3	0.200961
Ctnnd1	0.20091
Ptpn18	0.200845
Ext2	0.200797
Pnrc1	0.200795
Plekhg5	0.200753
Gtf3c2	0.200742
Taf8	0.200727
Lonp1	0.200688
Bcl10	0.200656
Gys1	0.200519
Sgta	0.200484
6330416G13Rik	0.200471
Erap1	0.200469
Aldh3b1	0.200465
Lst1	0.200462
AI316807	0.20037
Gas2l1	0.20037
Eif4b	0.20029
Slc39a7	0.200264
Per1	0.200193
Il17rc	0.200189
Galnt10	0.200176
2310035K24Rik	0.200175
Tbc1d5	0.200164
Trak1	0.199999
Mkrn1	0.199969
Inpp5a	0.199966
Ppp1r16a	0.199881
Cdk9	0.19984
AB124611	0.199831
Chst14	0.199815
Slc39a13	0.199767
Deaf1	0.19969
Twf2	0.199688
Rasal3	0.199686
Rftn1	0.199661
Stap2	0.199639
Heatr5b	0.199588
Ass1	0.199556
Mcm3ap	0.199525
Cbara1	0.199419
Zfpm1	0.199415
Abhd4	0.199219
Slc35c2	0.199208
Cables2	0.199206
Unc119b	0.19919
Prdx5	0.199179
Mrpl10	0.199176
Sgsh	0.199172
Ly6a	0.199125
Syvn1	0.199109
Lamc1	0.199091
Acp5	0.199032
Acox3	0.199
Hmox1	0.198997
Prelid1	0.198988
Nfya	0.19897
Mprip	0.198965
Gm16517	0.198886
Add3	0.198795
Cap1	0.198787
Vars	0.198663
Sf3b2	0.198621
Npc1	0.198589
Phc2	0.198588
Egln2	0.198588
Efcab4a	0.198535
N4bp1	0.198504
Top3b	0.19847
S100a6	0.198361
Wdr91	0.198353
Dguok	0.198197
Tgm2	0.198194
Btbd9	0.198116
Abtb1	0.198112
Ptrf	0.198081
Cnnm3	0.198081
Agtrap	0.198048
1600014C10Rik	0.198039
Sars	0.198024
Baz2a	0.197964
5133401N09Rik	0.197949
Rad51l3	0.197903
Fam193b	0.197893
Scyl1	0.19789
Zc3h12a	0.197875
Csrp1	0.197856
Clptm1	0.197855
Efhd2	0.197852
Wipf2	0.197778
Atp6v0c	0.197748
Vps72	0.197746
Mtap1s	0.19767
AA960436	0.197566
Slc12a4	0.197562
Nudt18	0.197526
Arl8a	0.197518
Mtmr3	0.197455
Fxr2	0.197409
Efemp2	0.197403
Pik3r5	0.197324
Cpsf3l	0.19732
Rara	0.19713
Rap1b	0.197083
Atxn7l1	0.19708
Clta	0.197059
Dcxr	0.196969
Irak3	0.196944
Stard5	0.196928
Alg1	0.196916
Foxj2	0.196877
Extl3	0.196851
Polm	0.196797
Ctss	0.196781
Bat3	0.196767
Fam114a1	0.196755
Shb	0.196644
3110002H16Rik	0.196574
Pik3r4	0.196509
Usp48	0.196505
Smtn	0.196465
6720456B07Rik	0.196376
Atg7	0.196348
Rassf3	0.19619
Pdlim7	0.196189
2510039O18Rik	0.196165
Smpd2	0.196126
Xaf1	0.196084
1300001I01Rik	0.196047
Usp4	0.195976
Plcb3	0.195958
Mmp2	0.195947
Slc1a5	0.195896
Pck2	0.195891
Dgat1	0.195874
Nt5c	0.195867
Syde1	0.195856
C130039O16Rik	0.195855
Gpx1	0.195841
Dctn5	0.195774
P2ry6	0.195716
Osbpl9	0.195549
Atp6v0e	0.195545
1500003O03Rik	0.195533
Cdc42ep1	0.195489
Ppp2r4	0.195396
Eif2ak1	0.195391
Cops7a	0.195353
Rhob	0.195151
Plekhm2	0.195145
Tmem9b	0.195072
Zfp746	0.194987
Ppp1r15a	0.194956
5031439G07Rik	0.194931
Oasl2	0.194858
Lcp2	0.194733
Snd1	0.194727
Naip2	0.194707
Armc7	0.194656
Nacc2	0.194639
Pvrl2	0.194637
Snap29	0.194622
Lamb2	0.194599
Tbc1d25	0.19458
Dennd4b	0.194563
Drap1	0.194534
Nsf	0.194497
Icam2	0.194493
Arap3	0.194385
Cebpd	0.194323
Fzr1	0.194175
Dag1	0.194144
Cd14	0.19413
Hps6	0.194117
Slc39a3	0.194073
Vps41	0.194011
Emilin1	0.193942
Sec24b	0.193923
0910001L09Rik	0.193906
Bckdha	0.193883
Dennd3	0.193817
Nadsyn1	0.19378
Lnx2	0.19377
Rasa4	0.19375
Ampd3	0.193739
Tbc1d10c	0.193664
Pofut1	0.193647
Abcc1	0.193595
Exosc10	0.193569
Nfkbib	0.193469
Lrsam1	0.193464
Gngt2	0.193431
Syf2	0.19339
Itga3	0.193323
2310022B05Rik	0.193256
Cdc42bpb	0.193241
Cstb	0.193182
6430527G18Rik	0.193176
Sema4d	0.193164
Zbtb22	0.193156
Ankrd40	0.193115
Smarcc2	0.1931
Daxx	0.193091
Tom1l2	0.193053
Ppcdc	0.193048
Cdk11b	0.193018
Ptgs1	0.192966
Limd1	0.192916
Ankfy1	0.19286
4930523C07Rik	0.192853
Arpc3	0.192813
Trrap	0.192802
Trim21	0.192783
Gdi1	0.192741
Gstm2	0.192723
BC013712	0.19264
Fcgr2b	0.192639
Whamm	0.192619
Vps4a	0.192585
Tcf3	0.192571
Oplah	0.192531
Gna13	0.192475
Atp5sl	0.192382
Tmub2	0.192374
Slc35a4	0.192361
Cfp	0.192357
Lztr1	0.192311
Pgd	0.192296
Fcer1g	0.192295
Gna11	0.192278
Tmem160	0.192268
Vamp2	0.192263
Rbm43	0.192257
Fyb	0.192242
Pwwp2b	0.192173
Atf6	0.192156
D6Wsu116e	0.192142
Dnajc30	0.192091
Cnnm2	0.192057
Lime1	0.192031
Rnf130	0.19203
Col4a1	0.191959
Sh3bp2	0.191864
Nceh1	0.191861
Tmem214	0.191848
Nmi	0.19183
Fbxl12	0.191809
Dhrs11	0.191806
Evi2b	0.191803
Rab8a	0.191742
Cdk10	0.191708
Mapk8ip3	0.191683
Pqlc2	0.191667
Ankzf1	0.19164
Fbxl8	0.191638
Arhgef3	0.191635
Lmf2	0.191626
Pex5	0.191623
Lipe	0.191607
Prelp	0.191602
Zfp646	0.191602
Myo1d	0.191592
Raf1	0.191589
Arfgap1	0.191581
Csad	0.191549
Map3k4	0.191548
Herpud2	0.191378
Fig4	0.191305
Agpat3	0.191297
Tspan4	0.191267
Vmac	0.191046
Lyst	0.191006
Cerk	0.190962
Aifm2	0.190841
Rreb1	0.190818
Smpdl3a	0.190776
Nr2f6	0.190667
Ift172	0.190651
Casp9	0.190624
Spsb2	0.19062
Xbp1	0.190595
H2-Ke6	0.190571
Dap	0.190551
St3gal1	0.190521
Abr	0.190508
Klhl6	0.190391
Dcaf8	0.19037
Plekhb2	0.190311
Obfc2b	0.190237
Ppp2r3d	0.190229
Icosl	0.190209
Nfkbid	0.190173
Tubgcp6	0.19017
Kctd2	0.190123
Vps16	0.190071
Copa	0.19006
Fau	0.190016
Nek9	0.189987
Dscr3	0.18996
Plxna1	0.189933
Sun1	0.189858
Vps37b	0.189745
Snx3	0.189739
Pdxk	0.189672
Use1	0.189609
F11r	0.189562
Commd7	0.18952
Fbxl20	0.189518
Trp53	0.189467
Grk5	0.189428
Cdipt	0.189332
1500002O20Rik	0.189308
Parp12	0.189234
Tlr2	0.189228
Mbd6	0.1892
Ppp2r5d	0.189194
App	0.189175
Galk2	0.189116
Wdtc1	0.189076
Samd1	0.189053
Vsig10	0.189048
Fis1	0.189001
Zfyve27	0.188991
Golgb1	0.188988
Stx6	0.188938
Slc25a11	0.188925
Zdhhc4	0.188886
Foxp4	0.188873
Sh3bp5	0.188849
Aebp1	0.188815
Usp20	0.188751
Ipo13	0.188743
Akt1s1	0.188685
Sel1l	0.188644
Stom	0.188619
Irgm1	0.188548
Creld1	0.188546
Prr12	0.188526
Elf1	0.188493
Rassf2	0.188389
Xylt2	0.188369
Coq10a	0.188346
Rad9	0.188301
Opa3	0.188253
Smad7	0.18825
Aprt	0.188248
Map2k2	0.188243
Gpr137	0.188231
Hip1r	0.188209
Cmtm6	0.188202
Fam105a	0.188187
C1qc	0.188092
Crlf2	0.18803
Abcf3	0.18799
Gse1	0.187898
Bloc1s3	0.187889
Ppt1	0.187874
Pkm2	0.187868
Nudcd3	0.187863
Nudt14	0.187853
Dedd	0.187845
Sqrdl	0.187791
Cux1	0.187756
C1qa	0.187733
Vkorc1	0.187725
Ercc3	0.187714
Col4a2	0.187689
4632415K11Rik	0.187636
Itsn2	0.187625
Ssh1	0.187622
Ogfr	0.187609
Elmo2	0.187539
Rgp1	0.187513
Acaa2	0.187433
Snx8	0.187384
Hs6st1	0.187345
Pmm2	0.187309
Cryl1	0.187273
Pttg1ip	0.187229
Sfi1	0.187149
H2-Eb1	0.187102
Ifi27l1	0.1871
Cln6	0.187076
Dnmbp	0.18704
Rab3gap1	0.186997
Dnajb12	0.186992
Selenbp1	0.186943
Ccdc9	0.186939
Zfp36l1	0.186938
Slc45a4	0.186917
Phlda3	0.186881
Cd47	0.186841
Blvrb	0.186804
Ints1	0.186783
Dapp1	0.186776
Pdk2	0.186683
Acin1	0.18664
Tcp11l2	0.186607
Rsu1	0.186582
Cln5	0.186579
Brd2	0.186571
Zmynd8	0.186554
Tpcn2	0.186538
Ctso	0.186525
Rpl19	0.186467
Ttc7b	0.18639
Dcaf15	0.186249
Inppl1	0.186208
Irgm2	0.186082
Pddc1	0.18606
2210016F16Rik	0.18599
Pecam1	0.185894
Mlxip	0.185856
Atox1	0.185794
Mtap4	0.185726
Usp5	0.185723
Dusp7	0.185722
Tmem131	0.185702
Lonp2	0.185679
Cyth2	0.185604
Pdgfb	0.18559
Col6a1	0.185501
Sorbs3	0.185473
Dok2	0.185435
Hfe	0.185348
S1pr4	0.185332
Smarca4	0.185325
Exoc6b	0.185277
Tsen54	0.185268
Pura	0.18513
Rab22a	0.185106
Oma1	0.184996
Pcolce	0.184921
Rplp2	0.184919
Hcfc1	0.184909
Klhl36	0.184899
Slc25a28	0.184888
Abi1	0.18488
Pgls	0.184856
Kcnk6	0.184804
Dusp3	0.184771
Sufu	0.184764
Rcsd1	0.184737
Fam193a	0.184687
Gne	0.184632
Cenpb	0.184591
Itgb7	0.184586
Leprot	0.184517
Vps33a	0.184406
Mri1	0.184386
Ifi47	0.184386
B3gat3	0.184384
Lypla2	0.184286
Fastk	0.184254
Tceb3	0.184151
Col6a2	0.184099
Ncdn	0.184074
Tpm3	0.184062
Ttc15	0.184012
Ccm2	0.183969
Atp8b2	0.18396
Kifc3	0.183941
Usp19	0.183915
Tec	0.183888
Ifi203	0.183866
Tcta	0.183855
Slc22a5	0.183842
Spsb3	0.183749
Pld1	0.18374
Prkx	0.183734
Traf3	0.183682
Dhrs1	0.183626
Arid5a	0.183493
Sigmar1	0.183491
Rnase4	0.183465
E430025E21Rik	0.183435
Dnajc4	0.183376
Elmo3	0.183322
Cds2	0.183271
Scap	0.183235
Ablim1	0.183209
Zdhhc9	0.183191
Rabif	0.183181
Lrmp	0.183168
Ltb	0.183151
Armc5	0.183071
Ctsc	0.183031
Cpt2	0.182989
Dda1	0.182883
Sap30l	0.182857
BC028528	0.182695
Slc2a8	0.182692
4632411B12Rik	0.182689
Furin	0.18265
Eif3f	0.18263
Hbp1	0.182614
Pigv	0.182497
Ap2b1	0.182491
Ppfibp2	0.18244
Thap4	0.182402
Tcof1	0.182398
Gstm1	0.182395
Gnl1	0.182356
Ppap2c	0.182244
Il10ra	0.182227
Mlycd	0.182116
Nek6	0.182106
Parvg	0.182087
BC003266	0.182087
Mon2	0.182044
Mfng	0.182041
Kif21b	0.181998
Map4k1	0.181994
Rfng	0.181989
Ctage5	0.181957
Mta1	0.181934
Map2k1	0.18189
Fadd	0.181889
Dram1	0.181851
Mfsd1	0.181819
Miip	0.181815
Taf1c	0.181782
Midn	0.181758
Bst2	0.181725
Lbp	0.181704
Csf2rb	0.181691
Ykt6	0.181682
Zfp579	0.181607
Sin3a	0.1816
Abcd4	0.181563
Ddb1	0.181529
Wdr48	0.181525
Cr1l	0.1815
Hipk1	0.181476
Arl4c	0.181473
Rptor	0.18141
Atp11a	0.18137
Rilpl2	0.181343
Tti1	0.181277
2410002I01Rik	0.181231
Akr1a4	0.181148
Tmem175	0.181075
Pepd	0.181042
Msl1	0.181031
Rpap1	0.181002
C3	0.180999
Klf6	0.180991
Bsdc1	0.18093
Ptpre	0.180899
Trim65	0.180774
Appl2	0.18077
Rps10	0.18073
Tmem154	0.180727
Rogdi	0.180717
Wars	0.180699
Tmem120a	0.180695
Dennd1c	0.180675
Apoe	0.180643
Ksr1	0.180615
Cdk18	0.180595
Capn5	0.180581
Gm5506	0.180559
Tmod3	0.180539
Zbtb45	0.180385
Thap3	0.180355
Nacc1	0.180263
Fam160b1	0.180206
Fam120b	0.180204
Osbpl7	0.180104
Gatsl3	0.180095
B3galt4	0.180065
Gps2	0.180039
Bop1	0.180029
Dhx38	0.179971
Fam134c	0.179957
Acad10	0.179941
Tgif1	0.179938
Ets2	0.179914
Evl	0.179874
Acadvl	0.179868
Chtf8	0.179862
Cbx7	0.179828
Pxmp4	0.179824
Camk2g	0.179803
Gpr172b	0.179679
Urgcp	0.179666
Degs1	0.179642
Reep5	0.179615
Nedd4l	0.179613
Glipr1	0.179577
Elmod3	0.179549
Fez2	0.179521
Galnt6	0.179445
Map2k5	0.179408
Prex1	0.179372
Atf5	0.179337
Dgcr14	0.179276
Gtpbp6	0.179225
Dock5	0.179141
Vav2	0.179084
Scly	0.179031
Ccndbp1	0.179007
1110008P14Rik	0.178952
Taok3	0.178941
Psenen	0.178909
S100a10	0.178897
Cyp27a1	0.178893
Tnfaip3	0.178813
Zmym3	0.178802
Mpeg1	0.178779
Csnk1d	0.178756
Tmc4	0.178735
B4galt5	0.178677
Ctns	0.178622
Alg12	0.178621
Stk17b	0.178583
Gmfg	0.178563
Vps13d	0.178545
Isyna1	0.17851
Cars2	0.178507
9230105E10Rik	0.178459
Ranbp10	0.178389
Copz1	0.178375
Lyz1	0.178358
Ddrgk1	0.178357
Dus3l	0.178282
Zfp395	0.178266
Ifi27l2a	0.178236
Adck5	0.17823
Yipf1	0.17823
Fance	0.178227
Cdc37	0.17822
Sdccag3	0.178189
Mdp1	0.178179
Dtx4	0.178161
Cdk5rap3	0.178085
Fuca2	0.178055
Atp11b	0.178013
Cd48	0.177981
Gimap1	0.177938
D14Ertd668e	0.177927
Edem1	0.177751
Mobkl2c	0.177747
Lrrc68	0.177701
Tha1	0.177589
Samd4b	0.177573
Tjp3	0.177519
Vps8	0.177508
Fam40a	0.177505
Slco2b1	0.177504
Man2a1	0.177499
Bat2l	0.177467
Zfp653	0.177463
Fam100b	0.177418
Abcc3	0.17733
Cbx6	0.177288
Ankhd1	0.177287
Xpo5	0.177285
Alas1	0.177209
Tdrd7	0.177121
Abhd11	0.177119
Nisch	0.17709
Sart1	0.177058
Mafk	0.177029
Ms4a6b	0.177019
Polrmt	0.176993
Arpc5	0.176884
Lfng	0.17684
Ndst1	0.176807
Ripk3	0.176778
Zbtb24	0.176702
Gorasp2	0.176699
Mppe1	0.176697
Abcg1	0.176689
Klf4	0.17664
Naprt1	0.176598
2210016L21Rik	0.176576
Gm12942	0.176552
Stard8	0.176529
Ppp2r5b	0.176511
Ehd2	0.176483
Fam189b	0.176444
BC037034	0.176429
Qars	0.176241
Cyb561d1	0.176221
Emr1	0.176203
Dffa	0.176138
Uggt1	0.176123
Tspyl2	0.176078
Kremen1	0.176023
Slc35b4	0.176004
Evi2a	0.175983
Trp53i13	0.175982
AF251705	0.175971
2310044H10Rik	0.175955
Slc15a3	0.175946
Foxp1	0.175925
Svil	0.175885
Pear1	0.175838
Thap7	0.17582
Pitpnm2	0.17577
Acad11	0.175768
Scrib	0.175748
Sgsm2	0.175632
Lilrb3	0.175604
Nfkbil1	0.175565
Cyth1	0.175551
Bat5	0.175531
Nsun4	0.175515
Abhd5	0.175391
Gas6	0.175346
Hsp90ab1	0.17528
Arnt	0.175245
Fcgr3	0.175236
Slc12a9	0.175233
[truncated: 14,772 more rows]

## Sheet: Correl. Human
Gene_Symbol	r_Mean
MVP	0.388658
TAPBP	0.369584
CTDSP1	0.361423
ARAP1	0.358224
OS9	0.356238
EML3	0.356166
LRP10	0.355492
TCIRG1	0.354563
TYK2	0.341165
ANXA11	0.337075
UBA7	0.336702
GRN	0.334598
C19orf66	0.333861
FLII	0.331685
MYD88	0.330714
NUCB1	0.330299
EXOC7	0.329638
RHOG	0.329248
TRADD	0.327857
MYO9B	0.326966
TPP1	0.325383
WASF2	0.325021
TLN1	0.324535
CORO1B	0.32438
TMEM173	0.322964
MYH9	0.322851
ABR	0.322711
SH3BGRL3	0.322339
ZYX	0.320682
HGS	0.319832
MOBKL2A	0.319348
DBNL	0.318436
CAPNS1	0.317701
MINK1	0.31768
DCTN1	0.316739
MAP3K11	0.316541
ILK	0.316482
ARPC1B	0.31617
EHBP1L1	0.31479
CALCOCO1	0.314651
PNPLA6	0.314627
KIAA0467	0.313475
PSD4	0.313097
TBC1D9B	0.312237
HECTD3	0.311986
PRR14	0.311798
MED15	0.310756
SLC38A10	0.310641
PIP5K1C	0.310115
IKBKB	0.309649
PPP1R11	0.309209
DGKA	0.308867
GPR108	0.307995
PTPN18	0.307975
ARRDC1	0.307922
CTSA	0.307486
SHC1	0.307338
LTBR	0.307095
ABHD14B	0.306825
WDR45	0.306339
KIAA1949	0.306284
GYS1	0.30618
GAK	0.305792
MGAT1	0.304063
ARHGAP1	0.303206
GSTK1	0.302746
GNAI2	0.302654
WBP2	0.302599
HLA-E	0.302114
AP1M1	0.301924
TSPO	0.301777
CHD3	0.30166
ARF3	0.301101
TNIP1	0.3002
MED12	0.30009
NADSYN1	0.299804
TBC1D10B	0.299604
PGLS	0.299141
PPM1M	0.298338
RAB4B	0.298145
TRAPPC1	0.297201
SHKBP1	0.297067
LMF2	0.297048
SSH3	0.29696
ORAI3	0.296433
CABIN1	0.295939
FKBP15	0.29582
TECPR1	0.295551
SCAMP2	0.294905
RGL2	0.294893
GORASP1	0.294619
ADD1	0.294596
RAC2	0.2941
S100A11	0.293845
TNFRSF1A	0.293683
STK10	0.292811
PRR13	0.29279
FLOT2	0.292678
PLXNB2	0.292506
GMIP	0.291927
PARP10	0.291916
TFE3	0.291814
EFHD2	0.291534
PPP1R9B	0.291404
TMEM219	0.291367
ESYT1	0.291327
PTPN6	0.291141
LASP1	0.290653
IL4R	0.290493
PARP4	0.290462
UBA1	0.290086
TTC15	0.289995
OGFR	0.289653
RNF123	0.289519
SHISA5	0.28896
STX4	0.288535
HLA-C	0.288526
RELA	0.288116
GHDC	0.28782
ACADVL	0.287667
AP2A2	0.287383
IFI35	0.287174
PLEC	0.287083
TINF2	0.287068
IRF3	0.286789
CAPN1	0.286778
SP110	0.286692
RBCK1	0.28647
MLLT6	0.285105
SDF4	0.284999
PRKCD	0.284435
FXYD5	0.284312
HLA-B	0.284225
RAB5B	0.28419
FAM65A	0.284082
MAP2K2	0.283443
FLNA	0.283379
IL17RA	0.282724
LZTR1	0.282398
TBC1D22A	0.282279
SIPA1	0.282172
MAP7D1	0.282014
GNB2	0.281969
WDTC1	0.281804
SMARCC2	0.281648
NCSTN	0.281595
ACTN4	0.281452
IKBKG	0.280989
KHNYN	0.280961
RXRB	0.280915
CST3	0.280625
CES2	0.280617
IRF2	0.280565
CYB5R3	0.280552
CAPZB	0.280496
PRKD2	0.279976
RAB1B	0.279838
TSC2	0.279647
ARHGDIA	0.279365
HLA-F	0.279037
FAM108A1	0.279019
PTK2B	0.278668
GRINA	0.278549
AGXT2L2	0.278524
C10orf54	0.278495
TAPBPL	0.278184
GABARAP	0.277658
AES	0.277566
POLD4	0.277534
STXBP2	0.277052
TMEM8A	0.276754
FAM38A	0.2765
KIAA0913	0.276344
PXN	0.276109
SPTAN1	0.27601
CTDNEP1	0.275792
USP4	0.275791
PHF11	0.275429
UBXN6	0.275397
PBXIP1	0.275018
SBNO2	0.274982
RABEP2	0.274912
AKT1	0.2747
SFXN3	0.274633
TRIM56	0.274511
HLA-G	0.274493
TMEM43	0.274379
CAMTA2	0.274214
NAGPA	0.274152
MLKL	0.274102
SPATA20	0.273859
TGFB1	0.273838
APBA3	0.273577
PACS1	0.273518
WDR13	0.273492
CTDSP2	0.273474
SUPT6H	0.273146
BCKDK	0.272457
GNPTG	0.272399
FBXW5	0.27237
CLN3	0.272025
KIAA0556	0.271566
CHKB	0.271525
PI4KB	0.271307
MED16	0.271223
MAN2B1	0.2712
PLOD3	0.271118
PFKL	0.271099
RNASEK	0.271023
RPS6KA1	0.270893
RIN3	0.270815
AP1G2	0.270666
HLA-A	0.270228
MFSD5	0.270124
YIPF3	0.270044
IFITM2	0.270029
VPS28	0.269835
VPS39	0.26955
NCOR2	0.269474
ELF4	0.269411
RNPEPL1	0.269296
CD97	0.268963
FLOT1	0.268756
PKM2	0.268661
TRIOBP	0.268488
MFSD10	0.268254
NADK	0.268162
HGSNAT	0.268113
CYBASC3	0.268085
FAM89B	0.268064
MICAL1	0.26773
TFEB	0.267414
BAT3	0.267157
PTPN23	0.267041
IRF9	0.267018
ABTB1	0.266759
PLEKHO2	0.266733
PRKCSH	0.266733
IDUA	0.266719
GPSM3	0.266661
EXOC3	0.266521
SLC39A13	0.266452
BET1L	0.26636
TPCN1	0.26635
GSDMD	0.266227
UNC93B1	0.266176
COPS7A	0.265969
TRIM38	0.265737
NUDT22	0.265576
CLCN7	0.265466
TMBIM1	0.265322
SNX1	0.265091
MKNK1	0.264954
NAGA	0.264918
CTSD	0.264835
TRIM21	0.264621
HPS1	0.264512
MSN	0.264394
TMEM179B	0.26419
C17orf62	0.263935
CANT1	0.263763
STAT5A	0.263274
ATP6AP1	0.263088
C16orf58	0.263041
TBC1D2B	0.262973
CC2D1B	0.262852
ZDHHC5	0.262746
IDH3G	0.262507
RHBDF2	0.262502
PSMB10	0.262446
DNM2	0.262285
TNFRSF14	0.261815
MUS81	0.26181
ACTR1B	0.261763
SGSH	0.261578
CIC	0.261395
VRK3	0.261028
RNF135	0.260919
NR1H2	0.260901
MBOAT7	0.260797
PML	0.260784
CCDC92	0.260652
KIAA1539	0.260637
AGPAT1	0.260595
BCL3	0.260413
C1RL	0.260345
TMEM127	0.260338
FAM3A	0.260304
DNAJC4	0.259772
BAP1	0.25977
TMUB2	0.259708
TNFSF13	0.25966
IKBKE	0.259422
MAPKAPK3	0.25921
TADA3	0.259097
TMCO4	0.259056
SIRPA	0.25905
PLIN3	0.259013
C19orf22	0.258748
IFITM3	0.258734
TMEM214	0.258708
CAMKK2	0.258638
CSK	0.258429
ETV6	0.258368
FCGRT	0.258243
STAT2	0.258152
C22orf9	0.258095
PPM1F	0.257974
ESRRA	0.257685
SUN2	0.25729
HMG20B	0.25729
APBB1IP	0.257227
MAVS	0.257033
C10orf26	0.256967
NFIC	0.256931
SLC22A18	0.25688
VAMP2	0.256855
TTC31	0.25676
RNH1	0.256568
SCAP	0.256181
TNIP2	0.255973
RPS6KA4	0.255839
TWF2	0.255807
C2orf24	0.255801
RRAS	0.255635
SKIV2L	0.25557
OTUD5	0.25551
RGS19	0.255426
STAT3	0.255265
PSME1	0.25526
WDR81	0.255235
CHPF2	0.254754
FAM134C	0.254715
EGLN2	0.254685
LENG8	0.254367
ACAA1	0.254333
DENND4B	0.254154
C11orf68	0.254117
GBF1	0.254106
MBD6	0.254088
FBRS	0.254044
TREX1	0.253876
NIT1	0.253695
MAN2B2	0.253446
PFN1	0.253215
TYMP	0.253089
CHTF8	0.252969
ARSA	0.252866
TRIM8	0.252859
CRTC2	0.252859
FAM160A2	0.252698
SPRYD3	0.252688
ATG16L2	0.252625
KIAA0319L	0.252526
RNF40	0.252495
ELOVL1	0.252443
RNF31	0.252395
FKBP8	0.252274
RNF213	0.252254
GAA	0.252206
ARHGAP27	0.252125
MGAT4B	0.252076
ZNFX1	0.252072
TNRC18	0.251569
TEX264	0.25145
RIC8A	0.251375
ARHGEF11	0.251298
GIT2	0.251187
SLC24A6	0.251123
PPP6R1	0.250909
IFNGR2	0.250854
DGKQ	0.250779
CAPG	0.250753
NECAP2	0.250506
TAF10	0.250381
SECTM1	0.250366
FHOD1	0.250167
FKBP1A	0.250056
NLRX1	0.249991
HPS6	0.249785
WWP2	0.249759
CSNK1D	0.249759
BRI3	0.249751
PINK1	0.249707
TAGLN2	0.249701
NAPA	0.2497
LGALS3BP	0.249447
STIM1	0.249152
POLM	0.24902
WIPF2	0.248906
GSN	0.248871
RRBP1	0.248546
ZNF580	0.248399
PSMB8	0.248378
VASP	0.248343
CSNK1G2	0.248298
C11orf59	0.248291
ACAP3	0.248219
NUMA1	0.248206
CPSF1	0.248122
TMEM115	0.24799
RAB24	0.247944
PLEKHM1	0.24785
DNAJC5	0.247739
RNPEP	0.247703
MYO1C	0.247641
CCDC22	0.247623
FAM98C	0.247598
ITGA5	0.247481
PRKACA	0.247473
ARFGAP2	0.247447
SELO	0.247384
RHOT2	0.247256
CFL1	0.247218
RABGGTA	0.247136
2009-09-01	0.247119
DNASE1L1	0.247116
RING1	0.247029
SLC12A9	0.247013
ACSS2	0.246738
SLC25A28	0.246523
GALT	0.246464
CTSB	0.246112
ATP13A1	0.245805
PSAP	0.245696
TCTA	0.245625
CNN2	0.245617
TNFAIP2	0.245312
HCLS1	0.245131
TTC7A	0.245111
FAM129B	0.245078
ORAI1	0.245035
RIPK3	0.244973
CYB561D2	0.24497
MLLT1	0.244736
MAF1	0.244694
MAN2C1	0.244422
ATP6V0C	0.244358
SLC4A2	0.244122
SEMA4B	0.24405
KDELR1	0.244017
CDK10	0.243947
ITPR3	0.243934
CALHM2	0.243906
GLT25D1	0.243597
GGA3	0.243596
SPG11	0.24359
G6PD	0.243584
GLB1	0.243549
SLC27A1	0.243491
SQRDL	0.243183
AGTRAP	0.242994
ZBTB7A	0.242814
PYCARD	0.242762
SIN3B	0.242747
FMNL1	0.242646
C14orf159	0.242586
STUB1	0.24251
TCF25	0.242014
DENND3	0.242011
BTN3A3	0.241902
TBC1D13	0.241841
DGKZ	0.241794
PARP12	0.241644
HPCAL1	0.241383
PPP1R12C	0.241319
SBF1	0.241089
TK2	0.241078
MSL1	0.241064
ZDHHC8	0.241028
BTN3A1	0.240853
CHMP1A	0.240806
MOV10	0.240711
RFNG	0.240665
SEPN1	0.240505
AHNAK	0.240484
SH2B1	0.240484
TRPC4AP	0.240271
LRCH4	0.240258
PHF15	0.240132
ARHGEF2	0.240122
S100A6	0.240107
ZDHHC7	0.240081
PNKP	0.240016
H6PD	0.239853
BLOC1S1	0.23977
BTBD2	0.239745
PHC2	0.239734
DGAT1	0.239688
TRAK1	0.23956
PKN1	0.239555
MLF2	0.239214
CD81	0.239104
SPG7	0.239049
INPPL1	0.23901
USF2	0.238972
MOBKL2C	0.238945
ALDH3B1	0.238909
CAP1	0.238904
TSC22D4	0.238873
STX10	0.238717
PLSCR3	0.238594
VEGFB	0.238593
PDLIM2	0.238404
ARHGEF1	0.238354
FAM125A	0.238324
SEC24C	0.238309
EHD1	0.23829
CARD6	0.238247
IFFO1	0.238122
TBC1D17	0.238091
C9orf69	0.238005
APBB3	0.237912
VAT1	0.237856
C1orf85	0.237833
BTN3A2	0.237782
LMNA	0.237735
MED25	0.237705
TMEM164	0.237669
CIZ1	0.237572
VPS16	0.237366
BAT5	0.237278
ABCD1	0.237179
ZBTB7B	0.237138
LY6E	0.237127
KDM4B	0.237
TRAF7	0.236792
PSMB9	0.23678
MAPK3	0.236728
MYO1F	0.236573
ARHGAP30	0.236573
TGFBR2	0.236541
NAGLU	0.236147
ITFG3	0.23601
ETHE1	0.235987
MGRN1	0.23595
TUBGCP2	0.235902
EMP3	0.235902
AKNA	0.235895
PLD3	0.235723
MAST3	0.235679
AMPD2	0.235219
SLC38A7	0.235167
KLF13	0.235149
FERMT3	0.235105
DHRS1	0.234863
SCAMP4	0.234803
RGS14	0.234713
CPSF3L	0.234549
PPP2R4	0.23454
LSP1	0.234485
MZF1	0.234405
PTOV1	0.234356
PITPNM1	0.234326
FAM50A	0.234293
RXRA	0.234168
CBARA1	0.234046
PARP9	0.233947
ZBTB48	0.233923
ZMIZ2	0.233896
PLOD1	0.233803
ARHGDIB	0.233717
ACIN1	0.233714
NPEPL1	0.2337
MLL2	0.233665
GTPBP2	0.233657
DNAJB12	0.233598
EZH1	0.233408
MLXIP	0.233335
OGDH	0.233311
RBM42	0.233253
MAPKAPK2	0.23325
DTX3L	0.233229
MPG	0.232951
PNPLA2	0.232833
MAP4	0.232783
SORBS3	0.232697
C15orf17	0.232659
CLSTN1	0.232643
NISCH	0.232629
PLEKHM2	0.232587
YPEL3	0.232273
WDR1	0.232265
SMAD3	0.232245
DPP9	0.232239
LGALS9	0.232139
LRSAM1	0.232054
SLC35A4	0.231976
ZFP36	0.231879
C9orf167	0.231829
SLC35C1	0.231746
NAT15	0.231533
ATP6V0D1	0.231522
GPS2	0.231385
CENPB	0.23135
ACTN1	0.231226
CDK5RAP3	0.231213
LYPLA2	0.231101
SNX17	0.23068
AGPAT3	0.230657
USP21	0.230654
CNPY3	0.230541
KCTD13	0.23053
CMIP	0.23045
GDI1	0.23033
AIP	0.23024
C19orf28	0.230225
ZNF384	0.230175
TAOK2	0.230144
ITGB2	0.229973
AKT2	0.229968
PILRB	0.229856
ALDH16A1	0.229852
SLC35C2	0.229783
PIK3CD	0.229671
MEN1	0.229638
FUK	0.229378
ATG9A	0.22937
RBM10	0.229349
IQCE	0.229283
PPDPF	0.229198
NBEAL2	0.229162
FCHSD1	0.229157
DNPEP	0.229125
PYGB	0.229016
CCDC97	0.228971
ARAF	0.228869
FAM160B2	0.228712
SMPD1	0.228676
CLIC1	0.228461
CYHR1	0.228457
C10orf76	0.228398
VPS37B	0.228384
CTNND1	0.228282
ACTB	0.228033
CXXC1	0.228013
CC2D1A	0.22792
IQGAP1	0.227875
TGOLN2	0.227664
BIN3	0.227492
CSTB	0.227478
SCYL1	0.227432
ADPGK	0.227399
CUL7	0.227227
CD151	0.227211
TRIM26	0.227211
DIAPH1	0.227201
INF2	0.227188
PRR24	0.227102
MAP3K6	0.227061
ARSD	0.227025
FBXO18	0.226897
BAT2	0.226661
CD74	0.226572
ANAPC2	0.226521
SULT1A2	0.226511
WIZ	0.226491
TMC6	0.226483
KIAA2013	0.226428
TRIM41	0.226323
NAGK	0.226211
SLC16A5	0.226041
IL10RB	0.22596
LTBP3	0.225951
JUNB	0.225944
ANKRD13D	0.225931
KCNAB2	0.225845
TM9SF1	0.225785
SNX33	0.22576
TRANK1	0.225635
BBS1	0.225632
HEXDC	0.225571
CLIP2	0.225526
HDLBP	0.225398
INO80E	0.2253
RNASET2	0.225286
FES	0.225249
SH3GL1	0.225237
ZFAND2B	0.225229
GANAB	0.225134
FASTK	0.225118
CLPTM1	0.225017
SLC16A3	0.225008
EHD2	0.22488
TMEM120A	0.224821
ASL	0.224766
FAM134A	0.224709
STRN4	0.224619
TOLLIP	0.224593
TEP1	0.224446
ABHD15	0.224316
C15orf39	0.22429
NPRL3	0.224277
TMEM109	0.224242
AGPAT2	0.224205
TMEM222	0.224161
C11orf2	0.224098
CLTB	0.224094
SGSM3	0.224018
PARP3	0.224012
C7orf27	0.223899
TMEM63A	0.223892
MBTPS1	0.223886
LPCAT4	0.223834
DVL3	0.223798
ZGPAT	0.223784
TOM1L2	0.223746
CCM2	0.223596
LASS2	0.223582
RAPGEF1	0.2235
C19orf6	0.223403
ANXA4	0.223373
IMPDH1	0.223294
ATP5D	0.223221
CARS2	0.223165
TMEM129	0.223123
NFKB1	0.223032
PCSK7	0.222929
TRIM25	0.222904
SELPLG	0.222904
PLP2	0.222861
C16orf7	0.222834
ATP6V0A1	0.222788
BCL9L	0.22244
HDAC6	0.22236
UCKL1	0.222306
MR1	0.222252
INTS3	0.222118
TIMP1	0.222097
MMS19	0.222061
ZDHHC12	0.222044
LAMP1	0.222036
SULT1A1	0.222021
SCO2	0.221963
ZFYVE19	0.221952
TSPAN14	0.221925
LRP1	0.221813
SNRNP70	0.221797
ODF3B	0.221758
ADAR	0.221737
MYPOP	0.221712
NUMB	0.221681
TRPV2	0.221615
ENG	0.221589
XPC	0.221428
MADD	0.221219
DCAF8	0.221194
SETDB1	0.221151
SP100	0.221115
ARPC4	0.221047
ARRB2	0.22103
ADCY7	0.221005
ARHGEF18	0.220975
TPRG1L	0.220962
MBD3	0.220953
MLL4	0.220859
CYBA	0.220823
CLEC16A	0.220798
JOSD2	0.220781
TAP1	0.220746
RAB7A	0.220732
ARID1A	0.220712
TNFRSF1B	0.220709
TRABD	0.220703
ECE1	0.220384
INO80B	0.220356
MPV17	0.220267
VPS52	0.22011
TRIP6	0.220036
NLRP1	0.219903
NLRC5	0.219836
GOLGA1	0.219799
COASY	0.219773
COBRA1	0.21975
SYTL1	0.219656
SYNGR2	0.219654
CNOT3	0.219521
PHKA2	0.21939
RUFY1	0.219354
CTBP1	0.219345
CCND3	0.219329
FAM127A	0.219241
NPIP	0.219121
SREBF2	0.219067
PRMT2	0.218866
POLR2A	0.21883
GLG1	0.218829
PHF23	0.2188
PEF1	0.218785
UBTF	0.218775
CTNS	0.218692
SH3TC1	0.218686
AKAP13	0.218599
TENC1	0.218451
PI4KA	0.218362
SLC44A2	0.218252
PARVB	0.218251
HS1BP3	0.21825
TAZ	0.218227
AP2A1	0.218143
CASP1	0.2181
CPNE2	0.218085
SYVN1	0.218085
CAMK2G	0.217957
DCTN2	0.217894
CCS	0.21777
INPP5D	0.21769
CDC25B	0.217657
DEF6	0.217461
ELMO2	0.217426
UCP2	0.217416
XPO6	0.217375
PCBP1	0.217349
SLC10A3	0.217244
NFE2L1	0.217165
RAD23A	0.217115
GLYR1	0.217086
RALY	0.217051
RETSAT	0.216933
SUOX	0.216781
SPG21	0.216755
TUBGCP6	0.21675
JMJD8	0.216609
RILPL2	0.216602
GM2A	0.216544
MAN1B1	0.216505
GPX1	0.216469
DEF8	0.216468
GALNS	0.216464
PDLIM7	0.216439
HNRNPUL1	0.216426
PARP14	0.216374
DUSP18	0.216306
THBS3	0.216301
ZNF710	0.216275
APOBEC3C	0.216142
ACTR1A	0.216142
SUPT5H	0.216003
MAU2	0.215945
SEPX1	0.215824
ZNF688	0.215766
KDM6B	0.215732
TTLL3	0.21572
RNF44	0.215717
PQLC3	0.215707
B3GALT4	0.2157
MTHFR	0.215609
HMGCL	0.215445
FAM193B	0.215409
ATP2B4	0.215379
TRIM14	0.215337
SLC35B2	0.215292
RTN2	0.215249
HSF1	0.215196
SLC35E2B	0.215176
SCARB1	0.215161
COTL1	0.215154
GPAA1	0.214995
FTSJD2	0.214912
ARHGAP17	0.214857
MNT	0.214843
CMTM3	0.214777
CEBPD	0.214727
NAPRT1	0.214421
R3HDM2	0.214418
NPLOC4	0.214321
ZNF282	0.214318
C6orf1	0.214229
POR	0.214137
ZFYVE1	0.214091
GBP2	0.213969
ZNF276	0.213958
MXD4	0.213897
ARFGAP1	0.213778
COMT	0.213742
LTBP4	0.213728
NFKB2	0.213662
RNF185	0.213615
TBC1D14	0.213591
VPS26B	0.213567
HSPG2	0.213564
RFX5	0.213534
SASH3	0.213439
HEMK1	0.213238
ZC3H3	0.213219
STK11IP	0.213137
ALDOA	0.213105
LDB1	0.213066
SRCAP	0.213007
C22orf25	0.213002
LRRC41	0.212939
LOC729991	0.212866
HDAC7	0.212855
SQSTM1	0.212838
NXF1	0.212793
MAP1S	0.212754
SERPINB1	0.212476
PLD2	0.212449
PIK3R2	0.212379
CFLAR	0.212374
MYADM	0.212349
UBE2R2	0.212281
CALR	0.212186
RAB5C	0.212129
RBM23	0.211988
ANXA6	0.211955
IRF5	0.211882
CUL9	0.211753
SH3BP2	0.21172
OCEL1	0.211546
SHARPIN	0.211481
CNP	0.211461
IQSEC1	0.211454
VPS18	0.211451
HDHD3	0.211371
SLC15A3	0.211294
TTYH3	0.211262
TNK2	0.211258
CIB1	0.211245
SSBP4	0.211037
RHOC	0.21102
BRE	0.210949
IRF7	0.210936
LZTS2	0.210909
MPPE1	0.210896
RIPK1	0.210825
TBC1D2	0.210807
VPS11	0.210721
ABCA2	0.210716
ASCC2	0.210711
FBRSL1	0.210699
CYTH1	0.210634
ZBTB47	0.210558
EDEM2	0.210557
C19orf43	0.210493
UBE2L6	0.210483
UNC45A	0.210479
SLC25A1	0.210475
ZDHHC24	0.21047
ATXN7L3	0.210444
MBD1	0.210443
FGD3	0.210442
DOK1	0.210395
RASSF7	0.210195
TMBIM4	0.210152
TNFSF12	0.21005
RBMS2	0.209988
LPPR2	0.209985
SIRT7	0.209914
MED22	0.209753
MAP3K12	0.209658
EMILIN2	0.209614
HEXA	0.209519
PITPNA	0.209519
ZBTB4	0.209372
TNKS1BP1	0.209299
ZC3H12A	0.20923
FAM189B	0.209207
LDLRAP1	0.209123
OTUB1	0.208944
FLYWCH1	0.208917
AP1B1	0.208906
ADAM15	0.208854
MYOF	0.20879
INTS1	0.208742
CD99L2	0.208691
ANKFY1	0.208643
MKL1	0.208485
PIGG	0.208474
CHMP6	0.208383
SERPINB6	0.208373
URM1	0.208363
MKNK2	0.208346
KIAA0247	0.208311
CD99	0.208267
COQ9	0.208215
RERE	0.208158
MAP2K3	0.208143
TDRD7	0.208134
WDR6	0.208121
BLOC1S3	0.20792
PPP1R15A	0.207853
TRAFD1	0.207744
MARK4	0.207663
RANBP10	0.207605
ARHGAP4	0.207547
ITPK1	0.207431
ACSL5	0.207429
ZBTB45	0.207421
C19orf63	0.20739
C17orf56	0.207352
MAP3K3	0.207322
CTSS	0.207292
OAF	0.207279
C16orf57	0.207184
HIGD2A	0.207106
KLHL22	0.207106
ENTPD6	0.207077
PRIC285	0.20705
TM9SF4	0.207039
NBL1	0.206949
SMAP2	0.206839
RBM5	0.206732
CDC37	0.206721
PLA2G6	0.206679
ZNF513	0.206664
WAS	0.206631
KIAA0141	0.206626
CDC42EP4	0.20649
CALCOCO2	0.206408
ARFIP2	0.206342
TOM1	0.206312
ANKRD13A	0.20629
HSD3B7	0.206268
PSEN1	0.206164
DCAF15	0.206091
PLXND1	0.206076
JAK3	0.206051
JUND	0.206019
ARHGAP9	0.206007
VAC14	0.205974
LAPTM5	0.205813
TRIM22	0.205794
FURIN	0.205649
IPO13	0.205537
PDCD6IP	0.205516
MCM3AP	0.205274
USP40	0.205239
NCF4	0.205129
AGRN	0.20511
STARD3	0.205093
LAMB2	0.204993
STAT5B	0.204916
CYB561D1	0.204912
C9orf16	0.204864
DCAF11	0.204706
GAS6	0.204635
AKT1S1	0.204634
VILL	0.204545
ABCC1	0.204515
GRK6	0.204463
CASP4	0.204441
DALRD3	0.204428
SAMD9L	0.204388
G6PC3	0.204387
STK40	0.204369
GTF2F1	0.204293
DAZAP2	0.204197
MOB2	0.204171
CBX6	0.204159
BAZ2A	0.204131
MOGS	0.20406
CALM3	0.204054
MON1B	0.204053
RNF216	0.203913
OAS3	0.203839
ATG2A	0.203553
CD2BP2	0.2035
FIBP	0.203486
ZFP36L2	0.203471
ANKRD52	0.203469
HLA-DMA	0.203401
MPRIP	0.203344
AP2M1	0.203333
KLF6	0.203324
PTPN9	0.203291
DPP7	0.203236
ST3GAL2	0.203186
CCDC115	0.203122
ZER1	0.203106
SLC43A3	0.203084
SLC9A1	0.203034
ZBED1	0.202929
SOLH	0.202923
MARVELD1	0.202922
NAB2	0.202856
THTPA	0.202821
BIN1	0.202804
ORAI2	0.20278
TAX1BP3	0.202598
FXR2	0.202478
ZDHHC3	0.202472
MAZ	0.202438
PPP2R5A	0.20239
DDX23	0.202357
C8orf82	0.202264
FADS3	0.202238
MTMR11	0.202227
C17orf37	0.202136
CTSZ	0.20198
TMBIM6	0.201971
MTA1	0.201951
JAK1	0.201915
ANPEP	0.201899
TAP2	0.201817
PEX6	0.201797
ECM1	0.201729
LMBR1L	0.201549
ENGASE	0.201519
CENPT	0.201517
NOD1	0.201498
RAB3D	0.201494
RAB11B	0.201449
C2orf18	0.201417
PTAFR	0.201351
ZNF524	0.201328
ZNF385A	0.201255
PDXK	0.201215
HCFC1R1	0.201206
ZFYVE27	0.201166
CD63	0.201123
RFX1	0.201115
NFKBIA	0.201014
DENND2D	0.200932
ARRDC2	0.200888
MCRS1	0.200888
ATG4B	0.200883
ERGIC1	0.200742
KIAA0195	0.200719
PCYT1A	0.20071
RAVER1	0.200664
NICN1	0.2006
IRAK1	0.200558
STK11	0.200551
ACP2	0.200541
ZNF641	0.200524
CRELD1	0.200398
RALB	0.200146
RELB	0.200135
KIAA0415	0.199974
ERBB2	0.199891
KAT5	0.199869
RNF19B	0.199772
PDE4A	0.199692
CLK2	0.199655
CYTH4	0.19964
APLP2	0.199618
VAV1	0.199578
STRADA	0.199561
SMARCD2	0.199545
CIDEB	0.199442
PLXNA3	0.199406
S100A4	0.199397
PBX2	0.199336
RASSF5	0.199322
TMEM39B	0.199269
GBA2	0.19918
INPP5K	0.199136
SIGIRR	0.199049
TYSND1	0.198913
C17orf68	0.198911
CEP164	0.19883
SH3GLB2	0.198802
GIPC1	0.198801
STK38	0.198748
ABCA7	0.198696
TRAPPC9	0.198644
NAAA	0.198626
ITGAL	0.198616
AGAP3	0.198615
CCDC88B	0.19861
TBC1D25	0.198602
FPGS	0.198536
APOL3	0.198484
CRTAP	0.198404
TRIM27	0.198352
PPPDE2	0.198342
RNF220	0.198283
TSPAN4	0.198283
NEK9	0.198282
GPR172A	0.198228
CPNE1	0.198219
MAP2K5	0.198177
LASS5	0.198169
TRIM47	0.198096
IGFBP4	0.198092
CSF1R	0.198021
OAS1	0.197979
ZNF467	0.197902
NDRG3	0.197885
GMPR2	0.19788
RABAC1	0.197862
2002-03-01	0.197838
ORMDL2	0.197647
P4HTM	0.197623
NACC2	0.197465
RUSC1	0.197438
GSS	0.197422
RAB34	0.197314
WDR55	0.197256
B3GAT3	0.19722
MAPK8IP3	0.197209
TIMP2	0.197197
SLC48A1	0.197159
SP140L	0.197151
ZNF672	0.197099
IL2RG	0.197078
KIAA0100	0.197065
FAM113A	0.197034
SH3KBP1	0.19689
C12orf10	0.196844
BLCAP	0.19683
RSAD1	0.196819
C8orf58	0.196636
PPP2R1A	0.196567
SF3B4	0.196484
ARPC2	0.196433
INPP5E	0.196425
P4HB	0.196424
ZNF592	0.196406
SP1	0.196377
ATG13	0.196325
PNPO	0.196313
FBXW4	0.196307
CHST14	0.196298
UBE2Z	0.196274
C22orf13	0.196182
TPI1	0.196121
C19orf29	0.196045
PEPD	0.196014
POLRMT	0.196008
CDIPT	0.195981
IL27RA	0.195921
ITGA3	0.195877
CDC42BPB	0.195852
SPPL2B	0.195848
SNX20	0.195811
CAT	0.195799
PIGS	0.195788
CD44	0.195708
ATP6V0E1	0.195613
TPD52L2	0.195599
IL17RC	0.195563
ZNF692	0.195558
ARL6IP4	0.195555
MTMR14	0.195546
TAF1C	0.195542
NBR1	0.19543
ARRB1	0.195366
RER1	0.195331
OGFOD2	0.195231
CD82	0.195127
ECHDC2	0.195124
ARF5	0.195102
NKIRAS2	0.194987
OSBPL5	0.194946
ZFAND3	0.194883
SIGMAR1	0.194857
TMSB10	0.194826
PLEKHO1	0.194675
FLJ36031	0.194666
PHF12	0.194634
MAX	0.194631
GMPPA	0.194619
DAGLB	0.194571
C1orf66	0.194567
TKT	0.194554
NMRAL1	0.194528
PEA15	0.194498
GLTPD1	0.194469
SF3A1	0.194446
SSH1	0.194428
ARHGEF40	0.194383
SPSB3	0.194303
SREBF1	0.194301
ZBTB22	0.194289
FAM120B	0.194192
RRAGA	0.194191
GTPBP1	0.194075
ZNF341	0.193976
CDC42EP1	0.193946
C16orf42	0.19391
OAS2	0.193884
HDAC5	0.193823
TMCO6	0.193818
NFYC	0.193787
ADCY6	0.193775
DUSP22	0.193754
KIFC2	0.193701
SLC2A4RG	0.193654
CPSF7	0.193588
CORO7	0.193588
PHKG2	0.193582
LRRK1	0.193539
PPP1CA	0.193442
FOSL2	0.193417
RALGDS	0.193413
MOSPD3	0.193401
GALNT2	0.193385
GANC	0.19323
C19orf60	0.193051
ZNF395	0.193041
MLX	0.192988
PISD	0.192872
UPF1	0.192865
S100A10	0.192797
CARM1	0.192729
IL6R	0.192727
SIRT6	0.192673
DAP	0.192661
FAM193A	0.192641
MGLL	0.192553
C17orf70	0.192529
RNF167	0.192496
RNF10	0.192487
DNASE2	0.192416
UBR4	0.192382
SF3A2	0.192309
SEC31A	0.192301
ZZEF1	0.1923
TBC1D10C	0.192263
BRMS1	0.192231
NMT1	0.192199
C7orf26	0.192185
PTPRA	0.192133
C7orf47	0.192126
URGCP	0.191937
ADAP1	0.191896
DRAM1	0.191884
TICAM1	0.19187
P2RX4	0.191844
INO80	0.191801
UNC119	0.191797
PPP2R5B	0.191769
NUDT18	0.191711
PPP2R5D	0.191694
ATG7	0.191671
MEPCE	0.191664
GRAMD4	0.191635
TPCN2	0.191556
CTSO	0.191543
TRIP10	0.191467
2009-03-01	0.191458
PNKD	0.191457
KDM1B	0.191453
CHMP2A	0.191417
LAT2	0.191402
BRD4	0.191357
C1orf38	0.191355
HEATR7A	0.19133
GGA1	0.191318
CHMP4B	0.191298
CASP8	0.19127
CUEDC2	0.191248
VPS24	0.191244
APEH	0.191221
DDX41	0.191213
HMGXB3	0.191158
GRAMD1A	0.191145
KIAA0494	0.191035
PRPF8	0.19101
TNFAIP1	0.190988
PPP1R16A	0.190988
PCBP2	0.190973
FBXO7	0.190949
CAPN3	0.190901
ARAP3	0.190893
ITPKC	0.190819
ALG12	0.190785
SPI1	0.190761
ERCC1	0.190705
RIN1	0.190696
TP53I3	0.190611
CYTH2	0.190533
ACSF2	0.190532
POLDIP3	0.19047
SNX29	0.190438
TMEM55B	0.190228
CRTC3	0.190183
GRB2	0.190145
CHFR	0.190105
TBC1D1	0.19007
PABPN1	0.189935
HCK	0.189918
DTX2	0.189838
PRICKLE3	0.189832
DOK3	0.189714
PREB	0.189609
LITAF	0.189528
BAT2L1	0.18947
FAM53B	0.189446
MAPK7	0.189439
CSRP1	0.189436
TP53	0.189376
WWC3	0.189358
INTS5	0.189289
NUDCD3	0.189287
YWHAB	0.189122
MECP2	0.18912
FAIM3	0.189117
NCKAP1L	0.189094
COPE	0.189051
ARHGAP25	0.189048
COQ4	0.188957
CAMK1	0.18884
C6orf89	0.188828
NDST2	0.188818
SLC12A6	0.18877
ITPKB	0.188747
FGD2	0.188725
SPHK2	0.188526
RPAP1	0.188507
UBXN1	0.188464
GNS	0.188349
EVL	0.188251
AMDHD2	0.188233
HIP1R	0.188205
CORO1A	0.188181
KLF16	0.188085
C1orf144	0.188042
SLC12A7	0.187997
ALAD	0.187996
FAM192A	0.187984
SLC2A6	0.187935
SFI1	0.187911
ACCS	0.18791
TRIM69	0.187898
SYK	0.187894
GDPD5	0.187857
PLCB2	0.187852
SLC27A3	0.187809
TAOK3	0.187792
FAM120A	0.187773
ABHD14A	0.18773
WDR37	0.18764
ABCC10	0.187606
BCL2L1	0.18759
DEDD	0.187573
TRPT1	0.187516
MICALL1	0.18746
RARA	0.187385
TTC17	0.187366
LRRFIP1	0.187299
TXN2	0.187292
TEX261	0.187269
C11orf24	0.187255
PKD1	0.187221
IGF2R	0.187117
DHX16	0.187111
MAP3K14	0.187036
PRKAG1	0.187004
PITRM1	0.187003
DOM3Z	0.186979
SLC25A11	0.186945
RANBP3	0.18694
DMPK	0.186928
DECR1	0.18689
SERPINA1	0.186888
KCNN4	0.186846
HIF1AN	0.186734
HK1	0.186727
MSRA	0.186701
PDK2	0.186671
SUMF1	0.186625
TSEN34	0.186617
SPNS1	0.186537
LYL1	0.186483
ROGDI	0.186476
CSF3R	0.186402
CTNNA1	0.186309
LAIR1	0.186251
HAUS4	0.186134
ZFP36L1	0.186128
PYGL	0.186071
DUSP3	0.186036
QSOX1	0.18595
VAMP3	0.185945
DPP3	0.185937
SLC27A4	0.185853
CDK2AP2	0.185805
CYFIP1	0.185792
ARPC3	0.18573
ATP2A3	0.185727
SGSM2	0.185648
HDGF	0.185629
LYN	0.185588
MARK2	0.185578
ZFP106	0.185536
HTRA2	0.185526
PIAS3	0.185517
PPP6R2	0.185486
GRHPR	0.185482
KIF13B	0.185405
LEMD2	0.185322
LCP1	0.185313
IFITM1	0.185303
SIRT3	0.185272
IFI16	0.18525
ZFPM1	0.185229
CHD8	0.185218
ITPRIP	0.185136
HADHB	0.185133
TRIM68	0.185044
GOLGA2	0.185013
FBXL6	0.184969
AMPD3	0.184886
E4F1	0.184857
COL6A1	0.18483
SIRT2	0.184823
COL6A2	0.184822
FAM100B	0.184818
WIPF1	0.184815
LIX1L	0.18481
ATP13A2	0.184788
KLHL36	0.184762
ARNT	0.184743
GNG5	0.184726
BCR	0.184712
POLDIP2	0.184674
SIDT2	0.184636
IGSF8	0.184614
TECPR2	0.184575
PSME3	0.184553
KIAA0226	0.184533
NR1H3	0.184533
TBC1D5	0.184494
CBX7	0.184458
ADAMTSL4	0.184433
TRIM35	0.184386
PARVG	0.184313
DHX38	0.1843
TNFSF10	0.184279
POLR2E	0.184269
DRG2	0.184258
C19orf25	0.184247
MID1IP1	0.184164
CLK3	0.184151
GLIPR2	0.184126
LTB4R	0.184125
MX2	0.184097
PACS2	0.184057
GNB1	0.184053
TTLL12	0.184035
CHMP7	0.18403
MTCH1	0.184021
TMEM150A	0.184019
DCTD	0.184008
APOL6	0.183984
INTS9	0.183914
ITPA	0.183909
IL11RA	0.18386
XAF1	0.183693
FBXO6	0.183667
GRIPAP1	0.183602
C1orf91	0.183534
NDRG1	0.183527
HARS2	0.183449
ZNF581	0.183313
COG4	0.183284
CD53	0.183234
APOB48R	0.183195
RHBDF1	0.183193
TRIM28	0.183189
CAPN2	0.183178
UBXN11	0.183178
CARD16	0.183092
PQLC2	0.18301
TPRA1	0.182909
DOCK6	0.182906
CD37	0.182904
SCAMP3	0.182885
ABCB8	0.182864
CHCHD10	0.182803
NCLN	0.182797
DDAH2	0.182791
PIGO	0.182791
MAFK	0.182764
CCNI	0.182763
CEBPA	0.182699
MTMR3	0.182656
UBL7	0.182622
RHBDD2	0.18261
PPIL2	0.182541
ABCF3	0.182532
FAM86B1	0.182512
RAB31	0.182417
D2HGDH	0.18234
PIP4K2B	0.182276
PACSIN2	0.182268
KCNK6	0.182252
ACBD4	0.182251
ST6GALNAC6	0.182232
FAM176B	0.182226
TRPM4	0.182179
STK36	0.182179
XRCC1	0.182101
PPIP5K1	0.182063
CCDC107	0.181999
TALDO1	0.181993
SMUG1	0.181985
ATXN2	0.181969
SRPR	0.181945
ZMYM3	0.181895
UAP1L1	0.181891
FAM102A	0.181867
B4GALT7	0.181833
MED24	0.181822
SMARCAL1	0.181697
RAC1	0.181697
SPINT1	0.18167
VARS	0.181664
LSS	0.181625
RASAL3	0.181614
PGPEP1	0.181591
GAS2L1	0.18158
CLTA	0.181538
SAT2	0.181529
ST5	0.181494
E2F4	0.181416
APOL2	0.181372
USP19	0.181368
CDK16	0.181337
CTDP1	0.181292
ABHD2	0.18128
PTTG1IP	0.181251
RMND5B	0.181222
VIM	0.181211
PTPLAD2	0.18118
C20orf3	0.181106
NOTCH2	0.181084
NUP62	0.181063
NMI	0.181039
PCNXL3	0.181038
C19orf50	0.181013
SH2B3	0.181012
POLR2L	0.180998
FTL	0.180915
KDM5C	0.180885
HMHA1	0.180823
HCST	0.180796
PSTPIP1	0.180795
NRBP1	0.180746
TNS1	0.180745
L3MBTL2	0.180669
NUP214	0.18053
ACAP1	0.180509
TGFB1I1	0.180497
ABHD4	0.180482
TBC1D10A	0.180446
RNASEL	0.180436
RALBP1	0.180429
PDDC1	0.18041
RAB35	0.180341
DAXX	0.180332
ASB6	0.180268
SUFU	0.180224
MED11	0.180216
IDS	0.180169
HMOX2	0.180169
FLNB	0.180159
N4BP1	0.180085
C1orf86	0.179992
ELMOD3	0.17997
GLYCTK	0.179953
RNF130	0.179938
SLC25A45	0.179896
PFKP	0.179755
ARFRP1	0.179743
FAM111A	0.179721
RTKN	0.17971
PLA2G15	0.179662
PEX10	0.17962
KIAA0430	0.179544
HSD17B1	0.17951
SLC25A20	0.179503
PAK2	0.179477
COG7	0.179462
PTPRJ	0.1794
PSKH1	0.179391
CCNL2	0.179382
ZC3H18	0.179372
CRIP1	0.179302
DHDDS	0.179277
CCNDBP1	0.17927
TMEM80	0.179265
SPRYD4	0.179218
DENND1C	0.17921
HADHA	0.179186
NOL3	0.179171
SLC9A8	0.179161
NEU1	0.179156
PIGV	0.179079
WDR59	0.179051
ANTXR2	0.178901
TAF6	0.178901
CEBPB	0.178881
ZMIZ1	0.178878
PARP6	0.178833
NCKAP5L	0.178792
UBE3B	0.178739
KLC1	0.178713
UBAP2L	0.178693
TBL3	0.178617
ATHL1	0.178557
OPTN	0.178551
MANBAL	0.178544
EHMT2	0.178541
SH3BP1	0.178526
APOL1	0.178511
CD40	0.178478
IL15RA	0.178377
SVIL	0.178334
MFNG	0.178321
SERF2	0.178306
LPXN	0.178293
SLC25A39	0.178293
CUEDC1	0.178275
C5orf56	0.178218
DOCK2	0.17817
POU2F2	0.178163
PVRL2	0.178054
CPPED1	0.177991
ITM2B	0.177907
NPC2	0.177873
TMEM140	0.177863
FAM127B	0.177834
BCL7C	0.177816
NFATC1	0.177783
RASSF4	0.177753
C7orf42	0.177709
NTAN1	0.177704
PRDX5	0.177631
RASSF1	0.17763
IFNAR1	0.1776
SSBP3	0.177576
CYB5D2	0.177557
NRD1	0.177493
SND1	0.177422
FKBP9	0.177418
PEX11B	0.177409
SH2D3C	0.177339
LGALS3	0.177334
SMG5	0.177296
FGR	0.177226
SCAF1	0.177223
FOXP4	0.177212
ERP29	0.177212
CLASRP	0.177204
DHX58	0.177095
IL16	0.177065
NEK6	0.177009
CTSH	0.17699
ACAD9	0.176978
TNFAIP8L1	0.176927
OPLAH	0.176898
PRR5	0.176828
BTN2A1	0.176789
NINJ1	0.176779
MCOLN1	0.176731
RARRES3	0.176709
MMP24	0.176693
NRBP2	0.17667
PTBP1	0.176669
ZNF746	0.176654
MTHFSD	0.176651
RAD9A	0.176634
MX1	0.176552
USP20	0.176523
ACO2	0.17645
TMEM53	0.176384
HSPB1	0.176338
PLTP	0.176305
TMC8	0.176301
SUSD1	0.176262
TELO2	0.176234
OSTF1	0.176225
ULK1	0.176215
SYMPK	0.176182
VCL	0.176163
BCAP31	0.17615
FAM116B	0.176144
SERINC3	0.176137
EFEMP2	0.176113
MFN2	0.176112
GOLGA3	0.176109
FBXL15	0.176013
SAP30L	0.175953
PWWP2B	0.175914
DNAH1	0.175901
CAPN10	0.175838
HM13	0.175811
CYB5R1	0.175777
PRCP	0.175758
PMM2	0.175738
MAN2A2	0.175649
IFNAR2	0.175619
CAST	0.175579
PYCR2	0.17555
SPSB2	0.175542
VAMP8	0.175503
ALKBH5	0.175501
TSPAN31	0.175452
COG1	0.175426
THAP8	0.175422
ATN1	0.175379
PAN2	0.175348
RILP	0.175323
NAT6	0.17532
PNRC1	0.175294
PHF1	0.175208
CSNK2B	0.175178
ZFYVE21	0.175159
ANKZF1	0.175159
DRAP1	0.175075
TRAPPC5	0.175071
PTGS1	0.175059
ABL1	0.17503
FLT3LG	0.175006
NFIX	0.174982
MAPKBP1	0.17494
RNF187	0.174863
SF1	0.17477
C6orf47	0.17472
HFE	0.174653
SNAP29	0.174635
LARP1	0.174623
MGST2	0.174611
TRMT2A	0.1746
PILRA	0.174582
AGPAT6	0.174562
GRK5	0.174543
MAD1L1	0.174538
LIN37	0.174523
PTRF	0.174434
APH1A	0.174425
LILRB1	0.174407
CBLN3	0.174334
BICD2	0.17426
APRT	0.174229
VIPAR	0.174219
PLAUR	0.174156
ICAM3	0.174139
FNBP1	0.174128
ACTG1	0.174091
IVD	0.174063
LILRA2	0.173975
SAMD4B	0.173947
B4GALT1	0.173912
ADCY3	0.173874
EPS8L2	0.17385
LRP5	0.173842
SNX19	0.173815
SLC17A9	0.173774
JUP	0.173768
DOK4	0.173731
IL18BP	0.173656
IL13RA1	0.173653
ZNF526	0.173616
LYST	0.173609
AP2S1	0.173559
C15orf52	0.173534
BMP1	0.173518
DDX58	0.173509
FAM110A	0.173505
PAK1	0.173482
PIK3IP1	0.173415
CCDC69	0.173329
DAK	0.17332
CFP	0.173259
ACADS	0.173217
CDC42EP5	0.173183
UBTD1	0.173163
WDFY4	0.173147
C1R	0.17311
IP6K1	0.173089
TRIM3	0.173075
DEXI	0.173013
C9orf86	0.172986
SEMA4A	0.172985
PREX1	0.172915
NARFL	0.172907
SYNPO	0.172807
AXIN1	0.172719
C6orf136	0.172654
QARS	0.172643
TGFBI	0.172639
SRC	0.172591
ADAT3	0.172513
SLC39A4	0.172494
CRYL1	0.172463
RNF214	0.172429
AAAS	0.172369
GDPD3	0.172358
NCF2	0.172348
MANBA	0.1723
VPS53	0.172249
PLEKHG2	0.172149
ICAM2	0.172132
MAP1LC3A	0.172085
SNX11	0.172055
TXLNA	0.172045
RBMS1	0.172032
SCRN2	0.172024
SMARCD1	0.172023
CRIPAK	0.172016
ZDHHC18	0.172003
PTPRE	0.171989
CS	0.171977
FKRP	0.171951
S100A16	0.171929
GBGT1	0.171878
MAST2	0.17171
ITPRIPL2	0.171687
MAP3K5	0.171649
ROBLD3	0.171588
ACAD10	0.171548
SH3GLB1	0.171522
GPX4	0.171503
TMEM134	0.171482
PLEKHA2	0.171474
KDM2A	0.171376
SERTAD1	0.171361
IFT172	0.171345
IFI27L2	0.171331
EVI2B	0.171313
EEF2K	0.171238
ST3GAL1	0.171212
GGT1	0.171173
AP3D1	0.171114
RGS3	0.171094
LST1	0.171046
ZNF213	0.17101
KIAA0513	0.171005
MLST8	0.170967
PRAF2	0.170943
RBM15B	0.170882
CHP	0.170785
JDP2	0.170777
SRRM2	0.170678
2006-09-01	0.170672
NEURL4	0.170587
C17orf59	0.170583
UQCRC1	0.170504
LILRB3	0.170498
PCIF1	0.170468
VKORC1	0.170462
DPEP2	0.170448
IER2	0.170388
GTF3C1	0.170364
GALNT10	0.170305
ELMO3	0.170303
NAALADL1	0.170236
VAMP5	0.170205
NFKBID	0.170173
HSD17B11	0.170142
BCL6	0.170137
ARID5A	0.170126
ALS2CL	0.170063
C17orf90	0.170046
M6PR	0.169985
ACOX3	0.169968
HYI	0.169952
DDX60L	0.169873
AP2B1	0.16977
TP53I13	0.169714
CNPY4	0.169692
GLB1L	0.169684
FMNL3	0.169673
NELF	0.169631
SCMH1	0.169631
DDR1	0.169621
SPTLC2	0.169542
CDC42EP2	0.16951
IGFBP6	0.169503
C8orf73	0.169424
HEBP1	0.16942
KIF3B	0.169364
SCPEP1	0.169299
NME4	0.169257
ADAM8	0.169158
EXOC1	0.169148
SLC7A7	0.169143
C5orf32	0.169114
FAM54B	0.169104
C20orf194	0.169063
ADAP2	0.169036
BCL2L2	0.168952
RNF24	0.168925
TMUB1	0.168921
BCL7B	0.168879
FRAT1	0.168863
PSME2	0.168841
NT5C	0.168835
NDE1	0.168815
NPFF	0.1688
DNAJB2	0.168749
PHLDB3	0.168743
MYL9	0.168735
C1orf93	0.168724
FZR1	0.168699
CHPF	0.168692
PCYT2	0.168666
GOLGB1	0.168585
RAI1	0.168577
GSTM2	0.168539
SAMD1	0.168526
EPHX1	0.168502
MIF4GD	0.168396
U2AF2	0.16839
[truncated: 15,237 more rows]

## Sheet: GSEA Mouse
NAME	SIZE	ES	NES	NOM p-val	FDR q-val	FWER p-val	RANK AT MAX		Leading Edge
LYSOSOMAL_MEMBRANE	98	0.656935	1.72364	0	0	0	2669		Ctsa
LYSOSOME	236	0.623683	1.68191	0	0	0	3272		Ctsd
ACTIVATION_OF_SIGNALING_PROTEIN_ACTIVITY_INVOLVED_IN_UNFOLDED_PROTEIN_RESPONSE	60	0.615363	1.55932	0	0.000656017	0.002	4771		Man2b1
TOLL_SIGNALING_PATHWAY	73	0.605508	1.55378	0	0.000984026	0.004	4114		0610031j06rik
TOLL_LIKE_RECEPTOR_3_SIGNALING_PATHWAY	61	0.607154	1.55252	0	0.00078722	0.004	3882		Sidt2
MYD88_INDEPENDENT_TOLL_LIKE_RECEPTOR_SIGNALING_PATHWAY	62	0.608069	1.54866	0	0.000656017	0.004	3882		Vps11
TOLL_LIKE_RECEPTOR_SIGNALING_PATHWAY	74	0.596977	1.54375	0	0.0005623	0.004	4114		Ctsb
TRIF_DEPENDENT_TOLL_LIKE_RECEPTOR_SIGNALING_PATHWAY	60	0.602544	1.53584	0	0.000615016	0.005	3882		Psap
ENDOPLASMIC_RETICULUM_UNFOLDED_PROTEIN_RESPONSE	77	0.59448	1.53471	0	0.000546681	0.005	4771		Uvrag
AUTOPHAGY	58	0.599977	1.53022	0	0.000492013	0.005	4801		Ctsz
TOLL_LIKE_RECEPTOR_4_SIGNALING_PATHWAY	72	0.595289	1.52035	0	0.000536741	0.006	4114		Laptm5
ENDOSOME_MEMBRANE	132	0.57283	1.51791	0	0.000574015	0.007	4235		Ifi30
LATE_ENDOSOME_MEMBRANE	54	0.602375	1.50517	0	0.000681248	0.009	5058		Fuca1
EARLY_ENDOSOME	126	0.566237	1.49601	0	0.00105431	0.015	2759		Arsa
LATE_ENDOSOME	75	0.579364	1.49409	0	0.000984025	0.015	4235		Tmem55b
TOLL_LIKE_RECEPTOR_2_SIGNALING_PATHWAY	66	0.581576	1.49131	0	0.000922524	0.015	4114		Plbd2
TOLL_LIKE_RECEPTOR_1_SIGNALING_PATHWAY	66	0.581576	1.48936	0	0.000926141	0.016	4114		Pla2g15
SPHINGOLIPID_METABOLIC_PROCESS	58	0.582759	1.48189	0	0.00114803	0.021	4485		Unc93b1
CELLULAR_COMPONENT_MOVEMENT	95	0.562133	1.47029	0	0.00150193	0.029	3692		4930471m23rik
POSITIVE_REGULATION_OF_I_KAPPAB_KINASE/NF_KAPPAB_CASCADE	131	0.555619	1.46965	0	0.00142684	0.029	4402		Gns
MYD88_DEPENDENT_TOLL_LIKE_RECEPTOR_SIGNALING_PATHWAY	69	0.575866	1.46952	0	0.00135889	0.029	4114		Gba
RHO_PROTEIN_SIGNAL_TRANSDUCTION	51	0.572117	1.45512	0	0.00196805	0.044	4250		Hexa
VIRAL_TRANSCRIPTION	71	0.562818	1.45168	0	0.00201083	0.047	6573		Naglu
FOCAL_ADHESION	123	0.545352	1.43844	0	0.00254207	0.06	5686		Glb1
DEFENSE_RESPONSE_TO_BACTERIUM	77	0.557764	1.43615	0	0.00271591	0.067	4098		Gabarap
NERVE_GROWTH_FACTOR_RECEPTOR_SIGNALING_PATHWAY	213	0.533138	1.43246	0	0.00272499	0.07	4705		Smpd1
VESICLE_MEDIATED_TRANSPORT	204	0.528657	1.42408	0	0.00382677	0.101	6558		Neu1
POSITIVE_REGULATION_OF_GTPASE_ACTIVITY	181	0.529402	1.42155	0	0.00379553	0.104	5637		Gusb
REGULATION_OF_CELL_SHAPE	98	0.537248	1.41551	0	0.00410576	0.116	5533		Cln3
PLATELET_ACTIVATION	199	0.525765	1.41246	0	0.00419851	0.123	5142		Galns
PLATELET_DEGRANULATION	76	0.542878	1.40976	0	0.00447573	0.135	5119		Clcn7
ENDOCYTOSIS	149	0.529499	1.40937	0	0.00436662	0.136	4505		Cd74
RUFFLE	84	0.540499	1.40628	0	0.00453249	0.145	5708		Tpp1
ACTIN_CYTOSKELETON_ORGANIZATION	143	0.531701	1.40576	0	0.00442812	0.146	4888		Slc48a1
TRANSLATIONAL_ELONGATION	95	0.534734	1.39904	0	0.00514505	0.171	6829		Manba
TRANSLATIONAL_TERMINATION	77	0.537197	1.39143	0	0.00636883	0.213	6573		M6pr
STRESS_ACTIVATED_MAPK_CASCADE	51	0.550475	1.39002	0.001	0.00648924	0.223	5631		Lamp1
CYTOKINE_MEDIATED_SIGNALING_PATHWAY	217	0.51378	1.38538	0	0.00688817	0.239	5519		Tmem63a
GTPASE_ACTIVATOR_ACTIVITY	192	0.51511	1.38366	0	0.00709002	0.251	5637		Atp13a2
NUCLEAR_TRANSCRIBED_MRNA_CATABOLIC_PROCESS_NONSENSE_MEDIATED_DECAY	107	0.524131	1.38121	0	0.00738018	0.26	6793		Vps18
PROTEIN_HETEROOLIGOMERIZATION	67	0.539506	1.37985	0.001	0.00748818	0.269	4158		Lipa
POSITIVE_REGULATION_OF_NF_KAPPAB_TRANSCRIPTION_FACTOR_ACTIVITY	92	0.528605	1.37755	0	0.00777848	0.285	2526		Pnpla7
REGULATION_OF_SMALL_GTPASE_MEDIATED_SIGNAL_TRANSDUCTION	167	0.515556	1.37723	0	0.00766624	0.287	4888		Gaa
VIRAL_INFECTIOUS_CYCLE	79	0.529672	1.37251	0	0.00845368	0.319	6573		Idua
PHOSPHOLIPID_BINDING	277	0.502605	1.36508	0	0.00990587	0.372	4914		Hexb
INTRACELLULAR_PROTEIN_KINASE_CASCADE	100	0.52012	1.36231	0	0.010589	0.398	3402		Tpcn1
INTEGRIN_MEDIATED_SIGNALING_PATHWAY	84	0.525354	1.36091	0.002	0.0107615	0.409	5430		Naga
RAS_PROTEIN_SIGNAL_TRANSDUCTION	73	0.525474	1.35716	0	0.0117468	0.445	5004		Cybasc3
EPIDERMAL_GROWTH_FACTOR_RECEPTOR_SIGNALING_PATHWAY	130	0.513115	1.35624	0	0.0116678	0.451	5704		Cd68
SH3_DOMAIN_BINDING	124	0.510672	1.35548	0	0.0116509	0.456	5182		Acp2
T_CELL_RECEPTOR_SIGNALING_PATHWAY	69	0.522719	1.35526	0.003	0.0114803	0.458	6605		Mcoln1
PEPTIDYL_SERINE_PHOSPHORYLATION	63	0.532174	1.35462	0.001	0.0114866	0.467	4957		1700021k19rik
INTEGRIN_BINDING	89	0.519004	1.35254	0	0.0117898	0.488	3901		Sphk2
LAMELLIPODIUM	111	0.513306	1.35058	0.001	0.0122457	0.504	4461		Tmem192
ACTIN_BINDING	301	0.496785	1.35039	0	0.0120767	0.506	2433		Slc29a3
CELLULAR_MEMBRANE_ORGANIZATION	92	0.515107	1.34681	0.001	0.0129153	0.531	4053		Gm2a
PHOSPHATIDYLINOSITOL_BINDING	68	0.522494	1.34552	0.003	0.0130858	0.542	5382		Rragc
BLOOD_COAGULATION	427	0.490941	1.34413	0	0.0133692	0.556	5782		Hck
LIPID_TRANSPORT	65	0.522283	1.34262	0.003	0.0135595	0.573	5038		Dpp7
ENDOSOME	352	0.492613	1.3421	0	0.0134811	0.575	5474		Trip10
GUANYL_NUCLEOTIDE_EXCHANGE_FACTOR_ACTIVITY	144	0.504502	1.34019	0	0.0140022	0.595	4972		Hps1
LEUKOCYTE_MIGRATION	104	0.509418	1.34012	0	0.0137922	0.596	5732		Litaf
SRP_DEPENDENT_COTRANSLATIONAL_PROTEIN_TARGETING_TO_MEMBRANE	92	0.51072	1.33447	0	0.0153695	0.635	6793		Npc2
MITOCHONDRIAL_OUTER_MEMBRANE	110	0.508357	1.33416	0.001	0.0153139	0.64	5047		Vps39
REGULATION_OF_RHO_PROTEIN_SIGNAL_TRANSDUCTION	67	0.52253	1.33351	0.004	0.0153811	0.648	4904		Hgsnat
CELLULAR_RESPONSE_TO_MECHANICAL_STIMULUS	52	0.527053	1.33305	0.006	0.0153269	0.651	3681		Rab7
INTRACELLULAR_PROTEIN_TRANSPORT	199	0.495589	1.33196	0	0.0155388	0.665	6214		Slc11a1
UBIQUITIN_PROTEIN_LIGASE_BINDING	113	0.506524	1.32741	0	0.0170757	0.706	3712		Itm2c
CHROMATIN_REMODELING	64	0.520991	1.32574	0.002	0.0173702	0.718	4018		Ctsh
PROTEIN_COMPLEX_ASSEMBLY	120	0.501461	1.32261	0	0.0185278	0.744	5586		Lgmn
TRANSLATIONAL_INITIATION	131	0.497855	1.32185	0.001	0.0185578	0.754	6573		Slc36a1
PROTEIN_TRANSPORT	523	0.480051	1.31991	0	0.0191064	0.77	5500		Ankrd27
ENDOMEMBRANE_SYSTEM	81	0.510986	1.31643	0.003	0.0203949	0.789	5859		Siae
REGULATION_OF_CELL_MIGRATION	58	0.513109	1.31259	0.005	0.0219543	0.813	6117		H2-dma
PROTEIN_SERINE/THREONINE_KINASE_ACTIVITY	386	0.47776	1.30976	0	0.0231966	0.835	5204		Unc13d
JNK_CASCADE	57	0.515328	1.30963	0.013	0.0229303	0.837	4067		H2-aa
RESPONSE_TO_CYTOKINE_STIMULUS	71	0.507316	1.30948	0.009	0.0227091	0.837	4274		Fnbp1
ACTIN_CYTOSKELETON	180	0.48898	1.30645	0	0.0237931	0.855	3888		Scarb2
PHOSPHATIDYLINOSITOL_MEDIATED_SIGNALING	72	0.507092	1.30584	0.006	0.0238905	0.862	4085		Bcl10
SMALL_GTPASE_MEDIATED_SIGNAL_TRANSDUCTION	302	0.480024	1.30513	0	0.0239363	0.862	5004		Ass1
LIVER_DEVELOPMENT	82	0.504785	1.30408	0.001	0.0241874	0.87	4832		Sgsh
PROTEIN_PHOSPHATASE_BINDING	52	0.517888	1.29965	0.007	0.0267005	0.902	6410		Acp5
RHO_GUANYL_NUCLEOTIDE_EXCHANGE_FACTOR_ACTIVITY	68	0.505055	1.29706	0.006	0.0278252	0.914	5158		Npc1
NEGATIVE_REGULATION_OF_PROTEIN_KINASE_ACTIVITY	50	0.513525	1.29211	0.015	0.0307506	0.932	4058		Arl8a
CELL_DEATH	152	0.484632	1.29182	0	0.0305625	0.934	5060		Ctss
CAVEOLA	63	0.505303	1.28963	0.012	0.0318662	0.943	6019		Usp4
PROTEIN_COMPLEX_BINDING	217	0.47867	1.28743	0	0.0332644	0.952	3896		Use1
MIDBODY	72	0.49854	1.2873	0.002	0.0329982	0.953	3953		Irgm1
INTERSPECIES_INTERACTION_BETWEEN_ORGANISMS	299	0.474007	1.28493	0	0.0344185	0.963	4712		Ppt1
ACTIN_FILAMENT_BINDING	76	0.495435	1.28483	0.007	0.0340908	0.963	2053		Cln5
CYTOPLASMIC_MEMBRANE_BOUNDED_VESICLE	114	0.488998	1.28371	0.001	0.0347002	0.965	6026		Tpcn2
VITAMIN_METABOLIC_PROCESS	54	0.506592	1.28284	0.019	0.0350182	0.968	5770		Ctso
REGULATION_OF_CATALYTIC_ACTIVITY	212	0.477566	1.28045	0	0.036652	0.972	4972		Usp5
FIBROBLAST_GROWTH_FACTOR_RECEPTOR_SIGNALING_PATHWAY	115	0.48273	1.27931	0.002	0.0371729	0.975	5704		Vps33a
CHOLESTEROL_METABOLIC_PROCESS	65	0.500912	1.27672	0.016	0.0388428	0.977	4001		Ctsc
REGULATION_OF_APOPTOTIC_PROCESS	239	0.47173	1.27658	0	0.038592	0.978	6681		Dram1
ACTIVATION_OF_CYSTEINE_TYPE_ENDOPEPTIDASE_ACTIVITY_INVOLVED_IN_APOPTOTIC_PROCESS	71	0.495712	1.27455	0.009	0.0399187	0.984	6399		Wdr48
MICROTUBULE_ORGANIZING_CENTER	78	0.492131	1.27133	0.011	0.0425237	0.988	4993		Rptor
PROTEIN_KINASE_BINDING	280	0.46853	1.27101	0	0.0423724	0.988	5477		Ctns
RESPONSE_TO_CALCIUM_ION	62	0.498166	1.26845	0.016	0.0443596	0.988	6646		Slc15a3
TRANSFORMING_GROWTH_FACTOR_BETA_RECEPTOR_SIGNALING_PATHWAY	78	0.488615	1.26713	0.002	0.0451869	0.989	5089		Prcp
INTRACELLULAR_MEMBRANE_BOUNDED_ORGANELLE	262	0.467716	1.26683	0	0.0450719	0.989	5832		5430435g22rik
CYTOPLASMIC_VESICLE_MEMBRANE	80	0.491687	1.26581	0.013	0.0455897	0.99	6210		Hpse
INSOLUBLE_FRACTION	68	0.492413	1.26503	0.014	0.045842	0.99	5042		Arsb
GTP_CATABOLIC_PROCESS	192	0.471296	1.26414	0	0.0461739	0.99	5086		Slc26a11
RESPONSE_TO_VIRUS	133	0.478968	1.26386	0.001	0.0459147	0.99	4545		Hps4
PEPTIDYL_TYROSINE_PHOSPHORYLATION	57	0.493189	1.26365	0.022	0.0456695	0.99	7796		Naaa
ACTIVATION_OF_MAPKK_ACTIVITY	52	0.493843	1.25294	0.027	0.0568636	0.999	6695		Asah1
CELLULAR_LIPID_METABOLIC_PROCESS	130	0.471314	1.24941	0.003	0.0607022	0.999	6163		Pon2
POSITIVE_REGULATION_OF_CELL_MIGRATION	117	0.47242	1.24849	0.006	0.0613223	0.999	7478		Sts
BETA_CATENIN_BINDING	61	0.488482	1.24768	0.02	0.0617095	0.999	3156		Abca2
TRANSFERASE_ACTIVITY_TRANSFERRING_PHOSPHORUS_CONTAINING_GROUPS	484	0.453427	1.24625	0	0.0629069	0.999	5276		Cst3
GOLGI_MEMBRANE	400	0.453378	1.24311	0	0.0665127	1	7067		Slc17a5
WOUND_HEALING	80	0.478464	1.24258	0.012	0.0666543	1	6096		Ctbs
CELLULAR_PROTEIN_METABOLIC_PROCESS	316	0.455646	1.24255	0	0.0660832	1	6472		Hyal2
PROTEIN_COMPLEX	371	0.454348	1.24093	0	0.0676937	1	6252		Lmbrd1
GTPASE_ACTIVITY	215	0.460253	1.2396	0	0.0688644	1	5086		Slc11a2
KINASE_ACTIVITY	692	0.448221	1.23877	0	0.069415	1	5064		Napsa
POSITIVE_REGULATION_OF_APOPTOTIC_PROCESS	230	0.458358	1.23863	0	0.0690632	1	6275		Ppt2
PERINUCLEAR_REGION_OF_CYTOPLASM	460	0.451525	1.23828	0	0.0689879	1	6284		Akr1b10
PROTEIN_UBIQUITINATION	190	0.462252	1.23796	0	0.0689545	1	6304		Prdx6
PHOSPHORYLATION	667	0.44698	1.23361	0	0.0745676	1	5064		Pdgfrb
MITOCHONDRIAL_MEMBRANE	78	0.476984	1.23301	0.012	0.0749534	1	6661		Ctsl
CELL_MIGRATION	135	0.466751	1.23259	0.006	0.0749362	1	5636		Lamp2
MRNA_METABOLIC_PROCESS	208	0.457264	1.23207	0	0.0750845	1	6573		Znrf2
AGING	119	0.470652	1.23203	0.006	0.0745433	1	7019		Nbr1
CELL_CORTEX	110	0.467156	1.22911	0.01	0.0782102	1	5708		2400001e08rik
RESPONSE_TO_LIPOPOLYSACCHARIDE	140	0.462304	1.22825	0.003	0.0787293	1	5314		Plekhf1
ANTI_APOPTOSIS	200	0.456016	1.22747	0	0.079454	1	5805		Chid1
PROTEIN_KINASE_ACTIVITY	503	0.446964	1.22744	0	0.078873	1	5494		Igf2r
KINASE_BINDING	54	0.485342	1.22726	0.043	0.0785188	1	6554		Gla
RESPONSE_TO_RETINOIC_ACID	54	0.482349	1.22654	0.048	0.0790945	1	5494		Cd34
INTRACELLULAR_SIGNAL_TRANSDUCTION	311	0.451177	1.22583	0	0.0797353	1	5639		Tlr7
POST_TRANSLATIONAL_PROTEIN_MODIFICATION	152	0.460366	1.22395	0.004	0.0816738	1	6472		Pcyox1
PEPTIDE_BINDING	63	0.478713	1.22316	0.037	0.0823809	1	5526
CARBOHYDRATE_METABOLIC_PROCESS	294	0.449557	1.22227	0	0.0835045	1	6155
GOLGI_APPARATUS	946	0.441161	1.222	0	0.0833188	1	6994
CELLULAR_RESPONSE_TO_GROWTH_FACTOR_STIMULUS	51	0.480619	1.22136	0.048	0.0835992	1	4057
PROTEIN_N_LINKED_GLYCOSYLATION_VIA_ASPARAGINE	83	0.470828	1.22078	0.013	0.0840243	1	6472
CELL_MATRIX_ADHESION	80	0.46955	1.21783	0.025	0.088028	1	5636
SOLUBLE_FRACTION	497	0.442399	1.215	0	0.0928194	1	6885
PROTEIN_PHOSPHORYLATION	579	0.440397	1.21477	0	0.0925954	1	5276
REGULATION_OF_CELL_PROLIFERATION	146	0.45741	1.2133	0.003	0.0946591	1	5960
NEGATIVE_REGULATION_OF_CELL_MIGRATION	67	0.470528	1.21307	0.047	0.0944391	1	5806
APOPTOTIC_PROCESS	713	0.438376	1.21297	0	0.0939982	1	7097
PROTEIN_N_TERMINUS_BINDING	90	0.464006	1.21257	0.024	0.0940621	1	6800
PROTEIN_TRANSPORTER_ACTIVITY	69	0.474167	1.21179	0.036	0.0949886	1	4501
ENZYME_BINDING	222	0.450681	1.2114	0.001	0.0950182	1	6762
ENDOPLASMIC_RETICULUM_MEMBRANE	539	0.439269	1.2109	0	0.0952787	1	5466
POSITIVE_REGULATION_OF_NEURON_PROJECTION_DEVELOPMENT	57	0.477278	1.21046	0.06	0.0954898	1	4301
CYTOSKELETAL_PROTEIN_BINDING	55	0.479798	1.20821	0.053	0.0989369	1	5830
CYTOPLASMIC_VESICLE	370	0.44265	1.20732	0	0.0998656	1	6164
NEGATIVE_REGULATION_OF_CYSTEINE_TYPE_ENDOPEPTIDASE_ACTIVITY_INVOLVED_IN_APOPTOTIC_PROCESS	59	0.474796	1.20641	0.046	0.100872	1	5765
TRANSCRIPTION_COREPRESSOR_ACTIVITY	166	0.450965	1.20439	0.01	0.10407	1	7087
SARCOLEMMA	76	0.468833	1.20359	0.049	0.104878	1	5776
POSITIVE_REGULATION_OF_SEQUENCE_SPECIFIC_DNA_BINDING_TRANSCRIPTION_FACTOR_ACTIVITY	75	0.464153	1.20293	0.047	0.105511	1	4267
MAPK_CASCADE	88	0.461696	1.20263	0.029	0.105328	1	5697
ACID_AMINO_ACID_LIGASE_ACTIVITY	72	0.469975	1.20198	0.038	0.105814	1	6041
TRANSCRIPTION_FACTOR_BINDING	288	0.441372	1.20185	0	0.105408	1	5745
ENDOPLASMIC_RETICULUM	981	0.43237	1.19907	0	0.110131	1	5651
EXTERNAL_SIDE_OF_PLASMA_MEMBRANE	216	0.444724	1.19843	0.005	0.11081	1	6872
NUCLEAR_ENVELOPE	115	0.454201	1.19716	0.017	0.112908	1	6932
REGULATION_OF_SEQUENCE_SPECIFIC_DNA_BINDING_TRANSCRIPTION_FACTOR_ACTIVITY	55	0.473184	1.19656	0.063	0.113422	1	5603
REGULATION_OF_IMMUNE_RESPONSE	58	0.472993	1.19645	0.056	0.112929	1	6702
T_CELL_COSTIMULATION	54	0.470337	1.19525	0.066	0.114856	1	8051
TRANS_GOLGI_NETWORK	93	0.456692	1.19341	0.031	0.118041	1	7217
RESPONSE_TO_OXIDATIVE_STRESS	123	0.45229	1.19211	0.016	0.120116	1	6762
CHROMATIN_MODIFICATION	237	0.442261	1.19208	0.001	0.119483	1	7486
PROTEIN_LOCALIZATION	69	0.461626	1.19137	0.047	0.120348	1	4077
CELLULAR_IRON_ION_HOMEOSTASIS	61	0.468305	1.19068	0.065	0.12122	1	3768
PROTEIN_HOMOOLIGOMERIZATION	103	0.45226	1.19055	0.031	0.120793	1	6399
INSULIN_RECEPTOR_SIGNALING_PATHWAY	144	0.446804	1.18996	0.008	0.121435	1	6118
RECEPTOR_MEDIATED_ENDOCYTOSIS	92	0.455806	1.18841	0.041	0.124283	1	8041
ANGIOGENESIS	201	0.440338	1.18589	0.006	0.129207	1	7647
PROTEIN_HETERODIMERIZATION_ACTIVITY	318	0.43531	1.1833	0.003	0.134592	1	6017
HEMOPOIESIS	82	0.455201	1.1832	0.045	0.134129	1	4270
INTEGRAL_TO_ENDOPLASMIC_RETICULUM_MEMBRANE	59	0.462163	1.18259	0.075	0.134756	1	4880
CELL_MORPHOGENESIS	60	0.464674	1.18098	0.084	0.137962	1	5745
REGULATION_OF_RNA_BIOSYNTHETIC_PROCESS	72	0.457305	1.1805	0.07	0.138451	1	4391
EARLY_ENDOSOME_MEMBRANE	55	0.467997	1.17937	0.088	0.140634	1	5382
RESPONSE_TO_HYPOXIA	184	0.439581	1.17932	0.022	0.139965	1	7458
CYTOSKELETON_ORGANIZATION	119	0.449193	1.17918	0.022	0.139667	1	5008
NOTCH_SIGNALING_PATHWAY	70	0.460313	1.17907	0.064	0.139183	1	5881
CELL_JUNCTION_ASSEMBLY	69	0.460826	1.17771	0.075	0.14178	1	5394
RESPONSE_TO_ETHANOL	93	0.452382	1.17678	0.044	0.143322	1	6491
CELLULAR_CALCIUM_ION_HOMEOSTASIS	81	0.452604	1.17493	0.058	0.147133	1	6900
RNA_METABOLIC_PROCESS	238	0.434464	1.17345	0.006	0.149946	1	6845
GTP_BINDING	332	0.430699	1.17292	0.002	0.150551	1	6517
TRANSCRIPTION_COACTIVATOR_ACTIVITY	225	0.434146	1.17061	0.009	0.15595	1	4551
PROTEIN_HOMODIMERIZATION_ACTIVITY	546	0.425393	1.16985	0	0.157258	1	5960
ACROSOMAL_VESICLE	61	0.45784	1.16965	0.086	0.15698	1	3877
PHOSPHOLIPID_BIOSYNTHETIC_PROCESS	54	0.465633	1.16948	0.104	0.156629	1	5282
ACTIVATION_OF_MAPK_ACTIVITY	96	0.448731	1.16753	0.052	0.161273	1	7340
IN_UTERO_EMBRYONIC_DEVELOPMENT	224	0.433858	1.16654	0.013	0.163206	1	4275
UBIQUITIN_LIGASE_COMPLEX	64	0.454358	1.16616	0.081	0.1635	1	7097
TRANSCRIPTION_REGULATORY_REGION_DNA_BINDING	162	0.434986	1.1642	0.028	0.168339	1	4808
HISTONE_DEACETYLASE_BINDING	64	0.454867	1.16358	0.088	0.169143	1	6417
DEFENSE_RESPONSE	90	0.448917	1.16342	0.058	0.16877	1	6399
CELL_COMMUNICATION	97	0.445895	1.16101	0.069	0.174825	1	5425
DEPHOSPHORYLATION	188	0.432763	1.16072	0.024	0.174783	1	7017
ANTIGEN_PROCESSING_AND_PRESENTATION_OF_EXOGENOUS_PEPTIDE_ANTIGEN_VIA_MHC_CLASS_I	69	0.451185	1.15992	0.097	0.176106	1	3664
UBIQUITIN_PROTEIN_LIGASE_ACTIVITY	235	0.430943	1.15976	0.005	0.175619	1	6304
METABOLIC_PROCESS	1591	0.415822	1.15816	0	0.179316	1	6714
CELL_GROWTH	55	0.45826	1.15693	0.115	0.182291	1	6436
RESPONSE_TO_HORMONE_STIMULUS	62	0.4525	1.15676	0.113	0.181977	1	6466
TRANSFERASE_ACTIVITY	1347	0.415166	1.15637	0	0.182255	1	6986
OXIDOREDUCTASE_ACTIVITY_ACTING_ON_SINGLE_DONORS_WITH_INCORPORATION_OF_MOLECULAR_OXYGEN_INCORPORATION_OF_TWO_ATOMS_OF_OXYGEN	78	0.448591	1.15607	0.079	0.182244	1	7205
COLLAGEN_BINDING	50	0.458743	1.15273	0.137	0.191364	1	5806
CHOLESTEROL_HOMEOSTASIS	54	0.457209	1.1502	0.114	0.198603	1	3436
LIPID_BINDING	181	0.430202	1.14952	0.025	0.199743	1	4830
RESPONSE_TO_INSULIN_STIMULUS	63	0.445426	1.14867	0.127	0.201487	1	6410
CYTOSKELETON	917	0.414423	1.14849	0	0.201145	1	5151
ANTIGEN_PROCESSING_AND_PRESENTATION_OF_PEPTIDE_ANTIGEN_VIA_MHC_CLASS_I	87	0.441075	1.14827	0.088	0.201004	1	3664
RESPONSE_TO_ORGANIC_CYCLIC_COMPOUND	120	0.435322	1.14823	0.06	0.200221	1	6978
GLUCOSE_METABOLIC_PROCESS	106	0.439029	1.14818	0.073	0.199418	1	7647
STRUCTURAL_CONSTITUENT_OF_RIBOSOME	146	0.426787	1.14554	0.047	0.206736	1	7965
POSITIVE_REGULATION_OF_PROTEIN_PHOSPHORYLATION	126	0.433113	1.14401	0.06	0.210699	1	7800
NUCLEAR_MATRIX	75	0.441734	1.1431	0.117	0.212964	1	5330
TRANSLATION	307	0.420504	1.14173	0.008	0.217078	1	7985
PEPTIDYL_TYROSINE_DEPHOSPHORYLATION	93	0.436201	1.13784	0.096	0.22973	1	4725
NUCLEAR_CHROMATIN	76	0.439042	1.13744	0.127	0.23028	1	4636
CELLULAR_RESPONSE_TO_INSULIN_STIMULUS	63	0.441801	1.1353	0.143	0.237279	1	5669
LIPID_METABOLIC_PROCESS	303	0.416751	1.13457	0.019	0.238906	1	4643
RIBOSOME	183	0.424813	1.13416	0.048	0.239456	1	7685
ENDOPEPTIDASE_ACTIVITY	64	0.442294	1.13409	0.123	0.238628	1	3334
STEROID_METABOLIC_PROCESS	81	0.436849	1.13048	0.128	0.251388	1	3045
NUCLEAR_MEMBRANE	134	0.427793	1.13036	0.073	0.250731	1	6799
ATP_BINDING	1395	0.406737	1.13033	0	0.249765	1	7808
RESPONSE_TO_STRESS	179	0.42369	1.1283	0.046	0.256474	1	7435
ENDOPLASMIC_RETICULUM_LUMEN	99	0.431067	1.12755	0.108	0.258268	1	5608
RESPONSE_TO_MECHANICAL_STIMULUS	50	0.447141	1.12715	0.182	0.258927	1	7312
MULTICELLULAR_ORGANISM_GROWTH	54	0.448578	1.1256	0.18	0.264075	1	6535
RESPONSE_TO_ORGANIC_SUBSTANCE	66	0.437422	1.12559	0.149	0.262959	1	5669
NUCLEOBASE_CONTAINING_SMALL_MOLECULE_METABOLIC_PROCESS	66	0.439142	1.12514	0.157	0.263715	1	6670
CALCIUM_ION_TRANSPORT	131	0.426021	1.12486	0.095	0.263698	1	5826
PROTEIN_STABILIZATION	61	0.437656	1.12483	0.172	0.262701	1	7204
POSITIVE_REGULATION_OF_PEPTIDYL_TYROSINE_PHOSPHORYLATION	65	0.439577	1.1228	0.163	0.269739	1	3668
MAGNESIUM_ION_BINDING	178	0.418113	1.12121	0.063	0.275077	1	7633
VIRAL_REPRODUCTION	284	0.41349	1.1209	0.03	0.275268	1	6605
FATTY_ACID_METABOLIC_PROCESS	86	0.432491	1.11997	0.129	0.277963	1	7091
PHOSPHOPROTEIN_PHOSPHATASE_ACTIVITY	134	0.422401	1.11804	0.095	0.284767	1	7017
TRANSCRIPTION_FROM_RNA_POLYMERASE_II_PROMOTER	298	0.411623	1.11687	0.035	0.288511	1	5259
AXON_GUIDANCE	308	0.410333	1.11668	0.03	0.288068	1	6910
CELL_PROJECTION	378	0.408524	1.11574	0.019	0.290921	1	4781
SKELETAL_MUSCLE_TISSUE_DEVELOPMENT	53	0.439128	1.11552	0.198	0.290677	1	2783
LIGASE_ACTIVITY	341	0.409504	1.11548	0.026	0.289652	1	6861
FLAVIN_ADENINE_DINUCLEOTIDE_BINDING	74	0.431804	1.11441	0.142	0.292985	1	7637
CELL_CYCLE_ARREST	126	0.422528	1.11427	0.103	0.29241	1	6985
HEAT_SHOCK_PROTEIN_BINDING	77	0.432004	1.11415	0.163	0.291856	1	6866
GENE_EXPRESSION	580	0.403607	1.11382	0.005	0.292126	1	6861
BASEMENT_MEMBRANE	87	0.430263	1.11351	0.157	0.29233	1	7130
REGULATION_OF_BLOOD_PRESSURE	61	0.43681	1.11296	0.158	0.293712	1	6372
POSITIVE_REGULATION_OF_ANGIOGENESIS	76	0.432482	1.11273	0.156	0.293536	1	7683
POSITIVE_REGULATION_OF_CELL_GROWTH	65	0.434482	1.1112	0.193	0.299094	1	7699
TRANSFERASE_ACTIVITY_TRANSFERRING_GLYCOSYL_GROUPS	198	0.413647	1.11084	0.073	0.299646	1	7328
NUCLEAR_TRANSCRIBED_MRNA_CATABOLIC_PROCESS_DEADENYLATION_DEPENDENT_DECAY	50	0.440658	1.11061	0.211	0.299444	1	6216
RESPONSE_TO_PEPTIDE_HORMONE_STIMULUS	78	0.429592	1.1091	0.167	0.305216	1	3815
CELL	156	0.417017	1.108	0.104	0.308885	1	6373
VASCULOGENESIS	65	0.433094	1.10731	0.197	0.310975	1	6810
EXOCYTOSIS	77	0.428615	1.10683	0.174	0.312012	1	5971
CELL_SURFACE_RECEPTOR_SIGNALING_PATHWAY	214	0.411057	1.10571	0.062	0.315921	1	7091
CELL_PROLIFERATION	339	0.405661	1.10531	0.038	0.316751	1	5261
FEMALE_PREGNANCY	63	0.431255	1.10514	0.182	0.316235	1	4738
BLOOD_VESSEL_DEVELOPMENT	61	0.435602	1.10441	0.194	0.318347	1	6311
NUCLEAR_SPECK	128	0.416155	1.10417	0.123	0.318174	1	6229
CELL_CELL_ADHESION	105	0.421267	1.10416	0.151	0.317023	1	7014
NEGATIVE_REGULATION_OF_TRANSCRIPTION_DNA_DEPENDENT	438	0.404303	1.10405	0.026	0.316278	1	6127
ZINC_ION_BINDING	1441	0.396742	1.103	0	0.320003	1	6881
PML_BODY	73	0.428602	1.10298	0.181	0.318883	1	8484
MICROTUBULE_CYTOSKELETON	99	0.422789	1.10224	0.146	0.321153	1	5163
POSITIVE_REGULATION_OF_SMOOTH_MUSCLE_CELL_PROLIFERATION	55	0.434502	1.10051	0.21	0.327927	1	7796
PROTEIN_TYROSINE_KINASE_ACTIVITY	140	0.414585	1.09854	0.135	0.336301	1	7796
GOLGI_CISTERNA_MEMBRANE	59	0.431231	1.09638	0.219	0.34593	1	4717
PEROXISOME	116	0.415894	1.09617	0.161	0.345759	1	6799
NEGATIVE_REGULATION_OF_CELL_PROLIFERATION	363	0.400809	1.09506	0.051	0.349995	1	7808
ORGAN_REGENERATION	57	0.428043	1.09463	0.236	0.350787	1	7094
NUCLEASE_ACTIVITY	94	0.41888	1.09391	0.177	0.352991	1	7400
PROTEIN_TYROSINE_PHOSPHATASE_ACTIVITY	99	0.420182	1.09223	0.181	0.360115	1	7953
NEGATIVE_REGULATION_OF_CELL_GROWTH	121	0.413213	1.09154	0.164	0.362104	1	7113
RESPONSE_TO_HEAT	50	0.433968	1.09154	0.242	0.360814	1	7052
REGULATION_OF_CELL_CYCLE	93	0.420655	1.09146	0.19	0.359964	1	6927
BASOLATERAL_PLASMA_MEMBRANE	153	0.408898	1.09071	0.121	0.362554	1	6648
MITOCHONDRIAL_MATRIX	201	0.407425	1.09016	0.13	0.364159	1	7140
CELL_SURFACE	368	0.397852	1.08901	0.065	0.36857	1	6314
RESPONSE_TO_DRUG	315	0.39973	1.08771	0.08	0.374313	1	5075
MITOCHONDRION	1450	0.390449	1.08702	0.002	0.376703	1	7190
BINDING	774	0.393207	1.08615	0.016	0.380029	1	6223
PHOSPHATASE_ACTIVITY	98	0.415444	1.08532	0.202	0.383138	1	6984
MICROSOME	290	0.399584	1.08502	0.084	0.383494	1	5790
CHROMATIN_BINDING	245	0.400168	1.08355	0.113	0.389997	1	5181
POSITIVE_REGULATION_OF_MAPK_CASCADE	73	0.418492	1.08338	0.239	0.389516	1	8087
REGULATION_OF_TRANSCRIPTION_FROM_RNA_POLYMERASE_II_PROMOTER	371	0.396312	1.08289	0.068	0.390783	1	4313
RESPONSE_TO_NUTRIENT	94	0.41576	1.08242	0.23	0.392025	1	6735
PROTEIN_MODIFICATION_PROCESS	143	0.405386	1.0822	0.192	0.39186	1	7368
CALMODULIN_BINDING	158	0.404598	1.08215	0.168	0.390775	1	7035
ACTIVATION_OF_PHOSPHOLIPASE_C_ACTIVITY	56	0.426738	1.08208	0.259	0.389834	1	7836
POSITIVE_REGULATION_OF_TRANSCRIPTION_DNA_DEPENDENT	550	0.393214	1.08156	0.047	0.391278	1	4810
PYRIDOXAL_PHOSPHATE_BINDING	57	0.42652	1.08112	0.269	0.392171	1	4627
SMALL_MOLECULE_METABOLIC_PROCESS	915	0.389949	1.08017	0.012	0.395957	1	6196
SIGNAL_TRANSDUCTION	1596	0.388128	1.07996	0.003	0.395716	1	5717
POSITIVE_REGULATION_OF_TRANSCRIPTION_FROM_RNA_POLYMERASE_II_PROMOTER	645	0.391853	1.07953	0.032	0.396671	1	4967
NUCLEOLUS	1331	0.387947	1.07906	0.007	0.398143	1	6782
TRANSFERASE_ACTIVITY_TRANSFERRING_ACYL_GROUPS	149	0.403112	1.07866	0.179	0.399047	1	6151
NEGATIVE_REGULATION_OF_GENE_EXPRESSION	75	0.416336	1.07847	0.237	0.398816	1	7774
TRANSPORT	1604	0.386256	1.07763	0.002	0.402154	1	6172
AMINO_ACID_TRANSMEMBRANE_TRANSPORT	58	0.423333	1.07755	0.273	0.401341	1	1897
HEART_DEVELOPMENT	190	0.402215	1.07536	0.164	0.412214	1	5766
CELL_CELL_JUNCTION	108	0.410969	1.07533	0.205	0.411067	1	6635
REGULATION_OF_GROWTH	72	0.417227	1.07189	0.275	0.42899	1	5891
NEGATIVE_REGULATION_OF_SEQUENCE_SPECIFIC_DNA_BINDING_TRANSCRIPTION_FACTOR_ACTIVITY	58	0.426553	1.07098	0.282	0.432968	1	3446
FATTY_ACID_BIOSYNTHETIC_PROCESS	67	0.415102	1.07071	0.291	0.433076	1	6930
ENDONUCLEASE_ACTIVITY	76	0.415938	1.06945	0.264	0.438942	1	7214
REGULATION_OF_CELL_GROWTH	74	0.41421	1.0691	0.263	0.439454	1	7212
GROWTH_CONE	93	0.41152	1.06838	0.269	0.442175	1	6889
ISOMERASE_ACTIVITY	116	0.403369	1.06648	0.226	0.451836	1	5920
NUCLEOBASE_CONTAINING_COMPOUND_METABOLIC_PROCESS	62	0.41851	1.06634	0.306	0.451195	1	6614
CATALYTIC_ACTIVITY	706	0.385763	1.0657	0.06	0.453512	1	7155
NEURAL_TUBE_CLOSURE	61	0.419219	1.06448	0.285	0.459255	1	7419
REGULATION_OF_TRANSCRIPTION_DNA_DEPENDENT	1834	0.381347	1.06304	0.008	0.466795	1	7455
ATP_CATABOLIC_PROCESS	262	0.390902	1.06118	0.179	0.476911	1	7736
PROTEIN_POLYUBIQUITINATION	106	0.404955	1.05994	0.263	0.482918	1	7239
STEROID_HORMONE_RECEPTOR_ACTIVITY	50	0.422808	1.0599	0.344	0.48161	1	4267
LIPID_BIOSYNTHETIC_PROCESS	104	0.402358	1.05957	0.281	0.482115	1	6986
TRANSCRIPTION_DNA_DEPENDENT	1571	0.380325	1.05928	0.027	0.482342	1	7544
REGULATION_OF_TRANSLATION	92	0.406113	1.05899	0.278	0.482657	1	5335
RESPONSE_TO_UNFOLDED_PROTEIN	55	0.418474	1.0586	0.325	0.483543	1	7435
NEURON_PROJECTION_DEVELOPMENT	80	0.409818	1.05806	0.302	0.485501	1	4874
REGULATION_OF_GENE_EXPRESSION	91	0.406084	1.05552	0.308	0.499792	1	5811
PROTON_TRANSPORT	83	0.405916	1.05387	0.315	0.508654	1	5109
TRANSMEMBRANE_SIGNALING_RECEPTOR_ACTIVITY	140	0.396108	1.05116	0.265	0.524622	1	8359
LIPID_CATABOLIC_PROCESS	91	0.403468	1.04885	0.33	0.538434	1	4439
CHEMOTAXIS	118	0.39815	1.04756	0.295	0.545491	1	7691
RNA_PROCESSING	96	0.400019	1.04669	0.331	0.549884	1	4765
RESPONSE_TO_ESTROGEN_STIMULUS	66	0.408396	1.04511	0.352	0.559094	1	7236
CATALYTIC_STEP_2_SPLICEOSOME	79	0.402963	1.04509	0.362	0.557575	1	6269
EXTRACELLULAR_MATRIX	210	0.387844	1.044	0.26	0.563562	1	7892
PROTEIN_HOMOTETRAMERIZATION	55	0.411259	1.04224	0.38	0.573886	1	6579
RESPONSE_TO_WOUNDING	72	0.405127	1.03954	0.351	0.591789	1	6004
LYASE_ACTIVITY	124	0.39199	1.03943	0.321	0.590871	1	6963
CELLULAR_AMINO_ACID_METABOLIC_PROCESS	51	0.413497	1.03909	0.374	0.591622	1	6363
POSITIVE_REGULATION_OF_CELL_PROLIFERATION	409	0.378933	1.03864	0.24	0.593246	1	7699
TRANSCRIPTION_FACTOR_COMPLEX	264	0.383509	1.03559	0.289	0.61352	1	4969
NEGATIVE_REGULATION_OF_TRANSCRIPTION_FROM_RNA_POLYMERASE_II_PROMOTER	515	0.377464	1.03556	0.214	0.611897	1	6311
POSITIVE_REGULATION_OF_ERK1_AND_ERK2_CASCADE	79	0.398332	1.03498	0.375	0.614257	1	6233
SEQUENCE_SPECIFIC_DNA_BINDING_TRANSCRIPTION_FACTOR_ACTIVITY	832	0.374102	1.03416	0.191	0.618394	1	4294
RESPONSE_TO_TOXIN	78	0.399789	1.03329	0.378	0.622982	1	7071
ATP_DEPENDENT_HELICASE_ACTIVITY	82	0.40072	1.03219	0.386	0.629163	1	8204
OXIDOREDUCTASE_ACTIVITY	564	0.3755	1.03153	0.235	0.632208	1	7021
RESPONSE_TO_DNA_DAMAGE_STIMULUS	309	0.379814	1.02944	0.31	0.646121	1	8072
CHROMATIN	81	0.398188	1.02799	0.416	0.655485	1	3845
ATPASE_ACTIVITY	136	0.385778	1.02615	0.393	0.667514	1	6056
RESPONSE_TO_GLUCOSE_STIMULUS	70	0.400641	1.02516	0.406	0.673007	1	6019
UBIQUITIN_THIOLESTERASE_ACTIVITY	60	0.404328	1.02476	0.407	0.674236	1	6334
MICROTUBULE_CYTOSKELETON_ORGANIZATION	62	0.402958	1.02247	0.433	0.69008	1	7551
SEQUENCE_SPECIFIC_DNA_BINDING	536	0.371559	1.02092	0.328	0.69989	1	4105
OXIDATION_REDUCTION_PROCESS	591	0.370228	1.02048	0.325	0.701356	1	7021
EXTRACELLULAR_MATRIX_ORGANIZATION	92	0.390421	1.02003	0.424	0.702884	1	7756
POSITIVE_REGULATION_OF_CATALYTIC_ACTIVITY	63	0.401491	1.01985	0.421	0.702344	1	7165
CELL_CELL_JUNCTION_ORGANIZATION	53	0.404054	1.0171	0.426	0.721279	1	4987
CELL_REDOX_HOMEOSTASIS	55	0.402587	1.01681	0.447	0.721403	1	6258
IRON_ION_BINDING	139	0.383041	1.01444	0.417	0.738066	1	6031
NUCLEOPLASM	876	0.366337	1.01349	0.359	0.743263	1	4663
RIBONUCLEOPROTEIN_COMPLEX	269	0.372933	1.01305	0.408	0.744525	1	8314
NUCLEOSIDE_TRIPHOSPHATASE_ACTIVITY	126	0.382901	1.01166	0.452	0.75327	1	5330
RESPONSE_TO_CAMP	50	0.396012	1.0066	0.475	0.79103	1	4832
ANTIGEN_PROCESSING_AND_PRESENTATION_OF_EXOGENOUS_PEPTIDE_ANTIGEN_VIA_MHC_CLASS_I_TAP_DEPENDENT	62	0.397005	1.00497	0.496	0.801389	1	3664
GENERATION_OF_PRECURSOR_METABOLITES_AND_ENERGY	52	0.394686	1.00354	0.491	0.810484	1	8075
HELICASE_ACTIVITY	130	0.378067	1.00146	0.483	0.824707	1	8060
RESPONSE_TO_ESTRADIOL_STIMULUS	94	0.382204	1.00023	0.499	0.832075	1	8151
TRANSLATION_INITIATION_FACTOR_ACTIVITY	59	0.395112	0.99992	0.503	0.83241	1	6335
CELL_ADHESION	537	0.361928	0.997023	0.533	0.852418	1	6368
UBIQUITIN_DEPENDENT_PROTEIN_CATABOLIC_PROCESS	151	0.372961	0.993857	0.534	0.874823	1	7332
CHAPERONE_BINDING	51	0.391686	0.990445	0.542	0.899212	1	7462
APICAL_PLASMA_MEMBRANE	224	0.366081	0.990013	0.553	0.900012	1	6648
ENERGY_RESERVE_METABOLIC_PROCESS	97	0.379189	0.98845	0.544	0.909266	1	5170
DOUBLE_STRANDED_DNA_BINDING	140	0.374163	0.98805	0.528	0.909883	1	3959
KERATINOCYTE_DIFFERENTIATION	51	0.390309	0.987871	0.548	0.908842	1	5091
POSITIVE_REGULATION_OF_GENE_EXPRESSION	156	0.370659	0.987544	0.56	0.909036	1	6593
NEGATIVE_REGULATION_OF_SIGNAL_TRANSDUCTION	52	0.39225	0.987028	0.536	0.910451	1	6911
NEURON_PROJECTION	142	0.36982	0.985756	0.569	0.917712	1	6454
SYNAPTOSOME	139	0.373357	0.985169	0.557	0.919663	1	4970
Z_DISC	69	0.38176	0.98304	0.566	0.932946	1	2087
NUCLEIC_ACID_PHOSPHODIESTER_BOND_HYDROLYSIS	121	0.375091	0.982715	0.586	0.932861	1	7400
RECEPTOR_BINDING	284	0.361504	0.979258	0.614	0.955491	1	7666
PROTEOLYSIS	548	0.35583	0.978963	0.68	0.955089	1	5894
SPINDLE	104	0.373635	0.978147	0.597	0.958273	1	6376
GLUCOSE_TRANSPORT	64	0.382635	0.976379	0.588	0.96823	1	7452
MICROTUBULE	253	0.35926	0.975683	0.636	0.970586	1	7230
PEPTIDASE_ACTIVITY	481	0.354561	0.974908	0.69	0.973467	1	4448
CENTROSOME	329	0.359591	0.974815	0.657	0.971615	1	7865
METALLOPEPTIDASE_ACTIVITY	147	0.366501	0.972281	0.631	0.986698	1	8425
POSITIVE_REGULATION_OF_ENDOTHELIAL_CELL_PROLIFERATION	53	0.3835	0.971007	0.583	0.992729	1	6233
FOREBRAIN_DEVELOPMENT	76	0.376583	0.968857	0.603	1	1	3896
DNA_BINDING	1679	0.346564	0.9654	0.883	1	1	6751
RESPONSE_TO_GLUCOCORTICOID_STIMULUS	84	0.371314	0.964063	0.642	1	1	9314
STRUCTURAL_CONSTITUENT_OF_CYTOSKELETON	78	0.372582	0.963231	0.624	1	1	4931
MUSCLE_ORGAN_DEVELOPMENT	97	0.369022	0.962134	0.65	1	1	4772
SKELETAL_SYSTEM_DEVELOPMENT	142	0.362311	0.961846	0.66	1	1	5749
SEQUENCE_SPECIFIC_DISTAL_ENHANCER_BINDING_RNA_POLYMERASE_II_TRANSCRIPTION_FACTOR_ACTIVITY	104	0.368784	0.961551	0.661	1	1	5306
NEURONAL_CELL_BODY	315	0.352399	0.960077	0.741	1	1	6278
STEROID_HORMONE_MEDIATED_SIGNALING_PATHWAY	52	0.382587	0.958951	0.625	1	1	4267
APICAL_PART_OF_CELL	84	0.368381	0.957028	0.647	1	1	8445
BRAIN_DEVELOPMENT	193	0.357885	0.956685	0.716	1	1	7478
WNT_RECEPTOR_SIGNALING_PATHWAY	162	0.357403	0.953924	0.708	1	1	6463
MITOCHONDRIAL_INNER_MEMBRANE	328	0.350858	0.953707	0.786	1	1	7840
CATION_TRANSPORT	117	0.361139	0.952635	0.684	1	1	6957
DNA_DAMAGE_RESPONSE_SIGNAL_TRANSDUCTION_BY_P53_CLASS_MEDIATOR_RESULTING_IN_CELL_CYCLE_ARREST	66	0.370497	0.951282	0.65	1	1	6969
SUGAR_BINDING	184	0.354184	0.950938	0.707	1	1	6611
METHYLTRANSFERASE_ACTIVITY	147	0.357085	0.950845	0.709	1	1	8625
COLLAGEN	81	0.367904	0.94866	0.672	1	1	8461
PHOSPHORIC_DIESTER_HYDROLASE_ACTIVITY	51	0.376496	0.948577	0.649	1	1	7560
DNA_REPAIR	309	0.346807	0.946592	0.808	1	1	8063
TELOMERE_MAINTENANCE	51	0.376546	0.946085	0.652	1	1	7741
EXTRACELLULAR_MATRIX_STRUCTURAL_CONSTITUENT	62	0.372165	0.945976	0.656	1	1	8807
RNA_POLYMERASE_II_CORE_PROMOTER_PROXIMAL_REGION_SEQUENCE_SPECIFIC_DNA_BINDING_TRANSCRIPTION_FACTOR_ACTIVITY_INVOLVED_IN_POSITIVE_REGULATION_OF_TRANSCRIPTION	59	0.372197	0.945509	0.667	1	1	4194
NUCLEIC_ACID_BINDING	824	0.341558	0.945414	0.918	1	1	6376
RNA_BINDING	662	0.341585	0.942841	0.913	1	1	6335
MICROTUBULE_BINDING	97	0.360242	0.941775	0.726	1	1	6928
TRANSPORTER_ACTIVITY	271	0.346839	0.940018	0.824	1	1	5984
TRANSMEMBRANE_TRANSPORT	639	0.341054	0.938896	0.919	1	1	6177
MUSCLE_CONTRACTION	97	0.3577	0.937991	0.716	1	1	8994
POSITIVE_REGULATION_OF_PROTEIN_KINASE_B_SIGNALING_CASCADE	53	0.372323	0.937142	0.689	1	1	7903
NUCLEAR_MRNA_SPLICING_VIA_SPLICEOSOME	164	0.350216	0.934893	0.795	1	1	6269
RECEPTOR_ACTIVITY	1198	0.33528	0.933667	0.973	1	1	6720
METHYLATION	152	0.350089	0.933654	0.787	1	1	8625
CALCIUM_CHANNEL_ACTIVITY	73	0.361442	0.933068	0.731	1	1	899
CELL_JUNCTION	503	0.33864	0.932138	0.92	1	1	5652
TRNA_PROCESSING	73	0.359548	0.931676	0.721	1	1	6861
OXIDOREDUCTASE_ACTIVITY_ACTING_ON_PAIRED_DONORS_WITH_INCORPORATION_OR_REDUCTION_OF_MOLECULAR_OXYGEN	69	0.363185	0.931539	0.704	1	1	4533
HEART_MORPHOGENESIS	51	0.368517	0.930529	0.687	1	1	7488
IRON_SULFUR_CLUSTER_BINDING	51	0.369079	0.930009	0.698	1	1	7789
SINGLE_STRANDED_DNA_BINDING	61	0.364924	0.928712	0.722	1	1	8020
XENOBIOTIC_METABOLIC_PROCESS	93	0.352083	0.928094	0.75	1	1	8694
LUNG_DEVELOPMENT	101	0.353198	0.926833	0.755	1	1	6648
CELL_CYCLE	560	0.336434	0.926462	0.951	1	1	7759
SPLICEOSOMAL_COMPLEX	121	0.350394	0.925931	0.777	1	1	6269
RRNA_PROCESSING	101	0.353579	0.924185	0.776	1	1	8964
KIDNEY_DEVELOPMENT	92	0.35342	0.921766	0.781	1	1	8149
POST_EMBRYONIC_DEVELOPMENT	83	0.355489	0.919584	0.758	1	1	7370
ELECTRON_CARRIER_ACTIVITY	154	0.345509	0.919317	0.848	1	1	6325
RIBOSOME_BIOGENESIS	61	0.358639	0.916971	0.75	1	1	6722
DENDRITIC_SPINE	90	0.350421	0.914501	0.795	1	1	4873
RETINA_DEVELOPMENT_IN_CAMERA_TYPE_EYE	56	0.361028	0.913821	0.743	1	1	3111
GLUCOSE_HOMEOSTASIS	67	0.356403	0.911084	0.769	1	1	6435
CALCIUM_ION_BINDING	581	0.330607	0.910822	0.971	1	1	7044
POSTSYNAPTIC_DENSITY	130	0.342524	0.908943	0.855	1	1	6004
OSSIFICATION	84	0.350835	0.907707	0.796	1	1	7716
MRNA_EXPORT_FROM_NUCLEUS	55	0.356665	0.906194	0.768	1	1	5383
TRANSMEMBRANE_RECEPTOR_PROTEIN_TYROSINE_KINASE_SIGNALING_PATHWAY	90	0.347967	0.904468	0.814	1	1	7783
NEGATIVE_REGULATION_OF_NEURON_APOPTOSIS	95	0.346121	0.904324	0.827	1	1	7677
PERIKARYON	67	0.353655	0.904297	0.787	1	1	5889
CELL_DIFFERENTIATION	618	0.328292	0.903553	0.99	1	1	5168
UNFOLDED_PROTEIN_BINDING	121	0.343187	0.903452	0.848	1	1	8451
INTEGRAL_TO_PLASMA_MEMBRANE	983	0.325316	0.902427	0.998	1	1	6633
AXON	218	0.335026	0.900552	0.918	1	1	4865
EMBRYO_DEVELOPMENT	132	0.339719	0.900382	0.864	1	1	7477
DOUBLE_STRAND_BREAK_REPAIR	56	0.354124	0.897594	0.791	1	1	8039
SPINDLE_POLE	79	0.345612	0.893438	0.843	1	1	7103
TIGHT_JUNCTION	89	0.343204	0.889384	0.849	1	1	8719
STEROID_BIOSYNTHETIC_PROCESS	60	0.350551	0.888491	0.811	1	1	5407
PALATE_DEVELOPMENT	62	0.347774	0.888179	0.828	1	1	6802
CELLULAR_NITROGEN_COMPOUND_METABOLIC_PROCESS	182	0.331366	0.887885	0.926	1	1	6745
TRANSMEMBRANE_RECEPTOR_PROTEIN_TYROSINE_KINASE_ACTIVITY	51	0.353266	0.887235	0.801	1	1	8188
NUCLEAR_PORE	59	0.346895	0.886866	0.817	1	1	5210
REGULATION_OF_CYCLIN_DEPENDENT_PROTEIN_KINASE_ACTIVITY	51	0.350247	0.885022	0.796	1	1	6663
HEPARIN_BINDING	125	0.334299	0.884352	0.898	1	1	9538
ION_TRANSMEMBRANE_TRANSPORT	336	0.323811	0.882809	0.979	1	1	6222
POSITIVE_REGULATION_OF_OSTEOBLAST_DIFFERENTIATION	50	0.348181	0.876557	0.833	1	1	8578
SIGNAL_TRANSDUCER_ACTIVITY	602	0.318228	0.874976	0.998	1	1	7038
CARTILAGE_DEVELOPMENT	71	0.33799	0.871966	0.866	1	1	8328
CELL_PROJECTION_ORGANIZATION	66	0.339965	0.86923	0.848	1	1	4768
RNA_SPLICING	266	0.320616	0.868523	0.98	1	1	6269
METALLOENDOPEPTIDASE_ACTIVITY	100	0.331675	0.86711	0.917	1	1	8414
MRNA_PROCESSING	271	0.318185	0.863969	0.985	1	1	6269
POSITIVE_REGULATION_OF_EPITHELIAL_CELL_PROLIFERATION	54	0.342017	0.86261	0.841	1	1	7796
EMBRYONIC_LIMB_MORPHOGENESIS	61	0.335907	0.857077	0.884	1	1	4143
NEGATIVE_REGULATION_OF_UBIQUITIN_PROTEIN_LIGASE_ACTIVITY_INVOLVED_IN_MITOTIC_CELL_CYCLE	64	0.335107	0.856203	0.893	1	1	7258
ELECTRON_TRANSPORT_CHAIN	88	0.326898	0.855012	0.911	1	1	6380
SECRETORY_GRANULE	93	0.327862	0.854761	0.922	1	1	7253
NEGATIVE_REGULATION_OF_ENDOPEPTIDASE_ACTIVITY	119	0.323776	0.851622	0.947	1	1	4309
MRNA_TRANSPORT	65	0.331077	0.849113	0.891	1	1	6945
CANONICAL_WNT_RECEPTOR_SIGNALING_PATHWAY	81	0.3227	0.837468	0.942	1	1	9207
DNA_RECOMBINATION	87	0.321362	0.835646	0.934	1	1	6496
DENDRITE	265	0.306828	0.830683	0.992	1	1	5714
REGULATION_OF_INSULIN_SECRETION	71	0.319737	0.829841	0.916	1	1	4787
BMP_SIGNALING_PATHWAY	53	0.325362	0.827515	0.9	1	1	6593
NEGATIVE_REGULATION_OF_CANONICAL_WNT_RECEPTOR_SIGNALING_PATHWAY	67	0.321596	0.824998	0.934	1	1	3959
ORGAN_MORPHOGENESIS	145	0.310663	0.824739	0.976	1	1	7903
POSITIVE_REGULATION_OF_UBIQUITIN_PROTEIN_LIGASE_ACTIVITY_INVOLVED_IN_MITOTIC_CELL_CYCLE	69	0.319111	0.821916	0.928	1	1	7258
SENSORY_PERCEPTION_OF_PAIN	55	0.323741	0.818548	0.918	1	1	7677
HEME_BINDING	115	0.309192	0.817227	0.965	1	1	4216
CALCIUM_ION_TRANSMEMBRANE_TRANSPORT	78	0.313763	0.809683	0.959	1	1	3432
NERVOUS_SYSTEM_DEVELOPMENT	423	0.295156	0.809021	0.999	1	1	5491
MICROTUBULE_MOTOR_ACTIVITY	61	0.3157	0.808735	0.938	1	1	6959
REGULATION_OF_UBIQUITIN_PROTEIN_LIGASE_ACTIVITY_INVOLVED_IN_MITOTIC_CELL_CYCLE	73	0.314279	0.806547	0.957	1	1	7258
DRUG_BINDING	75	0.312659	0.805529	0.951	1	1	9044
ELEVATION_OF_CYTOSOLIC_CALCIUM_ION_CONCENTRATION	124	0.304212	0.805196	0.983	1	1	9667
MALE_GONAD_DEVELOPMENT	70	0.313104	0.802659	0.939	1	1	7942
EXTRACELLULAR_SPACE	777	0.290052	0.800511	1	1	1	7703
TRANSCRIPTION_ELONGATION_FROM_RNA_POLYMERASE_II_PROMOTER	61	0.311073	0.796219	0.955	1	1	10217
ION_TRANSPORT	585	0.286377	0.789007	1	1	1	6150
SYNAPTIC_VESICLE	98	0.301117	0.786255	0.98	1	1	8757
CELL_DIVISION	300	0.289064	0.785388	1	1	1	8641
PATTERN_SPECIFICATION_PROCESS	86	0.301185	0.784798	0.974	1	1	3987
ANATOMICAL_STRUCTURE_MORPHOGENESIS	97	0.298026	0.781249	0.981	1	1	8243
POSITIVE_REGULATION_OF_NEURON_DIFFERENTIATION	68	0.30364	0.778872	0.972	1	1	5510
EXTRACELLULAR_REGION	1593	0.276348	0.769897	1	1	1	9523
HISTONE_BINDING	54	0.303216	0.767195	0.959	1	1	6914
MRNA_BINDING	68	0.297069	0.762649	0.987	1	1	6471
ANAPHASE_PROMOTING_COMPLEX_DEPENDENT_PROTEASOMAL_UBIQUITIN_DEPENDENT_PROTEIN_CATABOLIC_PROCESS	78	0.293835	0.761807	0.98	1	1	6534
TRANSCRIPTION_INITIATION_FROM_RNA_POLYMERASE_II_PROMOTER	65	0.297561	0.759666	0.979	1	1	8563
EPIDERMIS_DEVELOPMENT	82	0.290132	0.756374	0.987	1	1	650
G_PROTEIN_COUPLED_RECEPTOR_SIGNALING_PATHWAY	512	0.274473	0.754285	1	1	1	7421
G2/M_TRANSITION_OF_MITOTIC_CELL_CYCLE	112	0.286128	0.751062	0.998	1	1	8132
NEGATIVE_REGULATION_OF_NEURON_DIFFERENTIATION	58	0.293973	0.7467	0.973	1	1	6117
STRUCTURAL_MOLECULE_ACTIVITY	206	0.277787	0.744864	1	1	1	7495
NEURON_DIFFERENTIATION	113	0.284365	0.744199	0.997	1	1	8141
PDZ_DOMAIN_BINDING	101	0.281428	0.738892	0.997	1	1	5996
SYMPORTER_ACTIVITY	107	0.280668	0.737039	0.998	1	1	5555
G1/S_TRANSITION_OF_MITOTIC_CELL_CYCLE	148	0.275182	0.73187	0.999	1	1	8857
VISUAL_PERCEPTION	168	0.27299	0.729516	1	1	1	3873
MULTICELLULAR_ORGANISMAL_DEVELOPMENT	1013	0.261548	0.726214	1	1	1	7783
DORSAL/VENTRAL_PATTERN_FORMATION	50	0.286076	0.723823	0.985	1	1	4376
CILIUM_ASSEMBLY	51	0.284307	0.718815	0.985	1	1	4768
MICROTUBULE_BASAL_BODY	57	0.278805	0.712216	0.991	1	1	7399
RESPIRATORY_ELECTRON_TRANSPORT_CHAIN	82	0.271963	0.706405	1	1	1	10472
MITOSIS	230	0.256924	0.693688	1	1	1	8304
CELL_CYCLE_CHECKPOINT	126	0.259503	0.690833	1	1	1	9174
S_PHASE_OF_MITOTIC_CELL_CYCLE	128	0.260945	0.690252	0.999	1	1	9299
NEURON_MIGRATION	96	0.263255	0.689464	0.999	1	1	6830
AXONOGENESIS	103	0.261766	0.686058	0.999	1	1	8409
LOCOMOTORY_BEHAVIOR	75	0.264266	0.685573	1	1	1	3193
CELL_CELL_SIGNALING	224	0.252084	0.681686	1	1	1	8788
GROWTH_FACTOR_ACTIVITY	153	0.252597	0.672169	1	1	1	10929
MICROTUBULE_BASED_MOVEMENT	69	0.258161	0.667047	0.998	1	1	6960
TERMINAL_BUTTON	50	0.263678	0.665363	0.986	1	1	3363
PEPTIDASE_INHIBITOR_ACTIVITY	96	0.250755	0.655231	1	1	1	11144
CHROMOSOME	244	0.241785	0.653272	1	1	1	7804
SYNAPSE	316	0.239816	0.65261	1	1	1	6019
CHLORIDE_TRANSPORT	79	0.250852	0.649196	0.999	1	1	6785
M/G1_TRANSITION_OF_MITOTIC_CELL_CYCLE	77	0.247541	0.63992	1	1	1	9299
DNA_REPLICATION	151	0.24011	0.639516	1	1	1	8786
MITOTIC_CELL_CYCLE	309	0.235367	0.638781	1	1	1	9174
CENTRAL_NERVOUS_SYSTEM_DEVELOPMENT	117	0.239285	0.628448	1	1	1	5808
ANTERIOR/POSTERIOR_PATTERN_SPECIFICATION	115	0.223258	0.588343	1	1	1	10990
POSTSYNAPTIC_MEMBRANE	172	0.219147	0.587349	1	1	1	6348
KINETOCHORE	88	0.220991	0.572088	1	1	1	7759
VOLTAGE_GATED_POTASSIUM_CHANNEL_ACTIVITY	71	0.213699	0.54699	1	1	1	3891
SYNAPTIC_TRANSMISSION	400	0.197413	0.539801	1	1	1	5118
ANCHORED_TO_MEMBRANE	120	0.204175	0.538105	1	1	1	8993
CAMERA_TYPE_EYE_DEVELOPMENT	55	0.204549	0.518468	1	1	1	9079
VOLTAGE_GATED_POTASSIUM_CHANNEL_COMPLEX	84	0.198205	0.513374	1	1	1	3891
ION_CHANNEL_ACTIVITY	296	0.188085	0.509669	1	1	1	1723
CENTRIOLE	53	0.197441	0.500618	1	1	1	9505
INTERMEDIATE_FILAMENT	112	0.185618	0.488056	1	1	1	2520
RESPONSE_TO_STIMULUS	136	0.177396	0.472626	1	1	1	6030
CHLORIDE_CHANNEL_ACTIVITY	61	0.181504	0.462611	1	1	1	1157
CILIUM	132	0.234397	0.620905	1	1	1	7794
CHROMOSOME_SEGREGATION	64	0.219853	0.557855	1	1	1	9253
CYTOKINESIS	51	0.530338	1.34012	0.003	0.00152156	0.596	6434
CYSTEINE_TYPE_ENDOPEPTIDASE_ACTIVITY	65	0.497858	1.26642	0.013	0.00823744	0.99	6255
CYSTEINE_TYPE_PEPTIDASE_ACTIVITY	120	0.454265	1.19466	0.023	0.0339401	1	4418
COPPER_ION_BINDING	54	0.37674	0.95461	0.627	0.76061	1	6242
CYTOKINE_ACTIVITY	163	0.274706	0.733047	1	1	1	10488
G_PROTEIN_COUPLED_RECEPTOR_ACTIVITY	374	0.166224	0.453528	1	1	1	7405
EMBRYONIC_SKELETAL_SYSTEM_MORPHOGENESIS	52	0.178756	0.450727	1	1	1	10954
NEUROTRANSMITTER_SECRETION	56	0.175208	0.44185	1	1	1	1781
REGULATION_OF_ION_TRANSMEMBRANE_TRANSPORT	162	0.152422	0.406018	1	1	1	5000
HOMOPHILIC_CELL_ADHESION	100	0.132205	0.346052	1	1	1	3654
HYDROLASE_ACTIVITY_ACTING_ON_GLYCOSYL_BONDS	70	0.607656	1.55815	0	3.43464e-06	0.002	5171
INNATE_IMMUNE_RESPONSE	273	0.53684	1.45221	0	8.05735e-05	0.047	4738
INDUCTION_OF_APOPTOSIS_BY_EXTRACELLULAR_SIGNALS	106	0.517054	1.35639	0	0.00098745	0.448	6438
INNER_EAR_DEVELOPMENT	53	0.498815	1.26032	0.025	0.00911243	0.993	4199
INDUCTION_OF_APOPTOSIS	200	0.460601	1.23767	0.001	0.0145676	1	6399
INFLAMMATORY_RESPONSE	272	0.453203	1.2295	0	0.0170501	1	6593
IMMUNE_RESPONSE	279	0.426348	1.1547	0.009	0.0666502	1	6718
IDENTICAL_PROTEIN_BINDING	336	0.413649	1.1278	0.017	0.102037	1	7384
HYDROLASE_ACTIVITY	1466	0.388131	1.07994	0.006	0.204376	1	7449
INNER_EAR_MORPHOGENESIS	64	0.175	0.44832	1	1	1	11467
MELANOSOME	86	0.525089	1.36664	0	0.000736335	0.362	4409
MEMBRANE_RAFT	169	0.494577	1.32137	0	0.00227923	0.758	3444
MEMBRANE_FRACTION	634	0.411832	1.13562	0.001	0.0894287	1	6637
MOTOR_ACTIVITY	68	0.456591	1.1704	0.091	0.0503058	1	1545
MONOOXYGENASE_ACTIVITY	95	0.253625	0.664333	0.999	1	1	4118
NAD_BINDING	53	0.478624	1.20737	0.064	0.0256579	1	7469
NEGATIVE_REGULATION_OF_APOPTOTIC_PROCESS	335	0.407047	1.10878	0.032	0.133109	1	6783
NEGATIVE_REGULATION_OF_ANGIOGENESIS	54	0.37669	0.956288	0.625	0.718108	1	7130
NEGATIVE_REGULATION_OF_PEPTIDASE_ACTIVITY	87	0.250888	0.653669	1	1	1	11032
NEUROPEPTIDE_SIGNALING_PATHWAY	104	0.125249	0.328508	1	1	1	7124
NUCLEOTIDYLTRANSFERASE_ACTIVITY	76	0.443933	1.14663	0.104	0.0734936	1	6560
NUCLEOTIDE_BINDING	1990	0.399273	1.1161	0	0.118108	1	7810
NUCLEOTIDE_EXCISION_REPAIR	63	0.348498	0.889149	0.832	0.901235	1	7741
ODONTOGENESIS_OF_DENTIN_CONTAINING_TOOTH	56	0.283555	0.721182	0.984	1	1	9778
PROTEIN_C_TERMINUS_BINDING	183	0.446037	1.19217	0.01	0.033295	1	5511
PROTEIN_DIMERIZATION_ACTIVITY	108	0.446955	1.17353	0.04	0.0464549	1	2924
PROTEIN_DOMAIN_SPECIFIC_BINDING	220	0.432378	1.16608	0.009	0.0528507	1	6410
PROTEIN_DEPHOSPHORYLATION	132	0.403877	1.07259	0.22	0.217133	1	7017
PROTEIN_FOLDING	178	0.364826	0.972518	0.617	0.635557	1	8114
PROTEIN_GLYCOSYLATION	67	0.358687	0.925185	0.726	0.805016	1	3640
PROTEIN_BINDING_BRIDGING	57	0.348768	0.882473	0.816	0.900042	1	8574
POTASSIUM_ION_TRANSPORT	139	0.248372	0.657486	1	1	1	8237
POTASSIUM_ION_TRANSMEMBRANE_TRANSPORT	124	0.200549	0.530274	1	1	1	8237
PROTEASE_BINDING	62	0.528933	1.35834	0	0.000895594	0.437	5823
PROTEASOMAL_UBIQUITIN_DEPENDENT_PROTEIN_CATABOLIC_PROCESS	55	0.5141	1.30418	0.009	0.00319285	0.869	4650
PROTEIN_AUTOPHOSPHORYLATION	162	0.483918	1.29167	0.001	0.0042534	0.934	5126
PROTEINACEOUS_EXTRACELLULAR_MATRIX	261	0.321996	0.870461	0.976	0.908644	1	8609
PROTEASOME_COMPLEX	65	0.303945	0.776014	0.973	0.982002	1	9174
SPERMATOGENESIS	313	0.292302	0.795375	1	0.970768	1	7106
SODIUM_ION_TRANSPORT	121	0.293057	0.778445	0.988	0.976347	1	5489
SODIUM_ION_EXPORT	57	0.300575	0.761358	0.969	0.980051	1	5489
SERINE_TYPE_ENDOPEPTIDASE_ACTIVITY	151	0.274662	0.733052	1	0.984448	1	9523
SERINE_TYPE_ENDOPEPTIDASE_INHIBITOR_ACTIVITY	88	0.261291	0.680097	0.996	0.987994	1	4309
SENSORY_PERCEPTION_OF_SOUND	110	0.250802	0.661615	0.999	0.987162	1	4695
SERINE_TYPE_PEPTIDASE_ACTIVITY	146	0.245461	0.652564	1	0.985898	1	9516
SPERMATID_DEVELOPMENT	54	0.238776	0.607551	0.999	0.985147	1	5905
VOLTAGE_GATED_ION_CHANNEL_ACTIVITY	135	0.145191	0.385284	1	0.984026	1	1723

## Sheet: GSEA Human
									Lysosome
NAME	SIZE	ES	NES	NOM p-val	FDR q-val	FWER p-val	RANK AT MAX		Leading Edge
TYPE_I_INTERFERON_MEDIATED_SIGNALING_PATHWAY	65	0.675555	1.75607	0	0	0	2334		TPP1
TOLL_SIGNALING_PATHWAY	75	0.630166	1.65604	0	0	0	3913		CTSA
TOLL_LIKE_RECEPTOR_4_SIGNALING_PATHWAY	74	0.626742	1.64483	0	0	0	3913		CST3
INTERFERON_GAMMA_MEDIATED_SIGNALING_PATHWAY	65	0.627841	1.63049	0	0	0	4574		GABARAP
TOLL_LIKE_RECEPTOR_1_SIGNALING_PATHWAY	67	0.626496	1.62908	0	0	0	3913		USP4
MYD88_INDEPENDENT_TOLL_LIKE_RECEPTOR_SIGNALING_PATHWAY	64	0.62252	1.62856	0	0	0	3913		CLN3
TOLL_LIKE_RECEPTOR_2_SIGNALING_PATHWAY	67	0.626496	1.61842	0	0	0	3913		MAN2B1
MYD88_DEPENDENT_TOLL_LIKE_RECEPTOR_SIGNALING_PATHWAY	71	0.612692	1.61356	0	0	0	4040		VPS39
TOLL_LIKE_RECEPTOR_3_SIGNALING_PATHWAY	63	0.62201	1.60586	0	0	0	3913		HGSNAT
TOLL_LIKE_RECEPTOR_SIGNALING_PATHWAY	75	0.615254	1.60066	0	0	0	3913		CYBASC3
TRIF_DEPENDENT_TOLL_LIKE_RECEPTOR_SIGNALING_PATHWAY	62	0.617269	1.59106	0	0	0	3913		IDUA
POSITIVE_REGULATION_OF_I_KAPPAB_KINASE/NF_KAPPAB_CASCADE	137	0.581194	1.57429	0	0	0	4529		TPCN1
LYSOSOMAL_MEMBRANE	111	0.582803	1.55459	0	0	0	4856		UNC93B1
AUTOPHAGY	57	0.602325	1.55229	0	0	0	2389		CLCN7
LYSOSOME	230	0.559312	1.5374	0	0.000197488	0.003	4142		NAGA
EARLY_ENDOSOME_MEMBRANE	61	0.593273	1.53621	0	0.000185145	0.003	2631		CTSD
ACTIVATION_OF_SIGNALING_PROTEIN_ACTIVITY_INVOLVED_IN_UNFOLDED_PROTEIN_RESPONSE	61	0.595037	1.53215	0	0.000174254	0.003	4413		HPS1
ENDOSOME_MEMBRANE	144	0.565899	1.52952	0	0.000274289	0.005	5386		SGSH
ENDOCYTOSIS	144	0.564318	1.51645	0	0.000675618	0.013	3617		ARSA
ACTIN_CYTOSKELETON_ORGANIZATION	144	0.558656	1.51252	0	0.000691209	0.014	5438		GAA
NERVE_GROWTH_FACTOR_RECEPTOR_SIGNALING_PATHWAY	216	0.551899	1.50715	0	0.000893399	0.019	4601		CTSB
POSITIVE_REGULATION_OF_GTPASE_ACTIVITY	180	0.546598	1.48522	0	0.00148116	0.033	4874		PSAP
CELLULAR_MEMBRANE_ORGANIZATION	98	0.562243	1.48365	0	0.00158849	0.037	2765		GLB1
FOCAL_ADHESION	122	0.554117	1.48293	0	0.00156345	0.038	4466		C1orf85
GTPASE_ACTIVATOR_ACTIVITY	195	0.544994	1.48012	0	0.0016194	0.041	4874		NAGLU
ACTIVATION_OF_MAPKK_ACTIVITY	52	0.580758	1.47885	0	0.0015951	0.042	4206		SMPD1
POSITIVE_REGULATION_OF_NF_KAPPAB_TRANSCRIPTION_FACTOR_ACTIVITY	98	0.553734	1.47435	0.001	0.00179202	0.049	4883		ARSD
STRESS_ACTIVATED_MAPK_CASCADE	53	0.572124	1.46671	0.001	0.00201015	0.056	3913		CD74
ENDOSOME_TRANSPORT	50	0.573582	1.46538	0.001	0.00197488	0.057	3885		TM9SF1
ENDOPLASMIC_RETICULUM_UNFOLDED_PROTEIN_RESPONSE	78	0.556974	1.46077	0	0.00210654	0.063	4584		TMEM63A
ENDOSOME	351	0.5251	1.45055	0	0.00283491	0.088	5126		LAMP1
VESICLE_MEDIATED_TRANSPORT	208	0.531447	1.44524	0	0.0032709	0.105	5503		RAB7A
CELLULAR_COMPONENT_MOVEMENT	102	0.540733	1.43859	0	0.00368046	0.121	4796		CTNS
RESPONSE_TO_VIRUS	153	0.53037	1.43528	0	0.00412401	0.137	4228		GM2A
PROTEASOMAL_UBIQUITIN_DEPENDENT_PROTEIN_CATABOLIC_PROCESS	55	0.557858	1.4315	0.003	0.00454222	0.154	3882		GALNS
HYDROLASE_ACTIVITY_ACTING_ON_GLYCOSYL_BONDS	67	0.547715	1.42728	0	0.00499206	0.171	5339		VPS18
INNATE_IMMUNE_RESPONSE	306	0.518256	1.42708	0	0.00485714	0.171	5533		SLC15A3
COATED_PIT	50	0.558585	1.42153	0	0.00561282	0.201	3202		VPS11
INDUCTION_OF_APOPTOSIS_BY_EXTRACELLULAR_SIGNALS	108	0.533093	1.41809	0	0.00607656	0.22	5189		ABCA2
RUFFLE	84	0.536957	1.4156	0	0.00641837	0.235	4606		HEXA
INTRACELLULAR_PROTEIN_KINASE_CASCADE	101	0.528557	1.40491	0	0.00857389	0.306	4916		CTSS
CYTOKINE_MEDIATED_SIGNALING_PATHWAY	253	0.513744	1.40282	0	0.00865188	0.313	4761		LAPTM5
UBIQUITIN_PROTEIN_LIGASE_BINDING	114	0.522875	1.39955	0	0.00916258	0.328	5024		DPP7
GLUCOSE_METABOLIC_PROCESS	110	0.527432	1.39949	0	0.00895434	0.328	5179		CCDC115
RHO_PROTEIN_SIGNAL_TRANSDUCTION	50	0.549022	1.39712	0.005	0.00932588	0.342	3166		CTSZ
PEPTIDYL_SERINE_PHOSPHORYLATION	63	0.536456	1.39014	0.001	0.0108834	0.401	2829		CD63
PROTEIN_HETEROOLIGOMERIZATION	65	0.53143	1.3883	0.002	0.011093	0.412	5323		ACP2
EARLY_ENDOSOME	123	0.519059	1.38727	0	0.0110882	0.416	5403		NAAA
ACTIN_FILAMENT_BINDING	78	0.526649	1.38643	0.002	0.0110231	0.421	4762		SLC48A1
MITOCHONDRIAL_OUTER_MEMBRANE	106	0.519988	1.38617	0	0.0109804	0.428	6232		CAT
INTERSPECIES_INTERACTION_BETWEEN_ORGANISMS	320	0.499978	1.38508	0	0.0110942	0.441	5483		NBR1
RAS_PROTEIN_SIGNAL_TRANSDUCTION	73	0.533917	1.38493	0	0.0108809	0.441	3770		RRAGA
CYTOPLASMIC_VESICLE_MEMBRANE	82	0.52426	1.38138	0.001	0.0117189	0.468	4732		DNASE2
RESPONSE_TO_CALCIUM_ION	62	0.528944	1.38018	0.003	0.0119591	0.483	5205		DRAM1
ACTIN_CYTOSKELETON	188	0.506379	1.37965	0	0.0119032	0.487	4589		TPCN2
CYTOPLASMIC_MEMBRANE_BOUNDED_VESICLE	116	0.514646	1.37656	0	0.0126076	0.508	5686		CTSO
DEFENSE_RESPONSE_TO_VIRUS	53	0.536171	1.36876	0.003	0.0148463	0.579	4371		TRIP10
INTRACELLULAR_PROTEIN_TRANSPORT	199	0.503448	1.3673	0	0.01505	0.594	5671		TMEM55B
CYSTEINE_TYPE_ENDOPEPTIDASE_ACTIVITY	65	0.519373	1.3653	0.002	0.015615	0.614	3172		HCK
PHOSPHOLIPID_BIOSYNTHETIC_PROCESS	52	0.528563	1.36263	0.007	0.0165397	0.643	4195		LITAF
REGULATION_OF_CELL_SHAPE	95	0.51517	1.36196	0	0.0165276	0.647	5218		SPHK2
REGULATION_OF_SMALL_GTPASE_MEDIATED_SIGNAL_TRANSDUCTION	169	0.501573	1.35844	0	0.0177741	0.677	5039		GNS
T_CELL_RECEPTOR_SIGNALING_PATHWAY	79	0.519801	1.35664	0.003	0.0181346	0.694	5449		IGF2R
PLATELET_ACTIVATION	202	0.495872	1.3525	0	0.0195484	0.73	5795		ATP13A2
FATTY_ACID_METABOLIC_PROCESS	85	0.512237	1.35191	0.001	0.0194148	0.733	5631		SIDT2
EPIDERMAL_GROWTH_FACTOR_RECEPTOR_SIGNALING_PATHWAY	132	0.506262	1.35184	0	0.0191206	0.733	5045		KIAA0226
SH3_DOMAIN_BINDING	127	0.503971	1.35119	0	0.01913	0.736	3036		IDS
CELL_DEATH	166	0.497504	1.35067	0	0.0191246	0.743	3952		PLA2G15
REGULATION_OF_IMMUNE_RESPONSE	82	0.511688	1.34727	0.001	0.0200638	0.766	4068		NEU1
PHOSPHOLIPID_BINDING	273	0.48806	1.34697	0	0.0198336	0.766	4752		NPC2
ANTIGEN_PROCESSING_AND_PRESENTATION_OF_PEPTIDE_ANTIGEN_VIA_MHC_CLASS_I	91	0.506422	1.34329	0.001	0.0213901	0.802	5577		CTSH
REGULATION_OF_APOPTOTIC_PROCESS	243	0.489122	1.34036	0	0.0225193	0.824	5876		MCOLN1
NEGATIVE_REGULATION_OF_PROTEIN_KINASE_ACTIVITY	51	0.524373	1.33918	0.008	0.0228871	0.834	5997		PRCP
PROTEIN_AUTOPHOSPHORYLATION	165	0.493809	1.33888	0.001	0.0227246	0.835	4968		RILP
ENZYME_BINDING	227	0.488856	1.33869	0	0.0225006	0.836	5682		FNBP1
ACTIN_BINDING	310	0.485815	1.33843	0	0.0222955	0.836	3951		MANBA
ENDOMEMBRANE_SYSTEM	78	0.512016	1.33821	0.004	0.0221085	0.837	4787		M6PR
MAPK_CASCADE	87	0.504569	1.32757	0.005	0.0276232	0.896	3571		USP5
PROTEIN_TRANSPORT	522	0.477978	1.32513	0	0.0287734	0.907	4518		RRAGC
FIBROBLAST_GROWTH_FACTOR_RECEPTOR_SIGNALING_PATHWAY	119	0.494428	1.32313	0.001	0.0295369	0.912	5045		FYCO1
SOLUBLE_FRACTION	501	0.472814	1.31921	0	0.0315373	0.929	5398		RPTOR
MICROTUBULE_ORGANIZING_CENTER	83	0.502681	1.31732	0.003	0.0324653	0.939	2654		HYAL2
CYTOSKELETON_ORGANIZATION	120	0.491208	1.31729	0	0.0321217	0.939	3920		HEXB
ANTIGEN_PROCESSING_AND_PRESENTATION_OF_EXOGENOUS_PEPTIDE_ANTIGEN_VIA_MHC_CLASS_I	73	0.504558	1.31683	0.005	0.0321507	0.942	3282		CTSC
DEFENSE_RESPONSE	86	0.500228	1.31523	0.003	0.032969	0.947	4412		RAB27A
ANTIGEN_PROCESSING_AND_PRESENTATION_OF_EXOGENOUS_PEPTIDE_ANTIGEN_VIA_MHC_CLASS_I_TAP_DEPENDENT	70	0.499283	1.31274	0.005	0.034262	0.952	3282		UNC13D
PROTEIN_COMPLEX_BINDING	216	0.481962	1.31088	0	0.0352756	0.959	5613		FUCA1
POSITIVE_REGULATION_OF_JNK_CASCADE	52	0.509979	1.30596	0.017	0.0385552	0.975	4692		CTSK
ACTIVATION_OF_CYSTEINE_TYPE_ENDOPEPTIDASE_ACTIVITY_INVOLVED_IN_APOPTOTIC_PROCESS	78	0.500263	1.3059	0.009	0.0381442	0.975	4883		RAB7B
TRANS_GOLGI_NETWORK	97	0.494335	1.30521	0.003	0.038247	0.975	6695		SLC29A3
PEPTIDYL_TYROSINE_PHOSPHORYLATION	58	0.506761	1.30478	0.011	0.0381414	0.975	2207		ARL8A
CYTOPLASMIC_VESICLE	369	0.471098	1.30251	0	0.0394227	0.98	5691		LIPA
CELLULAR_LIPID_METABOLIC_PROCESS	134	0.484362	1.30074	0.001	0.0405383	0.982	5330		VPS33B
APOPTOTIC_PROCESS	708	0.464803	1.30073	0	0.0401176	0.982	5899		PLEKHF1
PROTEIN_COMPLEX	368	0.470734	1.29993	0	0.0403397	0.984	6026		SLC17A5
GTP_CATABOLIC_PROCESS	197	0.479695	1.29919	0	0.0406087	0.984	3429		CTSF
PROTEIN_N_LINKED_GLYCOSYLATION_VIA_ASPARAGINE	86	0.489392	1.29821	0.007	0.0410349	0.984	5201		ACP5
PEROXISOME	106	0.488399	1.2974	0.004	0.0412611	0.985	6380		LDLR
PROTEIN_N_TERMINUS_BINDING	90	0.48992	1.295	0.008	0.0428591	0.986	5065		DRAM2
PROTEIN_DOMAIN_SPECIFIC_BINDING	221	0.474393	1.29458	0	0.0427761	0.986	6293		SLC11A1
CAVEOLA	62	0.499956	1.29392	0.011	0.0429099	0.986	3496		STS
CARBOHYDRATE_METABOLIC_PROCESS	298	0.469612	1.29312	0	0.0431765	0.986	5137		HPSE
GOLGI_CISTERNA_MEMBRANE	67	0.49432	1.29245	0.015	0.0434093	0.987	6625		PLBD2
GROWTH_CONE	91	0.487578	1.28835	0.004	0.0471126	0.99	5199		ADA
GTPASE_ACTIVITY	223	0.47188	1.28784	0	0.0472	0.99	3519		LAMP2
MEMBRANE_RAFT	163	0.473591	1.28769	0.001	0.0468851	0.99	5280		CLN5
INTEGRAL_TO_ENDOPLASMIC_RETICULUM_MEMBRANE	59	0.500506	1.28713	0.018	0.0469453	0.992	4471		UVRAG
CELL_JUNCTION_ASSEMBLY	72	0.490547	1.28657	0.006	0.0470135	0.992	4071		CHID1
GOLGI_APPARATUS	968	0.455242	1.28222	0	0.0512115	0.995	5208		ASAH1
INTEGRIN_MEDIATED_SIGNALING_PATHWAY	88	0.487257	1.28126	0.003	0.0515179	0.996	5252		SLC36A1
RESPONSE_TO_OXIDATIVE_STRESS	122	0.477159	1.28097	0.003	0.0513473	0.997	6039		HLA-DRA
INSOLUBLE_FRACTION	68	0.492933	1.27898	0.015	0.0529784	0.997	6518		SIAE
AGING	120	0.480001	1.27874	0.001	0.0527892	0.997	5930		VPS36
PHOSPHORYLATION	652	0.456919	1.27851	0	0.0525167	0.997	4732		TLR9
SMALL_GTPASE_MEDIATED_SIGNAL_TRANSDUCTION	310	0.464094	1.27841	0	0.0521716	0.997	3236		PDGFRB
PEPTIDE_BINDING	63	0.495366	1.27827	0.019	0.0519092	0.997	6356		GUSB
BETA_CATENIN_BINDING	61	0.498028	1.27811	0.019	0.0517187	0.997	5937		NAPSA
PROTEIN_SERINE/THREONINE_KINASE_ACTIVITY	388	0.461015	1.27727	0	0.0521674	0.997	4732		SLC26A11
NUCLEAR_CHROMATIN	80	0.489146	1.27522	0.007	0.0539446	0.997	4642		ADRB2
TRANSCRIPTION_COREPRESSOR_ACTIVITY	173	0.469033	1.27233	0	0.0564492	0.997	5667		ZNRF1
MITOCHONDRIAL_MEMBRANE	77	0.487043	1.2722	0.013	0.0561377	0.997	6537		USE1
CELL_CORTEX	115	0.477	1.27125	0.005	0.0565679	0.998	4969		ASS1
PHOSPHATIDYLINOSITOL_BINDING	67	0.486333	1.27076	0.016	0.0565255	0.998	5045		RNF13
PML_BODY	74	0.489006	1.2707	0.013	0.0560856	0.998	5519		LMBRD1
PLATELET_DEGRANULATION	78	0.487168	1.27061	0.018	0.0557317	0.998	6500		TSPAN1
KINASE_ACTIVITY	680	0.454024	1.26887	0	0.0572956	0.998	5477		CTBS
PROTEIN_C_TERMINUS_BINDING	185	0.468011	1.26792	0.001	0.0579019	0.999	4442
PROTEIN_DIMERIZATION_ACTIVITY	116	0.47038	1.26702	0.004	0.0586298	0.999	5389
POSITIVE_REGULATION_OF_NEURON_PROJECTION_DEVELOPMENT	56	0.492716	1.26572	0.034	0.059691	0.999	6834
TRANSFERASE_ACTIVITY_TRANSFERRING_PHOSPHORUS_CONTAINING_GROUPS	475	0.455422	1.26353	0	0.0618675	0.999	6314
FLAVIN_ADENINE_DINUCLEOTIDE_BINDING	76	0.47966	1.26185	0.013	0.0634983	0.999	5386
INDUCTION_OF_APOPTOSIS	208	0.46076	1.26088	0.001	0.0641543	0.999	5930
RESPONSE_TO_CYTOKINE_STIMULUS	63	0.487667	1.2604	0.027	0.0643327	0.999	4115
INSULIN_RECEPTOR_SIGNALING_PATHWAY	146	0.464846	1.25903	0.003	0.0655769	0.999	4974
PROTEIN_COMPLEX_ASSEMBLY	124	0.468818	1.25832	0.004	0.0660128	0.999	3183
TRANSFERASE_ACTIVITY_TRANSFERRING_ACYL_GROUPS	142	0.463764	1.25675	0.006	0.0671755	0.999	4998
BLOOD_COAGULATION	455	0.451954	1.25639	0	0.067233	0.999	5825
PROTEIN_KINASE_ACTIVITY	499	0.451011	1.25566	0	0.0678048	1	6314
INTRACELLULAR_SIGNAL_TRANSDUCTION	319	0.454495	1.25457	0.001	0.0687449	1	5072
CYSTEINE_TYPE_PEPTIDASE_ACTIVITY	115	0.468166	1.24985	0.015	0.0742774	1	3322
PROTEIN_PHOSPHORYLATION	575	0.447028	1.24757	0	0.0766569	1	6314
EXOCYTOSIS	73	0.475512	1.24691	0.024	0.0770071	1	5362
GUANYL_NUCLEOTIDE_EXCHANGE_FACTOR_ACTIVITY	150	0.459739	1.24685	0.005	0.0765377	1	5039
ACTIVATION_OF_MAPK_ACTIVITY	97	0.467435	1.24412	0.025	0.0800521	1	6466
PROTEIN_UBIQUITINATION	193	0.454895	1.24313	0.001	0.0810187	1	3939
ISOMERASE_ACTIVITY	118	0.464131	1.23899	0.009	0.0867672	1	6370
CYTOKINESIS	54	0.484431	1.23844	0.046	0.0870502	1	6773
PROTEASE_BINDING	58	0.478775	1.23839	0.051	0.0865821	1	5953
PROTEIN_PHOSPHATASE_BINDING	52	0.480407	1.23806	0.05	0.0864848	1	5452
MULTICELLULAR_ORGANISM_GROWTH	55	0.483346	1.2369	0.043	0.0877383	1	3334
GOLGI_MEMBRANE	422	0.445802	1.23625	0	0.0882036	1	5208
REGULATION_OF_CATALYTIC_ACTIVITY	211	0.450707	1.23485	0.001	0.0900139	1	5628
ENDOPLASMIC_RETICULUM_LUMEN	105	0.465061	1.23331	0.016	0.0920201	1	5517
RESPONSE_TO_ORGANIC_SUBSTANCE	66	0.471591	1.22959	0.038	0.0976999	1	5159
CHROMATIN_REMODELING	63	0.476218	1.22891	0.047	0.0982482	1	6438
PROTEIN_MODIFICATION_PROCESS	146	0.453172	1.22754	0.008	0.100055	1	6337
CELL_MORPHOGENESIS	60	0.473447	1.22726	0.052	0.099852	1	4526
PHOSPHATASE_ACTIVITY	101	0.46431	1.22723	0.016	0.0992513	1	4220
NUCLEAR_ENVELOPE	119	0.458741	1.22693	0.009	0.099186	1	4854
T_CELL_COSTIMULATION	68	0.469942	1.22648	0.038	0.0994239	1	6762
INTEGRIN_BINDING	91	0.460371	1.22636	0.021	0.0989475	1	6293
NUCLEOTIDYLTRANSFERASE_ACTIVITY	75	0.464733	1.22019	0.04	0.109436	1	4508
INTRACELLULAR_MEMBRANE_BOUNDED_ORGANELLE	269	0.443034	1.21702	0.001	0.114926	1	4693
PROTEIN_LOCALIZATION	69	0.468224	1.21579	0.051	0.116525	1	5508
TRANSFERASE_ACTIVITY	1301	0.430805	1.21548	0	0.116561	1	6536
PROTEIN_KINASE_BINDING	281	0.442039	1.21449	0.001	0.117756	1	5940
RESPONSE_TO_PEPTIDE_HORMONE_STIMULUS	74	0.463999	1.21424	0.05	0.117559	1	3670
PERINUCLEAR_REGION_OF_CYTOPLASM	472	0.437077	1.21373	0.001	0.117771	1	5696
INFLAMMATORY_RESPONSE	285	0.441572	1.21336	0.001	0.117775	1	5968
PROTEIN_HOMOTETRAMERIZATION	54	0.470868	1.21085	0.071	0.122525	1	5085
SH3/SH2_ADAPTOR_ACTIVITY	51	0.471009	1.20539	0.095	0.133594	1	3820
ENDOPEPTIDASE_ACTIVITY	65	0.461809	1.20522	0.074	0.133208	1	6025
CELLULAR_RESPONSE_TO_MECHANICAL_STIMULUS	54	0.469394	1.20502	0.0890891	0.132872	1	6387
JNK_CASCADE	61	0.461757	1.19844	0.074	0.146852	1	4975
CELLULAR_IRON_ION_HOMEOSTASIS	62	0.464312	1.19729	0.06	0.148811	1	4999
CELL_SURFACE_RECEPTOR_SIGNALING_PATHWAY	229	0.436619	1.19668	0.004	0.149526	1	6875
ENDOPLASMIC_RETICULUM	995	0.424874	1.19576	0	0.150851	1	5793
METABOLIC_PROCESS	1512	0.422987	1.19391	0	0.154797	1	6312
PHOSPHATIDYLINOSITOL_MEDIATED_SIGNALING	73	0.455402	1.19342	0.053	0.155261	1	6232
PEPTIDYL_TYROSINE_DEPHOSPHORYLATION	93	0.447351	1.19172	0.059	0.158771	1	5495
REGULATION_OF_RHO_PROTEIN_SIGNAL_TRANSDUCTION	72	0.45902	1.19148	0.066	0.158559	1	5951
TRANSCRIPTION_COACTIVATOR_ACTIVITY	232	0.434267	1.19086	0.006	0.159169	1	5620
RESPONSE_TO_TOXIN	78	0.455825	1.18817	0.059	0.165287	1	5275
PROTEIN_HOMODIMERIZATION_ACTIVITY	555	0.425775	1.18804	0	0.16478	1	5969
LYASE_ACTIVITY	127	0.440628	1.18495	0.031	0.172158	1	6237
CYTOSKELETON	920	0.421577	1.1847	0	0.171827	1	4389
POSITIVE_REGULATION_OF_APOPTOTIC_PROCESS	234	0.432303	1.18373	0.007	0.173511	1	5437
CELL_GROWTH	53	0.463344	1.18245	0.102	0.176128	1	7469
SPHINGOLIPID_METABOLIC_PROCESS	56	0.458217	1.18016	0.1	0.181565	1	7161
ENDOPLASMIC_RETICULUM_MEMBRANE	597	0.422373	1.18	0	0.181041	1	5795
POSITIVE_REGULATION_OF_CATALYTIC_ACTIVITY	64	0.453691	1.17926	0.101	0.182094	1	6258
HEAT_SHOCK_PROTEIN_BINDING	75	0.451979	1.17683	0.076	0.188243	1	4766
SYNAPTOSOME	142	0.435038	1.17599	0.028	0.189611	1	5155
MITOCHONDRION	1415	0.415726	1.17565	0	0.189743	1	6235
AXON_GUIDANCE	322	0.427104	1.17564	0.005	0.18878	1	5458
REGULATION_OF_RNA_BIOSYNTHETIC_PROCESS	71	0.447647	1.17499	0.085	0.189751	1	5709
REGULATION_OF_CELL_MIGRATION	55	0.45602	1.17352	0.11	0.192984	1	6921
ACTIVATION_OF_PHOSPHOLIPASE_C_ACTIVITY	59	0.454246	1.16976	0.105	0.203714	1	5024
RESPONSE_TO_STRESS	184	0.429316	1.16874	0.019	0.206174	1	6131
ATP_BINDING	1424	0.414708	1.16857	0	0.20575	1	6314
CHOLESTEROL_METABOLIC_PROCESS	68	0.447653	1.16817	0.107	0.206185	1	4590
RHO_GUANYL_NUCLEOTIDE_EXCHANGE_FACTOR_ACTIVITY	73	0.444228	1.16651	0.102	0.210459	1	7095
IMMUNE_RESPONSE	334	0.422717	1.16488	0.003	0.214554	1	5963
POSITIVE_REGULATION_OF_PEPTIDYL_TYROSINE_PHOSPHORYLATION	66	0.443741	1.16455	0.111	0.214697	1	3436
KINASE_BINDING	54	0.453456	1.16408	0.123	0.215167	1	5374
GTP_BINDING	338	0.422349	1.16265	0.007	0.218892	1	4957
RESPONSE_TO_LIPOPOLYSACCHARIDE	148	0.430942	1.16157	0.047	0.221546	1	7978
CYTOSKELETAL_PROTEIN_BINDING	55	0.451725	1.16141	0.127	0.220928	1	6979
CHROMATIN_MODIFICATION	234	0.42256	1.16089	0.015	0.221614	1	6788
CELL_MIGRATION	138	0.429332	1.15989	0.052	0.223888	1	4802
POSITIVE_REGULATION_OF_SEQUENCE_SPECIFIC_DNA_BINDING_TRANSCRIPTION_FACTOR_ACTIVITY	75	0.444112	1.15892	0.104	0.226042	1	5930
NUCLEOBASE_CONTAINING_SMALL_MOLECULE_METABOLIC_PROCESS	69	0.443114	1.15782	0.097	0.228711	1	5481
MIDBODY	71	0.444822	1.15758	0.107	0.228384	1	5469
RECEPTOR_MEDIATED_ENDOCYTOSIS	89	0.435755	1.15741	0.083	0.227856	1	6896
HYDROLASE_ACTIVITY	1416	0.409636	1.15586	0	0.232156	1	5348
RESPONSE_TO_RETINOIC_ACID	52	0.444776	1.15542	0.17	0.232613	1	5669
VITAMIN_METABOLIC_PROCESS	55	0.447296	1.15482	0.159	0.233525	1	6785
PROTEIN_GLYCOSYLATION	70	0.44353	1.15411	0.121	0.234809	1	5051
DEPHOSPHORYLATION	187	0.424721	1.15393	0.042	0.23444	1	5580
ANTI_APOPTOSIS	205	0.423692	1.15378	0.026	0.233936	1	5179
POST_TRANSLATIONAL_PROTEIN_MODIFICATION	166	0.426917	1.15287	0.059	0.236009	1	5886
NUCLEAR_SPECK	135	0.429347	1.1491	0.056	0.248303	1	5713
CELL_CYCLE_ARREST	130	0.425972	1.14742	0.059	0.253345	1	5498
SKELETAL_MUSCLE_TISSUE_DEVELOPMENT	55	0.447748	1.14615	0.158	0.256944	1	6311
PROTEIN_HOMOOLIGOMERIZATION	103	0.429298	1.14596	0.093	0.256425	1	4572
MICROSOME	304	0.415261	1.14426	0.016	0.261394	1	5893
MICROTUBULE_BINDING	100	0.431558	1.14312	0.107	0.264528	1	5162
PROTEIN_TRANSPORTER_ACTIVITY	69	0.436507	1.14265	0.136	0.265204	1	6831
POSITIVE_REGULATION_OF_PROTEIN_PHOSPHORYLATION	122	0.423517	1.13915	0.081	0.277801	1	6284
REGULATION_OF_CELL_GROWTH	72	0.434574	1.13914	0.146	0.276645	1	7472
SMALL_MOLECULE_METABOLIC_PROCESS	984	0.404653	1.13884	0	0.276725	1	7287
WOUND_HEALING	80	0.433182	1.1378	0.136	0.279601	1	7242
CATALYTIC_ACTIVITY	680	0.406219	1.13764	0.002	0.278982	1	6628
MITOCHONDRIAL_MATRIX	205	0.417951	1.13564	0.041	0.285558	1	6105
RESPONSE_TO_HYPOXIA	180	0.417787	1.13497	0.066	0.287083	1	5727
RESPONSE_TO_ORGANIC_CYCLIC_COMPOUND	121	0.424304	1.13372	0.104	0.290975	1	5224
TRANSFERASE_ACTIVITY_TRANSFERRING_GLYCOSYL_GROUPS	194	0.416942	1.13327	0.048	0.291518	1	5408
HELICASE_ACTIVITY	134	0.419072	1.13311	0.095	0.291049	1	4734
REGULATION_OF_CELL_PROLIFERATION	149	0.419513	1.13273	0.07	0.291297	1	6695
OXIDOREDUCTASE_ACTIVITY	513	0.40655	1.13268	0.006	0.290326	1	7509
AXON	218	0.415642	1.13191	0.04	0.292228	1	6025
ENERGY_RESERVE_METABOLIC_PROCESS	104	0.425717	1.13135	0.115	0.293325	1	5769
ANGIOGENESIS	203	0.413267	1.13131	0.068	0.292252	1	7521
PROTEIN_POLYUBIQUITINATION	104	0.425578	1.13126	0.122	0.291253	1	5281
UBIQUITIN_PROTEIN_LIGASE_ACTIVITY	244	0.413108	1.1303	0.049	0.293978	1	6695
PROTEIN_HETERODIMERIZATION_ACTIVITY	322	0.409573	1.12826	0.029	0.300911	1	5963
SINGLE_STRANDED_DNA_BINDING	59	0.437769	1.12708	0.177	0.304618	1	2921
MITOCHONDRIAL_INNER_MEMBRANE	323	0.409128	1.12698	0.025	0.303804	1	7393
OXIDOREDUCTASE_ACTIVITY_ACTING_ON_SINGLE_DONORS_WITH_INCORPORATION_OF_MOLECULAR_OXYGEN_INCORPORATION_OF_TWO_ATOMS_OF_OXYGEN	75	0.432823	1.12659	0.157	0.304118	1	8069
TRANSCRIPTION_FACTOR_BINDING	288	0.40922	1.12562	0.031	0.306978	1	6806
ATP_CATABOLIC_PROCESS	249	0.411591	1.12518	0.054	0.307553	1	5082
PHOSPHOPROTEIN_PHOSPHATASE_ACTIVITY	136	0.415745	1.12433	0.115	0.309718	1	6213
STEROID_HORMONE_MEDIATED_SIGNALING_PATHWAY	50	0.439301	1.12251	0.212	0.316417	1	2602
PROTEIN_DEPHOSPHORYLATION	135	0.418459	1.1224	0.124	0.315653	1	6396
FAT_CELL_DIFFERENTIATION	50	0.438312	1.12028	0.2	0.323662	1	6162
DENDRITIC_SPINE	91	0.422199	1.11991	0.163	0.32396	1	4078
PROTEIN_TYROSINE_PHOSPHATASE_ACTIVITY	101	0.42148	1.11975	0.14	0.323506	1	5495
NUCLEAR_MATRIX	78	0.425736	1.11876	0.179	0.326612	1	5289
IDENTICAL_PROTEIN_BINDING	334	0.404579	1.11859	0.035	0.32609	1	4234
POSITIVE_REGULATION_OF_CELL_MIGRATION	116	0.420435	1.11818	0.133	0.326568	1	5873
RESPONSE_TO_MECHANICAL_STIMULUS	52	0.437983	1.11646	0.228	0.332831	1	8639
OXIDATION_REDUCTION_PROCESS	529	0.399836	1.11529	0.015	0.336927	1	7286
CELL_SURFACE	374	0.404167	1.11503	0.027	0.336843	1	6520
WNT_RECEPTOR_SIGNALING_PATHWAY	162	0.411616	1.11479	0.101	0.336671	1	5454
CELL_PROJECTION_ORGANIZATION	65	0.428685	1.11214	0.212	0.347135	1	6718
CALCIUM_ION_TRANSPORT	132	0.41361	1.11035	0.146	0.35403	1	6831
CELLULAR_RESPONSE_TO_INSULIN_STIMULUS	63	0.425579	1.11019	0.214	0.35341	1	5285
ELECTRON_TRANSPORT_CHAIN	87	0.42354	1.10909	0.17	0.357117	1	6915
RESPONSE_TO_DRUG	315	0.402213	1.10644	0.074	0.368648	1	5937
NEURON_PROJECTION_DEVELOPMENT	80	0.420886	1.10568	0.189	0.370845	1	6386
NUCLEAR_MEMBRANE	135	0.41198	1.10412	0.14	0.37719	1	6183
RESPONSE_TO_ETHANOL	93	0.418103	1.1025	0.195	0.383424	1	5434
MAGNESIUM_ION_BINDING	180	0.406296	1.10107	0.122	0.389123	1	5511
SARCOLEMMA	79	0.422446	1.1001	0.216	0.392471	1	3848
PROTEIN_FOLDING	181	0.403325	1.09819	0.115	0.400631	1	6122
PROTEIN_TYROSINE_KINASE_ACTIVITY	140	0.404742	1.09699	0.176	0.405097	1	6500
PROTEIN_BINDING_BRIDGING	56	0.423888	1.0969	0.262	0.404016	1	5015
CELL_REDOX_HOMEOSTASIS	54	0.425678	1.0962	0.249	0.406204	1	5893
RESPONSE_TO_NUTRIENT	96	0.413153	1.09572	0.198	0.407243	1	5721
CELL_PROJECTION	366	0.39397	1.09325	0.079	0.418731	1	7472
CELLULAR_DEFENSE_RESPONSE	57	0.42369	1.09268	0.271	0.420101	1	6934
REGULATION_OF_CELL_CYCLE	93	0.41504	1.09236	0.224	0.420394	1	6578
CELL	151	0.403419	1.09191	0.17	0.421138	1	5730
NEGATIVE_REGULATION_OF_TRANSCRIPTION_DNA_DEPENDENT	447	0.392192	1.09004	0.057	0.429515	1	7067
CELL_MATRIX_ADHESION	83	0.415102	1.08775	0.245	0.440149	1	5384
ACID_AMINO_ACID_LIGASE_ACTIVITY	76	0.414013	1.08691	0.255	0.443109	1	7132
TRANSCRIPTION_FROM_RNA_POLYMERASE_II_PROMOTER	317	0.394094	1.0854	0.104	0.450032	1	5612
DNA_DAMAGE_RESPONSE_SIGNAL_TRANSDUCTION_BY_P53_CLASS_MEDIATOR_RESULTING_IN_CELL_CYCLE_ARREST	65	0.418602	1.08445	0.266	0.45391	1	5499
NUCLEASE_ACTIVITY	86	0.413093	1.08444	0.227	0.452436	1	5969
NUCLEOLUS	1420	0.383243	1.08262	0.006	0.460989	1	6238
EXTERNAL_SIDE_OF_PLASMA_MEMBRANE	190	0.397027	1.08249	0.184	0.460131	1	6185
ATP_DEPENDENT_HELICASE_ACTIVITY	84	0.41165	1.08173	0.244	0.462626	1	4940
PYRIDOXAL_PHOSPHATE_BINDING	54	0.423606	1.07966	0.288	0.472614	1	6628
MICROTUBULE_CYTOSKELETON	103	0.404465	1.07923	0.25	0.473515	1	5241
HISTONE_DEACETYLASE_BINDING	65	0.415497	1.07722	0.278	0.483615	1	4271
POSITIVE_REGULATION_OF_TRANSCRIPTION_FROM_RNA_POLYMERASE_II_PROMOTER	649	0.386113	1.07703	0.066	0.482922	1	5148
POSITIVE_REGULATION_OF_SMOOTH_MUSCLE_CELL_PROLIFERATION	54	0.417961	1.07514	0.301	0.492644	1	7956
IN_UTERO_EMBRYONIC_DEVELOPMENT	222	0.39342	1.07484	0.172	0.492763	1	6815
BINDING	784	0.382872	1.07298	0.05	0.501828	1	5804
PROTON_TRANSPORT	83	0.40531	1.07178	0.284	0.507292	1	6082
TRANSCRIPTION_DNA_DEPENDENT	1441	0.379743	1.07103	0.015	0.510058	1	6790
POSITIVE_REGULATION_OF_ERK1_AND_ERK2_CASCADE	82	0.4055	1.07088	0.264	0.509382	1	4968
REGULATION_OF_GROWTH	72	0.412821	1.07087	0.274	0.507747	1	6539
RESPONSE_TO_GLUCOCORTICOID_STIMULUS	88	0.407046	1.07056	0.285	0.507866	1	6285
RESPONSE_TO_WOUNDING	70	0.409431	1.0699	0.308	0.510358	1	6873
AMINO_ACID_TRANSMEMBRANE_TRANSPORT	56	0.416337	1.06907	0.332	0.51375	1	7053
TRANSPORT	1575	0.378275	1.06788	0.01	0.519314	1	5918
ENDONUCLEASE_ACTIVITY	73	0.407101	1.06705	0.323	0.522636	1	6279
CELL_CELL_JUNCTION	110	0.39964	1.06484	0.281	0.534433	1	6317
CELLULAR_AMINO_ACID_METABOLIC_PROCESS	50	0.418715	1.06427	0.335	0.536299	1	3201
REGULATION_OF_TRANSCRIPTION_FROM_RNA_POLYMERASE_II_PROMOTER	375	0.384198	1.06328	0.165	0.540712	1	5389
COLLAGEN_BINDING	51	0.419326	1.06302	0.336336	0.540697	1	6500
SIGNAL_TRANSDUCTION	1617	0.375123	1.05949	0.034	0.561252	1	6962
CHOLESTEROL_HOMEOSTASIS	55	0.407641	1.05849	0.337	0.565826	1	6675
RESPONSE_TO_CAMP	53	0.410631	1.05621	0.383	0.57871	1	7589
RESPIRATORY_ELECTRON_TRANSPORT_CHAIN	86	0.402131	1.05545	0.325	0.581769	1	7017
BASEMENT_MEMBRANE	88	0.401306	1.05443	0.328	0.586407	1	8097
CELL_CELL_JUNCTION_ORGANIZATION	57	0.410238	1.05426	0.363	0.585652	1	4191
ATPASE_ACTIVITY	142	0.394047	1.0537	0.302	0.58751	1	5405
GENE_EXPRESSION	600	0.376952	1.05361	0.144	0.586343	1	6802
NOTCH_SIGNALING_PATHWAY	70	0.403567	1.05353	0.347	0.585039	1	4675
STRUCTURAL_CONSTITUENT_OF_CYTOSKELETON	87	0.397681	1.05194	0.344	0.593432	1	3548
SUGAR_BINDING	165	0.387864	1.05185	0.301	0.59212	1	7765
REGULATION_OF_TRANSLATION	93	0.394312	1.05107	0.348	0.595349	1	4270
CALMODULIN_BINDING	163	0.389861	1.05041	0.283	0.597791	1	7283
NUCLEOPLASM	901	0.374087	1.04942	0.129	0.602479	1	5529
NEURON_PROJECTION	141	0.389987	1.04903	0.314	0.60324	1	5937
CELL_COMMUNICATION	100	0.396106	1.04772	0.349	0.60999	1	6335
POSITIVE_REGULATION_OF_ANGIOGENESIS	78	0.397968	1.04512	0.353	0.625375	1	8461
GENERATION_OF_PRECURSOR_METABOLITES_AND_ENERGY	52	0.408507	1.04399	0.384	0.6312	1	7638
TRANSLATIONAL_ELONGATION	105	0.391333	1.04343	0.355	0.63293	1	9128
RESPONSE_TO_UNFOLDED_PROTEIN	56	0.406982	1.04112	0.41	0.646941	1	6987
NUCLEAR_TRANSCRIBED_MRNA_CATABOLIC_PROCESS_NONSENSE_MEDIATED_DECAY	114	0.387715	1.03717	0.382	0.671604	1	8471
TRANSMEMBRANE_SIGNALING_RECEPTOR_ACTIVITY	157	0.382441	1.03624	0.341	0.675946	1	6795
VIRAL_INFECTIOUS_CYCLE	89	0.390297	1.03615	0.381	0.674654	1	8851
MICROTUBULE	269	0.375593	1.03551	0.304	0.677174	1	5828
ZINC_ION_BINDING	1841	0.365541	1.03322	0.139	0.691096	1	6763
TRANSCRIPTION_ELONGATION_FROM_RNA_POLYMERASE_II_PROMOTER	64	0.398611	1.03119	0.414	0.703253	1	6222
CELL_PROLIFERATION	350	0.372648	1.03112	0.315	0.701784	1	7237
UBIQUITIN_LIGASE_COMPLEX	63	0.397071	1.03047	0.417	0.7045	1	7438
Z_DISC	69	0.394933	1.02988	0.432	0.70665	1	7827
PROTEASOME_COMPLEX	65	0.396874	1.02959	0.422	0.706845	1	3104
MOTOR_ACTIVITY	67	0.394609	1.02884	0.428	0.70992	1	6286
PROTEIN_STABILIZATION	60	0.399016	1.02712	0.417	0.720194	1	5344
CHROMATIN_BINDING	246	0.374255	1.02648	0.375	0.722723	1	6945
CELLULAR_PROTEIN_METABOLIC_PROCESS	346	0.369191	1.02375	0.373	0.740269	1	8240
TRANSCRIPTION_REGULATORY_REGION_DNA_BINDING	168	0.376787	1.02217	0.406	0.749475	1	6796
G2/M_TRANSITION_OF_MITOTIC_CELL_CYCLE	113	0.386145	1.02214	0.424	0.74756	1	3701
HEART_DEVELOPMENT	186	0.37446	1.02164	0.401	0.748989	1	5730
MICROTUBULE_CYTOSKELETON_ORGANIZATION	63	0.392438	1.02096	0.459	0.751823	1	6720
EXTRACELLULAR_MATRIX	211	0.374619	1.02068	0.415	0.751745	1	7878
MYOSIN_COMPLEX	52	0.397894	1.01934	0.463	0.75933	1	8144
NUCLEOSIDE_TRIPHOSPHATASE_ACTIVITY	121	0.383439	1.01896	0.43	0.760067	1	6667
EXTRACELLULAR_MATRIX_ORGANIZATION	89	0.38641	1.01733	0.44	0.769901	1	6311
POSITIVE_REGULATION_OF_TRANSCRIPTION_DNA_DEPENDENT	557	0.364326	1.01666	0.383	0.772652	1	6064
CYTOSOLIC_LARGE_RIBOSOMAL_SUBUNIT	50	0.397828	1.01588	0.459459	0.775965	1	9522
CELL_CELL_ADHESION	116	0.380703	1.01579	0.435	0.774425	1	5963
PROTEOLYSIS	535	0.363222	1.01205	0.406	0.799358	1	5152
MICROTUBULE_BASAL_BODY	56	0.393547	1.0082	0.47	0.825162	1	6718
METHYLTRANSFERASE_ACTIVITY	143	0.374586	1.00682	0.493	0.832566	1	7752
NUCLEOBASE_CONTAINING_COMPOUND_METABOLIC_PROCESS	66	0.388114	1.00667	0.486	0.831349	1	6565
PEPTIDASE_ACTIVITY	469	0.361521	1.00592	0.461	0.834538	1	6212
INNER_EAR_DEVELOPMENT	50	0.391418	1.00515	0.498	0.837676	1	1568
MRNA_METABOLIC_PROCESS	219	0.368859	1.00512	0.471	0.835576	1	8484
CENTROSOME	322	0.361282	1.005	0.496	0.834112	1	6890
NUCLEAR_MRNA_SPLICING_VIA_SPLICEOSOME	167	0.370603	1.00342	0.465	0.843261	1	3906
REGULATION_OF_BLOOD_PRESSURE	66	0.384493	1.00277	0.495	0.845705	1	8478
METALLOPEPTIDASE_ACTIVITY	152	0.370712	1.0017	0.484	0.851199	1	6658
REGULATION_OF_CELLULAR_AMINO_ACID_METABOLIC_PROCESS	50	0.39245	1.0007	0.505	0.856221	1	5499
TRANSLATIONAL_TERMINATION	87	0.375462	0.99901	0.517	0.865615	1	9522
SPINDLE	113	0.37438	0.998662	0.531	0.86593	1	3249
VIRAL_REPRODUCTION	332	0.360924	0.996262	0.537	0.88088	1	8515
O_GLYCAN_PROCESSING	51	0.389736	0.996031	0.526	0.880102	1	8198
UBIQUITIN_DEPENDENT_PROTEIN_CATABOLIC_PROCESS	152	0.369014	0.995869	0.506	0.878905	1	5014
RESPONSE_TO_INSULIN_STIMULUS	64	0.380316	0.995207	0.534	0.881187	1	6661
RESPONSE_TO_DNA_DAMAGE_STIMULUS	301	0.359801	0.994287	0.548	0.885226	1	5834
VIRAL_TRANSCRIPTION	80	0.380216	0.994197	0.512	0.883519	1	9522
NEGATIVE_REGULATION_OF_SIGNAL_TRANSDUCTION	54	0.383276	0.993985	0.52	0.88269	1	6484
SPINDLE_POLE	72	0.37929	0.991231	0.546	0.899174	1	3452
CELL_ADHESION	574	0.354176	0.991119	0.576	0.897549	1	8049
NEGATIVE_REGULATION_OF_SEQUENCE_SPECIFIC_DNA_BINDING_TRANSCRIPTION_FACTOR_ACTIVITY	57	0.380401	0.98993	0.541	0.903011	1	5818
TRANSCRIPTION_INITIATION_FROM_RNA_POLYMERASE_II_PROMOTER	66	0.378974	0.989842	0.535	0.901174	1	2995
CHEMOTAXIS	126	0.367922	0.989347	0.534	0.902444	1	9578
SRP_DEPENDENT_COTRANSLATIONAL_PROTEIN_TARGETING_TO_MEMBRANE	103	0.372358	0.985976	0.553	0.922289	1	8851
RNA_METABOLIC_PROCESS	249	0.360439	0.985789	0.585	0.921227	1	8484
BLOOD_VESSEL_DEVELOPMENT	59	0.384098	0.985301	0.545	0.922089	1	9278
POSITIVE_REGULATION_OF_OSTEOBLAST_DIFFERENTIATION	50	0.38867	0.985225	0.547	0.920221	1	2526
CHROMATIN	87	0.371092	0.984231	0.56	0.924304	1	3392
POSITIVE_REGULATION_OF_PROTEIN_KINASE_B_SIGNALING_CASCADE	52	0.381616	0.981141	0.571	0.942015	1	9913
NEURONAL_CELL_BODY	317	0.356399	0.979934	0.621	0.947268	1	5635
HISTONE_BINDING	55	0.380168	0.978362	0.562	0.954998	1	7377
SERINE_TYPE_ENDOPEPTIDASE_ACTIVITY	139	0.363227	0.978184	0.593	0.953659	1	9410
TRNA_PROCESSING	71	0.372089	0.977564	0.578	0.955155	1	7008
RESPONSE_TO_GLUCOSE_STIMULUS	72	0.371664	0.976072	0.566	0.961793	1	5080
RESPONSE_TO_ESTROGEN_STIMULUS	70	0.375512	0.975829	0.574	0.960903	1	7805
DEFENSE_RESPONSE_TO_BACTERIUM	80	0.371417	0.975817	0.586	0.958552	1	4527
MUSCLE_CONTRACTION	101	0.367301	0.975687	0.585	0.956938	1	8411
RECEPTOR_BINDING	305	0.353836	0.974582	0.65	0.961457	1	6533
RNA_BINDING	670	0.348427	0.97442	0.713	0.960057	1	7398
XENOBIOTIC_METABOLIC_PROCESS	128	0.361619	0.971845	0.625	0.973151	1	7896
FATTY_ACID_BIOSYNTHETIC_PROCESS	64	0.371845	0.970411	0.582	0.979277	1	7024
METHYLATION	139	0.359147	0.970117	0.624	0.978657	1	6777
IRON_ION_BINDING	110	0.363033	0.969448	0.619	0.980241	1	8863
BASOLATERAL_PLASMA_MEMBRANE	152	0.360163	0.968356	0.638	0.984157	1	5202
DOUBLE_STRANDED_DNA_BINDING	141	0.359457	0.96453	0.634	1	1	4491
CELLULAR_NITROGEN_COMPOUND_METABOLIC_PROCESS	186	0.354379	0.9642	0.673	1	1	7303
FOREBRAIN_DEVELOPMENT	75	0.365352	0.961018	0.62	1	1	3898
CALCIUM_ION_BINDING	635	0.342794	0.958559	0.792	1	1	6251
CATALYTIC_STEP_2_SPLICEOSOME	79	0.363466	0.957252	0.631	1	1	6260
HEMOPOIESIS	82	0.363785	0.956108	0.619	1	1	8584
POSITIVE_REGULATION_OF_CELL_GROWTH	67	0.368324	0.955993	0.634	1	1	5968
RESPONSE_TO_ESTRADIOL_STIMULUS	94	0.358671	0.953829	0.658	1	1	7411
INTEGRAL_TO_PLASMA_MEMBRANE	1066	0.339525	0.953412	0.882	1	1	6473
RESPONSE_TO_HORMONE_STIMULUS	64	0.36834	0.953146	0.641	1	1	5179
TRANSFORMING_GROWTH_FACTOR_BETA_RECEPTOR_SIGNALING_PATHWAY	78	0.364754	0.952171	0.639	1	1	4272
NEGATIVE_REGULATION_OF_TRANSCRIPTION_FROM_RNA_POLYMERASE_II_PROMOTER	518	0.340836	0.952136	0.804	1	1	7382
BRAIN_DEVELOPMENT	193	0.350276	0.951669	0.719	1	1	6514
SEQUENCE_SPECIFIC_DNA_BINDING_TRANSCRIPTION_FACTOR_ACTIVITY	913	0.337343	0.948558	0.895	1	1	6806
CELL_JUNCTION	511	0.341299	0.947613	0.829	1	1	7877
RESPONSE_TO_HEAT	53	0.368739	0.946033	0.661	1	1	6873
METALLOENDOPEPTIDASE_ACTIVITY	100	0.353116	0.943488	0.696	1	1	6364
REGULATION_OF_SEQUENCE_SPECIFIC_DNA_BINDING_TRANSCRIPTION_FACTOR_ACTIVITY	55	0.371004	0.943382	0.644	1	1	4421
CELLULAR_CALCIUM_ION_HOMEOSTASIS	84	0.358499	0.942967	0.666	1	1	10293
RNA_PROCESSING	97	0.355137	0.942699	0.716	1	1	5944
PHOSPHORIC_DIESTER_HYDROLASE_ACTIVITY	52	0.367511	0.940746	0.666	1	1	3800
NUCLEIC_ACID_PHOSPHODIESTER_BOND_HYDROLYSIS	112	0.353825	0.940681	0.708	1	1	5969
VASCULOGENESIS	64	0.361232	0.94004	0.668	1	1	6831
RNA_SPLICING	270	0.342211	0.937481	0.819	1	1	4652
SPLICEOSOMAL_COMPLEX	120	0.35018	0.935203	0.746	1	1	3945
NEURAL_TUBE_CLOSURE	63	0.361911	0.935159	0.683	1	1	6012
NERVOUS_SYSTEM_DEVELOPMENT	438	0.336115	0.933892	0.873	1	1	6224
APICAL_PLASMA_MEMBRANE	231	0.340595	0.932451	0.793	1	1	6395
UBIQUITIN_THIOLESTERASE_ACTIVITY	62	0.359196	0.930771	0.701	1	1	3322
PERIKARYON	69	0.354157	0.930717	0.712	1	1	7552
ACROSOMAL_VESICLE	55	0.36027	0.926447	0.697	1	1	3751
SECRETORY_GRANULE	92	0.350377	0.924738	0.733	1	1	1063
MRNA_PROCESSING	272	0.336482	0.923262	0.84	1	1	6347
RETINA_DEVELOPMENT_IN_CAMERA_TYPE_EYE	58	0.359538	0.923021	0.707	1	1	3598
HEART_MORPHOGENESIS	51	0.359646	0.922033	0.704	1	1	8158
GLUCOSE_HOMEOSTASIS	69	0.354672	0.921561	0.717	1	1	6808
SYNAPTIC_VESICLE	98	0.344939	0.91852	0.751	1	1	3216
STEROID_METABOLIC_PROCESS	92	0.345858	0.918168	0.752	1	1	6621
STEROID_BIOSYNTHETIC_PROCESS	54	0.355202	0.917703	0.721	1	1	7500
RECEPTOR_ACTIVITY	1265	0.325673	0.917223	0.989	1	1	6831
NUCLEIC_ACID_BINDING	1011	0.32503	0.914502	0.983	1	1	7039
POSITIVE_REGULATION_OF_CELL_PROLIFERATION	414	0.330021	0.914105	0.926	1	1	7986
NEGATIVE_REGULATION_OF_UBIQUITIN_PROTEIN_LIGASE_ACTIVITY_INVOLVED_IN_MITOTIC_CELL_CYCLE	65	0.350939	0.913813	0.727	1	1	5524
NEGATIVE_REGULATION_OF_NEURON_APOPTOSIS	94	0.346185	0.913376	0.765	1	1	5445
MUSCLE_ORGAN_DEVELOPMENT	100	0.343085	0.911874	0.787	1	1	5937
POSITIVE_REGULATION_OF_EPITHELIAL_CELL_PROLIFERATION	56	0.352854	0.910392	0.72	1	1	6742
NUCLEAR_PORE	61	0.350622	0.910165	0.724	1	1	4697
TRANSLATION	313	0.330576	0.910023	0.903	1	1	8240
CELL_CYCLE	550	0.32551	0.90636	0.963	1	1	6584
DENDRITE	263	0.329997	0.906292	0.902	1	1	6276
UNFOLDED_PROTEIN_BINDING	119	0.33977	0.905595	0.818	1	1	2664
RIBOSOME	191	0.331368	0.905414	0.866	1	1	9145
DNA_REPAIR	306	0.328779	0.904765	0.914	1	1	5553
ELECTRON_CARRIER_ACTIVITY	166	0.334601	0.90319	0.864	1	1	7978
CANONICAL_WNT_RECEPTOR_SIGNALING_PATHWAY	79	0.343558	0.902583	0.78	1	1	6386
REGULATION_OF_INSULIN_SECRETION	79	0.343262	0.90241	0.79	1	1	6294
TRANSPORTER_ACTIVITY	270	0.326704	0.895822	0.925	1	1	5482
CARTILAGE_DEVELOPMENT	73	0.341137	0.895385	0.785	1	1	6713
EMBRYO_DEVELOPMENT	134	0.331537	0.894198	0.864	1	1	4424
POSITIVE_REGULATION_OF_ENDOTHELIAL_CELL_PROLIFERATION	55	0.34686	0.891678	0.759	1	1	9159
SERINE_TYPE_PEPTIDASE_ACTIVITY	123	0.3329	0.891136	0.857	1	1	9286
MRNA_EXPORT_FROM_NUCLEUS	55	0.346744	0.882271	0.801	1	1	5419
RNA_POLYMERASE_II_CORE_PROMOTER_PROXIMAL_REGION_SEQUENCE_SPECIFIC_DNA_BINDING_TRANSCRIPTION_FACTOR_ACTIVITY_INVOLVED_IN_POSITIVE_REGULATION_OF_TRANSCRIPTION	60	0.339877	0.881276	0.786	1	1	7922
SEQUENCE_SPECIFIC_DNA_BINDING	528	0.314243	0.87778	0.991	1	1	6796
TRANSMEMBRANE_RECEPTOR_PROTEIN_TYROSINE_KINASE_SIGNALING_PATHWAY	90	0.331754	0.876787	0.854	1	1	6066
POSITIVE_REGULATION_OF_GENE_EXPRESSION	154	0.323357	0.876269	0.898	1	1	7744
PROTEINACEOUS_EXTRACELLULAR_MATRIX	269	0.319047	0.874773	0.959	1	1	9110
ELEVATION_OF_CYTOSOLIC_CALCIUM_ION_CONCENTRATION	122	0.327242	0.873394	0.884	1	1	9574
POSITIVE_REGULATION_OF_UBIQUITIN_PROTEIN_LIGASE_ACTIVITY_INVOLVED_IN_MITOTIC_CELL_CYCLE	70	0.33449	0.871	0.827	1	1	5524
POSTSYNAPTIC_DENSITY	130	0.325442	0.870895	0.914	1	1	3910
TRANSLATIONAL_INITIATION	138	0.322746	0.870834	0.899	1	1	9435
NUCLEAR_TRANSCRIBED_MRNA_CATABOLIC_PROCESS_DEADENYLATION_DEPENDENT_DECAY	51	0.340629	0.869686	0.808	1	1	4366
POSITIVE_REGULATION_OF_MAPK_CASCADE	73	0.33068	0.868951	0.848	1	1	3967
CHAPERONE_BINDING	50	0.335617	0.863261	0.819	1	1	5758
STRUCTURAL_CONSTITUENT_OF_RIBOSOME	154	0.317557	0.861317	0.931	1	1	9840
RIBONUCLEOPROTEIN_COMPLEX	269	0.31317	0.860276	0.961	1	1	7780
POST_EMBRYONIC_DEVELOPMENT	80	0.329654	0.85805	0.88	1	1	5880
REGULATION_OF_GENE_EXPRESSION	89	0.323995	0.856699	0.883	1	1	7911
TRANSMEMBRANE_TRANSPORT	672	0.306162	0.856595	0.997	1	1	6749
CATION_TRANSPORT	120	0.319308	0.855843	0.913	1	1	7890
CELL_DIFFERENTIATION	614	0.306236	0.855621	0.999	1	1	5608
ION_TRANSMEMBRANE_TRANSPORT	332	0.310587	0.854905	0.985	1	1	6559
SKELETAL_SYSTEM_DEVELOPMENT	146	0.315704	0.852276	0.927	1	1	9628
CALCIUM_CHANNEL_ACTIVITY	79	0.32344	0.848119	0.88	1	1	7203
CALCIUM_ION_TRANSMEMBRANE_TRANSPORT	82	0.321808	0.84795	0.887	1	1	6749
FEMALE_PREGNANCY	75	0.324869	0.845749	0.88	1	1	4457
EXTRACELLULAR_SPACE	810	0.300173	0.844643	0.999	1	1	9508
KERATINOCYTE_DIFFERENTIATION	51	0.331414	0.843123	0.854	1	1	4745
EXTRACELLULAR_MATRIX_STRUCTURAL_CONSTITUENT	64	0.325213	0.842385	0.873	1	1	10158
CHLORIDE_TRANSPORT	83	0.31993	0.840522	0.909	1	1	6512
SEQUENCE_SPECIFIC_DISTAL_ENHANCER_BINDING_RNA_POLYMERASE_II_TRANSCRIPTION_FACTOR_ACTIVITY	106	0.314937	0.839399	0.926	1	1	8360
HEPARIN_BINDING	132	0.311432	0.838405	0.954	1	1	9429
COLLAGEN	85	0.316177	0.83497	0.92	1	1	9125
MRNA_TRANSPORT	66	0.320191	0.830215	0.895	1	1	5737
RRNA_PROCESSING	102	0.30816	0.823245	0.936	1	1	7757
TIGHT_JUNCTION	91	0.311802	0.820457	0.919	1	1	8210
KIDNEY_DEVELOPMENT	97	0.309434	0.820088	0.935	1	1	9474
SENSORY_PERCEPTION_OF_PAIN	58	0.316572	0.818518	0.896	1	1	7736
TRANSMEMBRANE_RECEPTOR_PROTEIN_TYROSINE_KINASE_ACTIVITY	51	0.317026	0.81427	0.878	1	1	7720
SIGNAL_TRANSDUCER_ACTIVITY	679	0.2899	0.812996	0.999	1	1	6922
REGULATION_OF_UBIQUITIN_PROTEIN_LIGASE_ACTIVITY_INVOLVED_IN_MITOTIC_CELL_CYCLE	74	0.312145	0.81219	0.923	1	1	5524
AXONOGENESIS	102	0.304953	0.81053	0.952	1	1	7877
STRUCTURAL_MOLECULE_ACTIVITY	222	0.296901	0.809344	0.993	1	1	7717
NEGATIVE_REGULATION_OF_PEPTIDASE_ACTIVITY	64	0.311798	0.806525	0.927	1	1	5310
EXTRACELLULAR_REGION	1689	0.285104	0.80525	1	1	1	9511
DRUG_BINDING	77	0.304504	0.803995	0.938	1	1	5630
ANAPHASE_PROMOTING_COMPLEX_DEPENDENT_PROTEASOMAL_UBIQUITIN_DEPENDENT_PROTEIN_CATABOLIC_PROCESS	79	0.301096	0.793581	0.951	1	1	5524
DOUBLE_STRAND_BREAK_REPAIR	57	0.306914	0.788299	0.928	1	1	8599
TRANSCRIPTION_FACTOR_COMPLEX	266	0.286606	0.788248	0.998	1	1	8842
SERINE_TYPE_ENDOPEPTIDASE_INHIBITOR_ACTIVITY	84	0.29903	0.7882	0.963	1	1	10094
SYNAPSE	321	0.284981	0.785488	0.999	1	1	6068
CHLORIDE_CHANNEL_COMPLEX	52	0.302717	0.77538	0.924	1	1	6512
SYNAPTIC_TRANSMISSION	426	0.278692	0.774388	1	1	1	4970
RIBOSOME_BIOGENESIS	57	0.299364	0.774213	0.936	1	1	7133
REGULATION_OF_CYCLIN_DEPENDENT_PROTEIN_KINASE_ACTIVITY	55	0.300573	0.768522	0.949	1	1	6421
HEME_BINDING	124	0.288671	0.768282	0.988	1	1	10290
DNA_RECOMBINATION	88	0.28955	0.760444	0.982	1	1	6629
ANCHORED_TO_MEMBRANE	121	0.280586	0.752874	0.991	1	1	11327
SYNAPTIC_VESICLE_MEMBRANE	50	0.293421	0.749986	0.946	1	1	8816
ION_TRANSPORT	608	0.267721	0.747515	1	1	1	6749
VOLTAGE_GATED_POTASSIUM_CHANNEL_COMPLEX	92	0.282266	0.745448	0.982	1	1	5380
MULTICELLULAR_ORGANISMAL_DEVELOPMENT	1024	0.264752	0.744153	1	1	1	7961
CELL_DIVISION	298	0.267638	0.740949	1	1	1	6866
OXIDOREDUCTASE_ACTIVITY_ACTING_ON_PAIRED_DONORS_WITH_INCORPORATION_OR_REDUCTION_OF_MOLECULAR_OXYGEN	70	0.28254	0.737043	0.973	1	1	10311
OSSIFICATION	86	0.281451	0.735796	0.985	1	1	9575
SPERMATID_DEVELOPMENT	53	0.285008	0.735118	0.961	1	1	4523
CELL_CELL_SIGNALING	250	0.267268	0.733511	1	1	1	9612
PEPTIDASE_INHIBITOR_ACTIVITY	98	0.277007	0.731812	0.984	1	1	10094
GLUCOSE_TRANSPORT	63	0.283114	0.731606	0.975	1	1	6949
NEURON_MIGRATION	93	0.276039	0.73135	0.989	1	1	5937
PDZ_DOMAIN_BINDING	102	0.275229	0.730234	0.99	1	1	6526
MICROTUBULE_BASED_MOVEMENT	88	0.275595	0.729748	0.991	1	1	6410
PALATE_DEVELOPMENT	59	0.282642	0.729615	0.977	1	1	10819
CHLORIDE_CHANNEL_ACTIVITY	66	0.280523	0.729349	0.969	1	1	6512
MRNA_BINDING	66	0.280315	0.728606	0.976	1	1	6965
VOLTAGE_GATED_POTASSIUM_CHANNEL_ACTIVITY	80	0.277134	0.726287	0.978	1	1	6057
ANATOMICAL_STRUCTURE_MORPHOGENESIS	101	0.27218	0.72452	0.996	1	1	8741
NEGATIVE_REGULATION_OF_NEURON_DIFFERENTIATION	57	0.279313	0.724022	0.966	1	1	8794
NEURON_DIFFERENTIATION	111	0.270756	0.719502	0.996	1	1	3580
SODIUM_ION_TRANSPORT	121	0.266787	0.719466	0.995	1	1	8183
TRANSLATION_INITIATION_FACTOR_ACTIVITY	58	0.277428	0.71544	0.972	1	1	6271
APICAL_PART_OF_CELL	85	0.270367	0.712557	0.987	1	1	10694
EPIDERMIS_DEVELOPMENT	83	0.26897	0.70583	0.989	1	1	11628
SYMPORTER_ACTIVITY	106	0.266173	0.705469	0.998	1	1	10062
PRESYNAPTIC_MEMBRANE	52	0.275702	0.702833	0.97	1	1	4553
G_PROTEIN_COUPLED_RECEPTOR_SIGNALING_PATHWAY	489	0.251266	0.699976	1	1	1	9958
EMBRYONIC_SKELETAL_SYSTEM_MORPHOGENESIS	54	0.269679	0.698364	0.98	1	1	10783
EMBRYONIC_LIMB_MORPHOGENESIS	60	0.26925	0.696095	0.984	1	1	10879
CELL_CYCLE_CHECKPOINT	128	0.257125	0.68789	0.997	1	1	5524
CHROMOSOME	255	0.250508	0.686098	1	1	1	5556
DNA_BINDING_BENDING	50	0.266099	0.685113	0.979	1	1	11420
MALE_GONAD_DEVELOPMENT	77	0.26092	0.678853	0.991	1	1	5937
POTASSIUM_ION_TRANSPORT	153	0.249528	0.678135	1	1	1	7871
GROWTH_FACTOR_ACTIVITY	150	0.2497	0.677156	1	1	1	9320
TELOMERE_MAINTENANCE	51	0.264852	0.676058	0.97998	1	1	8599
ANTERIOR/POSTERIOR_PATTERN_SPECIFICATION	116	0.251724	0.674252	0.995	1	1	10505
MITOTIC_CELL_CYCLE	314	0.24281	0.669905	1	1	1	6278
NEUROTRANSMITTER_SECRETION	56	0.258105	0.66453	0.986	1	1	8928
SENSORY_PERCEPTION_OF_SOUND	112	0.24635	0.660565	1	1	1	10555
POSITIVE_REGULATION_OF_NEURON_DIFFERENTIATION	67	0.251127	0.653815	0.996	1	1	6834
PATTERN_SPECIFICATION_PROCESS	88	0.246354	0.652193	0.997	1	1	11420
DORSAL/VENTRAL_PATTERN_FORMATION	50	0.253746	0.650431	0.993	1	1	5924
POSTSYNAPTIC_MEMBRANE	178	0.238301	0.647076	1	1	1	6068
CAMERA_TYPE_EYE_DEVELOPMENT	56	0.250404	0.643132	0.988	1	1	11209
ODONTOGENESIS_OF_DENTIN_CONTAINING_TOOTH	55	0.249838	0.642552	0.986	1	1	10857
SPERMATOGENESIS	324	0.230381	0.634949	1	1	1	8935
DNA_REPLICATION	153	0.232378	0.631301	1	1	1	3715
REGULATION_OF_ION_TRANSMEMBRANE_TRANSPORT	169	0.229358	0.625822	1	1	1	8215
INTERMEDIATE_FILAMENT	93	0.235353	0.620368	1	1	1	12017
INNER_EAR_MORPHOGENESIS	65	0.236116	0.619113	0.995	1	1	10770
CENTRAL_NERVOUS_SYSTEM_DEVELOPMENT	119	0.232348	0.618718	0.999	1	1	4361
SODIUM_ION_EXPORT	59	0.233096	0.599235	0.995	1	1	9957
KERATIN_FILAMENT	56	0.229409	0.588122	1	1	1	12351
S_PHASE_OF_MITOTIC_CELL_CYCLE	129	0.217965	0.587671	1	1	1	5506
G1/S_TRANSITION_OF_MITOTIC_CELL_CYCLE	154	0.217039	0.587223	1	1	1	6992
ION_CHANNEL_ACTIVITY	318	0.212452	0.586434	1	1	1	7530
TERMINAL_BUTTON	51	0.211496	0.542656	0.997	1	1	8567
VOLTAGE_GATED_ION_CHANNEL_ACTIVITY	149	0.198274	0.534685	1	1	1	10446
HORMONE_ACTIVITY	92	0.196432	0.519495	1	1	1	12477
BMP_SIGNALING_PATHWAY	52	0.198414	0.507302	0.998	1	1	6056
CILIUM_ASSEMBLY	50	0.308366	0.795525	0.913	1	1	3501
CILIUM	143	0.294532	0.792602	0.976	1	1	9942
CHROMOSOME_SEGREGATION	65	0.281481	0.735488	0.968	1	1	4454
COPPER_ION_BINDING	53	0.419924	1.08176	0.287	0.228889	1	6046
CYTOKINE_ACTIVITY	178	0.264129	0.715363	0.998	1	1	11463
VISUAL_PERCEPTION	184	0.185346	0.505	1	1	1	11891
POTASSIUM_ION_TRANSMEMBRANE_TRANSPORT	133	0.186275	0.503561	1	1	1	7871
G_PROTEIN_COUPLED_RECEPTOR_ACTIVITY	426	0.173055	0.480971	1	1	1	12018
HOMOPHILIC_CELL_ADHESION	119	0.16744	0.448311	1	1	1	9465
LATE_ENDOSOME_MEMBRANE	61	0.614841	1.59257	0	0	0	4013
LATE_ENDOSOME	74	0.572807	1.49645	0	4.45835e-05	0.027	3981
LAMELLIPODIUM	109	0.556372	1.48523	0	5.43999e-05	0.033	4771
LEUKOCYTE_MIGRATION	110	0.460661	1.23015	0.015	0.0248179	1	6513
LIVER_DEVELOPMENT	83	0.458291	1.20652	0.042	0.0373308	1	6847
LIPID_TRANSPORT	73	0.446074	1.16634	0.097	0.0707896	1	3632
LIPID_METABOLIC_PROCESS	303	0.423033	1.16478	0.006	0.0723343	1	5406
LIPID_BINDING	197	0.426911	1.16368	0.025	0.0734979	1	3745
LIGASE_ACTIVITY	350	0.420438	1.16217	0.004	0.0750934	1	6695
LIPID_BIOSYNTHETIC_PROCESS	96	0.425945	1.12587	0.132	0.126191	1	7531
LIPID_CATABOLIC_PROCESS	90	0.354544	0.93705	0.695	0.764837	1	9310
LUNG_DEVELOPMENT	100	0.29785	0.7895	0.968	0.996374	1	9814
LOCOMOTORY_BEHAVIOR	77	0.252343	0.659732	0.994	1	1	8647
MITOSIS	230	0.21396	0.583058	1	1	1	6540
M/G1_TRANSITION_OF_MITOTIC_CELL_CYCLE	78	0.22208	0.579171	1	1	1	5499
MELANOSOME	88	0.525858	1.38895	0	0.000839249	0.407	6585
MEMBRANE_FRACTION	652	0.42168	1.18255	0	0.0538481	1	6056
MICROTUBULE_MOTOR_ACTIVITY	75	0.221482	0.573904	1	1	1	5695
MONOOXYGENASE_ACTIVITY	76	0.271764	0.713273	0.981	1	1	10290
NAD_BINDING	53	0.494974	1.27038	0.034	0.0113006	0.998	5722
NEGATIVE_REGULATION_OF_CYSTEINE_TYPE_ENDOPEPTIDASE_ACTIVITY_INVOLVED_IN_APOPTOTIC_PROCESS	61	0.483135	1.25571	0.037	0.015065	1	5916
NEGATIVE_REGULATION_OF_CELL_GROWTH	122	0.451819	1.20754	0.022	0.0355227	1	5930
NEGATIVE_REGULATION_OF_CELL_CYCLE	50	0.462683	1.18176	0.123	0.0538112	1	5406
NEGATIVE_REGULATION_OF_CELL_PROLIFERATION	373	0.39299	1.08884	0.08	0.198724	1	7487
NEGATIVE_REGULATION_OF_CELL_MIGRATION	70	0.403613	1.05716	0.324	0.289048	1	6126
NEGATIVE_REGULATION_OF_APOPTOTIC_PROCESS	332	0.370184	1.01902	0.398	0.429025	1	5179
NEGATIVE_REGULATION_OF_GENE_EXPRESSION	76	0.373265	0.9663	0.594	0.642967	1	6230
NEGATIVE_REGULATION_OF_CANONICAL_WNT_RECEPTOR_SIGNALING_PATHWAY	68	0.361552	0.939233	0.691	0.733825	1	5725
NEGATIVE_REGULATION_OF_ENDOPEPTIDASE_ACTIVITY	100	0.332115	0.884694	0.847	0.861908	1	4827
NEGATIVE_REGULATION_OF_ANGIOGENESIS	54	0.32875	0.846921	0.841	0.915258	1	8475
NEUROPEPTIDE_SIGNALING_PATHWAY	111	0.151157	0.401601	1	0.998394	1	11778
NUCLEOTIDE_EXCISION_REPAIR	68	0.402878	1.05235	0.343	0.30104	1	6244
ORGAN_REGENERATION	57	0.40773	1.05029	0.369	0.306858	1	6542
ORGAN_MORPHOGENESIS	145	0.352527	0.94923	0.688	0.693284	1	6390
RESPONSE_TO_STIMULUS	234	0.143427	0.391452	1	0.98898	1	13582
POTASSIUM_CHANNEL_ACTIVITY	84	0.115555	0.304784	1	0.987441	1	11662

## Sheet: GOstats Mouse
Cellular Compartment
GOCCID	Pvalue	OddsRatio	ExpCount	Count	Size	Term	Gene Symbols
GO:0005764	1.14e-20	8.55282	5.78458	38	191	lysosome	Gusb, Manba, Arsa, Glb1, Tpp1, Cln3, Ctsb, Ctsd, Gba, Hexa, Cd74, Lamp1, Laptm5, Lipa, M6pr, Man2b1, Neu1, Ctsa, Psap, Psen1, Pla2g15, Smpd1, Tmem55b, Vps18, Clcn7, Galns, Unc93b1, Gabarap, 0610031J06Rik, Ncstn, Ctsz, Ifi30, Slc48a1, Fuca1, Vps11, Plbd2, 4930471M23Rik, Gns
GO:0005773	1.67e-20	7.85025	6.54172	40	216	vacuole	Gusb, Manba, Atp6v0b, Arsa, Glb1, Tpp1, Cln3, Ctsb, Ctsd, Gba, Hexa, Cd74, Lamp1, Laptm5, Lipa, M6pr, Man2b1, Neu1, Ctsa, Psap, Psen1, Pla2g15, Smpd1, Tmem55b, Vps18, Atg9a, Clcn7, Galns, Unc93b1, Gabarap, 0610031J06Rik, Ncstn, Ctsz, Ifi30, Slc48a1, Fuca1, Vps11, Plbd2, 4930471M23Rik, Gns
GO:0005737	4.01e-20	2.35852	193.072	291	6375	cytoplasm	Ldlrap1, H6pd, Ric8, Hsd3b7, Prkd2, Unc45a, Arhgef18, Mapkapk3, Csnk1g2, Ncln, Sharpin, Gpsm3, Slc25a45, Nod1, Rnh1, Sri, Cyb5r3, Gusb, Manba, Triobp, Atp6v0b, Add1, Akt1, Abcd1, Aldh2, Aldh3a2, Mta3, Pip4k2c, Anxa6, Anxa7, Ap1b1, Ap1g2, Ap3b1, Ap3d1, Arf3, Arhgdib, Arpc1b, Arsa, Atp6v0d1, Aup1, Bcl3, Glb1, Zfp36l2, Tspo, Capg, Capn1, Capns1, Casp8, Ccnd3, Tpp1, Cln3, Csk, Ctsb, Ctsd, Cyba, Dgka,…
GO:0015629	1.95e-08	4.52732	5.81486	23	192	actin cytoskeleton	Fermt3, Arpc1b, Cnn2, Ilk, Lasp1, Myh9, Myo1c, Myo9b, Lcp1, Spna2, Pdlim2, Tln1, Was, Wdr1, Vps18, Fkbp15, Myo18a, Gabarap, Actn4, Arpc4, Dctn2, Myo1e, Vps11
GO:0016020	1.29e-06	1.72655	87.1178	127	3128	membrane	Slc15a4, Hsd3b7, Prkd2, Ncln, Pcnxl3, Mfsd5, Itfg3, Slc25a45, Cyb5r3, Tmbim6, Atp6v0b, Abcd1, Aldh3a2, Pip4k2c, Ap1b1, Ap1g2, Ap3b1, Ap3d1, Aup1, Tspo, Casp8, Cd82, Cln3, Plxnb2, Fkbp8, Gba, Hexa, Hgs, Ifnar2, Ikbkb, Il17ra, Itpr3, Jak1, Jak3, Arhgef1, Ltbr, M6pr, Mgat1, Ndst2, Myd88, Nucb1, Fxyd5, Pitpna, Pitpnm1, Prkcd, Pld3, Plod1, Polg, Por, Lgals3bp, Nrbp1, Ptpn1, Rac2, Rag1ap1, Ripk1, Sgpl1…
GO:0005768	3.68e-06	3.25517	7.78265	23	260	endosome	Atp6v0b, Ap1g2, Arsa, Hgs, Cd74, Lamp1, Lrp1, M6pr, Mgrn1, Sqstm1, Shc1, Rin3, Tmem55b, Chmp1a, Scamp2, Abca7, Fkbp15, Unc93b1, Arhgap27, Plin3, Slc48a1, Sec31a, Rabep2
GO:0043227	4.79e-06	1.51586	207.033	255	6836	membrane-bounded organelle	Ldlrap1, H6pd, Hsd3b7, Unc45a, Mapkapk3, Ncln, Slc25a45, Sri, Cyb5r3, Gusb, Ehmt2, Manba, Triobp, Atp6v0b, Akt1, Abcd1, Aldh2, Aldh3a2, Mta3, Pip4k2c, Anxa7, Ap1b1, Ap1g2, Ap3b1, Ap3d1, Arf3, Arsa, Atp6v0d1, Aup1, Bcl3, Glb1, Zfp36l2, Tspo, Capg, Casp8, Ccnd3, Tpp1, Cln3, Ctsb, Ctsd, Cyba, Dnm2, Ell, Mark2, Ezh1, Fkbp8, Flii, G6pdx, B4galnt1, Gba, Rabac1, Kat2a, Gnai2, Aes, Grn, Ptpn6, Hexa, Hgs,…
GO:0045121	1.28e-05	3.92091	4.54286	16	150	membrane raft	Adrbk1, Casp8, Ctsb, Flot1, Flot2, Gnai2, Hk1, Itgb2, Psen1, Ptk2b, Ripk1, Slc9a1, Tgfbr2, Tnfrsf1a, Tnfrsf1b, Tradd
GO:0005625	1.54e-05	2.87857	9.08573	24	300	soluble fraction	Csnk1g2, Cyb5r3, Gusb, Manba, Akt1, Anxa7, Glb1, Tpp1, Ctsb, Ctsd, G6pdx, Irak1, Inpp5d, Man2b1, Myo9b, Plod1, Por, Pla2g15, Rnpep, Map3k11, Mapk3, Snx9, Fuca1, Coro7
GO:0031410	3.27e-05	2.28634	16.0514	34	530	cytoplasmic vesicle	Ap1b1, Ap1g2, Ap3b1, Arsa, Atp6v0d1, Cln3, Dnm2, Rabac1, Hgs, Lamp1, Lrp1, Neu1, Psen1, Ptpn1, Rab3d, Sipa1, Smpd1, Smagp, Stxbp2, Syngr2, Rnpep, Arrb2, Rin3, Tgfb1, Ambra1, Als2cl, Scamp2, Clcn7, Abca3, Unc93b1, Ifitm3, Necap2, Sec31a, Coro7
GO:0005886	5.3e-05	1.57732	75.6538	108	2498	plasma membrane	Ric8, Nod1, Orai1, Sri, Adrbk1, Add1, Akt1, Anxa6, Anxa7, Arsa, Atp6v0d1, Capn1, Capns1, Csk, Ctsb, Cyba, Dgka, Diap1, Dnm2, Mark2, Fcgrt, Flot1, Flot2, B4galnt1, Rabac1, Gnai2, Gnb2, H2-D1, H2-K1, Ptpn6, Hk1, Icam1, Cd74, Il2rg, Il4ra, Il6st, Ilk, Inpp5d, Itgb2, Itgb5, Itm2b, Lamp1, Laptm5, Lasp1, Lrp1, Lsp1, Ly6e, Slc24a6, Mgrn1, Msn, Myh9, Myo1c, Ncf1, Neu1, P2rx4, Pip5k1c, Pkd1, Plec, Lcp1, P…
GO:0005783	0.000105236	1.92748	25.0766	45	828	endoplasmic reticulum	H6pd, Hsd3b7, Ncln, Sri, Cyb5r3, Gusb, Aldh3a2, Pip4k2c, Aup1, Fkbp8, Cd74, Itpr3, Slc24a6, Myo1c, Ncf1, Pitpnm1, Pld3, Plod1, Por, Inpp5k, Psen1, Ptpn1, Sgpl1, Sptlc2, Tapbpl, Tap1, Tapbp, Os9, Tmc6, A830007P12Rik, Glt25d1, Plod3, Slc27a4, Pigs, Tor3a, Unc93b1, Gabarap, Srd5a3, Ncstn, Ergic3, Shisa5, Agpat2, Sec31a, Dnajc14, Cant1
GO:0001726	0.000148404	7.09335	1.18114	7	39	ruffle	Dbnl, Myo9b, Lcp1, Inpp5k, Tln1, Arhgap1, Wasf2
GO:0005925	0.000175245	6.87795	1.21143	7	40	focal adhesion	Ilk, Itgb5, Lasp1, Ptk2b, Pxn, Tln1, Vasp
GO:0005912	0.000198534	4.45849	2.51372	10	83	adherens junction	Ilk, Itgb5, Lasp1, Myh9, Ptk2b, Pxn, Spna2, Tln1, Vasp, Zyx
GO:0005626	0.000286177	1.90541	22.4115	40	740	insoluble fraction	H6pd, Hsd3b7, Gusb, Adrbk1, Anxa7, Arsa, Atp6v0d1, Capn1, Flot2, G6pdx, Gnai2, Ikbkb, Irak1, Itgb2, Itm2b, Itpr3, Lrp1, Ncf1, Prkcd, Pkd1, Pld3, Plec, Por, Inpp5k, Psen1, Ptpn1, Rac2, Slc9a1, Tapbpl, Tap1, Tapbp, Rnpep, Tnfrsf1b, Dlgap4, Mapk3, Srd5a3, Ncstn, Snx9, Cant1, Coro7
GO:0005769	0.000561808	5.53301	1.45372	7	48	early endosome	Ldlrap1, Atp6v0d1, Cln3, Vps18, Wasf2, ORF19, Vps11
GO:0030055	0.000723511	5.27497	1.51429	7	50	cell-substrate junction	Ilk, Itgb5, Lasp1, Ptk2b, Pxn, Tln1, Vasp
GO:0042824	0.000915366	Inf	0.0605715	2	2	MHC class I peptide loading complex	Tap1, Tapbp
Molecular Function
GOMFID	Pvalue	OddsRatio	ExpCount	Count	Size	Term	Gene Symbols
GO:0005515	3.73e-12	2.0112	126.728	193	4472	protein binding	Ldlrap1, Ric8, Csnk1g2, Sharpin, Ticam1, Nod1, Rnh1, Sri, Ehmt2, Triobp, Adrbk1, Abcd1, Aldh2, Anxa7, Ap1b1, Ap1g2, Ap3b1, Ap3d1, Arhgdib, Arpc1b, Bcl3, Capg, Capn1, Capns1, Casp8, Cln3, Cnn2, Csk, Dbnl, Dctn1, Dync1h1, Ezh1, Plxnb2, Fes, Flii, Flot1, Flot2, G6pdx, Gba, Rabac1, Kat2a, Gnai2, Gnb2, Aes, Grn, H2-D1, Ptpn6, Hexa, Hk1, Hmg20b, Ifnar2, Cd74, Ikbkb, Il10rb, Irak1, Il2rg, Il4ra, Il6st, …
GO:0005096	1.06e-10	5.58605	5.29418	25	176	GTPase activator activity	Ric8, Gpsm3, Arhgdib, Arhgef1, Myo9b, Arhgdia, Sipa1, Arhgap9, Rin3, Tbc1d22a, Arhgap30, Arhgap1, Tbc1d17, Als2cl, Iqgap1, Arhgap27, Tbc1d2b, Tbc1d20, Tbc1d10b, Arap1, Tbc1d13, Rabep2, Hmha1, Tbc1d9b, Gmip
GO:0003779	5.94e-09	4.32426	6.87419	26	231	actin binding	Triobp, Add1, Arpc1b, Capg, Cnn2, Diap1, Flii, Lsp1, Msn, Myo1c, Nfkb1, Plec, Flna, Spna2, Tln1, Vasp, Mkl1, Wdr1, Vps18, Coro1b, Wasf2, Fkbp15, Arpc4, ORF19, Inf2, 2310014H01Rik
GO:0060589	1.09e-08	3.53623	10.1973	32	339	nucleoside-triphosphatase regulator activity	Ric8, Arhgef18, Gpsm3, Arhgdib, Arhgef1, Myo9b, Arhgdia, Rgl2, Sipa1, Stx4a, Psd4, Arhgap9, Rin3, Tbc1d22a, Was, Arhgap30, Arhgap1, Tbc1d17, Als2cl, Iqgap1, Arhgap27, Tbc1d2b, Tbc1d20, Tbc1d10b, Arap1, Tbc1d13, Rabep2, Hmha1, Cyth4, Tgfbrap1, Tbc1d9b, Gmip
GO:0005083	3.22e-07	3.95419	6.25676	22	208	small GTPase regulator activity	Arhgef18, Arhgdib, Arhgef1, Myo9b, Arhgdia, Stx4a, Psd4, Tbc1d22a, Was, Arhgap1, Tbc1d17, Als2cl, Iqgap1, Arhgap27, Tbc1d2b, Tbc1d20, Tbc1d10b, Arap1, Tbc1d13, Cyth4, Tgfbrap1, Tbc1d9b
GO:0016773	4.08e-06	2.35635	18.5296	40	616	phosphotransferase activity, alcohol group as acceptor	Prkd2, Mapkapk3, Csnk1g2, Adrbk1, Akt1, Pip4k2c, Ccnd3, Csk, Dgka, Mark2, Fes, Hk1, Ikbkb, Irak1, Ilk, Jak1, Jak3, Mknk2, Pip5k1c, Prkcd, Nadk, Ptk2b, Nrbp1, Ripk1, Rps6ka1, Stk10, Sykb, Tgfbr2, Gak, Lrrk1, Map3k11, Map3k3, Mapk3, Irak4, Mast3, Tyk2, Ikbke, Rps6ka4, Tk2, Pnkp
GO:0004674	7.09e-05	2.48556	11.2802	26	375	protein serine/threonine kinase activity	Prkd2, Mapkapk3, Csnk1g2, Adrbk1, Akt1, Ccnd3, Mark2, Ikbkb, Irak1, Ilk, Mknk2, Prkcd, Nrbp1, Ripk1, Rps6ka1, Stk10, Tgfbr2, Gak, Lrrk1, Map3k11, Map3k3, Mapk3, Irak4, Mast3, Ikbke, Rps6ka4
GO:0016301	9.09e-05	2.00799	21.9588	41	730	kinase activity	Prkd2, Mapkapk3, Csnk1g2, Adrbk1, Akt1, Pip4k2c, Ccnd3, Csk, Dgka, Mark2, Fes, Hgs, Hk1, Ikbkb, Irak1, Ilk, Jak1, Jak3, Mknk2, Pip5k1c, Prkcd, Nadk, Ptk2b, Nrbp1, Ripk1, Rps6ka1, Stk10, Sykb, Tgfbr2, Gak, Lrrk1, Map3k11, Map3k3, Mapk3, Irak4, Mast3, Tyk2, Ikbke, Rps6ka4, Tk2, Pnkp
GO:0005097	0.000100238	7.62376	1.11298	7	37	Rab GTPase activator activity	Tbc1d22a, Tbc1d17, Tbc1d2b, Tbc1d20, Tbc1d10b, Tbc1d13, Tbc1d9b
GO:0004715	0.000119723	7.37733	1.14306	7	38	non-membrane spanning protein tyrosine kinase activity	Csk, Fes, Jak1, Jak3, Ptk2b, Sykb, Tyk2
GO:0032403	0.000125798	3.18087	5.47662	16	184	protein complex binding	Add1, Atp6v0d1, Ctsb, Dnm2, Fcgrt, Lgals3, Ptk2b, Ptpn1, Rela, Shc1, Spna2, Tnfrsf1a, Iqgap1, Actn4, Myo1e, Tradd
GO:0016787	0.000157863	1.6024	57.0929	84	1898	hydrolase activity	H6pd, Ncln, Skiv2l, Rnpepl1, Gusb, Manba, Atp6v0b, Abcd1, Arsa, Atp6v0d1, Glb1, Capn1, Capns1, Casp8, Tpp1, Ctsb, Ctsd, Dctn1, Dync1h1, Dnm2, Eef2, Gba, Gnai2, Gnb2, Ptpn6, Hexa, Inpp5d, Lipa, Man2b1, Ndst2, Myh9, Myo1c, Myo9b, Neu1, Pld3, Polg, Ctsa, Inpp5k, Psen1, Psmb10, Ptpn1, Pla2g15, Rac2, Rit1, Rras, Smpd1, Sirt7, Athl1, Tap1, Rnpep, Tmem55b, Pex6, Ctdsp1, A830007P12Rik, Npepl1, Ddx58, Ape…
GO:0032555	0.000158747	1.65245	47.8883	73	1592	purine ribonucleotide binding	Prkd2, Mapkapk3, Csnk1g2, Nod1, Skiv2l, Cyb5r3, Adrbk1, Akt1, Abcd1, Pip4k2c, Arf3, Csk, Dgka, Dync1h1, Dnm2, Eef2, Mark2, Fes, Gnai2, Hk1, Ikbkb, Irak1, Ilk, Itm2b, Jak1, Jak3, Mknk2, Myh9, Myo1c, Myo9b, P2rx4, Pip5k1c, Prkcd, Nadk, Ptk2b, Nrbp1, Rab3d, Rac2, Ripk1, Rit1, Rps6ka1, Rras, Stk10, Sykb, Tap1, Tgfbr2, Pex6, Rab7l1, A830007P12Rik, Ddx58, Gak, Lrrk1, Clcn7, Map3k11, Map3k3, Mapk3, Irak…
GO:0000166	0.000235475	1.57956	57.7848	84	1921	nucleotide binding	H6pd, Prkd2, Mapkapk3, Csnk1g2, Nod1, Skiv2l, Cyb5r3, Adrbk1, Akt1, Abcd1, Pip4k2c, Arf3, Csk, Dgka, Dync1h1, Dnm2, Eef2, Mark2, Fes, G6pdx, Gnai2, Hk1, Ikbkb, Irak1, Ilk, Itm2b, Jak1, Jak3, Mknk2, Myh9, Myo1c, Myo9b, P2rx4, Pip5k1c, Prkcd, Por, Ptbp1, Nadk, Ptk2b, Nrbp1, Rab3d, Rac2, Ripk1, Rit1, Rps6ka1, Rras, Ski, Stk10, Sirt7, Sykb, Tap1, Tgfbr2, Xdh, Pex6, Rab7l1, A830007P12Rik, Ddx58, Gak, …
GO:0005524	0.000246354	1.69601	38.7137	61	1287	ATP binding	Prkd2, Mapkapk3, Csnk1g2, Nod1, Skiv2l, Adrbk1, Akt1, Abcd1, Pip4k2c, Csk, Dgka, Dync1h1, Mark2, Fes, Hk1, Ikbkb, Irak1, Ilk, Itm2b, Jak1, Jak3, Mknk2, Myh9, Myo1c, Myo9b, P2rx4, Pip5k1c, Prkcd, Nadk, Ptk2b, Nrbp1, Ripk1, Rps6ka1, Stk10, Sykb, Tap1, Tgfbr2, Pex6, A830007P12Rik, Ddx58, Gak, Lrrk1, Clcn7, Map3k11, Map3k3, Mapk3, Irak4, Abca7, Abca3, Tor3a, Myo18a, Mast3, Tyk2, Ikbke, Rps6ka4, Tk2, …
GO:0030554	0.000324137	1.65646	41.5713	64	1382	adenyl nucleotide binding	Prkd2, Mapkapk3, Csnk1g2, Nod1, Skiv2l, Cyb5r3, Adrbk1, Akt1, Abcd1, Pip4k2c, Csk, Dgka, Dync1h1, Mark2, Fes, Hk1, Ikbkb, Irak1, Ilk, Itm2b, Jak1, Jak3, Mknk2, Myh9, Myo1c, Myo9b, P2rx4, Pip5k1c, Prkcd, Por, Nadk, Ptk2b, Nrbp1, Ripk1, Rps6ka1, Stk10, Sykb, Tap1, Tgfbr2, Xdh, Pex6, A830007P12Rik, Ddx58, Gak, Lrrk1, Clcn7, Map3k11, Map3k3, Mapk3, Irak4, Abca7, Abca3, Tor3a, Myo18a, Mast3, Tyk2, Ikb…
GO:0005543	0.000359745	3.52003	3.72999	12	124	phospholipid binding	Anxa6, Anxa7, Dgka, Itpr3, Myo1c, Ncf1, Pitpna, Pitpnm1, Snx33, Hs1bp3, Snx9, Plekha2
GO:0001882	0.000494624	1.62663	42.2331	64	1404	nucleoside binding	Prkd2, Mapkapk3, Csnk1g2, Nod1, Skiv2l, Cyb5r3, Adrbk1, Akt1, Abcd1, Pip4k2c, Csk, Dgka, Dync1h1, Mark2, Fes, Hk1, Ikbkb, Irak1, Ilk, Itm2b, Jak1, Jak3, Mknk2, Myh9, Myo1c, Myo9b, P2rx4, Pip5k1c, Prkcd, Por, Nadk, Ptk2b, Nrbp1, Ripk1, Rps6ka1, Stk10, Sykb, Tap1, Tgfbr2, Xdh, Pex6, A830007P12Rik, Ddx58, Gak, Lrrk1, Clcn7, Map3k11, Map3k3, Mapk3, Irak4, Abca7, Abca3, Tor3a, Myo18a, Mast3, Tyk2, Ikb…
GO:0030898	0.000505425	32.4478	0.180483	3	6	actin-dependent ATPase activity	Myh9, Myo1c, Myo9b
GO:0051015	0.00055455	6.74564	1.05282	6	35	actin filament binding	Dbnl, Lasp1, Myh9, Myo9b, Lcp1, Actn4
GO:0019899	0.000613243	2.21245	11.5509	24	384	enzyme binding	Akt1, Ccnd3, Diap1, Dnm2, Ldb1, Lrp1, Myo9b, Sqstm1, Prkcd, Por, Flna, Ptk2b, Pxn, Stat3, Stx4a, Arrb2, Tgfbr2, Als2cl, Rbck1, Ppp6r1, Map3k11, Parp4, Inf2, Anapc2
GO:0004553	0.000651735	4.14848	2.40644	9	80	hydrolase activity, hydrolyzing O-glycosyl compounds	Gusb, Manba, Glb1, Gba, Hexa, Man2b1, Neu1, Naglu, Fuca1
GO:0048029	0.000784554	5.19313	1.53411	7	51	monosaccharide binding	Manba, Glb1, G6pdx, Hk1, Lgals9, M6pr, Man2b1
GO:0005178	0.00087405	6.11201	1.14306	6	38	integrin binding	Fermt3, Icam1, Ilk, Itgb5, Pxn, Tln1
Biological Process
GOBPID	Pvalue	OddsRatio	ExpCount	Count	Size	Term	Gene Symbols
GO:0023034	4.43e-11	2.60352	31.8525	72	1063	intracellular signaling pathway	Prkd2, Arhgef18, Ticam1, Nod1, Akt1, Arf3, Bcl3, Csk, Dgka, Dbnl, Gnai2, Ptpn6, Cd74, Ikbkb, Irak1, Il6st, Ilk, Inpp5d, Jak1, Jak3, Arhgef1, Mknk2, Myd88, Myo9b, Pdcd6ip, Prkcd, Pkd1, Pml, Psap, Psen1, Ptk2b, Nrbp1, Arhgdia, Pxn, Rab3d, Rac2, Rarg, Rgl2, Rit1, Rps6ka1, Rras, Shc1, Sipa1, Slc9a1, Stat1, Stat3, Stat5b, Sykb, Psd4, Arrb2, Nr1h2, Rab7l1, Zfp36, Arhgap1, Lrrk1, Als2cl, Rbck1, Wasf2, M…
GO:0019221	3.48e-08	7.03654	2.57697	15	86	cytokine-mediated signaling pathway	Ptpn6, Ifnar2, Cd74, Il10rb, Irak1, Il6st, Jak1, Jak3, Myd88, Stat1, Stat3, Stat5b, Tnfrsf1a, Tnfrsf1b, Irak4
GO:0023038	3.48e-08	7.03654	2.57697	15	86	signal initiation by diffusible mediator	Ptpn6, Ifnar2, Cd74, Il10rb, Irak1, Il6st, Jak1, Jak3, Myd88, Stat1, Stat3, Stat5b, Tnfrsf1a, Tnfrsf1b, Irak4
GO:0009966	4.11e-08	2.91973	14.8925	39	497	regulation of signal transduction	Arhgef18, Ticam1, Nod1, Akt1, Ptpn6, Cd74, Ikbkb, Irak1, Ilk, Inpp5d, Arhgef1, Myd88, Prkcd, Psap, Psen1, Ptk2b, Pxn, Rgl2, Shc1, Sipa1, Sykb, Psd4, Arrb2, Tbc1d22a, Tbc1d17, Als2cl, Rbck1, Map3k11, Iqgap1, Arhgap27, Cdc42se1, Tbc1d2b, Tbc1d20, Tbc1d10b, Arap1, Tbc1d13, Tradd, Cyth4, Tbc1d9b
GO:0035466	4.21e-08	2.65617	19.2973	46	644	regulation of signaling pathway	Ric8, Arhgef18, Ticam1, Nod1, Adrbk1, Akt1, Fkbp8, Ptpn6, Cd74, Ikbkb, Irak1, Il6st, Ilk, Arhgef1, Lrp1, Myd88, Prkcd, Psap, Psen1, Ptk2b, Ptpn1, Pxn, Rela, Rgl2, Shc1, Sipa1, Ski, Sykb, Psd4, Arrb2, Tbc1d22a, Tbc1d17, Als2cl, Rbck1, Map3k11, Iqgap1, Arhgap27, Cdc42se1, Tbc1d2b, Tbc1d20, Tbc1d10b, Arap1, Tbc1d13, Tradd, Cyth4, Tbc1d9b
GO:0048534	2.27e-07	3.34614	9.31739	28	314	hemopoietic or lymphoid organ development	Add1, Ap3b1, Ap3d1, Bcl3, Casp8, Cnn2, G6pdx, Ptpn6, Cd74, Il2rg, Il4ra, Inpp5d, Irf1, Junb, Ldb1, Pml, Psen1, Relb, Sgpl1, Stat5b, Tcfe3, Sykb, Tgfbr2, Ttc7, Zfp36, Hs1bp3, Myo1e, Sash3
GO:0002376	4.92e-07	3.7086	6.92994	23	244	immune system process	Add1, Akt1, Casp8, Ccnd3, Cnn2, G6pdx, Ikbkb, Irf1, Itgb2, Junb, Ltbr, Myh9, Nfkb1, Pml, Psme1, Sgpl1, Tapbpl, Tapbp, Was, Ttc7, Hs1bp3, Ifi30, Myo1e
GO:0019885	7.96e-07	Inf	0.119859	4	4	antigen processing and presentation of endogenous peptide antigen via MHC class I	H2-D1, H2-K1, Tapbpl, Tapbp
GO:0051092	8.22e-07	13.8546	0.809048	8	27	positive regulation of NF-kappaB transcription factor activity	Ticam1, Icam1, Ikbkb, Irak1, Itgb2, Myd88, Rela, Tgfb1
GO:0002682	9.13e-07	3.10001	9.97826	28	333	regulation of immune system process	Ticam1, Ap3b1, Ap3d1, Csk, H2-D1, H2-K1, Ptpn6, Cd74, Irak1, Il2rg, Il4ra, Inpp5d, Jak3, Ldb1, Myd88, Psen1, Rela, Stat5b, Stxbp2, Tcfe3, Sykb, Tap1, Arrb2, Tgfb1, Tgfbr2, Zfp36, Unc93b1, Sash3
GO:0023052	1.26e-06	1.71193	79.886	120	2666	signaling	Ric8, Prkd2, Arhgef18, Csnk1g2, Gpsm3, Ticam1, Nod1, Adrbk1, Akt1, Arf3, Bcl3, Ccnd3, Cln3, Csk, Dgka, Dbnl, Fkbp8, Gnai2, Gnb2, Aes, Ptpn6, Hexa, Ifnar2, Cd74, Ikbkb, Il10rb, Irak1, Il6st, Ilk, Inpp5d, Itgb2, Itgb5, Itpr3, Jak1, Jak3, Arhgef1, Ldb1, Lrp1, Lsp1, Mknk2, Myd88, Myo9b, Nab2, Nfkb1, Nfkb2, P2rx4, Pdcd6ip, Prkcd, Pkd1, Pml, Lgals3bp, Psap, Psen1, Ptk2b, Nrbp1, Ptpn1, Arhgdia, Pxn, Rab…
GO:0002696	2.06e-06	5.28075	3.0564	14	102	positive regulation of leukocyte activation	Ticam1, Ap3b1, Ap3d1, Cd74, Il2rg, Il4ra, Inpp5d, Jak3, Myd88, Stat5b, Sykb, Tgfb1, Tgfbr2, Sash3
GO:0048522	2.64e-06	1.86117	47.1046	79	1572	positive regulation of cellular process	Ticam1, Nod1, Adrbk1, Akt1, Ap3b1, Ap3d1, Bcl3, Tspo, Ccnd3, Cyba, Diap1, Plxnb2, Fkbp8, Gnai2, Grn, H2-D1, H2-K1, Ptpn6, Icam1, Cd74, Irak1, Il2rg, Il4ra, Il6st, Ilk, Inpp5d, Irf1, Itgb2, Itm2b, Jak3, Junb, Klf2, Myd88, Nfkb1, Sqstm1, Pdcd6ip, Prkcd, Pml, Psen1, Ptk2b, Rac2, Rarg, Rela, Rps6ka1, Shc1, Ski, Smpd1, Stat1, Stat3, Stat5b, Supt5h, Tcfe3, Sykb, Tap1, Arrb2, Tgfb1, Tgfbr2, Tnfrsf1a, Nr…
GO:0006955	3.12e-06	2.72299	12.4653	31	416	immune response	Ticam1, Bcl3, Fcgrt, H2-D1, H2-K1, Ptpn6, Icam1, Cd74, Irak1, Il4ra, Inpp5d, Jak3, Myd88, Ncf1, Nfkb2, Prkcd, Psen1, Rela, Relb, Stat5b, Stxbp2, Tcfe3, Sykb, Tap1, Trim25, Tgfb1, Tnfrsf1b, Ddx58, Unc93b1, Samhd1, Sash3
GO:0042107	3.22e-06	6.73177	1.94771	11	65	cytokine metabolic process	Ticam1, Bcl3, Inpp5d, Irf1, Irf9, Myd88, Nfkb1, Rela, Stat5b, Sykb, Irf3
GO:0019883	3.89e-06	130.62	0.149824	4	5	antigen processing and presentation of endogenous antigen	H2-D1, H2-K1, Tapbpl, Tapbp
GO:0002460	4.11e-06	4.94167	3.23619	14	108	adaptive immune response based on somatic recombination of immune receptors built from immunoglobulin superfamily domains	Bcl3, H2-D1, H2-K1, Ptpn6, Icam1, Cd74, Il4ra, Inpp5d, Myd88, Nfkb2, Prkcd, Relb, Tgfb1, Sash3
GO:0031663	4.35e-06	19.6675	0.479436	6	16	lipopolysaccharide-mediated signaling pathway	Ticam1, Irak1, Myd88, Stat1, Mapk3, Irf3
GO:0034655	5.77e-06	3.25961	7.43126	22	248	nucleobase, nucleoside, nucleotide and nucleic acid catabolic process	Atp6v0b, Atp6v0d1, Gnai2, Gnb2, Myh9, Myo9b, Ncf1, Ptk2b, Rac2, Tbc1d22a, Xdh, Arhgap1, Tbc1d17, Arhgap27, Rhog, Tbc1d2b, Tbc1d20, Tbc1d10b, Arap1, Tbc1d13, Cant1, Tbc1d9b
GO:0050865	5.79e-06	3.98619	4.76439	17	159	regulation of cell activation	Ticam1, Ap3b1, Ap3d1, Csk, Ptpn6, Cd74, Il2rg, Il4ra, Inpp5d, Jak3, Myd88, Stat5b, Stxbp2, Sykb, Tgfb1, Tgfbr2, Sash3
GO:0008283	7.77e-06	2.13702	23.9718	47	800	cell proliferation	Ticam1, Anxa7, Tspo, Ccnd3, Cnn2, Csk, Cyba, Kat2a, Gnai2, Grn, Ptpn6, Ifnar2, Cd74, Irak1, Il4ra, Il6st, Ilk, Inpp5d, Itgb2, Jak3, Junb, Lipa, Lrp1, Myd88, Ncf1, Prkcd, Pml, Psen1, Rac2, Rarg, Rela, Shc1, Ski, Ncor2, Stat1, Stat5b, Sykb, Tgfb1, Tgfbr2, Tnfrsf1b, Ambra1, Irak4, Fbxw4, Ifi30, Ifitm3, Pold4, Sash3
GO:0010941	8.14e-06	2.23405	20.4659	42	683	regulation of cell death	Ticam1, Nod1, Tmbim6, Akt1, Bcl3, Tspo, Casp8, Cln3, Ctsb, G6pdx, Kat2a, H2-D1, H2-K1, Ptpn6, Hk1, Cd74, Ilk, Inpp5d, Itm2b, Lrp1, Nfkb1, Pdcd6ip, Prkcd, Pml, Psen1, Ptk2b, Rarg, Ski, Slc9a1, Smpd1, Stat1, Stat5b, Tap1, Tgfb1, Mkl1, Ambra1, Rbck1, Map3k11, Adar, Actn4, Shisa5, Tradd
GO:0045580	8.91e-06	7.80053	1.40834	9	47	regulation of T cell differentiation	Ap3b1, Ap3d1, Cd74, Il2rg, Il4ra, Stat5b, Sykb, Tgfbr2, Sash3
GO:0042981	9.17e-06	2.2451	19.8666	41	663	regulation of apoptosis	Ticam1, Nod1, Tmbim6, Akt1, Bcl3, Tspo, Casp8, Cln3, G6pdx, Kat2a, H2-D1, H2-K1, Ptpn6, Hk1, Cd74, Ilk, Inpp5d, Itm2b, Lrp1, Nfkb1, Pdcd6ip, Prkcd, Pml, Psen1, Ptk2b, Rarg, Ski, Slc9a1, Smpd1, Stat1, Stat5b, Tap1, Tgfb1, Mkl1, Ambra1, Rbck1, Map3k11, Adar, Actn4, Shisa5, Tradd
GO:0009203	1.01e-05	3.48231	6.02291	19	201	ribonucleoside triphosphate catabolic process	Atp6v0b, Atp6v0d1, Gnai2, Gnb2, Myh9, Myo9b, Ptk2b, Rac2, Tbc1d22a, Arhgap1, Tbc1d17, Arhgap27, Rhog, Tbc1d2b, Tbc1d20, Tbc1d10b, Arap1, Tbc1d13, Tbc1d9b
GO:0009166	1.02e-05	3.23509	7.13161	21	238	nucleotide catabolic process	Atp6v0b, Atp6v0d1, Gnai2, Gnb2, Myh9, Myo9b, Ncf1, Ptk2b, Rac2, Tbc1d22a, Arhgap1, Tbc1d17, Arhgap27, Rhog, Tbc1d2b, Tbc1d20, Tbc1d10b, Arap1, Tbc1d13, Cant1, Tbc1d9b
GO:0000165	1.07e-05	3.33918	6.59224	20	220	MAPKKK cascade	Nod1, Akt1, Gnai2, Ptpn6, Cd74, Irak1, Ilk, Myd88, Prkcd, Psap, Psen1, Ptk2b, Nrbp1, Pxn, Shc1, Sykb, Map3k11, Mapk3, Irak4, Cdc42se1
GO:0023060	1.07e-05	1.71034	60.379	93	2015	signal transmission	Arhgef18, Gpsm3, Ticam1, Nod1, Adrbk1, Akt1, Arf3, Ccnd3, Cln3, Dbnl, Gnai2, Gnb2, Ptpn6, Hexa, Ifnar2, Cd74, Ikbkb, Il10rb, Irak1, Il6st, Ilk, Inpp5d, Itpr3, Jak1, Jak3, Arhgef1, Lsp1, Mknk2, Myd88, Myo9b, Nab2, Nfkb1, Nfkb2, P2rx4, Prkcd, Pkd1, Pml, Lgals3bp, Psap, Psen1, Ptk2b, Nrbp1, Arhgdia, Pxn, Rab3d, Rac2, Rgl2, Ripk1, Rit1, Rps6ka1, Rras, Shc1, Sipa1, Ski, Slc9a1, Stat1, Stat3, Stat5b, S…
GO:0009146	1.17e-05	3.44398	6.08284	19	203	purine nucleoside triphosphate catabolic process	Atp6v0b, Atp6v0d1, Gnai2, Gnb2, Myh9, Myo9b, Ptk2b, Rac2, Tbc1d22a, Arhgap1, Tbc1d17, Arhgap27, Rhog, Tbc1d2b, Tbc1d20, Tbc1d10b, Arap1, Tbc1d13, Tbc1d9b
GO:0009154	1.25e-05	3.42514	6.11281	19	204	purine ribonucleotide catabolic process	Atp6v0b, Atp6v0d1, Gnai2, Gnb2, Myh9, Myo9b, Ptk2b, Rac2, Tbc1d22a, Arhgap1, Tbc1d17, Arhgap27, Rhog, Tbc1d2b, Tbc1d20, Tbc1d10b, Arap1, Tbc1d13, Tbc1d9b
GO:0007243	1.46e-05	4.68542	3.13372	13	109	intracellular protein kinase cascade	Ticam1, Ikbkb, Jak1, Mknk2, Rps6ka1, Slc9a1, Arrb2, Zfp36, Rbck1, Map3k3, Tyk2, Rps6ka4, Tradd
GO:0071706	1.82e-05	10.4444	0.868978	7	29	tumor necrosis factor superfamily cytokine production	Ticam1, Nod1, Bcl3, Tspo, Myd88, Arrb2, Sash3
GO:0002449	1.85e-05	4.5784	3.20623	13	107	lymphocyte mediated immunity	Bcl3, H2-D1, H2-K1, Ptpn6, Icam1, Cd74, Inpp5d, Myd88, Prkcd, Stat5b, Tap1, Tgfb1, Sash3
GO:0006184	1.99e-05	3.98216	4.19506	15	140	GTP catabolic process	Gnai2, Gnb2, Ptk2b, Rac2, Tbc1d22a, Arhgap1, Tbc1d17, Arhgap27, Rhog, Tbc1d2b, Tbc1d20, Tbc1d10b, Arap1, Tbc1d13, Tbc1d9b
GO:0006796	2.06e-05	1.9157	32.3919	57	1081	phosphate metabolic process	Prkd2, Mapkapk3, Csnk1g2, Adrbk1, Atp6v0b, Akt1, Atp6v0d1, Ccnd3, Csk, Dgka, Mark2, Fes, Gnai2, Ptpn6, Hk1, Cd74, Ikbkb, Irak1, Ilk, Inpp5d, Jak1, Jak3, Lrp1, Mknk2, Sqstm1, Pip5k1c, Prkcd, Pml, Inpp5k, Psen1, Nadk, Ptk2b, Nrbp1, Ptpn1, Pxn, Ripk1, Rps6ka1, Shc1, Stk10, Sykb, Arrb2, Tgfb1, Tgfbr2, Gak, Lrrk1, Ppp6r1, Ssh3, Map3k11, Map3k3, Mapk3, Irak4, Mast3, Tyk2, Ikbke, Rps6ka4, Tk2, Sbf1
GO:0043068	2.2e-05	2.81129	9.28907	24	310	positive regulation of programmed cell death	Ticam1, Nod1, Bcl3, Tspo, H2-D1, H2-K1, Ptpn6, Inpp5d, Itm2b, Pdcd6ip, Prkcd, Pml, Psen1, Rarg, Smpd1, Stat1, Stat5b, Tap1, Tgfb1, Ambra1, Rbck1, Map3k11, Shisa5, Tradd
GO:0043412	2.32e-05	1.83125	38.7444	65	1293	macromolecule modification	Prkd2, Mapkapk3, Csnk1g2, Ticam1, Ehmt2, Adrbk1, Akt1, Ube3b, Csk, Mark2, Fes, Kat2a, Gnai2, Ptpn6, Hk1, Cd74, Ikbkb, Irak1, Ilk, Jak1, Jak3, Mgrn1, Mgat1, Mknk2, Sqstm1, Prkcd, Plod1, Pml, Inpp5k, Psen1, Ptk2b, Nrbp1, Ptpn1, Pxn, Rab3d, Ring1, Ripk1, Rps6ka1, Shc1, Stk10, Sirt7, Sykb, Arrb2, Tgfb1, Tgfbr2, Pias3, Gak, Lrrk1, Ssh3, Map3k11, Map3k3, Mapk3, Irak4, Pigs, Fbxo6, Mast3, Tyk2, Rabggta,…
GO:0045579	2.59e-05	43.5341	0.209753	4	7	positive regulation of B cell differentiation	Il2rg, Inpp5d, Stat5b, Sykb
GO:0044282	2.74e-05	2.49552	12.5852	29	420	small molecule catabolic process	H6pd, Atp6v0b, Atp6v0d1, Glb1, G6pdx, Gnai2, Gnb2, Hk1, Myh9, Myo9b, Ncf1, Ogdh, Ptk2b, Rac2, Tbc1d22a, Xdh, Arhgap1, Tbc1d17, Slc27a4, Arhgap27, Rhog, Srd5a3, Tbc1d2b, Tbc1d20, Tbc1d10b, Arap1, Tbc1d13, Cant1, Tbc1d9b
GO:0006897	3.18e-05	3.18113	6.53231	19	218	endocytosis	Ldlrap1, Ap1b1, Ap3b1, Cnn2, Dbnl, Dnm2, Lrp1, Arrb2, Tgfb1, Tgfbr2, Wasf2, Abca7, Fkbp15, Arhgap27, Cdc42se1, Actn4, Lrp10, Necap2, Rabep2
GO:0032615	3.47e-05	12.2873	0.659224	6	22	interleukin-12 production	G6pdx, Irf1, Nfkb1, Prkcd, Rela, Arrb2
GO:0050870	3.69e-05	5.5868	2.06757	10	69	positive regulation of T cell activation	Ap3b1, Ap3d1, Cd74, Il2rg, Il4ra, Jak3, Stat5b, Sykb, Tgfbr2, Sash3
GO:0090047	4.2e-05	7.30377	1.31845	8	44	positive regulation of transcription regulator activity	Ticam1, Icam1, Ikbkb, Irak1, Itgb2, Myd88, Rela, Tgfb1
GO:0048661	4.5e-05	8.83518	0.988837	7	33	positive regulation of smooth muscle cell proliferation	Irak1, Myd88, Shc1, Stat1, Stat5b, Tgfbr2, Irak4
GO:0032313	5.52e-05	8.50737	1.0188	7	34	regulation of Rab GTPase activity	Tbc1d22a, Tbc1d17, Tbc1d2b, Tbc1d20, Tbc1d10b, Tbc1d13, Tbc1d9b
GO:0046634	5.52e-05	8.50737	1.0188	7	34	regulation of alpha-beta T cell activation	Ap3b1, Ap3d1, Il2rg, Il4ra, Sykb, Tgfbr2, Sash3
GO:0065007	5.76e-05	1.49695	131.871	169	4675	biological regulation	Ldlrap1, Hsd3b7, Gpsm3, Fermt3, Ehmt2, Tmbim6, Adrbk1, Add1, Mta3, Anxa6, Anxa7, Ap3b1, Ap3d1, Arf3, Arpc1b, Bcl3, Zfp36l2, Tspo, Capg, Casp8, Ccnd3, Tpp1, Cnn2, Csk, Cyba, Dbnl, Diap1, Ecm1, Ell, Plxnb2, Fkbp8, Flii, G6pdx, Kat2a, Gnb2, Aes, Grn, H2-D1, H2-K1, Hexa, Hmg20b, Ifnar2, Il10rb, Il2rg, Il4ra, Il6st, Inpp5d, Irf1, Irf9, Itm2b, Itpr3, Jak1, Jak3, Junb, Klf2, Arhgef1, Ldb1, Lipa, Lsp1, L…
GO:0065009	5.92e-05	2.09283	20.0952	39	681	regulation of molecular function	Ric8, Arhgef18, Nod1, Akt1, Cln3, Ctsb, Dgka, Gnai2, Ptpn6, Hk1, Cd74, Ilk, Lrp1, Myo9b, Prkcd, Pml, Psme1, Ptk2b, Arhgdia, Pxn, Shc1, Ski, Sykb, Arhgap9, Tgfbr2, Tbc1d22a, Arhgap1, Tbc1d17, Als2cl, Ppp6r1, Map3k11, Arhgap27, Tbc1d2b, Tbc1d20, Tbc1d10b, Arap1, Tbc1d13, Tbc1d9b, Sbf1
GO:0043087	6.21e-05	4.71365	2.6369	11	88	regulation of GTPase activity	Ptk2b, Tbc1d22a, Arhgap1, Tbc1d17, Arhgap27, Tbc1d2b, Tbc1d20, Tbc1d10b, Arap1, Tbc1d13, Tbc1d9b
GO:0031329	8.66e-05	3.64944	4.22503	14	141	regulation of cellular catabolic process	Akt1, Cln3, Ptk2b, Tbc1d22a, Arhgap1, Tbc1d17, Arhgap27, Pnpla2, Tbc1d2b, Tbc1d20, Tbc1d10b, Arap1, Tbc1d13, Tbc1d9b
GO:0009205	8.82e-05	2.83507	7.64101	20	255	purine ribonucleoside triphosphate metabolic process	Atp6v0b, Atp6v0d1, Gnai2, Gnb2, Myh9, Myo9b, Ptk2b, Rac2, Tbc1d22a, Arhgap1, Tbc1d17, Arhgap27, Rhog, Tbc1d2b, Tbc1d20, Tbc1d10b, Arap1, Tbc1d13, Atp13a2, Tbc1d9b
GO:0045351	8.9e-05	26.1169	0.269683	4	9	type I interferon biosynthetic process	Ticam1, Irf9, Myd88, Irf3
GO:0031668	9.37e-05	6.4109	1.46827	8	49	cellular response to extracellular stimulus	Cln3, Ctsd, Aes, Psen1, Sipa1, Atg9a, Atg13, Gsdmd
GO:0006468	0.000101428	2.12261	17.7223	35	600	protein amino acid phosphorylation	Prkd2, Mapkapk3, Csnk1g2, Adrbk1, Akt1, Csk, Mark2, Gnai2, Ikbkb, Irak1, Ilk, Mknk2, Sqstm1, Prkcd, Pml, Inpp5k, Psen1, Nrbp1, Ripk1, Rps6ka1, Shc1, Stk10, Arrb2, Tgfb1, Tgfbr2, Gak, Lrrk1, Map3k11, Map3k3, Mapk3, Irak4, Mast3, Tyk2, Ikbke, Rps6ka4
GO:0046700	0.000103551	2.79876	7.7309	20	258	heterocycle catabolic process	Atp6v0b, Atp6v0d1, Gnai2, Gnb2, Myh9, Myo9b, Ptk2b, Rac2, Tbc1d22a, Xdh, Arhgap1, Tbc1d17, Arhgap27, Rhog, Tbc1d2b, Tbc1d20, Tbc1d10b, Arap1, Tbc1d13, Tbc1d9b
GO:0009259	0.000106333	2.71336	8.36016	21	279	ribonucleotide metabolic process	Atp6v0b, Atp6v0d1, Gnai2, Gnb2, Myh9, Myo9b, Ptk2b, Rac2, Tbc1d22a, Arhgap1, Tbc1d17, Arhgap27, Rhog, Tbc1d2b, Tbc1d20, Tbc1d10b, Arap1, Tbc1d13, Atp13a2, Cant1, Tbc1d9b
GO:0046578	0.00010863	3.38114	4.85429	15	162	regulation of Ras protein signal transduction	Arhgef18, Arhgef1, Ptk2b, Psd4, Tbc1d22a, Tbc1d17, Als2cl, Arhgap27, Tbc1d2b, Tbc1d20, Tbc1d10b, Arap1, Tbc1d13, Cyth4, Tbc1d9b
GO:0033121	0.000114017	4.37113	2.81669	11	94	regulation of purine nucleotide catabolic process	Ptk2b, Tbc1d22a, Arhgap1, Tbc1d17, Arhgap27, Tbc1d2b, Tbc1d20, Tbc1d10b, Arap1, Tbc1d13, Tbc1d9b
GO:0002703	0.000114805	5.38327	1.91774	9	64	regulation of leukocyte mediated immunity	H2-D1, H2-K1, Ptpn6, Stat5b, Stxbp2, Sykb, Tap1, Tgfb1, Sash3
GO:0042108	0.000116866	7.40765	1.13866	7	38	positive regulation of cytokine biosynthetic process	Ticam1, Bcl3, Irf1, Myd88, Rela, Stat5b, Sykb
GO:0031098	0.000119818	4.77389	2.36722	10	79	stress-activated protein kinase signaling cascade	Nod1, Akt1, Irak1, Myd88, Ptk2b, Nrbp1, Sykb, Map3k11, Irak4, Cdc42se1
GO:0080135	0.000119818	4.77389	2.36722	10	79	regulation of cellular response to stress	Nod1, Akt1, Cln3, Cd74, Irak1, Myd88, Ptk2b, Sykb, Map3k11, Cdc42se1
GO:0002758	0.000121362	9.35856	0.809048	6	27	innate immune response-activating signal transduction	Ticam1, Irak1, Myd88, Rela, Arrb2, Unc93b1
GO:0050864	0.000125507	6.1119	1.5282	8	51	regulation of B cell activation	Ticam1, Ptpn6, Il2rg, Inpp5d, Stat5b, Sykb, Tgfb1, Sash3
GO:0043406	0.000129779	5.28679	1.94771	9	65	positive regulation of MAP kinase activity	Cd74, Irak1, Ilk, Prkcd, Psen1, Ptk2b, Pxn, Shc1, Sykb
GO:0030041	0.000144495	5.97259	1.55817	8	52	actin filament polymerization	Arpc1b, Capg, Dbnl, Diap1, Spna2, Was, Arpc4, ORF19
GO:0043330	0.000144747	21.7626	0.299647	4	10	response to exogenous dsRNA	Ticam1, Stat1, Mapk3, Irf3
GO:0033674	0.000145821	3.45715	4.43478	14	148	positive regulation of kinase activity	Dgka, Gnai2, Cd74, Irak1, Ilk, Lrp1, Prkcd, Psen1, Ptk2b, Pxn, Shc1, Sykb, Tgfbr2, Map3k11
GO:0002224	0.000146577	12.5771	0.539365	5	18	toll-like receptor signaling pathway	Ticam1, Irak1, Myd88, Arrb2, Unc93b1
GO:0048535	0.000146577	12.5771	0.539365	5	18	lymph node development	Jak3, Ltbr, Nfkb1, Nfkb2, Tgfb1
GO:0051234	0.000147485	1.54476	73.3237	103	2447	establishment of localization	Ldlrap1, Slc15a4, Mfsd5, Slc25a45, Orai1, Sri, Adrbk1, Atp6v0b, Akt1, Abcd1, Anxa6, Ap1b1, Ap1g2, Ap3b1, Ap3d1, Arf3, Atp6v0d1, Tspo, Cln3, Cnn2, Cyba, Dbnl, Dync1h1, Dnm2, Gnai2, Hgs, Hk1, Cd74, Irak1, Itpr3, Jak3, Laptm5, Lasp1, Lrp1, Ly6e, Slc24a6, M6pr, Myh9, Myo1c, Myo9b, Fxyd5, P2rx4, Pdcd6ip, Pitpna, Pitpnm1, Prkcd, Pkd1, Pml, Psen1, Flna, Rab3d, Slc4a2, Slc9a1, Stat5b, Stx4a, Stxbp2, Sykb…
GO:0030036	0.000156605	4.19765	2.91578	11	99	actin cytoskeleton organization	Arhgef18, Cnn2, Flii, Ilk, Rac2, Shc1, Tln1, Vasp, Wasf2, Rhog, Inf2
GO:0009141	0.000156642	2.70626	7.97062	20	266	nucleoside triphosphate metabolic process	Atp6v0b, Atp6v0d1, Gnai2, Gnb2, Myh9, Myo9b, Ptk2b, Rac2, Tbc1d22a, Arhgap1, Tbc1d17, Arhgap27, Rhog, Tbc1d2b, Tbc1d20, Tbc1d10b, Arap1, Tbc1d13, Atp13a2, Tbc1d9b
GO:0045089	0.000163948	6.95776	1.19859	7	40	positive regulation of innate immune response	Ticam1, Irak1, Myd88, Rela, Stat5b, Arrb2, Unc93b1
GO:0043388	0.000165788	5.83947	1.58813	8	53	positive regulation of DNA binding	Ticam1, Icam1, Ikbkb, Irak1, Itgb2, Myd88, Rela, Tgfb1
GO:0046328	0.000165788	5.83947	1.58813	8	53	regulation of JNK cascade	Nod1, Akt1, Irak1, Myd88, Ptk2b, Sykb, Map3k11, Cdc42se1
GO:0045621	0.000176945	8.61799	0.861799	6	29	positive regulation of lymphocyte differentiation	Ap3b1, Ap3d1, Cd74, Il4ra, Tgfbr2, Sash3
GO:0071219	0.00018511	8.54362	0.868978	6	29	cellular response to molecule of bacterial origin	Ticam1, Irak1, Myd88, Stat1, Mapk3, Irf3
GO:0002478	0.000194056	11.6779	0.56933	5	19	antigen processing and presentation of exogenous peptide antigen	H2-K1, Cd74, Tapbp, Unc93b1, Ifi30
GO:0018193	0.000196947	3.04818	5.6933	16	190	peptidyl-amino acid modification	Adrbk1, Akt1, Fes, Ptpn6, Hk1, Cd74, Ilk, Jak1, Jak3, Plod1, Inpp5k, Ptk2b, Pxn, Rab3d, Sykb, Wbp7
GO:0006950	0.000198715	1.71945	37.6058	60	1255	response to stress	Ticam1, Nod1, Fermt3, Adrbk1, Akt1, Aldh3a2, Anxa7, Ap3b1, Bcl3, Tspo, Cln3, Cnn2, Ctsd, G6pdx, H2-K1, Ptpn6, Ifnar2, Cd74, Irak1, Itgb2, Lipa, Lsp1, Mknk2, Myd88, Ncf1, Nfkb1, Pdcd6ip, Prkcd, Lcp1, Pml, Psen1, Ptk2b, Nrbp1, Rela, Sipa1, Stat3, Stat5b, Sykb, Tap1, Tapbp, Trim25, Tgfb1, Tnfrsf1a, Tnfrsf1b, Ucp2, Zfp36, Ddx58, Atg9a, Map3k11, Mapk3, Irak4, Fbxo6, Atg13, Unc93b1, Samhd1, Ikbke, Cdc4…
GO:0042110	0.000201489	3.77074	3.5039	12	119	T cell activation	Bcl3, Ccnd3, Csk, Ptpn6, Irf1, Itgb2, Myh9, Psen1, Relb, Tgfb1, Was, Hs1bp3
GO:0002764	0.000207006	4.933	2.06757	9	69	immune response-regulating signaling pathway	Ticam1, Ptpn6, Irak1, Myd88, Psen1, Rela, Sykb, Arrb2, Unc93b1
GO:0051090	0.000207006	4.933	2.06757	9	69	regulation of transcription factor activity	Ticam1, Icam1, Ikbkb, Irak1, Itgb2, Myd88, Rela, Tgfb1, Mapk3
GO:0016044	0.000215614	2.50273	9.4389	22	315	cellular membrane organization	Ldlrap1, Anxa7, Ap1b1, Ap3b1, Cln3, Cnn2, Dbnl, Dnm2, Lrp1, Stx4a, Arrb2, Tgfb1, Tgfbr2, Wasf2, Abca7, Fkbp15, Arhgap27, Cdc42se1, Actn4, Lrp10, Necap2, Rabep2
GO:0000045	0.000222084	18.6524	0.329612	4	11	autophagic vacuole assembly	Ctsd, Psen1, Atg9a, Atg13
GO:0006914	0.000225303	6.55929	1.25852	7	42	autophagy	Arsa, Cln3, Ctsd, Psen1, Ambra1, Atg9a, Atg13
GO:0007259	0.000225303	6.55929	1.25852	7	42	JAK-STAT cascade	Il6st, Jak3, Pkd1, Ptk2b, Stat1, Stat3, Stat5b
GO:0032943	0.00023674	3.70119	3.5658	12	119	mononuclear cell proliferation	Ticam1, Ccnd3, Ptpn6, Inpp5d, Itgb2, Jak3, Myd88, Prkcd, Stat5b, Sykb, Tgfb1, Sash3
GO:0019884	0.000248302	49.367	0.148376	3	5	antigen processing and presentation of exogenous antigen	Ap3b1, Ap3d1, Psme1
GO:0043367	0.000252411	10.8987	0.599295	5	20	CD4-positive, alpha beta T cell differentiation	Bcl3, Il2rg, Il4ra, Relb, Sash3
GO:0051138	0.000255547	48.8717	0.149824	3	5	positive regulation of NK T cell differentiation	Ap3b1, Ap3d1, Tgfbr2
GO:0032675	0.000272726	7.85907	0.928907	6	31	regulation of interleukin-6 production	Ticam1, Nod1, Inpp5d, Klf2, Myd88, Arrb2
GO:0048585	0.000332909	3.81588	3.17626	11	106	negative regulation of response to stimulus	Akt1, Cln3, Ptpn6, Cd74, Inpp5d, Rela, Tap1, Tgfb1, Tnfrsf1b, Zfp36, Cdc42se1
GO:0006917	0.000346234	3.0086	5.39365	15	180	induction of apoptosis	Ticam1, Nod1, Bcl3, H2-D1, H2-K1, Ptpn6, Itm2b, Pdcd6ip, Prkcd, Pml, Stat1, Stat5b, Tap1, Shisa5, Tradd
GO:0007015	0.000361264	3.77588	3.20623	11	107	actin filament organization	Arpc1b, Capg, Dbnl, Diap1, Lcp1, Ptk2b, Spna2, Was, Actn4, Arpc4, ORF19
GO:0007264	0.000362667	2.40228	9.79847	22	327	small GTPase mediated signal transduction	Arhgef18, Arf3, Dbnl, Arhgef1, Myo9b, Arhgdia, Rab3d, Rac2, Rgl2, Rit1, Rras, Sipa1, Psd4, Rab7l1, Arhgap1, Lrrk1, Als2cl, Wasf2, Iqgap1, Rhog, Cdc42se1, Cyth4
GO:0009617	0.000368679	3.30247	4.28496	13	143	response to bacterium	Ticam1, Nod1, Bcl3, H2-K1, Irak1, Myd88, Ncf1, Rela, Stat1, Stat5b, Tnfrsf1a, Mapk3, Irf3
GO:0022607	0.000388294	1.98375	18.2785	34	610	cellular component assembly	Fermt3, Ehmt2, Ap1b1, Arpc1b, Capg, Casp8, Ctsd, Dbnl, Diap1, Cd74, Ilk, Itpr3, Sqstm1, P2rx4, Lcp1, Psen1, Ptk2b, Pxn, Rac2, Ripk1, Spna2, Stx4a, Tln1, Tnfrsf1a, Nr1h2, Was, Wasf2, Atg9a, Mapk3, Atg13, Actn4, Arpc4, ORF19, Tradd
GO:0019915	0.000408027	9.61519	0.659224	5	22	lipid storage	B4galnt1, Hexa, Stat5b, Nr1h2, Pnpla2
GO:0045859	0.000415711	2.83377	6.08284	16	203	regulation of protein kinase activity	Akt1, Dgka, Gnai2, Ptpn6, Cd74, Irak1, Ilk, Lrp1, Prkcd, Psen1, Ptk2b, Pxn, Shc1, Sykb, Tgfbr2, Map3k11
GO:0006996	0.000432457	1.72438	32.272	52	1077	organelle organization	Arhgef18, Sharpin, Ehmt2, Akt1, Ap1b1, Arpc1b, Capg, Tpp1, Cln3, Cnn2, Ctsd, Dbnl, Diap1, Flii, Gba, Kat2a, Hexa, Hmg20b, Ilk, Lsp1, Myh9, Lcp1, Pml, Polg, Psen1, Ptk2b, Pxn, Rac2, Ring1, Shc1, Spna2, Tgfb1, Tln1, Vasp, Was, Pex6, Vps18, Als2cl, Wasf2, Atg9a, Parp4, Atg13, Rhog, Gabarap, Tk2, Actn4, Arpc4, ORF19, Dctn2, Inf2, Wbp7, Anapc2
GO:0002521	0.000475383	3.40134	3.84409	12	130	leukocyte differentiation	Ap3b1, Ap3d1, Bcl3, Ptpn6, Cd74, Il2rg, Il4ra, Irf1, Stat5b, Sykb, Hs1bp3, Sash3
GO:0043122	0.000543311	6.77324	1.04877	6	35	regulation of I-kappaB kinase/NF-kappaB cascade	Ticam1, Nod1, Ikbkb, Myd88, Rbck1, Tradd
GO:0046209	0.000543311	6.77324	1.04877	6	35	nitric oxide metabolic process	Ticam1, Tspo, Icam1, Itgb2, P2rx4, Por
GO:0048584	0.000543509	2.75903	6.23267	16	208	positive regulation of response to stimulus	Ticam1, Nod1, H2-D1, H2-K1, Ptpn6, Irak1, Jak3, Myd88, Psen1, Rela, Stat5b, Sykb, Arrb2, Tnfrsf1a, Unc93b1, Sash3
GO:0046638	0.000612547	13.1389	0.416901	4	14	positive regulation of alpha-beta T cell differentiation	Il2rg, Il4ra, Sykb, Sash3
GO:0008104	0.000737561	1.79472	24.3014	41	811	protein localization	Slc15a4, Akt1, Ap1b1, Ap1g2, Ap3b1, Ap3d1, Arf3, Hgs, Cd74, M6pr, Myo1c, Pdcd6ip, Pitpnm1, Pml, Psen1, Arhgdia, Rab3d, Stx4a, Stxbp2, Syngr2, Tap1, Arrb2, Tgfb1, Tln1, Rab7l1, Vps18, Chmp1a, Als2cl, Scamp2, Rbck1, Mapk3, Zdhhc18, Unc93b1, Gabarap, Actn4, Necap2, Snx9, Sec31a, Rabep2, Vps11, Dnajc14
GO:0050670	0.000759978	4.05096	2.45711	9	82	regulation of lymphocyte proliferation	Ticam1, Ptpn6, Inpp5d, Jak3, Myd88, Stat5b, Sykb, Tgfb1, Sash3
GO:0002573	0.000765265	4.52665	1.97767	8	66	myeloid leukocyte differentiation	Casp8, Inpp5d, Junb, Psen1, Relb, Tcfe3, Tgfb1, Tgfbr2
GO:0044237	0.000786838	1.36092	170.949	204	5705	cellular metabolic process	H6pd, Prkd2, Mapkapk3, Csnk1g2, Ticam1, Ehmt2, Manba, Adrbk1, Atp6v0b, Add1, Akt1, Aldh3a2, Mta3, Ube3b, Pip4k2c, Arsa, Atp6v0d1, Bcl3, Glb1, Zfp36l2, Tspo, Ccnd3, Tpp1, Cln3, Csk, Ctsd, Cyba, Dgka, Eef2, Ell, Mark2, Fes, Fkbp8, Flii, G6pdx, B4galnt1, Gba, Kat2a, Gnai2, Gnb2, Aes, Ptpn6, Hexa, Hk1, Hmg20b, Icam1, Ifnar2, Cd74, Ikbkb, Irak1, Il6st, Ilk, Inpp5d, Irf1, Irf9, Itgb2, Jak1, Jak3, Junb,…
GO:0044238	0.000807121	1.35881	174.904	208	5837	primary metabolic process	Ldlrap1, H6pd, Hsd3b7, Prkd2, Mapkapk3, Csnk1g2, Ncln, Ticam1, Cyb5r3, Gusb, Ehmt2, Manba, Adrbk1, Atp6v0b, Add1, Akt1, Mta3, Ube3b, Pip4k2c, Atp6v0d1, Bcl3, Glb1, Zfp36l2, Tspo, Capn1, Capns1, Casp8, Ccnd3, Tpp1, Cln3, Csk, Ctsb, Ctsd, Eef2, Ell, Mark2, Fes, Fkbp8, Flii, G6pdx, B4galnt1, Gba, Kat2a, Gnai2, Gnb2, Aes, Ptpn6, Hexa, Hk1, Hmg20b, Icam1, Ifnar2, Cd74, Ikbkb, Irak1, Il6st, Ilk, Irf1, …
GO:0015031	0.000822005	1.85744	20.5858	36	687	protein transport	Slc15a4, Ap1b1, Ap1g2, Ap3b1, Ap3d1, Arf3, Hgs, Cd74, M6pr, Myo1c, Pdcd6ip, Pitpnm1, Pml, Psen1, Rab3d, Stx4a, Stxbp2, Syngr2, Tap1, Arrb2, Tgfb1, Rab7l1, Vps18, Chmp1a, Scamp2, Rbck1, Mapk3, Unc93b1, Gabarap, Actn4, Necap2, Snx9, Sec31a, Rabep2, Vps11, Dnajc14
GO:0018108	0.00083029	3.99595	2.48707	9	83	peptidyl-tyrosine phosphorylation	Fes, Ptpn6, Hk1, Cd74, Jak1, Jak3, Ptk2b, Pxn, Sykb
GO:0032613	0.000835026	11.8665	0.449471	4	15	interleukin-10 production	Bcl3, G6pdx, Prkcd, Sash3
GO:0032760	0.000835026	11.8665	0.449471	4	15	positive regulation of tumor necrosis factor production	Ticam1, Nod1, Myd88, Sash3
GO:0006516	0.00085506	24.4326	0.209753	3	7	glycoprotein catabolic process	Manba, Psen1, Fbxo6
GO:0044267	0.000878106	1.53525	52.4982	75	1752	cellular protein metabolic process	Prkd2, Mapkapk3, Csnk1g2, Ticam1, Ehmt2, Adrbk1, Akt1, Ube3b, Cln3, Csk, Eef2, Mark2, Fes, Fkbp8, Kat2a, Gnai2, Ptpn6, Hk1, Cd74, Ikbkb, Irak1, Ilk, Jak1, Jak3, Mgrn1, Mgat1, Mknk2, Sqstm1, Prkcd, Plod1, Pml, Inpp5k, Psen1, Psmb10, Ptk2b, Nrbp1, Ptpn1, Pxn, Rab3d, Ring1, Ripk1, Rps6ka1, Shc1, Stk10, Sirt7, Sykb, Arrb2, Tgfb1, Tgfbr2, Nr1h2, A830007P12Rik, Pias3, Gak, Lrrk1, Ssh3, Map3k11, Map3k3,…
GO:0031667	0.000890625	3.61438	3.02644	10	101	response to nutrient levels	Akt1, Arsa, Cln3, Ctsd, Plec, Psen1, Stat1, Slc10a3, Atg9a, Atg13
GO:0002268	0.000895988	Inf	0.0599295	2	2	follicular dendritic cell differentiation	Bcl3, Nfkb2
GO:0002485	0.000895988	Inf	0.0599295	2	2	antigen processing and presentation of endogenous peptide antigen via MHC class I via ER pathway, TAP-dependent	H2-D1, H2-K1
GO:0070663	0.000905805	3.9424	2.51704	9	84	regulation of leukocyte proliferation	Ticam1, Ptpn6, Inpp5d, Jak3, Myd88, Stat5b, Sykb, Tgfb1, Sash3
GO:0009267	0.000923376	7.78162	0.779083	5	26	cellular response to starvation	Cln3, Ctsd, Psen1, Atg9a, Atg13
GO:0051098	0.000961623	3.57485	3.0564	10	102	regulation of binding	Ticam1, Icam1, Ikbkb, Irak1, Itgb2, Myd88, Psen1, Rela, Tgfb1, Mapk3
GO:0009893	0.000975924	1.75379	25.4401	42	849	positive regulation of metabolic process	Ticam1, Akt1, Bcl3, Tspo, Cnn2, Icam1, Cd74, Irak1, Irf1, Itgb2, Jak3, Junb, Klf2, Myd88, Nfkb1, Sqstm1, Pml, Psen1, Ptk2b, Rarg, Rela, Relb, Rag1ap1, Rps6ka1, Ski, Stat3, Stat5b, Supt5h, Tcfe3, Sykb, Tgfb1, Tnfrsf1a, Nr1h2, Mkl1, Zbtb7b, Mapk3, Irak4, Klf13, Rhog, Med12, Pnpla2, Ciz1
GO:2000026	0.000984966	1.91001	17.7691	32	593	regulation of multicellular organismal development	Akt1, Ap3b1, Ap3d1, Tspo, Ecm1, Plxnb2, Ptpn6, Cd74, Il2rg, Il4ra, Il6st, Ilk, Inpp5d, Itgb2, Ldb1, Nab2, Pml, Psen1, Rarg, Rela, Ski, Stat5b, Tcfe3, Sykb, Tgfb1, Tgfbr2, Tnfrsf1a, Xdh, Zfp36, Tradd, Sash3, Anapc2
GO:0001909	0.000987101	5.95063	1.16863	6	39	leukocyte mediated cytotoxicity	H2-D1, H2-K1, Ptpn6, Ncf1, Stat5b, Tap1
GO:0051338	0.000994223	2.59461	6.59224	16	220	regulation of transferase activity	Akt1, Dgka, Gnai2, Ptpn6, Cd74, Irak1, Ilk, Lrp1, Prkcd, Psen1, Ptk2b, Pxn, Shc1, Sykb, Tgfbr2, Map3k11

## Sheet: GOstats Human
Cellular Compartment
GO ID	Pvalue	OddsRatio	ExpCount	Count	Size	Term	Gene Symbols
GO:0005773	5.25e-08	3.72517	8.16248	27	275	vacuole	GABARAP, CLCN7, TPP1, CLN3, HGSNAT, CTSB, CTSD, CYBASC3, VPS39, NCSTN, GAA, GLB1, ANXA11, HPS1, IDUA, ARSA, MAN2B1, NAGA, ATP6V0C, ATP6AP1, CTSA, PSAP, SGSH, STX4, STXBP2, USP4, UNC93B1
GO:0005764	1.01e-07	3.95005	6.85648	24	231	lysosome	GABARAP, CLCN7, TPP1, CLN3, HGSNAT, CTSB, CTSD, CYBASC3, VPS39, NCSTN, GAA, GLB1, ANXA11, HPS1, IDUA, ARSA, MAN2B1, NAGA, CTSA, PSAP, SGSH, STXBP2, USP4, UNC93B1
GO:0005829	1.31e-07	2.10211	38.4675	72	1296	cytosol	RGS19, AGPAT1, ADD1, CSK, CSNK1D, CSNK1G2, DGKA, DGKQ, AP2A2, DCTN1, CYB5R3, AKT1, FKBP1A, WDTC1, FLNA, EXOC7, G6PD, GALT, BLOC1S1, GNAI2, DBNL, ABR, PYCARD, GSN, IKBKB, ILK, INPPL1, IRF3, RHOG, ARHGDIA, MYD88, MYH9, NUMA1, VPS28, PFKL, PKM2, PLEC, RAB24, APBB1IP, RNF31, NADSYN1, PRKACA, PACS1, PRKCD, ACSS2, MAP2K2, PBXIP1, PTPN6, RAC2, RELA, RPS6KA1, S100A6, SHC1, GORASP1, PINK1, NADK, SPTAN1, S…
GO:0042612	4.64e-07	21.1211	0.534271	7	18	MHC class I protein complex	FCGRT, HLA-A, HLA-B, HLA-C, HLA-E, HLA-F, HLA-G
GO:0005794	2.24e-05	2.02725	25.7341	48	867	Golgi apparatus	SCAMP2, FLOT1, PLIN3, RGS19, TMEM115, MGAT4B, GABARAP, ARAP1, CLN3, CANT1, SCAP, FLNA, GGA3, NCSTN, GAK, YIPF3, HLA-A, ARF3, MGAT1, NUCB1, SDF4, NAGPA, BET1L, MED15, PI4KB, CHPF2, PRKACA, PACS1, PSAP, AGTRAP, TRAPPC1, RFNG, SECTM1, GORASP1, SNX1, STX4, TAPBP, TGFB1, TSC2, TMEM43, RAB1B, ARFGAP2, GNPTG, GBF1, NAPA, AP1G2, AP1M1, ARHGEF2
GO:0005856	2.57e-05	1.82667	38.9128	65	1311	cytoskeleton	ARPC1B, ACTR1B, WASF2, FLOT1, CAP1, CFL1, TRIOBP, GABARAP, TWF2, ADD1, CNN2, PARP4, WIPF2, DGKQ, DCTN1, KIAA1949, DNM2, AKT1, PTK2B, FLII, FLNA, EXOC7, FKBP15, G6PD, EML3, DBNL, FHOD1, GSN, ANXA11, ILK, INPPL1, ARHGAP1, LASP1, ARHGDIA, MAP3K11, MSN, MYH9, MYO1C, MYO9B, NUMA1, CHMP1A, PFN1, PLEC, APBB1IP, SSH3, MAP7D1, CORO1B, PBXIP1, PXN, MICAL1, SPTAN1, STIM1, TLN1, TSC2, TYK2, VASP, ZYX, UBXN6,…
GO:0005925	5.11e-05	4.82657	2.58231	11	87	focal adhesion	PTK2B, GAK, ILK, ITGA5, LASP1, APBB1IP, PXN, TLN1, VASP, ZYX, MLF2
GO:0030027	0.000110662	4.82411	2.34486	10	79	lamellipodium	WASF2, AKT1, DBNL, GSN, INPPL1, MYO9B, APBB1IP, PXN, VASP, DGKZ
GO:0001725	0.000142884	9.02434	0.831089	6	28	stress fiber	CNN2, ILK, MYH9, MYO1C, ZYX, ACTN4
GO:0030055	0.000152742	4.2131	2.90881	11	98	cell-substrate junction	PTK2B, GAK, ILK, ITGA5, LASP1, APBB1IP, PXN, TLN1, VASP, ZYX, MLF2
GO:0010008	0.000282338	2.94413	5.87698	16	198	endosome membrane	SCAMP2, PLIN3, CYBASC3, GGA3, VPS39, SUN2, HLA-A, IRF3, VPS28, CHMP1A, RAB5B, SNX1, HPS6, AP1G2, HGS, IKBKE
GO:0016020	0.000324222	1.39642	193.288	229	6512	membrane	SCAMP2, FLOT1, PLIN3, MFSD10, RGS19, TCIRG1, BTN3A3, IFITM3, CAP1, SEMA4B, AGPAT1, IFITM2, PNPLA6, KDELR1, OS9, OGFR, CYB561D2, TMEM115, BTN3A1, MGAT4B, GABARAP, ARAP1, ADD1, CLCN7, CLN3, TMEM219, SLC38A10, CANT1, CNN2, HGSNAT, SIRPA, CSK, CTSB, DGKA, DGKQ, AP2A2, FAM134C, CYB5R3, DNM2, ARHGAP27, AKT1, PTK2B, CYBASC3, FCGRT, SCAP, TBC1D9B, FLNA, GGA3, FLOT2, EXOC7, VPS39, ESYT1, NCSTN, PIP5K1C, C…
GO:0005769	0.000396627	3.47834	3.76958	12	127	early endosome	WASF2, CLN3, TRAK1, FKBP15, HLA-A, CHMP1A, RAB5B, SNX1, HPS6, RABEP2, RIN3, HGS
GO:0043229	0.000419822	1.52574	106.846	134	4039	intracellular organelle	CTDSP2, WASF2, RGS19, TCIRG1, TNIP1, HMG20B, IRF9, AGPAT1, OGFR, WWP2, TMEM115, TRIOBP, EGLN2, TWF2, MBD6, TPP1, PPM1M, CSNK1D, WIPF2, CTSB, CTSD, AES, KIAA1949, DNASE1L1, PHC2, CRTC2, ESRRA, TRAK1, TCF25, WDTC1, CAMTA2, CIC, CABIN1, GAK, YIPF3, PTPN23, SH2B1, PTPN18, BLOC1S1, GLB1, POLM, GNAI2, GRN, DBNL, FHOD1, GSN, HCLS1, HPS1, DNAJC4, IDUA, IFI35, SP110, IFNGR2, IRF2, GSTK1, ARF3, LGALS3BP, A…
GO:0030864	0.000486841	9.17301	0.68268	5	23	cortical actin cytoskeleton	CAP1, CFL1, INPPL1, LASP1, SPTAN1
GO:0044446	0.000525355	1.39433	142.294	175	4794	intracellular organelle part	MED16, SCAMP2, ARPC1B, ACTR1B, FLOT1, PLIN3, STUB1, BCKDK, TADA3, CAP1, CFL1, PNPLA6, KDELR1, OS9, CHD3, TREX1, MGAT4B, PNKP, GABARAP, ARAP1, ADD1, CLCN7, CLN3, CANT1, CNN2, HGSNAT, PARP4, DGKQ, AP2A2, DCTN1, CYB5R3, DNM2, ELF4, AKT1, ETV6, PTK2B, CYBASC3, FKBP1A, SCAP, FLII, FLNA, GGA3, EXOC7, FKBP15, SIN3B, PHF15, VPS39, NCSTN, CTDNEP1, FKBP8, G6PD, GAA, EML3, SUN2, TINF2, ZDHHC8, CPSF1, ACAA1,…
GO:0044448	0.000718693	4.5736	1.95899	8	66	cell cortex part	CAP1, CFL1, EXOC7, INPPL1, LASP1, MYH9, SPTAN1, ACTN4
GO:0008290	0.000831599	24.6784	0.207772	3	7	F-actin capping protein complex	ADD1, CAPG, CAPZB
Molecular Function
GO ID	Pvalue	OddsRatio	ExpCount	Count	Size	Term	Gene Symbols
GO:0003779	1.37e-10	4.10027	9.5808	34	319	actin binding	ARPC1B, WASF2, CAP1, CFL1, TRIOBP, TWF2, ADD1, CNN2, WIPF2, KIAA1949, FLII, FLNA, FKBP15, DBNL, FHOD1, GSN, INPPL1, LASP1, MSN, MYH9, MYO1C, MYO9B, PFN1, PLEC, FXYD5, CORO1B, SPTAN1, TLN1, VASP, FMNL1, ACTN4, CAPG, CAPZB, PPP1R9B
GO:0032393	2.82e-06	21.8238	0.450508	6	15	MHC class I receptor activity	HLA-A, HLA-B, HLA-C, HLA-E, HLA-F, HLA-G
GO:0008047	7.48e-06	2.87668	9.91117	26	330	enzyme activator activity	ACAP3, ARAP1, ARHGAP27, TBC1D9B, TBC1D2B, TBC1D22A, TBC1D10B, DBNL, ABR, PYCARD, ARHGAP1, ARHGDIA, MYO9B, GMIP, TBC1D13, CTSA, PRKCD, PSAP, GPSM3, SIPA1, TSC2, RABEP2, RIN3, ARFGAP2, GIT2, ARHGEF11
GO:0030695	1.12e-05	2.63583	12.0135	29	400	GTPase regulator activity	ACAP3, ARAP1, ARHGAP27, TBC1D9B, TBC1D2B, VPS39, PSD4, TBC1D22A, TBC1D10B, ABR, ARHGAP1, ARHGDIA, MYO9B, MINK1, GMIP, TBC1D13, RGL2, RIC8A, GPSM3, SIPA1, STX4, TSC2, RABEP2, RIN3, ARFGAP2, GBF1, ARHGEF2, GIT2, ARHGEF11
GO:0016773	2.54e-05	2.1441	20.7834	41	692	phosphotransferase activity, alcohol group as acceptor	BCKDK, CAMKK2, RIPK3, CHKB, PNKP, CSK, CSNK1D, CSNK1G2, DGKA, DGKQ, MLKL, AKT1, PTK2B, FKBP1A, PIP5K1C, GAK, PRKD2, IKBKB, ILK, MAP3K11, MINK1, VRK3, PFKL, PI4KB, PKM2, PRKACA, PRKCD, PKN1, MAP2K2, RPS6KA1, PINK1, NADK, STK10, TK2, TYK2, MAPKAPK3, DGKZ, CDK10, MKNK1, RPS6KA4, IKBKE
GO:0019899	6.49e-05	2.1304	18.7712	37	625	enzyme binding	STUB1, RBCK1, TRIOBP, PARP4, CST3, DGKQ, DNM2, AKT1, PTK2B, PPP6R1, WDTC1, CAMTA2, FLNA, GGA3, CABIN1, MAP3K11, MYO9B, SLC22A18, VRK3, ZBTB7A, PFKL, PFN1, PRKACA, PRKCD, PKN1, PRKCSH, RELA, STAT3, STX4, TAF10, RIN3, PPP1R9B, TRADD, RPS6KA4, ARHGEF2, NCOR2, RNF40
GO:0016301	7.59e-05	2.01302	22.5554	42	751	kinase activity	BCKDK, CAMKK2, RIPK3, CHKB, PNKP, CSK, CSNK1D, CSNK1G2, DGKA, DGKQ, MLKL, AKT1, PTK2B, FKBP1A, PIP5K1C, GAK, PRKD2, IKBKB, ILK, MAP3K11, MINK1, VRK3, PFKL, PI4KB, PKM2, PRKACA, PRKCD, PKN1, MAP2K2, RNPEPL1, RPS6KA1, PINK1, NADK, STK10, TK2, TYK2, MAPKAPK3, DGKZ, CDK10, MKNK1, RPS6KA4, IKBKE
GO:0005099	0.000104947	4.42069	2.79315	11	93	Ras GTPase activator activity	ARAP1, ARHGAP27, TBC1D9B, TBC1D2B, TBC1D22A, TBC1D10B, ARHGAP1, MYO9B, GMIP, TBC1D13, SIPA1
GO:0008420	0.000105219	97.5674	0.120135	3	4	CTD phosphatase activity	CTDSP2, PPM1M, CTDSP1
GO:0004674	0.000315931	2.24578	12.404	26	413	protein serine/threonine kinase activity	BCKDK, CAMKK2, RIPK3, CSNK1D, CSNK1G2, AKT1, FKBP1A, GAK, PRKD2, IKBKB, ILK, MAP3K11, MINK1, VRK3, PRKACA, PRKCD, PKN1, MAP2K2, RPS6KA1, PINK1, STK10, MAPKAPK3, CDK10, MKNK1, RPS6KA4, IKBKE
GO:0048365	0.000327844	16.2915	0.360406	4	12	Rac GTPase binding	FLNA, MAP3K11, PKN1, ARHGEF2
GO:0004559	0.00050287	32.5177	0.180203	3	6	alpha-mannosidase activity	MAN2B2, MAN2C1, MAN2B1
GO:0005062	0.00050287	32.5177	0.180203	3	6	hematopoietin/interferon-class (D200-domain) cytokine receptor signal transducer activity	SP110, STAT2, STAT3
GO:0031267	0.000657094	3.77735	2.91328	10	97	small GTPase binding	TRIOBP, FLNA, GGA3, MAP3K11, MYO9B, PFN1, PKN1, STX4, RIN3, ARHGEF2
GO:0004345	0.000899978	Inf	0.0600677	2	2	glucose-6-phosphate dehydrogenase activity	G6PD, H6PD
GO:0017057	0.000899978	Inf	0.0600677	2	2	6-phosphogluconolactonase activity	PGLS, H6PD
GO:0032403	0.000910736	2.53433	7.17809	17	239	protein complex binding	TREX1, CTSB, PTK2B, FCGRT, FKBP1A, SCAP, HCLS1, ILK, ITGA5, PRKACA, RELA, SHC1, TLN1, TNFRSF1A, ACTN4, TRADD, RNF40
Biological Process
GO ID	Pvalue	OddsRatio	ExpCount	Count	Size	Term	Gene Symbols
GO:0023034	2.15e-11	2.42422	44.275	90	1478	intracellular signaling pathway	MED16, WASF2, RGS19, TADA3, TRIM38, RBCK1, CAMKK2, CFL1, RIPK3, EGLN2, CANT1, CSK, DGKA, DGKQ, AKT1, PTK2B, FKBP1A, SCAP, FLNA, PSD4, FKBP8, PRKD2, GNAI2, DBNL, ABR, GSN, HCLS1, IKBKB, ILK, IRF3, ARF3, RHOG, ARHGAP1, ARHGDIA, LTBR, MAP3K11, MYD88, MYO9B, MINK1, VRK3, SHISA5, GMIP, PI4KB, RAB4B, RAB24, RNF31, TMEM127, PRKACA, PRKCD, PKN1, PRKCSH, MAP2K2, MAVS, CALCOCO1, RGL2, RAB5B, RAC2, RELA, BC…
GO:0023051	9.18e-10	2.76902	22.7965	55	761	regulation of signaling process	RGS19, TRIM38, AGPAT1, RBCK1, ACAP3, ARAP1, CANT1, ARHGAP27, AKT1, PTK2B, FKBP1A, TBC1D9B, TBC1D2B, FLNA, PSD4, TBC1D22A, TBC1D10B, DBNL, ABR, HCLS1, IKBKB, ILK, INPPL1, LTBR, MAP3K11, MYD88, VRK3, SHISA5, GMIP, TBC1D13, RNF31, TMEM127, PRKCD, PKN1, MAVS, RGL2, RELA, SECTM1, SHC1, SIPA1, PINK1, TGFB1, TNFRSF1A, TSC2, ARFGAP2, IKBKG, DGKZ, TRADD, GBF1, HGS, ARHGEF2, IKBKE, CD81, GIT2, ARHGEF11
GO:0002474	1.16e-08	29.3586	0.509252	8	17	antigen processing and presentation of peptide antigen via MHC class I	HLA-A, HLA-B, HLA-C, HLA-E, HLA-F, HLA-G, TAPBPL, TAPBP
GO:0043123	2.74e-07	5.46788	3.41499	16	114	positive regulation of I-kappaB kinase/NF-kappaB cascade	TRIM38, RBCK1, CANT1, FKBP1A, FLNA, LTBR, MYD88, SHISA5, RNF31, MAVS, RELA, SECTM1, PINK1, TNFRSF1A, TRADD, IKBKE
GO:0008104	6.05e-07	2.16891	30.4653	59	1017	protein localization	SCAMP2, KDELR1, OS9, WWP2, EXOC3, GABARAP, AP2A2, DNM2, AKT1, TRAK1, FLNA, GGA3, EXOC7, VPS39, SUN2, TINF2, PYCARD, HPS1, ARF3, ARHGDIA, MYH9, MYO1C, VPS28, NAGPA, CHMP1A, BET1L, RAB4B, RAB24, CTSA, PRKACA, PACS1, NECAP2, RAB5B, BCL3, RRBP1, GORASP1, SNX1, STX4, STXBP2, TGFB1, TSPO, TLN1, TSC2, USP4, RABEP2, ACTN4, UNC93B1, RAB1B, FAM160A2, ARFGAP2, NAPA, AP1G2, AP1M1, ATG16L2, HGS, ARHGEF2, APBA…
GO:0010627	6.3e-07	3.17664	9.82557	28	328	regulation of intracellular protein kinase cascade	TRIM38, RBCK1, CANT1, AKT1, PTK2B, FKBP1A, FLNA, DBNL, HCLS1, IKBKB, ILK, LTBR, MAP3K11, MYD88, VRK3, SHISA5, RNF31, PKN1, MAVS, RELA, SECTM1, PINK1, TGFB1, TNFRSF1A, TSC2, TRADD, HGS, IKBKE
GO:0015031	1e-06	2.23947	25.852	52	863	protein transport	SCAMP2, KDELR1, WWP2, EXOC3, GABARAP, AP2A2, DNM2, AKT1, TRAK1, FLNA, GGA3, EXOC7, VPS39, PYCARD, HPS1, ARF3, MYH9, MYO1C, VPS28, NAGPA, CHMP1A, BET1L, RAB4B, RAB24, CTSA, PRKACA, PACS1, NECAP2, RAB5B, BCL3, RRBP1, GORASP1, SNX1, STX4, STXBP2, TGFB1, TSPO, TSC2, RABEP2, ACTN4, UNC93B1, RAB1B, FAM160A2, ARFGAP2, NAPA, AP1G2, AP1M1, ATG16L2, HGS, ARHGEF2, APBA3, MVP
GO:0044419	1.15e-06	3.07171	10.1251	28	338	interspecies interaction between organisms	RBCK1, WWP2, CRTC2, FKBP8, HLA-A, HLA-B, HLA-C, SP110, IRF3, ITGA5, LTBR, ATP6V0C, PACS1, PSMB8, PSMB10, MAVS, RELA, STAT2, STAT3, TGFB1, TNFRSF1A, ZYX, NLRX1, IKBKG, TNFRSF14, AP1G2, AP1M1, CD81
GO:0010646	3.58e-06	2.01293	33.7005	61	1125	regulation of cell communication	RGS19, TRIM38, AGPAT1, RBCK1, ACAP3, ARAP1, CLN3, CANT1, CSNK1D, ARHGAP27, AKT1, PTK2B, FKBP1A, TBC1D9B, TBC1D2B, FLNA, PSD4, TBC1D22A, TBC1D10B, GNAI2, DBNL, ABR, HCLS1, IKBKB, ILK, INPPL1, ITGA5, LTBR, MAP3K11, MYD88, VRK3, SHISA5, GMIP, TBC1D13, RNF31, TMEM127, PRKACA, PRKCD, PKN1, MAVS, RGL2, RELA, SECTM1, SHC1, SIPA1, PINK1, TGFB1, TNFRSF1A, TSC2, ARFGAP2, IKBKG, DGKZ, TRADD, GBF1, HGS, ARHG…
GO:0051016	3.87e-06	130.844	0.14978	4	5	barbed-end actin filament capping	TRIOBP, ADD1, GSN, CAPG
GO:0016192	5.74e-06	2.80248	11.0034	28	380	vesicle-mediated transport	SCAMP2, PLIN3, KDELR1, EXOC3, TRAK1, FLNA, GGA3, EXOC7, BLOC1S1, GSN, ARF3, SDF4, CHMP1A, BET1L, RAB4B, PACS1, TRAPPC1, STX4, STXBP2, VAMP2, TAPBP, FAM160A2, ARFGAP2, GBF1, NAPA, AP1G2, AP1M1, HGS
GO:0043687	8.55e-06	1.84756	44.0653	73	1471	post-translational protein modification	CTDSP2, STUB1, BCKDK, TADA3, RBCK1, CAMKK2, CFL1, OS9, RIPK3, WWP2, TRIOBP, PPM1M, PARP4, CSK, CSNK1D, CSNK1G2, MLKL, AKT1, PTK2B, FKBP1A, PHF15, CTDNEP1, GAK, PRKD2, PTPN23, TRPC4AP, TINF2, PTPN18, GNAI2, DBNL, HCLS1, IKBKB, ILK, ITGA5, MAP3K11, MINK1, VPS28, VRK3, SSH3, RNF31, PRKACA, PRKCD, PKN1, MAP2K2, PSMB8, PSMB10, PSME1, PTPN6, CTDSP1, RING1, RPS6KA1, SBF1, SHC1, PINK1, TRIM21, STAT5A, ST…
GO:0007243	1.35e-05	3.17915	7.27835	21	255	intracellular protein kinase cascade	CAMKK2, RIPK3, DGKQ, GNAI2, IRF3, MINK1, PRKACA, PRKCSH, MAP2K2, BCL3, RPS6KA1, SHC1, STAT2, STAT3, STAT5A, TYK2, TNIP2, IKBKG, MKNK1, RPS6KA4, CD81
GO:0007015	1.78e-05	4.03236	4.16389	15	139	actin filament organization	ARPC1B, CFL1, TRIOBP, ARAP1, ADD1, PTK2B, FLNA, GSN, INPPL1, SPTAN1, TSC2, ACTN4, CAPG, CAPZB, ARHGEF2
GO:0016044	2e-05	2.50725	13.0608	30	436	cellular membrane organization	WASF2, CAP1, CLN3, AP2A2, DNM2, ARHGAP27, AKT1, FKBP15, CTDNEP1, SUN2, LRP10, BLOC1S1, DBNL, ANXA11, INPPL1, PI4KB, NECAP2, RAB5B, SNX1, STX4, VAMP2, TGFB1, TSC2, NR1H2, RABEP2, RIN3, ACTN4, GBF1, NAPA, AP1M1
GO:0019882	2.44e-05	6.75477	1.58767	9	53	antigen processing and presentation	FCGRT, HLA-A, HLA-B, HLA-C, HLA-E, HLA-F, HLA-G, TAPBPL, TAPBP
GO:0051056	2.79e-05	3.01313	7.63878	21	255	regulation of small GTPase mediated signal transduction	ACAP3, ARAP1, ARHGAP27, PTK2B, TBC1D9B, TBC1D2B, PSD4, TBC1D22A, TBC1D10B, ABR, GMIP, TBC1D13, RGL2, SIPA1, TSC2, ARFGAP2, DGKZ, GBF1, ARHGEF2, GIT2, ARHGEF11
GO:0043412	3e-05	1.71461	53.9508	83	1801	macromolecule modification	CTDSP2, STUB1, BCKDK, TADA3, RBCK1, CAMKK2, CFL1, OS9, RIPK3, WWP2, TRIOBP, MGAT4B, PPM1M, PARP4, CSK, CSNK1D, CSNK1G2, MLKL, AKT1, PTK2B, FKBP1A, TRAK1, PHF15, CTDNEP1, G6PD, GAK, PRKD2, PTPN23, TRPC4AP, TINF2, PTPN18, GNAI2, DBNL, HCLS1, IKBKB, ILK, ITGA5, MAN2B1, MGAT1, MAP3K11, MINK1, VPS28, NAGPA, VRK3, SSH3, RNF31, PRKACA, PRKCD, PKN1, MAP2K2, PSMB8, PSMB10, PSME1, PTPN6, CTDSP1, RABGGTA, R…
GO:0006793	3.02e-05	1.84138	37.6847	63	1258	phosphorus metabolic process	CTDSP2, BCKDK, TCIRG1, CAMKK2, CFL1, RIPK3, PNKP, PPM1M, CSK, CSNK1D, CSNK1G2, DGKA, DGKQ, MLKL, AKT1, PTK2B, FKBP1A, PPP6R1, CTDNEP1, GAK, PRKD2, PTPN23, PTPN18, GNAI2, DBNL, HCLS1, IKBKB, ILK, INPPL1, ITGA5, MAP3K11, MLLT1, MINK1, VRK3, ATP6V0C, ATP6AP1, SSH3, PRKACA, PRKCD, PKN1, MAP2K2, PTPN6, CTDSP1, RPS6KA1, SBF1, SHC1, PINK1, NADK, STAT5A, STK10, TGFB1, TSC2, TYK2, MAPKAPK3, IKBKG, DGKZ, C…
GO:0009894	3.15e-05	2.89956	8.29782	22	277	regulation of catabolic process	STUB1, EGLN2, ACAP3, ARAP1, CLN3, CSNK1D, CST3, ARHGAP27, AKT1, PTK2B, TBC1D9B, TBC1D2B, FLNA, TBC1D22A, TBC1D10B, GMIP, TBC1D13, RELA, TSC2, ARFGAP2, HGS, GIT2
GO:0006996	3.16e-05	1.78533	43.3464	70	1447	organelle organization	ARPC1B, WASF2, HMG20B, TADA3, CAP1, CFL1, CHD3, TRIOBP, GABARAP, ARAP1, ADD1, TPP1, CLN3, CNN2, CTSD, DCTN1, TYMP, AKT1, PTK2B, FLNA, PHF15, CTDNEP1, CABIN1, GAA, SUN2, TINF2, BLOC1S1, FHOD1, GSN, HPS1, MSL1, ILK, INPPL1, RHOG, MYH9, MYO9B, NUMA1, NAGPA, CHMP1A, PFN1, PKN1, RAB5B, RAC2, RING1, GORASP1, MICAL1, SIPA1, PINK1, SMARCC2, SPTAN1, SUPT6H, TAF10, TGFB1, TSPO, TK2, TLN1, TSC2, VASP, FMNL1…
GO:0007165	3.38e-05	1.70772	55.0748	84	1891	signal transduction	WASF2, RGS19, BCKDK, CAP1, AGPAT1, CAMKK2, CFL1, RIPK3, ARAP1, CSNK1D, CSNK1G2, DGKQ, DNM2, ARHGAP27, AKT1, PTK2B, PSD4, PLXNB2, GNAI2, GRN, DBNL, ABR, PYCARD, GSN, IKBKB, IL4R, INPPL1, IRF3, ARF3, RHOG, ARHGAP1, LGALS3BP, ARHGDIA, MAP3K11, MYO9B, MINK1, VRK3, GMIP, PI4KB, RAB4B, RAB24, APBB1IP, TMEM127, PRKACA, PRKCD, PKN1, PRKCSH, MAP2K2, CALCOCO1, PTPN6, PXN, RGL2, RAB5B, RAC2, BCL3, RPS6KA1, …
GO:0030036	5.89e-05	4.05112	3.57629	13	123	actin cytoskeleton organization	WASF2, CAP1, CNN2, FHOD1, RHOG, MYH9, MYO9B, PFN1, RAC2, TLN1, VASP, FMNL1, ARHGEF11
GO:0007040	5.92e-05	10.9452	0.718944	6	24	lysosome organization	TPP1, CLN3, GAA, HPS1, NAGPA, FAM160A2
GO:0030835	5.92e-05	10.9452	0.718944	6	24	negative regulation of actin filament depolymerization	TRIOBP, ADD1, GSN, SPTAN1, CAPG, CAPZB
GO:0006897	6.44e-05	2.82823	8.08812	21	270	endocytosis	WASF2, CAP1, CLN3, AP2A2, DNM2, ARHGAP27, FKBP15, LRP10, DBNL, ANXA11, INPPL1, PI4KB, NECAP2, RAB5B, SNX1, TGFB1, TSC2, NR1H2, RABEP2, RIN3, ACTN4
GO:0051261	6.82e-05	6.75916	1.40793	8	47	protein depolymerization	CFL1, TRIOBP, ADD1, GSN, SPTAN1, CAPG, CAPZB, ARHGEF2
GO:0009199	9.05e-05	2.92806	7.06962	19	236	ribonucleoside triphosphate metabolic process	TCIRG1, ACAP3, ARAP1, ARHGAP27, PTK2B, TBC1D9B, TBC1D2B, TBC1D22A, TBC1D10B, GMIP, ATP6V0C, ATP6AP1, TBC1D13, ATP13A1, NADK, TGFB1, TSC2, ARFGAP2, GIT2
GO:0032956	0.000101974	4.43975	2.78591	11	93	regulation of actin cytoskeleton organization	ARPC1B, CFL1, TRIOBP, ARAP1, ADD1, GSN, ILK, SPTAN1, TSC2, CAPG, CAPZB
GO:0043244	0.000107673	6.27489	1.4978	8	50	regulation of protein complex disassembly	CFL1, TRIOBP, ADD1, GSN, SPTAN1, CAPG, CAPZB, ARHGEF2
GO:0009144	0.000113132	2.87415	7.18944	19	240	purine nucleoside triphosphate metabolic process	TCIRG1, ACAP3, ARAP1, ARHGAP27, PTK2B, TBC1D9B, TBC1D2B, TBC1D22A, TBC1D10B, GMIP, ATP6V0C, ATP6AP1, TBC1D13, ATP13A1, NADK, TGFB1, TSC2, ARFGAP2, GIT2
GO:0032318	0.000120156	4.01677	3.32512	12	111	regulation of Ras GTPase activity	ACAP3, ARAP1, ARHGAP27, PTK2B, TBC1D9B, TBC1D2B, TBC1D22A, TBC1D10B, GMIP, TBC1D13, ARFGAP2, GIT2
GO:0033124	0.000120205	3.75115	3.83437	13	128	regulation of GTP catabolic process	ACAP3, ARAP1, ARHGAP27, PTK2B, TBC1D9B, TBC1D2B, TBC1D22A, TBC1D10B, GMIP, TBC1D13, TSC2, ARFGAP2, GIT2
GO:0030837	0.000120673	9.37936	0.808812	6	27	negative regulation of actin filament polymerization	TRIOBP, ADD1, GSN, SPTAN1, CAPG, CAPZB
GO:0007265	0.000133607	2.93133	6.68019	18	223	Ras protein signal transduction	WASF2, CFL1, PSD4, DBNL, ABR, RHOG, ARHGAP1, ARHGDIA, MYO9B, MAP2K2, RGL2, RRAS, SHC1, MAPKAPK3, DGKZ, GBF1, ARHGEF2, ARHGEF11
GO:0006955	0.000139299	2.02758	20.2503	38	676	immune response	IFITM3, IFITM2, RBCK1, AP2A2, FCGRT, FKBP1A, SBNO2, HLA-A, HLA-B, HLA-C, HLA-E, HLA-F, HLA-G, TMEM173, IFI35, IL4R, MYD88, C1RL, RNF31, PRKCD, PSMB10, MAVS, RELA, BCL3, SECTM1, STAT5A, STXBP2, TAPBP, TFE3, TGFB1, TFEB, NLRX1, UNC93B1, RNF135, IKBKG, TNFRSF14, IKBKE, CD97
GO:0006013	0.000144314	21.7988	0.29956	4	10	mannose metabolic process	MAN2B2, MAN2C1, MAN2B1, SPATA20
GO:0006516	0.000145954	12.6016	0.539208	5	18	glycoprotein catabolic process	CLN3, CST3, FKBP1A, NCSTN, MAN2B1
GO:0016311	0.00015979	3.26058	5.03261	15	168	dephosphorylation	CTDSP2, PNKP, PPM1M, FKBP1A, PPP6R1, CTDNEP1, PTPN23, PTPN18, VRK3, SSH3, PTPN6, CTDSP1, SBF1, TGFB1, PPM1F
GO:0009207	0.000238123	3.47642	4.10397	13	137	purine ribonucleoside triphosphate catabolic process	ACAP3, ARAP1, ARHGAP27, PTK2B, TBC1D9B, TBC1D2B, TBC1D22A, TBC1D10B, GMIP, TBC1D13, TSC2, ARFGAP2, GIT2
GO:0009150	0.000274185	2.66524	7.6987	19	257	purine ribonucleotide metabolic process	TCIRG1, ACAP3, ARAP1, ARHGAP27, PTK2B, TBC1D9B, TBC1D2B, TBC1D22A, TBC1D10B, GMIP, ATP6V0C, ATP6AP1, TBC1D13, ATP13A1, NADK, TGFB1, TSC2, ARFGAP2, GIT2
GO:0046039	0.000274808	3.4207	4.16389	13	139	GTP metabolic process	ACAP3, ARAP1, ARHGAP27, PTK2B, TBC1D9B, TBC1D2B, TBC1D22A, TBC1D10B, GMIP, TBC1D13, TSC2, ARFGAP2, GIT2
GO:0051092	0.000312029	5.2676	1.73745	8	58	positive regulation of NF-kappaB transcription factor activity	RBCK1, PYCARD, IKBKB, RNF31, RELA, TGFB1, IKBKG, ARHGEF2
GO:0006892	0.000351697	5.16391	1.7674	8	59	post-Golgi vesicle-mediated transport	SCAMP2, DNM2, BLOC1S1, STX4, VAMP2, GBF1, NAPA, AP1M1
GO:0008064	0.000351697	5.16391	1.7674	8	59	regulation of actin polymerization or depolymerization	ARPC1B, CFL1, TRIOBP, ADD1, GSN, SPTAN1, CAPG, CAPZB
GO:0009143	0.000362833	3.3144	4.28371	13	143	nucleoside triphosphate catabolic process	ACAP3, ARAP1, ARHGAP27, PTK2B, TBC1D9B, TBC1D2B, TBC1D22A, TBC1D10B, GMIP, TBC1D13, TSC2, ARFGAP2, GIT2
GO:0009261	0.000362833	3.3144	4.28371	13	143	ribonucleotide catabolic process	ACAP3, ARAP1, ARHGAP27, PTK2B, TBC1D9B, TBC1D2B, TBC1D22A, TBC1D10B, GMIP, TBC1D13, TSC2, ARFGAP2, GIT2
GO:0030811	0.000388254	3.28884	4.31367	13	144	regulation of nucleotide catabolic process	ACAP3, ARAP1, ARHGAP27, PTK2B, TBC1D9B, TBC1D2B, TBC1D22A, TBC1D10B, GMIP, TBC1D13, TSC2, ARFGAP2, GIT2
GO:0044093	0.000416198	1.96167	19.1419	35	639	positive regulation of molecular function	CAP1, RBCK1, ARAP1, ADD1, DGKA, DGKQ, ARHGAP27, AKT1, PTK2B, FKBP1A, NCSTN, GNAI2, DBNL, PYCARD, IKBKB, ILK, MAP3K11, VRK3, RNF31, PRKACA, PKN1, PSMB8, PSMB10, PSME1, RELA, SHC1, STIM1, TGFB1, TSC2, NR1H2, ACTN4, IKBKG, DGKZ, ARHGEF2, CD81
GO:0030163	0.000501629	2.2531	11.4132	24	381	protein catabolic process	STUB1, RBCK1, OS9, WWP2, EGLN2, TPP1, CLN3, CSNK1D, AKT1, FLNA, NCSTN, TRPC4AP, MYH9, PSMB8, PSMB10, PSME1, RELA, SPG7, UBA7, USP4, HECTD3, BAP1, HGS, RNF40
GO:0031333	0.000540459	6.7877	1.04846	6	35	negative regulation of protein complex assembly	TRIOBP, ADD1, GSN, SPTAN1, CAPG, CAPZB
GO:0023052	0.000550519	1.44226	103.738	133	3463	signaling	MED16, WASF2, STUB1, RGS19, BCKDK, IRF9, TADA3, TRIM38, CAP1, AGPAT1, RBCK1, CAMKK2, CFL1, RIPK3, EGLN2, GABARAP, ARAP1, CLN3, CANT1, CSK, CSNK1D, CSNK1G2, DGKA, DGKQ, AES, DNM2, ARHGAP27, AKT1, PTK2B, FKBP1A, SCAP, FLNA, NCSTN, CABIN1, PSD4, PLXNB2, IL17RA, FKBP8, PRKD2, GNAI2, GNB2, GRN, DBNL, ABR, PYCARD, GSN, HCLS1, IFNGR2, IKBKB, IL4R, ILK, INPPL1, IRF3, ITGA5, ITPR3, ARF3, RHOG, ARHGAP1, LG…
GO:0044267	0.000588662	1.5006	71.2054	97	2377	cellular protein metabolic process	CTDSP2, STUB1, BCKDK, TNIP1, TADA3, RBCK1, CAMKK2, CFL1, OS9, RIPK3, WWP2, TRIOBP, MGAT4B, CLN3, PPM1M, PARP4, CSK, CSNK1D, CSNK1G2, MLKL, AKT1, PTK2B, FKBP1A, TRAK1, FKBP15, PHF15, NCSTN, CTDNEP1, FKBP8, G6PD, GAK, PRKD2, PTPN23, TRPC4AP, TINF2, PTPN18, GNAI2, DBNL, HCLS1, DNAJC4, IKBKB, ILK, ITGA5, MAN2B1, MGAT1, MAP3K11, MYH9, MINK1, VPS28, NAGPA, VRK3, SSH3, RNF31, PRKACA, PRKCD, PKN1, MAP2K2…
GO:0006914	0.000595092	5.47637	1.46784	7	49	autophagy	RGS19, CLN3, CTSB, CTSD, ARSA, RAB24, ATG16L2
GO:0050790	0.000652161	1.7767	26.571	44	887	regulation of catalytic activity	CAP1, CAMKK2, ACAP3, ARAP1, CLN3, CST3, CTSB, DGKA, DGKQ, ARHGAP27, AKT1, PTK2B, FKBP1A, PPP6R1, TBC1D9B, TBC1D2B, FLNA, NCSTN, TBC1D22A, TBC1D10B, GNAI2, DBNL, PYCARD, ILK, INPPL1, MAP3K11, MLLT1, VRK3, GMIP, TBC1D13, PRKACA, PKN1, PSMB8, PSMB10, PSME1, SHC1, TGFB1, TSC2, NR1H2, ARFGAP2, IKBKG, DGKZ, CD81, GIT2
GO:0009967	0.000664039	2.46446	8.26786	19	276	positive regulation of signal transduction	TRIM38, RBCK1, CANT1, FKBP1A, FLNA, HCLS1, ILK, LTBR, MYD88, SHISA5, RNF31, MAVS, RELA, SECTM1, PINK1, TGFB1, TNFRSF1A, TRADD, IKBKE
GO:0009117	0.000672518	2.01206	15.9366	30	532	nucleotide metabolic process	TCIRG1, CAP1, PNKP, ACAP3, ARAP1, TYMP, ARHGAP27, PTK2B, TBC1D9B, TBC1D2B, FLNA, G6PD, TBC1D22A, PGLS, TBC1D10B, GNAI2, IDH3G, GMIP, ATP6V0C, ATP6AP1, TBC1D13, NADSYN1, ATP13A1, NADK, TGFB1, TK2, TSC2, ARFGAP2, H6PD, GIT2
GO:0009615	0.000737302	3.05317	4.61323	13	154	response to virus	IRF9, IFITM3, IFITM2, CFL1, AP2A2, IFI35, IFNGR2, IRF3, MAVS, RELA, BCL3, STAT2, UNC93B1
GO:0046496	0.000852231	6.1499	1.13833	6	38	nicotinamide nucleotide metabolic process	G6PD, PGLS, IDH3G, NADSYN1, NADK, H6PD
GO:0043206	0.000853533	24.4649	0.209692	3	7	fibril organization	CST3, FKBP1A, ILK
