# Supplementary material for: Reprogramming of lysosomal gene expression by interleukin-4 and Stat6
Source: BMC Genomics. 2013 Dec 5;14:853. doi: 10.1186/1471-2164-14-853 (PMC3880092; doi:10.1186/1471-2164-14-853)
Supplement: Additional file 9 — Effects of Stat6 and IL-4 on lysosomal gene expression in mouse bone marrow macrophages. The data pertain to Figure 5 of the main article, and calculations were performed as detailed in the accompanying legend and in Methods. Values indicate log (base 2) fold changes of lysosomal genes as determined by gene expression profiling. Genes are color-coded according to GO annotations. Antigen processing and presentation, GO:0019882; glycosidases, GO:0016798; peptidases, GO:0008233; other hydrolases, GO:0016787; vesicular transport, GO:0016192; vacuolar H+ ATPase, GO:0016471. [file 1471-2164-14-853-S9.xls]

## Sheet: Worksheet1
Peptidase
Glycosidase
Other hydrolases
Vacuolar H+ ATPase
Antigen processing and presentation
Vesicular transport
+IL4 vs -IL4												Stat6-/- vs Stat6+/+
Stat6+/+						Stat6-/-						Plus IL-4						Minus IL-4
Upregulated			Downregulated			Upregulated			Downregulated			Upregulated			Downregulated			Upregulated			Downregulated
(Count: 51)			(Count: 60)			(Count: 30)			(Count: 126)			(Count: 46)			(Count: 103)			(Count: 0)			(Count: 0)
Ctsk	6.55664		Hpse	-2.64342		Mpo	8.1348		Ctsf	-3.77925		Mpo	8.1348		Ctsk	-6.97512		NA	NA		NA	NA
Acp5	5.84371		Slc26a11	-2.53905		Ass1	5.20112		Hgsnat	-2.31759		Ass1	5.03122		Acp5	-4.56833
Mmp13	4.5419		Tlr7	-2.45096		Mmp13	4.41847		Slc26a11	-2.30559		Clu	3.45953		Plekhf1	-3.75007
Plekhf1	3.55219		Ctsc	-1.80836		Acp5	3.5167		Arsg	-1.5541		Ctsc	3.16624		Hgsnat	-2.78522
Atp6v0a1	2.34275		Znrf1	-1.66688		Clu	3.45953		Myo7a	-1.47655		Irgm1	3.01165		Myo7a	-2.53145
Ctsl	2.16228		Ctsf	-1.52344		Irgm1	2.9939		Galc	-1.44664		H2-DMb2	2.91081		Atp6v0a1	-2.44679
Ifi30	1.66954		Slc36a1	-1.45635		H2-Eb1	2.93615		Sort1	-1.40811		Ada	2.30124		Ctsl	-2.3873
Atp6v0d2	1.5648		Fnbp1	-1.43232		Cd74	2.64125		Arsk	-1.2348		Prdx6	2.01408		Ctsf	-2.29141
Myo7a	1.22614		Sgsh	-1.33549		H2-Aa	2.58208		Cat	-1.20976		Unc13d	1.98508		Atp6v0d2	-2.10402
Srgn	1.21605		Plod1	-1.26196		H2-DMa	2.18189		Pnpla7	-1.16178		Tlr7	1.65851		Ifi30	-2.07319
Atp6v1b2	1.09001		Aoah	-1.246		H2-DMb2	2.07542		Slc17a5	-1.07404		Hpse	1.65465		Arsg	-1.84869
Gla	0.996579		Prdx6	-1.23649		Acpp	1.9459		Sgsh	-1.06652		Cd1d1	1.46034		Sort1	-1.63792
Got1	0.881728		Sidt2	-1.05896		Ctsc	1.35958		Mcoln1	-1.01949		Aoah	1.21114		Pla2g15	-1.51839
Atp6v1h	0.835739		1700021K19Rik	-1.03898		Unc13d	1.21494		Ctns	-0.974404		Znrf1	1.2021		Dpp7	-1.39694
Gba	0.755463		Atp13a2	-1.01189		Srgn	1.14509		1700021K19Rik	-0.954363		Acpp	1.11162		Galc	-1.26466
Erap1	0.723008		Mcoln3	-0.999119		Ctsk	1.14368		Pcyox1	-0.947316		Fnbp1	1.06697		Mmp13	-1.19883
Sumf2	0.699082		Scarb2	-0.963491		Erap1	1.05622		Dpp7	-0.941705		H2-Eb1	1.01159		Slc17a5	-1.14854
Atp6v0a2	0.665697		Unc13d	-0.937726		Slc15a3	1.03666		Pofut2	-0.940374		Rab27a	1.00441		Rilp	-1.14668
Rilp	0.652667		Tmem9	-0.911862		Rab27a	1.00441		Siae	-0.937043		Tmem9	0.909763		Pofut2	-1.13254
Pon2	0.612477		Rragc	-0.910092		2010106G01Rik	0.74378		Slc36a1	-0.922286		H2-DMa	0.875466		Atp6v1b2	-1.0808
Chid1	0.607848		Pnpla7	-0.872143		Prdx6	0.743453		Man2b2	-0.898578		Cybasc3	0.817089		Tpp1	-1.04301
Ctso	0.604341		Bcl10	-0.855664		Naaa	0.476313		Man2b1	-0.892332		Ldlr	0.775834		Got1	-1.04225
Atp6v1c1	0.573314		Ggh	-0.761377		Gla	0.464899		Npc1	-0.871273		Uvrag	0.765822		Lmbrd1	-0.983194
Atp6v1e1	0.570751		Slc15a4	-0.757618		Litaf	0.390912		Naglu	-0.84812		Ctsh	0.758		Hyal2	-0.943886
Galns	0.559164		Slc11a1	-0.718941		M6pr	0.354875		Gaa	-0.84596		Tmem63a	0.688933		Ctbs	-0.941058
Pla2g15	0.557866		Cd1d1	-0.700642		Ctsh	0.27743		Mcoln3	-0.83782		Plod1	0.665766		Atp6v1a	-0.930317
Arsb	0.548855		Ctsh	-0.673531		Cybasc3	0.261411		Hyal2	-0.829034		Mcoln3	0.532601		Npc1	-0.927661
Lmbrd1	0.536042		Hps4	-0.650334		Gba	0.243265		Hpse	-0.80298		Sidt2	0.530725		Arsk	-0.926261
Hspa13	0.533099		Unc93b1	-0.64566		Cd164	0.20614		Scarb2	-0.74378		5430435G22Rik	0.523942		Ctso	-0.902038
Ctbs	0.494903		Cat	-0.642747		Atp6v0a2	0.18131		Rragd	-0.73893		Npc2	0.508064		Chid1	-0.89809
Sort1	0.487727		Mmd	-0.639635					Nbr1	-0.738619		Bcl10	0.481775		Pon2	-0.882747
Tpp1	0.482717		Snap23	-0.639571					Atp13a2	-0.733161		Acp2	0.449345		Znrf2	-0.850356
Pofut1	0.476278		Hexb	-0.614253					Pla2g15	-0.703504		Gns	0.421949		Slc48a1	-0.830809
M6pr	0.45646		Uvrag	-0.613129					Tlr7	-0.701919		Hps4	0.368896		Gla	-0.803998
Manba	0.454681		Arsa	-0.593105					Abca3	-0.695576		Ppt1	0.357395		Pcyox1	-0.803346
Aga	0.448604		5430435G22Rik	-0.566273					Rragc	-0.673117		Ggh	0.355762		Hspa13	-0.789058
Ctsz	0.417666		Cybasc3	-0.5476					Vamp7	-0.639041		Snap23	0.340197		Aga	-0.784954
Cln5	0.379981		Ppt1	-0.539583					Slc48a1	-0.630433		Atp13a2	0.333627		Manba	-0.764439
Trip10	0.332546		Tmem55a	-0.523479					Tmem55a	-0.629411		Sgsh	0.308743		Cln5	-0.763467
Znrf2	0.313353		Smpdl3a	-0.515476					Tpp1	-0.626834		Slc11a1	0.295176		Nbr1	-0.759695
Rraga	0.300579		Gns	-0.505526					Slc2a8	-0.621301		Vps16	0.277788		March8	-0.740988
Slc11a2	0.298806		Gaa	-0.492362					Neu1	-0.617578		March1	0.274163		Galns	-0.718316
Pofut2	0.293979		Acp2	-0.43389					Fuca1	-0.613389		Hexb	0.261644		Wdr48	-0.714088
Atp6v0e	0.269184		Abca3	-0.423157					Plod1	-0.612468		Ankrd27	0.253045		Atp6v1c1	-0.709493
March8	0.253429		Hexa	-0.422171					Arsa	-0.599573		Kif2a	0.217106		Ctsa	-0.709481
Rab7	0.242173		Siae	-0.411091					Slc11a1	-0.58258		Litaf	0.162757		Atp6v1h	-0.698009
Scpep1	0.23813		Vps39	-0.395788					Mt1	-0.578049					Fuca1	-0.680457
4930471M23Rik	0.193275		Npc2	-0.390138					March8	-0.564381					Sumf2	-0.664617
Vps33b	0.180733		Naga	-0.357027					Igf2r	-0.56403					Pofut1	-0.648714
Cd68	0.170871		Rab9	-0.356714					Atp6v1a	-0.562513					Mcoln1	-0.645707
Atp6v1f	0.113589		Smpd1	-0.338498					Naga	-0.561635					Igf2r	-0.642995
			Ids	-0.314998					Glb1	-0.558853					Ostm1	-0.631032
			Cln3	-0.294628					Rab9	-0.555078					Atp6v1e1	-0.614868
			Lamp1	-0.285547					Mmd	-0.544658					Slc11a2	-0.570644
			Lrba	-0.234538					Lmbrd1	-0.538661					Creg1	-0.557404
			Mt1	-0.227568					Vps39	-0.535218					Gba	-0.552764
			Laptm5	-0.221867					0610031J06Rik	-0.529866					Man2b1	-0.551445
			Ankrd27	-0.189914					Ctsb	-0.527825					Atp6v0a2	-0.543845
			Rab14	-0.177645					Znrf2	-0.526764					Scpep1	-0.538696
			Gabarap	-0.169869					Vps4b	-0.519067					Cd68	-0.521035
									Creg1	-0.507607					Atp6ap1	-0.511001
									Laptm5	-0.48192					Glb1	-0.510108
									Ggh	-0.474333					4930471M23Rik	-0.494811
									Znrf1	-0.474201					Vps4b	-0.484721
									Entpd4	-0.473928					0610031J06Rik	-0.4757
									Asah1	-0.471762					Ctsz	-0.453439
									Rnf13	-0.459852					Arl8b	-0.434667
									Hexa	-0.455805					Naglu	-0.432657
									Atp6v0d1	-0.45315					Mfsd8	-0.425013
									Hexb	-0.448328					Idua	-0.416521
									Lipa	-0.440791					Naaa	-0.400568
									4930471M23Rik	-0.437993					Gm2a	-0.399561
									Vps18	-0.436035					Rnf13	-0.397083
									Smpdl3a	-0.426209					Vps33b	-0.394152
									Gusb	-0.422065					Vamp7	-0.388728
									Smpd1	-0.416342					Laptm4a	-0.386114
									Ctbs	-0.4156					Ctsb	-0.385811
									Hps4	-0.413419					Siae	-0.373831
									Fnbp1	-0.391428					Cat	-0.371972
									Sidt2	-0.385238					Pld3	-0.368508
									Cln3	-0.378111					Atp6v1g1	-0.366319
									Chid1	-0.376497					Tmem192	-0.365409
									Atp6ap1	-0.37544					Psap	-0.363458
									Cd68	-0.37328					Rragd	-0.358877
									Rab14	-0.363406					Lipa	-0.342532
									Lamp1	-0.357665					Rab7	-0.312031
									Atp6v1g1	-0.352834					Laptm5	-0.310221
									Atp6v1c1	-0.3504					Abca3	-0.308447
									Ldlr	-0.350377					Sphk2	-0.304152
									Arl8a	-0.344312					Atp6v0e	-0.302818
									Laptm4a	-0.327136					Lamp2	-0.300018
									Robld3	-0.324805					Gusb	-0.293986
									Unc93b1	-0.324712					Robld3	-0.284994
									Arl8b	-0.317937					Mt1	-0.270972
									Scpep1	-0.316475					Atp6v0d1	-0.263332
									Ids	-0.314041					Atp6v1d	-0.237655
									Tmem55b	-0.312517					Ctsd	-0.237208
									Tmem192	-0.312411					Vps11	-0.225217
									Vps11	-0.3115					Atp6ap2	-0.211338
									Gabarap	-0.308375					Asah1	-0.19808
									Ctsd	-0.301713					Cst3	-0.184628
									Ctso	-0.295602					Atp6v0c	-0.171907
									Mfsd8	-0.289155					Atp6v1f	-0.133485
									Itm2c	-0.285328
									Pon2	-0.277706
									Slc11a2	-0.266687
									Trim23	-0.263565
									Psap	-0.256012
									Hspa13	-0.254403
									Bcl10	-0.251789
									Aga	-0.241001
									Snap23	-0.238922
									Ostm1	-0.237661
									Ppt1	-0.23457
									Galns	-0.224267
									Ncstn	-0.222377
									Atp6ap2	-0.217484
									Cln5	-0.214838
									Lamp2	-0.199823
									Tm9sf1	-0.192946
									Sphk2	-0.192013
									Atp6v0c	-0.189056
									Atp6v0e	-0.171997
									Atp6v1f	-0.162909
									Fuca2	-0.160967
									2400001E08Rik	-0.157274
