# Supplementary material for: Reprogramming of lysosomal gene expression by interleukin-4 and Stat6
Source: BMC Genomics. 2013 Dec 5;14:853. doi: 10.1186/1471-2164-14-853 (PMC3880092; doi:10.1186/1471-2164-14-853)
Supplement: Additional file 10 — Stat6-bound loci are statistically enriched for genes encoding lysosomal proteins. This analysis is based on publicly available ChIP-seq data as described in the legend to Figure 7. A file with peak coordinates in bed format was downloaded from the NCBI GEO depository [GEO:GSM1022305], and peaks were annotated as described in Methods. We only considered peaks whose centers were located within 5kb of transcription start sites of genes for which both HGNS gene symbols and Entrez gene IDs were available. The resulting list of 4,520 gene symbols was analyzed for GO set enrichment using the Bioconductor GOstats package [41]. The reference set consisted of 23,563 unique gene symbols based on a list of mouse GO annotations (version 1.79) from the Mouse Genome Information (MGI) site for which Entrez gene IDs were also available [122]. [file 1471-2164-14-853-S10.xls]

## Sheet: GoStats 5k 4h
Cellular Compartment
GOCCID	Pvalue	OddsRatio	ExpCount	Count	Size	Term	Gene Symbols
GO:0005622	2.24191e-35	1.60071	2503.56	2834	10807	intracellular	Mdn1, Srcap, Pcsk9, Pafah2, Slc44a1, Rpl5, Micalcl, Atg14, Zfp518b, Lrrc8c, Mapre3, Usp30, Rab28, Zfp513, Hepacam2, Fbxl14, Inpp5f, Vrk3, Numa1, Ints4, Clk3, Imp3, Alg9, Pan2, Upb1, Nt5dc3, Mgat4b, Psme4, Xpo1, Fbxw11, Pex12, Tmem17, Tubg2, Zfp692, Rpn1, Cyp27a1, Sbk1, Chi3l4, Rhoq, Kdm3a, E2f4, Smek2, Pik3r6, Jkamp, Rdh14, Iars, Cdk20, Epdr1, Dusp22, Ankrd32, Mbnl2, Dph3, Kdelr3, Prkaa1, Nckap1l…
GO:0043227	1.874e-26	1.46419	1887.34	2182	8147	membrane-bounded organelle	Mdn1, Srcap, Pcsk9, Slc44a1, Rpl5, Atg14, Zfp518b, Lrrc8c, Usp30, Zfp513, Hepacam2, Vrk3, Numa1, Ints4, Clk3, Imp3, Alg9, Pan2, Nt5dc3, Mgat4b, Psme4, Xpo1, Fbxw11, Pex12, Zfp692, Rpn1, Cyp27a1, Kdm3a, E2f4, Smek2, Jkamp, Rdh14, Iars, Cdk20, Epdr1, Dusp22, Ankrd32, Mbnl2, Dph3, Kdelr3, Prkaa1, Csdc2, Gga1, Ypel1, Pkdcc, Nrm, Scaf8, Lpxn, Slc25a45, Hat1, Ssr1, Sf3b4, Mrpl41, Whsc1, Gcm2, Mgat5, Cd…
GO:0043229	2.88916e-23	1.47704	1459.79	1710	6427	intracellular organelle	Mdn1, Srcap, Pcsk9, Slc44a1, Atg14, Zfp518b, Lrrc8c, Usp30, Zfp513, Vrk3, Ints4, Clk3, Alg9, Nt5dc3, Mgat4b, Psme4, Pex12, Tmem17, Zfp692, Rpn1, Cyp27a1, Kdm3a, E2f4, Jkamp, Rdh14, Iars, Cdk20, Epdr1, Dusp22, Mbnl2, Dph3, Kdelr3, Prkaa1, Csdc2, Gga1, Ypel1, Pkdcc, Nrm, Scaf8, Slc25a45, Hat1, Ssr1, Sf3b4, Gcm2, Mgat5, Cdk9, Bre, Ap4e1, Ap1s2, Srsf9, Camk2d, Rnf144a, Med21, Napg, Atic, Fam50a, Fam5…
GO:0005737	7.08387e-23	1.42253	1845.88	2118	7968	cytoplasm	Srcap, Pcsk9, Pafah2, Slc44a1, Rpl5, Micalcl, Atg14, Lrrc8c, Mapre3, Usp30, Hepacam2, Fbxl14, Numa1, Clk3, Alg9, Pan2, Upb1, Nt5dc3, Mgat4b, Xpo1, Fbxw11, Pex12, Tubg2, Rpn1, Cyp27a1, Sbk1, Chi3l4, Rhoq, Kdm3a, E2f4, Smek2, Pik3r6, Jkamp, Rdh14, Iars, Cdk20, Epdr1, Dusp22, Ankrd32, Mbnl2, Dph3, Kdelr3, Prkaa1, Nckap1l, Csdc2, Sharpin, Gga1, Pkdcc, Lpxn, Slc25a45, Eprs, Ssr1, Mylk, Rnh1, Mrpl41, M…
GO:0005634	2.24356e-11	1.35188	740.18	883	3257	nucleus	Mdn1, Srcap, Rpl5, Zfp518b, Zfp513, Vrk3, Clk3, Pan2, Psme4, Xpo1, Fbxw11, Zfp692, Kdm3a, Smek2, Iars, Cdk20, Dusp22, Ankrd32, Mbnl2, Dph3, Prkaa1, Csdc2, Ypel1, Lpxn, Hat1, Gcm2, Srsf9, Camk2d, Baiap2, Fam50a, Fam50b, Pttg1ip, Jmjd1c, Rcc2, Slc30a9, Chd9, Arrb1, Cbr3, Zfp91, Pmch, Hivep1, Hdlbp, Rps6ka3, Aldh7a1, Cse1l, Aco2, Elac1, Ferd3l, Spred1, Adh5, Adrb1, Adrb2, Adrb3, Aicda, Aif1, Akt2, A…
GO:0044391	5.53836e-11	3.40833	28.031	61	121	ribosomal subunit	Rpl5, Mrpl41, Rpl10, Rpl31, Rplp0, Gnb2l1, Rps2, Rpl10a, Rpl18, Rpl21, Rpl26, Rpl27, Rpl28, Rpl30, Rpl32, Rpl37a, Rpl6, Rpl7, Rpl9, Rps14, Rps15, Rps17, Rps18, Rps19, Rps29, Rps4x, Rps5, Rps6, Rps7, Mrpl22, Rpl8, Rpl13, Rps11, Rps26, Mrpl15, Mrpl17, Rpl17, Rpl36, Rplp1, Mrps23, Mrps10, Rpl23, Mrps16, Mrps15, Mrpl11, Rps23, Rpl15, Rps21, Rpl14, Rplp2, Mrpl42, Rpl37, Rps20, Rpl24, Mrps18a, Mrpl32, …
GO:0044445	9.34519e-11	3.01137	34.2858	70	148	cytosolic part	Rpl5, Pik3r6, Rpl10, Rpl31, Bloc1s4, Apaf1, Rplp0, Ctnnb1, Cct4, Cct6a, H2-Ke2, Hbb-b2, Ikbkg, Rps2, Pfkm, Pik3ca, Rpl10a, Rpl18, Rpl21, Rpl26, Rpl27, Rpl28, Rpl30, Rpl32, Rpl37a, Rpl6, Rpl7, Rpl9, Rps14, Rps15, Rps17, Rps18, Rps19, Rps29, Rps4x, Rps5, Rps6, Rps7, Snapin, Tcf7l2, Eno4, Bloc1s3, Sra1, Mapk14, Mapk9, Rpl8, Rpl13, Eif2ak4, Rps11, Nufip1, Rps26, Pik3cg, Rpl17, Pik3r5, Rpl36, Rplp1, R…
GO:0005764	1.15141e-10	2.33281	60.0002	106	259	lysosome	Pcsk9, Epdr1, Hyal3, Gusb, Manba, Acp2, Acp5, Aga, Anxa11, Arsb, Arsa, Asah1, Atp6v0c, Bcl10, Cckar, Cd68, Cxcr2, Crhbp, Cst3, Ctsb, Ctsc, Ctsh, Ctsk, Ctsl, Ctss, Dnase2a, Ggh, Gm2a, H2-DMb2, H2-Ob, Hck, Hexa, Hyal2, Irgm1, Cd74, Napsa, Lamp1, Laptm5, Ldlr, Tlr7, Mmp13, Mt1, Naga, Neu1, Slc11a1, Oca2, P2ry2, Lgmn, Psap, Psen2, Hps4, Pla2g15, Snap23, Sort1, Src, Cln5, Slc36a1, Tmem55b, Tnfaip3, Va…
GO:0005773	6.77283e-10	2.12577	70.6566	118	305	vacuole	Pcsk9, Atg14, Epdr1, Atp6v1h, Hyal3, Gusb, Manba, Atp6v0b, Acp2, Acp5, Aga, Anxa11, Atg5, Arsb, Arsa, Asah1, Atp6v0c, Bcl10, Cckar, Cd68, Cxcr2, Crhbp, Cst3, Ctsb, Ctsc, Ctsh, Ctsk, Ctsl, Ctss, Dnase2a, Ggh, Gm2a, H2-DMb2, H2-Ob, Hck, Htt, Hexa, Hyal2, Irgm1, Cd74, Napsa, Lamp1, Laptm5, Ldlr, Tlr7, Mmp13, Mt1, Naga, Neu1, Slc11a1, Oca2, P2ry2, Lgmn, Psap, Psen2, Hps4, Pla2g15, Slc3a1, Snap23, Sor…
GO:0022625	1.25403e-07	5.00175	10.4248	27	45	cytosolic large ribosomal subunit	Rpl5, Rpl10, Rpl31, Rplp0, Rpl10a, Rpl18, Rpl21, Rpl26, Rpl27, Rpl28, Rpl30, Rpl32, Rpl37a, Rpl6, Rpl7, Rpl9, Rpl8, Rpl13, Rpl17, Rpl36, Rplp1, Rpl23, Rpl15, Rpl14, Rplp2, Rpl37, Rpl24
GO:0044422	1.49564e-07	1.23825	949.347	1072	4098	organelle part	Slc44a1, Rpl5, Mapre3, Usp30, Numa1, Ints4, Imp3, Alg9, Xpo1, Fbxw11, Pex12, Tmem17, Tubg2, Rpn1, Cyp27a1, Rhoq, E2f4, Ankrd32, Sharpin, Gga1, Nrm, Scaf8, Lpxn, Slc25a45, Mylk, Sf3b4, Mrpl41, Whsc1, Cdk9, Bre, Cdc20, Ap4e1, Shmt2, Med21, Ogt, Atp6v1h, Ccdc86, Rcc2, Zzz3, Tpr, Nabp1, Uhrf2, Rnf20, Fam175b, Cyb5, Arrb1, Pgc, Pigh, Fntb, Cds2, Rpl10, Abl1, Atp6v0b, Clic1, Acta1, Rpl31, Adora2a, Parp…
GO:0044464	2.30265e-06	1.426	237.129	296	1305	cell part	Cd276, Itga9, Ano6, Lrrtm2, Unc5a, Slc12a6, Slc14a1, Slco4a1, Art3, Glra3, C8b, Amhr2, Abca4, Slc28a3, Chrne, Adora2b, Adora3, Ambp, Ttyh2, Ank, Boc, Aqp8, Art2b, Atp1b1, Slc7a1, B2m, Bcan, Cxcr5, C3ar1, C9, Cacnb2, Cck, Ccr6, Cd14, Cd28, Cd33, Cd37, Cd48, Cd53, Cd69, Cd80, Cd81, Cd83, Cd84, Cd9, Cdh9, Cfc1, Chl1, Cldn1, Ccr1, Ccr9, Ccr4, Ccr10, Abcc2, Cnr1, Cp, S1pr1, S1pr3, Emp1, Emr1, Igsf8, F…
GO:0005739	5.07712e-06	1.31375	350.04	421	1511	mitochondrion	Slc44a1, Usp30, Nt5dc3, Cyp27a1, Rdh14, Slc25a45, Mrpl41, Shmt2, Napg, Atic, Gpt2, Lyrm2, Mtrf1l, Mmadhc, Cyb5, Pigh, Aldh7a1, Pcca, Cds2, Abcg1, Abl1, Aco2, Clic1, Adh5, Ak2, Akt2, Alas2, Aldoa, Slc25a5, Ap2m1, Arg2, Arsb, Atp5k, Atp6v1a, Atpif1, Auh, Akr1b7, Bcat1, Bcat2, Bcl2l11, Tspo, C1qbp, Casp2, Casp8, Cbr2, Cdk1, Ckb, Cnp, Cox5a, Cox6a1, Cox6c, Cox7a2, Cox7c, Cox8a, Cpox, Creb1, Ctsb, Cyb…
GO:0009897	2.52613e-05	1.80719	53.5137	81	231	external side of plasma membrane	Cd276, Abcg1, Anxa5, Apoe, Arsa, B2m, Car4, Ms4a1, Cd28, Cd33, Cd34, Cd48, Cd69, Cd80, Cd83, Cd9, Cxcr3, Cxcr4, Ccr1, Ccr4, Ctsb, Ctsl, S1pr1, Emr1, Fas, Fcer1g, Fcgr1, Fcgr2b, Gypa, H2-Ab1, H2-K1, H2-M3, Hyal2, Icam1, Cxcl10, Ifng, Cd79b, Cd74, Il12rb1, Il4, Il6, Il6st, Itga4, Itgae, Itgam, Itgav, Itgax, Itgb1, Itgb3, Kdr, Lag3, Lamp1, Ldlr, Klrb1c, Il1rl1, Trpm8, Ngfr, Cd244, P2rx7, Sell, Selp,…
GO:0030529	8.53617e-05	1.54278	89.6046	122	390	ribonucleoprotein complex	Imp3, Pan2, Xpo1, Scaf8, Sf3b4, Rps6ka3, Lsm10, Hnrnpd, Casp8, Ccrn4l, Cirbp, Dazl, Dhx15, Ddx6, Dyrk1a, Eef2, Eif4e, Fbl, Fmr1, Mrps33, Hnrnpl, Hspa8, Ilf3, Nup50, Nup62, Pcbp2, Cnot7, Prpf4b, Prpf8, Slu7, Raly, Rps6ka2, Srsf2, Snrpb2, Ssb, Strap, Tarbp2, Dhx8, Tia1, Srek1, Zrsr1, U2af2, Zfp36, Cpeb2, Cnot3, Tnrc6a, Naf1, Pcbp1, Sra1, Dkc1, G3bp1, Srp9, Eif2ak4, Nufip1, Txnl4a, Prpf19, Limd1, Ls…
GO:0005768	8.68253e-05	1.4869	108.649	144	469	endosome	Pcsk9, Gga1, Abcg1, Atp6v0b, Adrb2, Ankfy1, Ap1g1, Apoe, Arf6, Rhob, Arsa, Atp7a, Birc6, Anxa2, Cckar, Cd68, Clcn4-2, Cxcr4, Ccr3, Crhbp, Cst3, Ctse, Ehd1, Epha4, Eps15, Fyn, Gcgr, Gpc1, H2-Ab1, H2-DMb2, Htt, Hfe, Slc6a4, Irgm1, Cd74, Lamp1, Ldlr, Snx18, Tlr7, Sgk3, Rab8a, Grap2, Mrc1, Mtm1, Slc11a1, Oca2, P2ry2, Pikfyve, Prkci, Lgmn, Ptp4a2, Ptpn1, Rab4a, Exoc4, Sla, Sort1, Src, Chmp6, Stam, Eea…
GO:0005829	0.000112916	1.36859	173.802	217	757	cytosol	Nt5dc3, Fbxw11, Nckap1l, Sharpin, Camk2d, Baiap2, Ogt, Ccdc88a, Arrb1, Pgm3, Cbr3, Rap1gap, Abl1, Aif1, Ak2, Akt2, Alox5ap, Ap1g1, Xiap, Rhob, Atp6v1a, Atp6v1b2, Hnrnpd, Bcat1, Bcl10, Bcl2l11, Zfp36l1, Car2, Casp12, Casp6, Casp8, Ctnnd1, Cav2, Cdk4, Cdkn1a, Cel, Clns1a, Ccr2, Ctsh, Cycs, Dck, Dct, Dmpk, Fabp1, Fgf2, Fgr, Ctgf, Fkbp1a, Ggh, Gclc, Gnaq, Gnaz, Gsr, Gstt2, Hdc, Htt, Hmox1, Hprt, Hspa…
GO:0044428	0.000213738	1.23371	387.893	447	1679	nuclear part	Ints4, Imp3, E2f4, Nrm, Sf3b4, Whsc1, Cdk9, Bre, Med21, Ogt, Ccdc86, Zzz3, Tpr, Nabp1, Uhrf2, Rnf20, Fam175b, Pgc, Pigh, Abl1, Clic1, Parp1, Adra1a, Aebp2, Lsm10, Mta1, Mta3, Alox5ap, Alx4, Anxa11, Phox2a, Arnt, Arntl, Atf1, Atf4, Barx2, Bnip2, Capg, Casp8, Ctnnb1, Runx3, Cbx3, Ms4a1, Cdk4, Cdkn1a, Cenpa, Cenpc1, Creb1, Cst3, Ctcf, Ctsl, Dach1, Dhx15, Twist2, Dmpk, Dr1, Dyrk1a, E2f5, Ednrb, Ell, …
GO:0022627	0.000225385	3.77054	7.41316	17	32	cytosolic small ribosomal subunit	Rps2, Rps14, Rps15, Rps17, Rps18, Rps19, Rps29, Rps4x, Rps5, Rps6, Rps7, Rps11, Rps26, Rps23, Rps21, Rps20, Rps9
GO:0016020	0.000442316	1.13201	1473.13	1563	6359	membrane	Lrrc19, Slc44a1, Atg14, Slc15a4, Lrrc8c, Usp30, Rab28, Hepacam2, Alg9, Cd276, Fam26e, Mgat4b, Xpo1, Pex12, Tmem17, Rpn1, Cyp27a1, Itga9, Rhoq, Pik3r6, Pld4, Jkamp, Ano6, Kdelr3, Prkaa1, Gga1, Nrm, Lrrtm2, Lpxn, Slc25a45, Unc5a, Ssr1, Il1rl2, Slc12a6, Tm6sf1, Tm6sf2, Whsc1, Mgat5, Ap4e1, Ap1s2, Shmt2, Slc14a1, Camk2d, Rnf144a, Prkab2, Baiap2, Slco4a1, Napg, Napa, Sema3d, Ogt, Atp6v1h, Ccdc88a, Ptt…
GO:0043232	0.000531771	1.17476	619.23	686	2673	intracellular non-membrane-bounded organelle	Rpl5, Mapre3, Hepacam2, Numa1, Imp3, Pan2, Xpo1, Fbxw11, Tubg2, Rhoq, Smek2, Ankrd32, Sharpin, Lpxn, Mylk, Mrpl41, Whsc1, Cdc20, Shmt2, Baiap2, Ogt, Ccdc86, Rcc2, Slc30a9, Uhrf2, Rnf20, Arrb1, Pgc, Pigh, Fntb, Rps6ka3, Rpl10, Abl1, Abl2, Acta1, Rpl31, Adora2a, Parp1, Adra1a, Aif1, Ak1, Alppl2, Aldoa, Mta3, Ivns1abp, Slc25a5, Anxa11, Ap1g1, Apoe, Rplp0, Phox2a, Arpc1b, Atf4, Axin1, Birc6, Bub1b, B…
GO:0031974	0.000554825	1.21952	372.279	426	1607	membrane-enclosed lumen	Numa1, Ints4, Imp3, E2f4, Nrm, Scaf8, Mrpl41, Whsc1, Cdk9, Shmt2, Med21, Ogt, Ccdc86, Zzz3, Uhrf2, Rnf20, Pgc, Pigh, Abl1, Parp1, Aebp2, Ak2, Alas2, Lsm10, Mta1, Mta3, Alx4, Anp32a, Slc25a5, Anxa11, Phox2a, Arnt, Arntl, Atf1, Atf4, Barx2, Capg, Ctnnb1, Runx3, Cbx3, Ms4a1, Cdk4, Cebpa, Cenpa, Cenpc1, Cpox, Creb1, Smc3, Ctcf, Ctsl, Dach1, Twist2, Dnmt3a, Dr1, Dyrk1a, E2f5, Ell, Epas1, Ercc1, Eya3, …
GO:0005905	0.000640333	2.71179	11.3514	22	49	coated pit	Ap1s2, Arrb1, Ap2a2, Ap2m1, Ap4s1, Clta, Dab2, Epn1, Eps15, Itsn1, Ldlr, Reps1, Sort1, Arrb2, Tfrc, Vldlr, Ap2s1, Picalm, Aak1, Necap1, Rab35, Sh3bp4
GO:0000164	0.000665945	Inf	1.15831	5	5	protein phosphatase type 1 complex	Ppp1r15b, Ppp1ca, Ppp1cb, Ppp1r3b, Shoc2
GO:0031264	0.000665945	Inf	1.15831	5	5	death-inducing signaling complex	Casp8, Cflar, Fadd, Fas, Ripk1
GO:0030139	0.000812813	2.44768	13.668	25	59	endocytic vesicle	Amelx, Anxa11, Anxa3, Apoa1, Coro1a, Dnm2, Ehd1, Eps15, Hyal2, Itsn1, Tlr7, Myo6, Ngfr, Slc11a1, Syk, Tlr1, Tyrp1, Ap2s1, Rab11fip4, Rab5a, Rabep1, Unc93b1, Fmnl1, Gipc1, Rab35
GO:0070013	0.000832675	1.21405	361.855	413	1562	intracellular organelle lumen	Numa1, Ints4, Imp3, E2f4, Nrm, Scaf8, Mrpl41, Whsc1, Cdk9, Shmt2, Med21, Ogt, Ccdc86, Zzz3, Uhrf2, Rnf20, Pgc, Pigh, Abl1, Parp1, Aebp2, Alas2, Lsm10, Mta1, Mta3, Alx4, Anp32a, Slc25a5, Anxa11, Phox2a, Arnt, Arntl, Atf1, Atf4, Barx2, Capg, Ctnnb1, Runx3, Cbx3, Ms4a1, Cdk4, Cebpa, Cenpa, Cenpc1, Creb1, Smc3, Ctcf, Ctsl, Dach1, Twist2, Dnmt3a, Dr1, Dyrk1a, E2f5, Ell, Epas1, Ercc1, Eya3, Fabp1, Wdr5…
GO:0016363	0.000844472	2.49639	12.973	24	56	nuclear matrix	Numa1, Scaf8, Anp32a, Cebpa, Smc3, Dnmt3a, Gfi1, Jak2, Kin, Lmnb1, Men1, Ogg1, Prkcd, Satb1, Ppig, Rnasel, Nufip1, Clic4, Nono, Zfp326, Tcerg1, Prpf40a, Maea, Sfpq
GO:0043234	0.000865597	1.16277	656.597	722	2837	protein complex	Srcap, Mapre3, Numa1, Ints4, Psme4, Xpo1, Fbxw11, Tmem17, Tubg2, Itga9, Rhoq, E2f4, Pik3r6, Ano6, Prkaa1, Nckap1l, Sharpin, Gga1, Lpxn, Rnh1, Cdk9, Bre, Cdc20, Ap4e1, Ap1s2, Camk2d, Eif2b3, Prkab2, Med21, Napa, Ogt, Atp6v1h, Rcc2, Zzz3, Ppp1r15b, Tpr, Nabp1, Rnf20, Fam175b, Glra3, C8b, Pigh, Fntb, Atp6v0b, Clic1, Acta1, Acvr2a, Dcun1d1, Adora2a, Parp1, Adrb2, Adrb3, Aebp2, Aif1, Aldoa, Mta1, Mta3…
Molecular Function
GOMFID	Pvalue	OddsRatio	ExpCount	Count	Size	Term	Gene Symbols
GO:0003735	1.1622e-10	3.49756	25.8081	57	112	structural constituent of ribosome	Rpl5, Mrpl41, Rpl10, Rplp0, Rps2, Rpl18, Rpl26, Rpl28, Rpl32, Rpl37a, Rpl6, Rpl7, Rpl9, Rps14, Rps15, Rps17, Rps18, Rps19, Rps29, Rps4x, Rps5, Rps6, Rps7, Mrpl22, Rpl8, Rpl13, Rps11, Mrpl15, Mrpl17, Rplp1, Mrpl19, Mrps30, Mrps23, Mrps10, Rpl23, Mrpl4, Mrps16, Mrps17, Mrps15, Mrpl11, Rps23, Rpl15, Rps21, Rpl14, Rplp2, Rps20, Rps27l, Rpl24, Mrps18a, Mrpl28, Mrpl32, Rps9, Mrpl9, Mrpl1, Mrpl3, Mrpl16…
GO:0003824	3.48518e-08	1.24088	1102.37	1237	4784	catalytic activity	Pcsk9, Pafah2, Mob3c, Usp30, Parp11, Fbxl14, Inpp5f, Vrk3, Clk3, Alg9, Pan2, Upb1, Nt5dc3, Mgat4b, Fbxw11, Tubg2, Rpn1, Cyp27a1, Sbk1, Chi3l4, Rhoq, Kdm3a, Pik3r6, Pld4, Rdh14, Iars, Cdk20, Dusp22, Gmpr2, Prkaa1, Pkdcc, Psat1, Fam111a, Hat1, Eprs, Mylk, Whsc1, Mgat5, Cdk9, Shmt2, Camk2d, Rnf144a, Prkab2, Atic, Adamts6, Ogt, Atp6v1h, Gpt2, Jmjd1c, Trmt10a, Ppp1r15b, Uhrf2, Chd9, Ube2q2, Rnf20, Cyb…
GO:0019899	1.47438e-07	1.43791	252.551	324	1096	enzyme binding	Micalcl, Vrk3, Jkamp, Prkaa1, Scaf8, Ticam1, Mylk, Cdc20, Prkab2, Ccdc88a, Rnf20, Cyb5, Arrb1, Rap1gap, Rps6ka3, Pcca, Abl1, Spred1, Spred2, Adora2a, Adrb2, Akt2, Aldoa, Mta1, Alox5ap, Xiap, Apoa1, Arf6, Arg2, Atp6v0a1, Atpif1, Atp6v0c, Axin1, Bcl10, Prdm1, Btg1, C1qbp, Cab39, Anxa2, Calm1, Casp12, Ctnnb1, Ctnnd1, Cbx3, Rb1cc1, Ccna2, Ccnb2, Ccnd3, Ccnk, Cd28, Cdc25a, Cdkn2b, Cdkn2c, Chl1, Socs1,…
GO:0005488	2.84766e-07	1.26952	879.718	985	4149	binding	Mdn1, Gpn2, Mob3c, Zfp518b, Rab28, Zfp513, Zfp956, Nlrp6, Clk3, Imp3, Upb1, Zc3h10, Nt5dc3, Mgat4b, Tubg2, Zfp692, Cyp27a1, Sbk1, Chi3l4, Rdh14, Iars, Rnf44, Cdk20, Epdr1, Gmpr2, Mbnl2, Dph3, Kdelr3, Csdc2, Pkdcc, Psat1, Eprs, Sf3b4, Whsc1, Gcm2, Gtpbp6, Srsf9, Eif2b3, Rnf144a, Adamts6, Gpt2, Jmjd1c, Mtrf1l, Zzz3, Nabp1, Slc30a9, Chd9, Ube2q2, Pgm3, Cbr3, Zfp91, Gusb, Manba, Glra3, Hivep1, Amhr2,…
GO:0005515	3.33342e-07	1.24742	848.321	960	3820	protein binding	Pcsk9, Rpl5, Mapre3, Emilin1, Numa1, Cd276, Pan2, Xpo1, Pex12, Itga9, Rhoq, Kdm3a, Pld4, Dusp22, Ankrd32, Nckap1l, Sharpin, Gga1, Ypel1, Lrrtm2, Kazald1, Lpxn, Slc12a6, Rapgef1, Cdk9, Bre, Shmt2, Camk2d, Med21, Baiap2, Napa, Ogt, Uhrf2, Fam175b, Pmch, C8b, Acp2, Acta1, Acvr2a, Adam19, Adm, Adssl1, Aga, Aicda, Aif1, Mta3, Stim2, Amelx, Bloc1s4, Ang, Anp32a, Anxa11, Anxa5, Boc, Ap1b1, Ap1g1, Apaf1,…
GO:0035586	2.03145e-06	5.58967	7.37374	20	32	purinergic receptor activity	Adora2a, Adora2b, Adora3, P2ry14, P2rx4, P2rx7, P2rx6, P2ry1, P2ry2, Gpr174, Gpr171, Gpr34, Oxgr1, Gpr183, Lpar6, Gpr15, P2ry13, P2ry10, Niacr1, Sucnr1
GO:0008134	1.39097e-05	1.60909	91.4805	128	397	transcription factor binding	E2f4, Arrb1, Parp1, Arnt, Arntl, Bcl10, Ciita, Ctnnb1, Cd34, Cebpa, Cebpg, Creb1, Ddit3, Dr1, E2f5, Egr2, Epas1, Epn1, Foxn2, Lpin1, Fos, Gata1, Gata3, Gcm1, Tsc22d3, H2-Ab1, Hdac2, Htt, Hes1, Hesx1, Foxq1, Hhex, Hif1a, Hmgb1, Id3, Jun, Klf4, Mafb, Lmo2, Lmo4, Smad2, Mdfi, Mef2c, Mef2d, Foxd2, Foxk1, Cited2, Myc, Nab2, Naca, Nfkbia, Nfyb, Notch2, Nup62, Mybbp1a, Kat2b, Pcna, Pim1, Pou1f1, Ppard, …
GO:0016502	2.09504e-05	5.17955	6.45202	17	28	nucleotide receptor activity	P2ry14, P2rx4, P2rx7, P2rx6, P2ry1, P2ry2, Gpr174, Gpr171, Gpr34, Oxgr1, Gpr183, Lpar6, Gpr15, P2ry13, P2ry10, Niacr1, Sucnr1
GO:0019843	2.09504e-05	5.17955	6.45202	17	28	rRNA binding	Rpl5, Imp3, Cirbp, Emg1, Hmgb1, Rps18, Rps4x, Rnasel, Rpl8, Rps11, Mrps17, Sbds, Eri1, Mrpl18, Rps9, Mrpl16, Nol12
GO:0004896	6.03314e-05	3.22833	11.2681	24	49	cytokine receptor activity	Il1rl2, Csf2ra, Csf2rb, Csf2rb2, Csf3r, Gfra2, Gfra4, Ifnar1, Ifnar2, Cd74, Il10ra, Il10rb, Il13ra1, Il18rap, Il1r1, Il1r2, Il3ra, Il4ra, Il5ra, Il6st, Il1rl1, Prlr, Ebi3, Il21r
GO:0045028	7.40313e-05	6.21969	4.60859	13	20	G-protein coupled purinergic nucleotide receptor activity	P2ry14, P2ry1, P2ry2, Gpr174, Gpr171, Gpr34, Oxgr1, Gpr183, Lpar6, Gpr15, P2ry13, P2ry10, Sucnr1
GO:0046983	0.000106734	1.3427	201.626	248	875	protein dimerization activity	Fbxw11, Atic, Ccdc88a, Pygb, Rap1gap, Abcg1, Adipoq, Impa2, Ferd3l, Adh5, Adora2a, Adra1a, Adrb1, Adrb2, Adrb3, Alox5ap, Alx4, Ambp, Apoe, Arnt, Arntl, Atf1, Atf4, Axin1, Bach1, Bcl10, Bcl2l11, Bmp2, Btrc, C1qb, Cav2, Cd28, Cebpa, Cebpg, Coro1a, Ccr2, Cpox, Creb1, Atf6b, Csf1r, Smc3, Pcyt1a, Ctse, Cybb, Dck, Twist2, Arid3a, Ect2, Epas1, Smc2, Fos, Fosb, Fosl2, Gabpa, Gabrr1, Gamt, Gata3, Gdnf, Gc…
GO:0003723	0.000139326	1.38505	155.579	196	677	RNA binding	Xpo1, Mbnl2, Csdc2, Scaf8, Eprs, Sf3b4, Cdk9, Srsf9, Eif2b3, Mtrf1l, Nabp1, Hdlbp, Lsm10, Ang, Hnrnpd, Auh, Zfp36l1, Zfp36l2, Cnp, Dazl, Ddx6, Dhfr, Eef1a1, Eef2, Eef2k, Eif2ak3, Eif4a1, Eif4a2, Eif4e, Eif4g2, Fbl, Fmr1, Thumpd3, Hnrnpl, Ilf3, Kin, Eif2d, Rps2, Tlr7, Matr3, Mbd2, Mef2c, Mettl1, Pabpc2, Pcbp2, Pdcd4, Papola, Ptbp1, Prpf8, Hexim1, Slu7, Qk, Rara, Rpl7, Rps14, Rps15, Rps5, Srsf2, Sr…
GO:0003743	0.000141068	2.89116	12.4432	25	54	translation initiation factor activity	Eif2b3, Eif2ak3, Eif4a1, Eif4a2, Eif4e, Eif4g2, Eif2d, Eif1, Eif3l, Eif2b5, Eif5b, Gtf2b, Eif4g3, Eif2s3y, Eif4e2, Eif2ak4, Eif3b, Eif3f, Eif1ax, Eif2s2, Eif3h, Denr, Eif4b, Mtif2, Eif3j1
GO:0016505	0.000164451	8.36814	3.22601	10	14	apoptotic protease activator activity	Apaf1, Bcl10, Ctsh, Map3k5, Mapk9, Casp8ap2, Siva1, Pycard, Rps27l, Aifm3
GO:0008047	0.000249484	1.5605	72.8157	100	316	enzyme activator activity	Nckap1l, Ogt, Prr5, Arrb1, Alox5ap, Apaf1, Apoa1, Apoe, Arhgap5, Axin1, Bcl10, Bmp2, Cab39, Cdkn1a, Chml, Ctsh, Ect2, Gdi2, Gm2a, Gnaq, Guca2a, Hmgb1, Igf1, Itsn1, Jun, Arhgef1, Ltc4s, Mmp14, Myo9b, P2rx7, Pik3ca, Prkcd, Prkce, Ppard, Psme2, Rab4a, Rasal1, Rgs2, Rp2h, Ccl3, Sh3bp1, Wdr67, Tbc1d4, Arhgap29, Arhgap9, Adap2, Rin3, Depdc1b, Tbc1d22a, Wnt11, Arhgap30, Tbc1d17, Dock4, Grem1, Arhgap22, …
GO:0004950	0.000295689	4.8368	5.06945	13	22	chemokine receptor activity	Cxcr5, Ccr6, Cxcr2, Cxcr3, Cxcr4, Ccr1, Ccr9, Ccr3, Ccr2, Ccr4, Ccr10, Ccrl2, Cxcr6
GO:0035639	0.000413549	1.22334	380.439	436	1651	purine ribonucleoside triphosphate binding	Mdn1, Gpn2, Rab28, Vrk3, Nlrp6, Clk3, Tubg2, Sbk1, Rhoq, Iars, Cdk20, Prkaa1, Pkdcc, Eprs, Mylk, Cdk9, Gtpbp6, Camk2d, Chd9, Ube2q2, Amhr2, Rps6ka3, Pcca, Abca4, Abcg1, Abl1, Abl2, Acta1, Acvr2a, Adcy7, Adssl1, Ak1, Ak2, Akt2, Apaf1, Arf2, Arf4, Arf6, Rhob, Arhgap5, Atp6v1a, Atp6v1b2, Atp7a, Atp10a, Bmpr2, Bub1b, Ciita, Runx3, Cct4, Cct6a, Cdk1, Cdk11b, Cdk4, Cdk6, Chd1, Ckb, Clcn4-2, Clk4, Abcc2…
GO:0016791	0.00046504	1.63873	52.7683	75	229	phosphatase activity	Dusp22, Ppp1r15b, Acp2, Acp5, Impa2, Alppl2, Bpgm, Cdc25a, Eya1, Eya3, Lpin1, Inpp5d, Mtmr4, Mtm1, Ppp1r12a, Pon1, Ppap2a, Ppm1a, Ppm1b, Ppp1ca, Ppp1cb, Ppp2ca, Ppp3ca, Ppp3r1, Inpp5k, Pten, Ptp4a2, Ptpn1, Ptpn11, Ptpn13, Dusp1, Ptpn18, Ptpn22, Mtmr11, Tenc1, Synj2, Inpp5a, Mtmr6, Ctdsp1, Ppm1n, Mtmr10, Inpp4b, Dusp7, Ssh2, Nt5e, Rngtt, Ppp1r3b, Phlpp2, Pfkfb4, Ppm1h, Dusp4, Ocrl, Pdp2, Ppap2c, C…
GO:0032555	0.00046921	1.21889	387.582	443	1682	purine ribonucleotide binding	Mdn1, Gpn2, Rab28, Vrk3, Nlrp6, Clk3, Tubg2, Sbk1, Rhoq, Iars, Cdk20, Prkaa1, Pkdcc, Eprs, Mylk, Cdk9, Gtpbp6, Camk2d, Chd9, Ube2q2, Amhr2, Rps6ka3, Pcca, Abca4, Abcg1, Abl1, Abl2, Acta1, Acvr2a, Adcy7, Adssl1, Ak1, Ak2, Akt2, Apaf1, Arf2, Arf4, Arf6, Rhob, Arhgap5, Atp6v1a, Atp6v1b2, Atp7a, Atp10a, Bmpr2, Bub1b, Ciita, Runx3, Cct4, Cct6a, Cdk1, Cdk11b, Cdk4, Cdk6, Chd1, Ckb, Clcn4-2, Clk4, Abcc2…
GO:0016772	0.00058136	1.2972	201.395	242	874	transferase activity, transferring phosphorus-containing groups	Mob3c, Vrk3, Clk3, Sbk1, Pik3r6, Cdk20, Prkaa1, Pkdcc, Mylk, Cdk9, Camk2d, Prkab2, Amhr2, Rps6ka3, Cds2, Abl1, Abl2, Acvr2a, Ak1, Ak2, Akt2, Bmpr2, Bub1b, Ccnd3, Cdk1, Cdk11b, Cdk4, Cdk6, Cdkn1a, Cdkn2b, Cdkn2c, Ckb, Clk4, Cmas, Csf1r, Pcyt1a, Dclk1, Dck, Dmpk, Dyrk1a, Eef2k, Eif2ak3, Epha2, Epha4, Bmp2k, Fer, Fgr, Flt4, Fyn, Gykl1, Gsg2, Hck, Hk2, Eif2ak1, Ikbkg, Ilk, Jak2, Kcnh3, Kdr, Lats1, Sg…
GO:0042379	0.000595285	2.91389	9.90846	20	43	chemokine receptor binding	Cxcl1, Cxcl10, Xcl1, Nes, Ccl1, Ccl12, Ccl17, Ccl2, Ccl3, Ccl4, Ccl7, Ccl8, Ccl9, Cxcl2, Cxcl5, Stat1, Nup85, Ccrl2, Ccl24, Pf4
GO:0016788	0.00060918	1.34921	147.014	182	638	hydrolase activity, acting on ester bonds	Pafah2, Usp30, Inpp5f, Pan2, Pld4, Iars, Dusp22, Ppp1r15b, Acp2, Acp5, Elac1, Impa2, Alppl2, Ang, Ang2, Arsb, Arsa, Bpgm, Cdc25a, Cel, Ccr1, Cnp, Dnase1l3, Dnase2a, Esd, Eya1, Eya3, Eri3, Dclre1b, Lpin1, Hagh, Hmox1, Inpp5d, Lpl, Mtmr4, Mtm1, Usp34, Ppp1r12a, Oc90, Pde1b, Pde4a, Pon1, Cnot7, Ppap2a, Ppm1a, Ppm1b, Ppp1ca, Ppp1cb, Ppp2ca, Ppp3ca, Ppp3r1, Inpp5k, Pten, Ptp4a2, Ptpn1, Ptpn11, Ptpn13,…
GO:0070697	0.000648388	Inf	1.15215	5	5	activin receptor binding	Cfc1, Inhba, Smad6, Nodal, Magi2
GO:0019210	0.000820874	3.16359	8.06503	17	35	kinase inhibitor activity	Spred1, Spred2, Cdkn1a, Cdkn2b, Cdkn2c, Socs1, Gnb2l1, Hyal2, Kat2b, Pkia, Pkig, Hexim1, Trib1, Trib2, Socs5, Hexim2, Rhoh
GO:0003677	0.000993134	1.20499	382.513	434	1660	DNA binding	Zfp518b, Zfp513, Zfp692, Kdm3a, E2f4, Csdc2, Whsc1, Gcm2, Cdk9, Zzz3, Nabp1, Uhrf2, Chd9, Arrb1, Hivep1, Abl1, Ferd3l, Aebp2, Mta1, Mta3, Alx4, Phox2a, Arnt, Arntl, Atf1, Atf4, Hnrnpd, Bach1, Barx1, Barx2, Prdm1, Zfp36l1, Zfp36l2, Ciita, Ctnnb1, Runx3, Cck, Cebpa, Cebpg, Cenpa, Cenpb, Cenpc1, Chd1, Creb1, Atf6b, Ctcf, Dach1, Ddit3, Twist2, Dlx1, Dnase1l3, Dnmt3a, Dr1, Arid3a, E2f5, Egr2, Egr3, Ei…
Biological Process
GOBPID	Pvalue	OddsRatio	ExpCount	Count	Size	Term	Gene Symbols
GO:0044237	2.82752e-14	1.50399	490.487	627	2312	cellular metabolic process	Mob3c, Rpl5, Ints4, Imp3, Upb1, Rpn1, Sbk1, Cdk20, Sharpin, Pkdcc, Scaf8, Psat1, Eprs, Mylk, Sf3b4, Mrpl41, Mgat5, Shmt2, Camk2d, Slco4a1, Atic, Gpt2, Mtrf1l, Nabp1, Mmadhc, Ube2q2, Pgm3, Art3, Pygb, Manba, Amhr2, Fntb, Rpl10, Abl2, Acp2, Elac1, Parp1, Adssl1, Afp, Aga, Ak1, Ak2, Alppl2, Alas2, Aldoa, Lsm10, Akr1b3, Ambp, Rplp0, Arg1, Arg2, Asgr2, Atp6v1a, Atp6v1b2, Atpif1, Slc7a2, B2m, Bpgm, Bir…
GO:0010467	1.67573e-13	1.39947	699.029	855	3062	gene expression	Pcsk9, Zfp518b, Mapre3, Zfp513, Ints4, Clk3, Imp3, Pan2, Xpo1, Fbxw11, Zfp692, Rhoq, Kdm3a, E2f4, Dusp22, Mbnl2, Prkaa1, Csdc2, Scaf8, Ticam1, Lpxn, Hat1, Sf3b4, Whsc1, Gcm2, Cdk9, Srsf9, Med21, Jmjd1c, Zzz3, Slc30a9, Chd9, Rnf20, Arrb1, Hivep1, Rps6ka3, Abcg1, Adipoq, Elac1, Ferd3l, Adora2a, Adrb2, Aebp2, Aga, Aicda, Aif1, Lsm10, Mta1, Mta3, Alx4, Ambp, Anp32a, Anxa3, Apoa1, Apoe, Phox2a, Arnt, …
GO:0006139	3.30708e-13	1.34194	993.424	1168	4293	nucleobase-containing compound metabolic process	Rpl5, Zfp518b, Mapre3, Zfp513, Ints4, Clk3, Imp3, Pan2, Xpo1, Fbxw11, Tubg2, Zfp692, Rhoq, Kdm3a, Tex15, E2f4, Iars, Dusp22, Gmpr2, Mbnl2, Prkaa1, Nckap1l, Csdc2, Scaf8, Ticam1, Lpxn, Hat1, Eprs, Sf3b4, Whsc1, Gcm2, Cdk9, Bre, Srsf9, Med21, Atic, Ccdc88a, Jmjd1c, Zzz3, Nabp1, Slc30a9, Chd9, Prr5, Rnf20, Arrb1, Pgm3, Rap1gap, Hivep1, Rps6ka3, Abca4, Abcg1, Abl1, Adipoq, Elac1, Ferd3l, Adcy7, Adm, …
GO:0043067	3.84749e-12	1.61499	250.381	346	1082	regulation of programmed cell death	Pcsk9, Pafah2, Prkaa1, Nckap1l, Ticam1, Gcm2, Bre, Ogt, Arrb1, Tmbim6, Abl1, Adipoq, Adm, Adora2a, Adrb2, Aif1, Akt2, Alx4, Anxa5, Apaf1, Atg5, Xiap, Apoe, Rhob, Atp7a, Atpif1, B2m, Bcl10, Bcl2l11, Bmp2, Birc6, Btg1, Btg2, Tspo, C9, Casp1, Casp4, Casp12, Casp2, Casp6, Casp8, Ctnna1, Ctnnb1, Runx3, Rb1cc1, Cck, Cd28, Cd38, Cdk1, Cdkn1a, Cdkn2c, Cebpg, Cflar, Chl1, Cxcr4, Cnr1, Comp, Cradd, Creb1, …
GO:0010556	5.32366e-11	1.36664	617.853	750	2670	regulation of macromolecule biosynthetic process	Zfp518b, Mapre3, Zfp513, Cd276, Xpo1, Fbxw11, Zfp692, Rhoq, Kdm3a, E2f4, Iars, Dusp22, Prkaa1, Csdc2, Ticam1, Lpxn, Hat1, Whsc1, Gcm2, Cdk9, Eif2b3, Med21, Ccdc88a, Jmjd1c, Zzz3, Ppp1r15b, Slc30a9, Chd9, Rnf20, Arrb1, Hivep1, Fntb, Rps6ka3, Abcg1, Adipoq, Ferd3l, Adora2a, Adora2b, Adrb2, Aebp2, Aicda, Akt2, Mta1, Mta3, Alx4, Ang, Anp32a, Anxa3, Phox2a, Arnt, Arntl, Atf1, Atf4, Hnrnpd, Axin1, Bach…
GO:0035556	1.35727e-10	1.48244	331.373	431	1432	intracellular signal transduction	Rab28, Inpp5f, Vrk3, Fbxw11, Rhoq, Dusp22, Prkaa1, Sharpin, Ypel1, Ticam1, Baiap2, Ogt, Ccdc88a, Arrb1, Zfp91, Rps6ka3, Abl1, Adipoq, Spred1, Spred2, Adcy7, Adora3, Adra1a, Adrb1, Adrb2, Adrb3, Aif1, Akt2, Akr1b3, Apoa1, Apoe, Arf2, Arf4, Arf6, Rhob, Arhgap5, Slc7a1, Axin1, Bcl10, Bcl2l11, Bnip2, Btrc, Casp12, Casp2, Ctnnb1, Rb1cc1, Cdkn1a, Cish, Socs3, Socs1, Cxcr3, Cxcr4, Ccr1, Ccr3, Ccr2, Crad…
GO:0010942	1.8213e-10	1.8225	125.19	189	541	positive regulation of cell death	Pcsk9, Ticam1, Ogt, Arrb1, Abl1, Adipoq, Adora2a, Adrb2, Anxa5, Apaf1, Apoe, Rhob, B2m, Bcl10, Bcl2l11, Bmp2, Tspo, C9, Casp1, Casp4, Casp12, Casp2, Casp6, Casp8, Ctnnb1, Runx3, Cck, Cd28, Cdkn1a, Cdkn2c, Cebpg, Cnr1, Cradd, Ctsc, Ctsh, Cycs, Ddit3, Ect2, Fadd, Fas, Fcgr1, Fcgr3, Ctgf, Gnb2l1, H2-K1, H2-M3, Hic1, Hif1a, Hmgb1, Hmgcr, Hmox1, Hoxa13, Hyal2, Id3, Ier3, Ifng, Il10, Il12a, Inhba, Inpp…
GO:0048519	2.2675e-10	1.35711	600.943	727	2609	negative regulation of biological process	Pcsk9, Pafah2, Vrk3, Xpo1, Fbxw11, Rhoq, Kdm3a, Dusp22, Dph3, Prkaa1, Nckap1l, Sharpin, Ypel1, Pkdcc, Hat1, Whsc1, Gcm2, Cdk9, Bre, Srsf9, Eif2b3, Med21, Tpr, Nabp1, Uhrf2, Rnf20, Arrb1, Tmbim6, Pmch, Hivep1, Fntb, Abcg1, Abl1, Acp5, Adipoq, Ferd3l, Spred1, Spred2, Adm, Adora2b, Adra1a, Adrb1, Adrb2, Adrb3, Aicda, Aif1, Ak1, Akt2, Stim2, Ang, Anxa5, Atg5, Xiap, Apoa1, Apoe, Arg2, Rhob, Atf4, Atp7…
GO:0044238	3.58123e-10	1.394	512.671	626	2404	primary metabolic process	Pafah2, Usp30, Fbxl14, Inpp5f, Vrk3, Alg9, Upb1, Apof, Mgat4b, Rpn1, Cyp27a1, Sbk1, Chi3l4, Pld4, Jkamp, Cdk20, Sharpin, Pkdcc, Psat1, Mylk, Mrpl41, Mgat5, Shmt2, Camk2d, Prkab2, Slco4a1, Adamts6, Gpt2, Mtrf1l, Uhrf2, Ube2q2, Cyb5, Hyal3, Pgc, Art3, Gusb, Pygb, Manba, C8b, Amhr2, Fntb, Hdlbp, Cds2, Rpl10, Abl2, Impa2, Adam19, Adh5, Cfd, Afp, Aga, Akr1b3, Alox5ap, Ambp, Rplp0, Arg1, Arg2, Asah1, A…
GO:0006950	4.00762e-10	1.48607	307.248	401	1345	response to stress	Pcsk9, Atg14, Inpp5f, Chi3l4, Jkamp, Prkaa1, Il1rl2, Slc12a6, Camk2d, Eif2b3, Prkab2, Ppp1r15b, Nabp1, Hyal3, Pmch, C8b, Fntb, Adh5, Adm, Cfd, Parp1, Adra1a, Adrb1, Adrb3, Alas2, Akr1b3, Bloc1s4, Ang, Anxa3, Anxa5, Apaf1, Atg5, Rhob, Arnt, Atf4, Atp1b1, Atp7a, B2m, Bach1, Bcat1, Bcl10, Bmp2, Btg2, Tspo, C1qb, Ciita, C9, Car3, Casp1, Casp12, Casp2, Casp6, Serpinh1, Rb1cc1, Cck, Cckar, Cd14, Cd38, …
GO:0034097	4.19348e-10	2.15762	69.4216	117	300	response to cytokine stimulus	Sharpin, Il1rl2, Cdk9, Hyal3, Fntb, Acp5, Adipoq, Apoa1, Ciita, Casp6, Casp8, Ctnnb1, Cebpa, Socs1, Coro1a, Cxcr2, Cxcr3, Cxcr4, Ccr1, Ccr2, Crhbp, Csf1r, Csf2ra, Csf2rb, Csf2rb2, Csf3r, Edn2, Acsl1, Fadd, Fas, Fer, Fkbp1a, Gata3, Gbp2, Gfi1, Gfra2, Gfra4, H2-Ab1, Hmgb1, Hyal2, Ifit3, Ifnar2, Ifng, Igtp, Cd74, Il12rb1, Il13ra1, Il17ra, Il18rap, Il1r1, Il1r2, Il1rn, Il3ra, Il4ra, Il5ra, Il6, Il6st…
GO:0048534	9.50606e-10	1.79982	120.099	180	519	hemopoietic or lymphoid organ development	Gmpr2, Nckap1l, Exoc6, Ogt, Pgm3, Adipoq, Acvr2a, Alas2, Atp7a, B2m, Barx1, Bcl2l11, Prdm1, Cxcr5, Bpgm, Zfp36l1, Zfp36l2, C1qc, Car2, Casp8, Ctnnb1, Ccnb2, Cd28, Cd34, Cd83, Cdk6, Cebpa, Cebpg, Cfc1, Ccr1, Ccr2, Csf1r, Twist2, Dnase2a, Epas1, Epha2, Ercc1, Fas, Fst, Fzd7, Slc37a4, Gab2, Gata1, Gata3, H2-Ab1, H2-Oa, Hbb-b2, Hcls1, Hells, Hes1, Hhex, Hif1a, Hlx, Hmgb1, Irf8, Id2, Ifng, Cd74, Il15,…
GO:0031399	1.25302e-09	1.60416	192.298	266	831	regulation of protein modification process	Kdm3a, Pik3r6, Nckap1l, Ticam1, Cdk9, Cdc20, Ogt, Ccdc88a, Arrb1, Zfp91, Abl1, Adipoq, Spred1, Spred2, Acvr2a, Adora2a, Adrb2, Aif1, Akt2, Ang, Atg5, Apoa1, Apoe, Arnt, Axin1, Bcl10, Bmp2, Bmpr2, Cab39, Rb1cc1, Cck, Ccna2, Ccnb2, Ccnd3, Ccnk, Cd80, Cd81, Cdkn1a, Cdkn2b, Cdkn2c, Socs3, Socs1, Csf1r, Ctcf, Dab2, Gadd45a, Dyrk1a, Ect2, Edn1, Ednrb, Eef2k, Epha4, F2r, Acsl1, Fer, Fgf2, Fgf7, Fgr, Ctg…
GO:0050789	2.48088e-09	1.31264	766.703	892	3505	regulation of biological process	Atg14, Zfp518b, Mapre3, Emilin1, Rab28, Zfp513, Inpp5f, Nlrp6, Clk3, Tmem17, Zfp692, Itga9, Tex15, E2f4, Smek2, Iars, Mbnl2, Csdc2, Kazald1, Unc5a, Il1rl2, Mylk, Rapgef1, Shmt2, Jmjd1c, Zzz3, Ppp1r15b, Slc30a9, Chd9, Prr5, Zfp91, Rap1gap, Amhr2, Cds2, Adam19, Adam4, Adcy7, Parp1, Aebp2, Afp, Akr1b3, Mta1, Mta3, Serpinb7, Alox5ap, Alx4, Ambp, Amelx, Anp32a, Apaf1, Arf2, Arf4, Arg1, Arhgap5, Arntl,…
GO:0051174	2.86235e-09	1.58831	192.067	264	830	regulation of phosphorus metabolic process	Vrk3, Pik3r6, Nckap1l, Ccdc88a, Arrb1, Zfp91, Abl1, Adipoq, Spred1, Spred2, Acvr2a, Adora2a, Aif1, Akt2, Ang, Apoa1, Apoe, Atp7a, Axin1, Bcl10, Bmp2, Bmpr2, Cab39, Rb1cc1, Cck, Ccna2, Ccnb2, Ccnd3, Ccnk, Cd80, Cd81, Cdkn1a, Cdkn2b, Cdkn2c, Socs3, Socs1, Csf1r, Dab2, Gadd45a, Ect2, Edn1, Ednrb, Eef2k, Ell, Epha4, F2r, Acsl1, Fer, Fgf2, Fgf7, Fgr, Ctgf, Fkbp1a, Flt4, Aktip, Fzd7, Gata1, Gcg, Gfra2,…
GO:0042325	3.7022e-09	1.61671	173.785	242	751	regulation of phosphorylation	Pik3r6, Nckap1l, Ccdc88a, Arrb1, Zfp91, Abl1, Adipoq, Spred1, Spred2, Acvr2a, Adora2a, Aif1, Akt2, Ang, Apoa1, Apoe, Atp7a, Axin1, Bcl10, Bmp2, Bmpr2, Cab39, Rb1cc1, Cck, Ccna2, Ccnb2, Ccnd3, Ccnk, Cd80, Cd81, Cdkn1a, Cdkn2b, Cdkn2c, Socs3, Socs1, Csf1r, Dab2, Gadd45a, Ect2, Edn1, Ednrb, Eef2k, Epha4, F2r, Acsl1, Fer, Fgf2, Fgf7, Fgr, Ctgf, Fkbp1a, Flt4, Aktip, Fzd7, Gata1, Gcg, Gfra2, Gnaq, Gnb2…
GO:0051246	4.43841e-09	1.47462	278.149	362	1202	regulation of protein metabolic process	Pcsk9, Cd276, Xpo1, Fbxw11, Kdm3a, Pik3r6, Iars, Nckap1l, Ticam1, Cdk9, Cdc20, Eif2b3, Ogt, Ccdc88a, Ppp1r15b, Arrb1, Zfp91, Abl1, Adipoq, Spred1, Spred2, Acvr2a, Adora2a, Adrb2, Aif1, Akt2, Serpinb7, Ang, Atg5, Apoa1, Apoe, Arnt, Arntl, Axin1, Bcl10, Bmp2, Bmpr2, Zfp36l1, Btrc, Cab39, Serpinh1, Rb1cc1, Cck, Ccna2, Ccnb2, Ccnd3, Ccnk, Cd28, Cd80, Cd81, Cdkn1a, Cdkn2b, Cdkn2c, Cebpg, Cirbp, Socs3,…
GO:0009607	5.15249e-09	1.8785	93.2564	144	403	response to biotic stimulus	Ticam1, Baiap2, Ppp1r15b, Hyal3, Rps6ka3, Acp5, Adh5, Adm, Aicda, Anxa3, B2m, Bcl10, Bcl2l11, Prdm1, Casp1, Cd14, Ccr1, Cnr1, Cnr2, Ddit3, Ednrb, Eif2ak3, F2r, Fadd, Fcer1g, Fcgr1, Fcgr2b, Fer, Fgr, Gata1, Gbp2, Hspa5, H2-K1, H2-M3, Hck, Hmgb1, Hyal2, Irf8, Ier3, Cxcl10, Ifna4, Ifnab, Ifnar1, Ifng, Il10, Il12a, Il12rb1, Il15, Il6, Irf1, Irg1, Itgav, Itgax, Cd47, Jak2, Krt8, Xcl1, Tlr7, Ly96, Lyn,…
GO:0032496	8.90787e-09	2.77338	31.7025	62	137	response to lipopolysaccharide	Ticam1, Rps6ka3, Acp5, Adh5, Adm, Aicda, Prdm1, Casp1, Cd14, Ccr1, Cnr1, Cnr2, Ednrb, F2r, Fer, Gata1, Gbp2, Irf8, Ifng, Il12a, Irg1, Jak2, Ly96, Lyn, Mef2c, Ncf2, Nfkbia, Nos2, Slc11a1, P2rx7, Prkce, Ptafr, Ptger1, Ptger2, Ptger4, Ptgir, Rara, Ccl2, Ccl3, Cxcl5, Stat1, Trib1, Prdx2, Tgfb1, Tlr4, Tnfaip3, Traf6, Ctr9, Tnfsf4, Cmpk2, Zcchc11, Plcg2, Zfp709, Fcgr4, Mapk14, Mapk3, Otud5, Mgst1, 1100…
GO:0031326	9.12869e-09	1.31103	633.877	750	2746	regulation of cellular biosynthetic process	Zfp518b, Mapre3, Zfp513, Cd276, Xpo1, Fbxw11, Zfp692, Rhoq, Kdm3a, E2f4, Iars, Dusp22, Prkaa1, Csdc2, Lpxn, Hat1, Whsc1, Gcm2, Cdk9, Eif2b3, Med21, Ccdc88a, Jmjd1c, Zzz3, Ppp1r15b, Slc30a9, Chd9, Rnf20, Arrb1, Hivep1, Rps6ka3, Abcg1, Adipoq, Ferd3l, Adcy7, Adm, Adora2a, Adora2b, Adrb1, Adrb2, Adrb3, Aebp2, Aicda, Mta1, Mta3, Alx4, Ang, Anp32a, Anxa3, Apoe, Phox2a, Arnt, Arntl, Atf1, Atf4, Hnrnpd,…
GO:0036211	1.18841e-08	1.34407	496.596	601	2146	protein modification process	Fbxl14, Vrk3, Clk3, Alg9, Fbxw11, Rpn1, Sbk1, Kdm3a, Pik3r6, Cdk20, Dusp22, Prkaa1, Nckap1l, Sharpin, Pkdcc, Ticam1, Hat1, Mylk, Mgat5, Cdk9, Cdc20, Camk2d, Ogt, Ccdc88a, Uhrf2, Ube2q2, Rnf20, Arrb1, Zfp91, Art3, Amhr2, Fntb, Rps6ka3, Abl1, Abl2, Adipoq, Spred1, Spred2, Acvr2a, Adh5, Adora2a, Parp1, Adrb2, Aga, Aif1, Akt2, Ambp, Ang, Atg5, Apoa1, Apoe, Arnt, Art2b, Atp7a, Axin1, Bcl10, Bmp2, Bmpr…
GO:0009617	1.85807e-08	2.13916	57.1571	96	247	response to bacterium	Ticam1, Baiap2, Rps6ka3, Acp5, Adh5, Adm, Aicda, Anxa3, B2m, Prdm1, Casp1, Cd14, Ccr1, Cnr1, Cnr2, Ednrb, F2r, Fcer1g, Fcgr1, Fcgr2b, Fer, Fgr, Gata1, Gbp2, H2-K1, H2-M3, Hck, Hmgb1, Irf8, Ifng, Il10, Il12a, Irg1, Itgav, Cd47, Jak2, Ly96, Lyn, Lyst, Lyz2, Lyz1, Mef2c, Myo1f, Ncf2, Nfkbia, Nos2, Slc11a1, P2rx7, Prkce, Prg2, Ptafr, Ptger1, Ptger2, Ptger4, Ptgir, Rara, Rbpj, Ccl2, Ccl3, Cxcl2, Cxcl5…
GO:0080090	2.30985e-08	1.31816	567.646	675	2510	regulation of primary metabolic process	Zfp518b, Mapre3, Zfp513, Clk3, Zfp692, Rhoq, Tex15, E2f4, Smek2, Dusp22, Mbnl2, Prkaa1, Csdc2, Lpxn, Hat1, Whsc1, Gcm2, Bre, Srsf9, Med21, Jmjd1c, Zzz3, Slc30a9, Chd9, Prr5, Rnf20, Rap1gap, Hivep1, Rps6ka3, Abcg1, Ferd3l, Adcy7, Adm, Adora2b, Adrb1, Adrb3, Aebp2, Aicda, Mta1, Mta3, Alx4, Anp32a, Anxa3, Arhgap5, Phox2a, Atf1, Atf4, Hnrnpd, Bach1, Barx1, Barx2, Prdm1, Btg2, Tspo, Ciita, Ctnnb1, Ctn…
GO:0032774	2.49902e-08	1.3137	573.885	682	2480	RNA biosynthetic process	Zfp518b, Mapre3, Zfp513, Xpo1, Fbxw11, Zfp692, Rhoq, Kdm3a, E2f4, Dusp22, Prkaa1, Csdc2, Scaf8, Ticam1, Lpxn, Hat1, Whsc1, Gcm2, Cdk9, Med21, Jmjd1c, Zzz3, Slc30a9, Chd9, Rnf20, Arrb1, Hivep1, Rps6ka3, Abcg1, Adipoq, Ferd3l, Adora2a, Adrb2, Aebp2, Aicda, Akt2, Mta1, Mta3, Alx4, Ang, Anp32a, Anxa3, Phox2a, Arnt, Arntl, Atf1, Atf4, Hnrnpd, Axin1, Bach1, Barx1, Barx2, Bcl10, Prdm1, Bmp2, Bmpr2, Btg2…
GO:0009058	6.80519e-08	1.34688	433.531	526	1936	biosynthetic process	Rpl5, Zfp518b, Zfp513, Zfp692, Rpn1, E2f4, Iars, Csdc2, Scaf8, Psat1, Lpxn, Eprs, Mrpl41, Gcm2, Mgat5, Shmt2, Atic, Ogt, Gpt2, Ccdc88a, Jmjd1c, Mtrf1l, Zzz3, Ppp1r15b, Slc30a9, Chd9, Pgm3, Art3, Rpl10, Parp1, Adssl1, Aebp2, Ak1, Ak2, Alas2, Aldoa, Akr1b3, Mta1, Mta3, Anp32a, Anxa3, Rplp0, Arg1, Arg2, Art2b, Atp1b1, Atp5k, Atp7a, Slc7a2, Hnrnpd, Barx1, Bcat1, Bcat2, Zfp36l1, Ctnnd1, Serpinh1, Rb1c…
GO:0046649	7.57786e-08	1.91902	72.637	114	315	lymphocyte activation	Nckap1l, Ticam1, Aicda, Aif1, Atp7a, B2m, Bcl10, Cxcr5, Zfp36l1, Zfp36l2, Ctnnb1, Ccnd3, Cd151, Ms4a1, Cd28, Cd38, Cd48, Cd80, Cd83, Cdk6, Cdkn1a, Coro1a, Cxcr4, Ccr2, Efnb1, Ercc1, Fkbp1a, Fyn, Fzd7, Gata3, H2-M3, H2-Oa, Hells, Hes1, Hhex, Hprt, Icam1, Ifnar1, Ifng, Igf1, Il12a, Il12rb1, Il15, Il6, Il6st, Itgam, Itgav, Itgb2, Cd47, Jag2, Lgals1, Klrb1c, Lyl1, Lyst, Mef2c, Mlh1, Msh2, Msh6, Nedd4…
GO:0051704	1.30037e-07	1.63688	129.124	182	558	multi-organism process	Ticam1, Baiap2, Hyal3, Rps6ka3, Acp5, Acvr2a, Adh5, Adm, Aicda, Anxa3, B2m, Bcl10, Bcl2l11, Prdm1, Casp1, Cd14, Ccr1, Cnr1, Cnr2, Crhbp, Cyp11a1, Dach1, Ednrb, Epn1, F2r, Fadd, Fcer1g, Fcgr1, Fcgr2b, Fer, Fgr, Gata1, Gbp2, Grn, H2-K1, H2-M3, Hck, Htt, Hmgb1, Hpgd, Slc6a4, Hyal2, Icam1, Irf8, Ier3, Cxcl10, Ifna4, Ifnab, Ifnar1, Ifng, Il10, Il12a, Il12rb1, Il15, Il6, Irf1, Irg1, Itgav, Itgax, Cd47,…
GO:0006917	1.46139e-07	1.93846	67.1076	106	290	induction of apoptosis	Pcsk9, Ticam1, Ogt, Adora2a, Apaf1, Apoe, B2m, Bcl10, Bcl2l11, C9, Casp1, Casp4, Casp12, Casp2, Casp6, Casp8, Runx3, Cd28, Cdkn2c, Cebpg, Cradd, Ctsc, Ctsh, Fadd, Fas, Fcgr1, Fcgr3, H2-K1, H2-M3, Hic1, Hmox1, Il12a, Inhba, Irf1, Jak2, Lag3, Xcl1, Klrb1c, Bbc3, Lyst, Mbd4, Mlh1, Msh2, Msh6, Sik1, Myc, Ngfr, Mybbp1a, P2rx7, Prdx1, Prkcd, Pnp, Pparg, Pten, Ripk1, Rnf7, Sort1, Serpinb9, Stat1, Stat5a…
GO:0045087	1.77622e-07	2.05748	54.8431	90	237	innate immune response	Ticam1, Il1rl2, C8b, Rps6ka3, Cfd, C1qb, Ciita, C9, Cd14, Cebpg, Ccr1, Csf1r, Cybb, Fadd, Fcgr1, Fgr, Gbp2, H2-Ab1, H2-M3, Hck, Hmgb1, Irgm1, Cd74, Il12a, Il12rb1, Il18rap, Il1r1, Il18r1, Il4, Irf1, Jak2, Lag3, Xcl1, Klrb1c, Tlr7, Cd180, Il1rl1, Ly86, Ly96, Lyn, Lyst, Marco, Clec4d, Mx2, Myo1f, Nfkbia, Nos2, Slc11a1, Prdx1, Pcbp2, Cfp, Prkce, Pparg, Ccl2, Stat1, Stat5a, Syk, Arrb2, Tgfb1, Tlr1, T…
GO:0080134	1.78321e-07	1.63144	127.967	180	553	regulation of response to stress	Cd276, Tex15, Dusp22, Ano6, Sharpin, Ticam1, Mylk, Cdk9, Bre, Rps6ka3, Abl1, Acp5, Adipoq, Spred1, Spred2, Adora2a, Adora2b, Adora3, Adrb2, Akt2, Alox5ap, Apoa1, Apoe, Arf6, Slc7a2, Axin1, Anxa2, Cd28, Cd34, Cdk6, Cebpg, Ccr1, Ccr2, Cnr1, Cnr2, Dyrk1a, Edn1, Epha4, Eya1, Eya3, F2r, F7, Fadd, Fcer1g, Fcgr1, Fcgr2b, Fcgr3, Fem1a, Fgf2, Fgr, Ctgf, Flt4, Gata3, Gfi1, Gypa, H2-M3, Hbegf, Hic1, Hmgb1, …
GO:0010604	2.15007e-07	1.35126	377.885	462	1633	positive regulation of macromolecule metabolic process	Pcsk9, Mapre3, Cd276, Fbxw11, Rhoq, Kdm3a, Pik3r6, Prkaa1, Nckap1l, Ticam1, Bre, Cdc20, Med21, Ogt, Ccdc88a, Rnf20, Arrb1, Zfp91, Fntb, Rps6ka3, Adipoq, Acvr2a, Adrb2, Aicda, Aif1, Akt2, Alx4, Ang, Anxa3, Apoe, Phox2a, Arnt, Arntl, Atf1, Atf4, Axin1, Barx2, Bcl10, Prdm1, Bmp2, Bmpr2, Btg2, Btrc, Ciita, Cab39, Ctnnb1, Rb1cc1, Cck, Ccna2, Ccnd3, Cd28, Cd38, Cd80, Cd81, Cdk1, Cdk6, Cdkn1a, Cebpa, Ce…
GO:0060326	2.59051e-07	2.57007	29.8513	56	129	cell chemotaxis	Itga9, Nckap1l, Aif1, C3ar1, Coro1a, Cxcr2, Cxcr3, Ccr1, Ccr3, Ccr2, Csf3r, Edn1, Edn2, Ednrb, Egr3, Epha2, F7, Fcer1g, Fcgr3, Slc37a4, Cmklr1, Cxcl1, Hgf, Cxcl10, Ifng, Cd74, Itgam, Itgb2, Xcl1, Lyn, Lyst, Abcc1, Myo9b, Ccl12, Ccl2, Ccl3, Ccl4, Ccl7, Cxcl2, Sell, Slit2, Spp1, Syk, Arrb2, Thbs4, Vegfc, Dock4, Grem1, Pla2g7, Nup85, Rhog, Ccl24, Pf4, Sbds, Il23a, Hmgb2
GO:0051726	2.93759e-07	1.61748	127.967	179	553	regulation of cell cycle	Xpo1, E2f4, Cdk9, Bre, Cdc20, Camk2d, Tpr, Nabp1, Uhrf2, Fntb, Abl1, Aif1, Ak1, Mta3, Rhob, Bcat1, Bcl2l11, Bmp2, Btrc, Bub3, Casp2, Ctnnb1, Runx3, Ccna2, Ccnb2, Ccnd3, Ccng2, Ccnk, Cd28, Cdk1, Cdk11b, Cdk4, Cdk6, Cdkn1a, Cdkn2b, Cdkn2c, Cradd, Smc3, Cyp1a1, Dazl, Gadd45a, Ddit3, E2f5, Ect2, Edn1, Eif4e, Eif4ebp1, Dclre1b, Fgf2, Ctgf, Gas2, Gata3, Gnb2l1, Gsg2, Hmgb1, Hoxa13, Hpgd, Hspa8, Hspa2, …
GO:0002460	3.30203e-07	2.3434	36.5621	65	158	adaptive immune response based on somatic recombination of immune receptors built from immunoglobulin superfamily domains	C8b, Aicda, B2m, Bcl10, C1qa, C1qb, C3ar1, C9, Cd28, Ccr2, Ctsc, Ctsh, Ercc1, Fas, Fcer1g, Fcgr1, Fcgr2b, Fcgr3, H2-Ab1, H2-K1, H2-M3, Hlx, Icam1, Ifng, Il18bp, Cd74, Il12a, Il12rb1, Il4, Il4ra, Inpp5d, Irf1, Xcl1, Il1rl1, Lyst, Mef2c, Mlh1, Msh2, Msh6, Nfkb2, Slc11a1, P2rx7, Prkcd, Pnp, Serpinb9, Stat6, Swap70, Il20rb, Tgfb1, Tnfaip3, Cd40, Traf6, Tnfsf4, Cd226, Gadd45g, Malt1, Tnfsf13b, Map3k7,…
GO:0002699	4.00313e-07	2.77015	24.529	48	106	positive regulation of immune effector process	Adora2b, Adora3, B2m, Cd28, Cd37, Ccr2, Fcer1g, Fcgr1, Fcgr3, Fer, Fgr, H2-K1, H2-M3, Hlx, Hmox1, Ifng, Cd74, Il12a, Il4, Il4ra, Il6, Irf1, Lag3, Xcl1, Klrb1c, Lyn, P2rx7, Pnp, Rara, Ccl2, Sema7a, Stat5a, Stat6, Syk, Cd300a, Tgfb1, Tlr4, Cd40, Traf6, Tnfsf4, Cd226, Malt1, Tlr2, Map3k7, Socs5, Rabgef1, Sash3, Il23a
GO:0002366	5.88245e-07	3.26659	17.3087	37	75	leukocyte activation involved in immune response	Aicda, Atp7a, Cd28, Ercc1, Gata3, H2-M3, Hlx, Icam1, Ifng, Il4, Il4ra, Il6, Irf1, Lgals1, Mlh1, Msh2, Msh6, Slc11a1, Lcp1, Psen2, Ptger4, Rara, Rps6, Stat6, Swap70, Tgfb1, Tnfaip3, Cd40, Tnfsf4, Plcg2, Gadd45g, Nbn, Gpr183, Icosl, Socs5, Clec7a, Il23a
GO:0002521	6.35654e-07	1.83044	72.8927	111	315	leukocyte differentiation	Gmpr2, Nckap1l, Ogt, Adipoq, Atp7a, B2m, Prdm1, Zfp36l1, Zfp36l2, C1qc, Car2, Casp8, Ctnnb1, Cd28, Cd83, Cdk6, Cebpa, Ccr1, Ccr2, Csf1r, Epha2, Fas, Fzd7, Gab2, Gata1, Gata3, H2-Ab1, H2-Oa, Hells, Hhex, Hlx, Id2, Ifng, Cd74, Il15, Il4, Il4ra, Il6, Inpp5d, Irf1, Irf4, Itgb3, Jag2, Jun, Junb, Lgals1, Lif, Zbtb7a, Lyl1, Lyn, Mef2c, Kitl, Mitf, Cited2, Msh2, Myc, Notch2, Pou1f1, Pknox1, Pnp, Pparg, P…
GO:0015031	6.83294e-07	1.42965	230.48	295	996	protein transport	Slc15a4, Traf3ip2, Xpo1, Fbxw11, Pex12, Dph3, Kdelr3, Gga1, Pkdcc, Ap4e1, Ap1s2, Napg, Napa, Pttg1ip, Arrb1, Cse1l, Abcg1, Adipoq, Adora2a, Ang, Ap1b1, Ap1g1, Ap1m1, Ap2a2, Ap2m1, Ap3s1, Ap4s1, Apoa1, Arf2, Arf4, Arf6, Rhob, Arntl, Axin1, Bet1, Btn1a1, Casp1, Cd14, Cd34, Cdk1, Cdkn1a, Cfl1, Chml, Col1a1, Csf1r, Dnm2, Ect2, Egr2, Ehd1, Eps15, F2r, Fgf2, Fgr, Aktip, Fzd7, Gata3, Gdi2, Gnaq, Htt, He…
GO:0034645	6.90366e-07	1.31882	418.373	502	1855	cellular macromolecule biosynthetic process	Zfp518b, Mapre3, Zfp513, Alg9, Zfp692, Rhoq, Kdm3a, E2f4, Prkaa1, Csdc2, Scaf8, Ticam1, Lpxn, Gcm2, Med21, Ccdc88a, Jmjd1c, Zzz3, Slc30a9, Chd9, Rnf20, Arrb1, Rps6ka3, Abcg1, Adora2a, Adrb2, Aebp2, Alas2, Mta1, Mta3, Alx4, Anp32a, Anxa3, Apoa1, Apoe, Phox2a, Arnt, Arntl, Atf1, Atf4, Hnrnpd, Axin1, Barx1, Bcl10, Btg2, Ctnnd1, Rb1cc1, Ccna2, Ccnk, Cd28, Cdk1, Cdkn1a, Cdyl, Cebpg, Cenpb, Chd1, Cmas,…
GO:0045859	7.12911e-07	1.64018	111.769	158	483	regulation of protein kinase activity	Pik3r6, Nckap1l, Ccdc88a, Arrb1, Zfp91, Abl1, Adipoq, Spred1, Spred2, Adora2a, Ang, Apoe, Axin1, Cab39, Ccna2, Ccnb2, Ccnd3, Ccnk, Cd81, Cdkn1a, Cdkn2b, Cdkn2c, Csf1r, Gadd45a, Ect2, Edn1, Epha4, F2r, Acsl1, Fgf2, Fgr, Gcg, Gnaq, Gnb2l1, Hspa5, Hgf, Hmgb1, Hmgcr, Hspa2, Hyal2, Igf1, Cd74, Ikbkg, Il1rn, Il6, Ilk, Itgb3, Jak2, Kng1, Lats1, Lmnb1, Lrp8, Lyn, Mdfi, Men1, Kitl, Gadd45b, Nos2, Slc11a1,…
GO:0048771	7.64964e-07	2.61519	26.3802	50	114	tissue remodeling	Acp5, Adrb2, Atg5, Atp7a, Bmpr2, Car2, Ctnnb1, Cd38, Csf1r, Ctsk, Ctss, Epas1, Epha2, F2r, Flt4, Hif1a, Htr1b, Iapp, Igf1, Inpp5d, Itga4, Itgav, Itgb3, Lif, Mef2c, Mitf, Mmp14, Mmp2, Mmp9, Nos2, Notch2, Tnfrsf11b, P2rx7, Pth1r, Rac2, Rbpj, Sema3c, Slc34a1, Spp1, Src, Stat5a, Syk, Tgm2, Traf6, Tfrc, Grem1, Pbrm1, Cthrc1, Dcstamp, Il23a
GO:0071310	9.99943e-07	1.5134	160.194	214	694	cellular response to organic substance	Pcsk9, Rhoq, Kdm3a, Prkaa1, Sharpin, Il1rl2, Gcm2, Cdk9, Ogt, Hyal3, Arrb1, Adipoq, Adcy7, Parp1, Akt2, Ang2, Apaf1, Apoa1, Axin1, Bmp2, Btrc, Casp1, Ctnna1, Ctnnb1, Cd68, Cebpa, Socs3, Socs1, Cxcr2, Cxcr3, Cxcr4, Ccr1, Ccr2, Col4a1, Col1a1, Creb1, Crhbp, Csf1r, Csf2ra, Csf2rb, Csf2rb2, Csf3r, Dnmt3a, Edn2, Egr2, Egr3, Eif4ebp1, Nr2f1, Acsl1, Fadd, Fas, Fer, Fgf2, Fgf6, Fgf7, Ctgf, Fkbp1a, Lpin1,…
GO:0051239	1.34561e-06	1.31826	390.844	470	1689	regulation of multicellular organismal process	Pcsk9, Cd276, Pik3r6, Ano6, Prkaa1, Nckap1l, Ypel1, Pkdcc, Ticam1, Rnh1, Cdc20, Camk2d, Baiap2, Napa, Ogt, Ccdc88a, Arrb1, Pmch, Abl2, Acp5, Adipoq, Clic1, Acvr2a, Adm, Adora2a, Adora2b, Adora3, Adra1a, Adrb1, Adrb2, Adrb3, Aif1, Ank, Anxa3, Anxa5, Boc, Apoa1, Apoe, Arf6, Arg2, Rhob, Phox2a, Arnt, Atf1, Bcl10, Prdm1, Bmp2, Bmpr2, Bnip2, Btg1, Btn1a1, Tspo, C1qc, C3ar1, Anxa2, Car2, Casp1, Casp6, …
GO:0019221	1.6705e-06	2.15041	40.2645	68	174	cytokine-mediated signaling pathway	Sharpin, Il1rl2, Adipoq, Apoa1, Cebpa, Socs1, Cxcr2, Cxcr3, Cxcr4, Ccr1, Ccr2, Csf1r, Csf2ra, Csf2rb, Csf2rb2, Csf3r, Edn2, Acsl1, Fadd, Fas, Fer, Fkbp1a, Gfi1, Gfra2, Gfra4, Ifnar2, Cd74, Il12rb1, Il13ra1, Il18rap, Il1r1, Il1r2, Il1rn, Il3ra, Il4ra, Il5ra, Il6, Il6st, Irf1, Jak2, Krt8, Il1rl1, Numbl, Pparg, Prlr, Ccl2, Slit2, Slit3, Stat1, Stat5a, Stat6, Tnfrsf1a, Traf3, Traf6, Ctr9, Zcchc11, Kl…
GO:0070663	2.13994e-06	2.25816	34.4794	60	149	regulation of leukocyte proliferation	Cd276, Nckap1l, Ticam1, Aif1, Prdm1, Btn1a1, Ctnnb1, Cd28, Cd38, Cd80, Cdkn1a, Coro1a, Ccr2, Efnb1, Fcgr2b, H2-Ab1, Hes1, Ifng, Igf1, Cd74, Il10, Il12a, Il12rb1, Il15, Il4, Il6, Il6st, Inpp5d, Irf1, Kng1, Xcl1, Lst1, Lyn, Mef2c, Kitl, Pnp, Ptpn22, Stat5a, Cblb, Syk, Il20rb, Tgfb1, Tlr4, Cd40, Traf6, Tnfsf4, Scgb1a1, Zap70, Grem1, Tnfsf13b, Gpr183, Icosl, Vav3, Tnfrsf13b, Pdcd1lg2, Cd274, Peli1, S…
GO:0051252	2.3029e-06	1.31533	378.896	455	1655	regulation of RNA metabolic process	Zfp518b, Mapre3, Zfp513, Clk3, Zfp692, Rhoq, Kdm3a, E2f4, Mbnl2, Prkaa1, Csdc2, Ticam1, Lpxn, Gcm2, Cdk9, Med21, Jmjd1c, Zzz3, Slc30a9, Chd9, Rnf20, Arrb1, Rps6ka3, Abcg1, Adora2a, Adrb2, Aebp2, Mta1, Mta3, Alx4, Anp32a, Anxa3, Phox2a, Arnt, Arntl, Atf1, Atf4, Hnrnpd, Barx1, Bcl10, Btg2, Ctnnd1, Rb1cc1, Ccna2, Ccnk, Cd28, Cdk11b, Cdyl, Cebpg, Cenpb, Chd1, Clk4, Col1a1, Atf6b, Ddit3, Dr1, Arid3a, …
GO:0019884	2.32415e-06	7.08405	5.78514	17	25	antigen processing and presentation of exogenous antigen	B2m, Ctse, Fcer1g, Fcgr1, Fcgr2b, Fcgr3, H2-Ab1, H2-K1, H2-M3, H2-DMb2, H2-Oa, Cd74, Psme2, Tapbp, Traf6, Unc93b1, Ifi30
GO:0050670	2.39311e-06	2.28514	33.091	58	143	regulation of lymphocyte proliferation	Cd276, Nckap1l, Ticam1, Aif1, Prdm1, Btn1a1, Ctnnb1, Cd28, Cd38, Cd80, Cdkn1a, Coro1a, Ccr2, Efnb1, Fcgr2b, H2-Ab1, Hes1, Ifng, Igf1, Cd74, Il10, Il12a, Il12rb1, Il15, Il4, Il6, Il6st, Inpp5d, Irf1, Kng1, Xcl1, Lst1, Lyn, Mef2c, Pnp, Ptpn22, Stat5a, Cblb, Syk, Il20rb, Tgfb1, Tlr4, Cd40, Traf6, Tnfsf4, Scgb1a1, Zap70, Tnfsf13b, Gpr183, Icosl, Vav3, Tnfrsf13b, Pdcd1lg2, Cd274, Peli1, Sash3, Il23a, …
GO:0030593	2.6362e-06	4.17173	10.4132	25	45	neutrophil chemotaxis	Itga9, Nckap1l, C3ar1, Cxcr2, Csf3r, Edn1, Edn2, Fcer1g, Fcgr3, Slc37a4, Cxcl1, Ifng, Cd74, Itgam, Itgb2, Xcl1, Ccl2, Ccl3, Cxcl2, Sell, Slit2, Spp1, Syk, Thbs4, Il23a
GO:0034101	3.15754e-06	2.66283	22.4463	43	97	erythrocyte homeostasis	Nckap1l, Exoc6, Acvr2a, Alas2, Axin1, Bpgm, Cdk6, Cebpg, Dnase2a, Epas1, Gata1, Gata3, Hbb-b2, Hcls1, Hif1a, Hmox1, Id2, Inhba, Inpp5d, Jak2, Klf2, Mafb, Lmo2, Lyn, Cited2, Prdx1, Pknox1, Rps14, Rps17, Rps19, Rps6, Smarca4, Sp1, Stat5a, Slc25a38, Tal1, Tcea1, Rcor1, Mapk14, Klf13, Maea, Ireb2, Hmgb2
GO:0002376	3.44948e-06	1.78114	68.5393	103	305	immune system process	Itga9, Gmpr2, Exoc6, Pgm3, Alas2, Barx1, Cxcr5, Bpgm, Zfp36l1, Zfp36l2, Casp1, Casp8, Ccnd3, Cd151, Ms4a1, Cd34, Cd48, Cebpa, Cfc1, Cxcr2, Cxcr3, Cxcr4, Ccr3, Ccr4, Csf3r, Ctse, Dnase2a, Ednrb, Epas1, Epha2, Fst, Fzd7, Gab2, H2-DMb2, H2-Ob, Hbb-b2, Hcls1, Hells, Hhex, Hprt, Itgam, Itgav, Itgb2, Jag2, Jarid2, Junb, Kdr, Klf2, Klf4, Lcp2, Lmo4, Psmb8, Sh2b3, Rtkn2, Lyl1, Mlf1, Cited2, Myo9b, Igbp1,…
GO:0001775	3.60066e-06	1.86574	58.2159	90	254	cell activation	Aicda, Bloc1s4, Anxa3, Atp7a, B2m, Cxcr5, Zfp36l1, Zfp36l2, Casp1, Ccnd3, Cd151, Ms4a1, Cd48, Cdk6, Cxcr2, Cxcr4, Edn2, Ercc1, F2r, Fcgr3, Fkbp1a, Fyn, Fzd7, Gata1, H2-M3, Hells, Hhex, Hprt, Hyal2, Icam1, Ifnar1, Il17ra, Irf4, Itgam, Itgav, Itgb2, Itgb3, Jag2, Jun, Lcp2, Klrb1c, Tlr7, Lyl1, Mlh1, Msh2, Msh6, Myo1f, Nedd4, Nfkb2, Slc11a1, P2rx7, Igbp1, Pou1f1, Prkce, Pknox1, Lcp1, Psen2, Psmb10, P…
GO:0002449	4.028e-06	2.23227	33.5538	58	145	lymphocyte mediated immunity	C8b, Aicda, B2m, Bcl10, C1qa, C1qb, C9, Cd28, Cebpg, Ctsc, Ctsh, Ercc1, Fas, Fcer1g, Fcgr1, Fcgr2b, Fcgr3, H2-Ab1, H2-K1, H2-M3, Icam1, Ifng, Cd74, Il12a, Il4, Inpp5d, Lag3, Xcl1, Klrb1c, Lyst, Mlh1, Msh2, Msh6, Slc11a1, P2rx7, Prdx1, Prkcd, Pnp, Serpinb9, Stat5a, Stat6, Swap70, Il20rb, Arrb2, Tgfb1, Cd40, Traf6, Tnfsf4, Cd226, Malt1, Map3k7, Nbn, Icosl, C1ra, Irf7, Sash3, Il23a, Clec2d
GO:0009966	5.08395e-06	1.3193	338.143	408	1465	regulation of signal transduction	Pcsk9, Vrk3, Pik3r6, Dusp22, Prkaa1, Nckap1l, Sharpin, Ypel1, Ticam1, Lpxn, Rapgef1, Ogt, Arrb1, Zfp91, Rap1gap, Adipoq, Spred1, Spred2, Acvr2a, Adm, Adora3, Adra1a, Adrb2, Adrb3, Akt2, Akr1b3, Xiap, Apoa1, Apoe, Arf6, Slc7a1, Axin1, Barx1, Bcl10, Prdm1, Bmp2, Bmpr2, Bnip2, Btrc, Ctnna1, Ctnnb1, Ctnnd1, Cav2, Cd28, Cd81, Cdkn2b, Cish, Socs3, Socs1, Ccr1, Ccr2, Col1a1, Crhbp, Crk, Csf1r, Dab2, Ddi…
GO:0071219	6.40095e-06	2.86382	18.0496	36	78	cellular response to molecule of bacterial origin	Ticam1, Aicda, Prdm1, Cd14, Fcgr2b, Gata1, Gbp2, Irf8, Ifng, Ly96, Lyn, Mef2c, Nfkbia, Nos2, Prkce, Rara, Ccl2, Ccl3, Stat1, Trib1, Prdx2, Tgfb1, Tlr1, Tlr4, Tnfaip3, Traf6, Ctr9, Tnfsf4, Cmpk2, Zcchc11, Zfp709, Tlr2, Fcgr4, Mapk14, Mapk3, Mtdh
GO:0010033	8.30731e-06	1.64464	87.2056	124	384	response to organic substance	Jkamp, Ticam1, Eif2b3, Rps6ka3, Abcg1, Acp2, Adh5, Adm, Adora2a, Adra1a, Aicda, Akr1b3, Ang, Anxa5, Apoe, Arsb, Arsa, Asah1, B2m, Prdm1, Ccnd3, Cd14, Cd38, Cd83, Cdk1, Cfl1, Cnr1, Cnr2, Atf6b, Ctsc, Dhfr, Ednrb, Epha2, Ube2j2, F2r, Fcgr2b, Fosl2, Fyn, Slc37a4, Ggh, Gpr83, Gclc, Glul, Grn, H2-M3, Hcls1, Hmox1, Hprt, Htr1b, Irf8, Il10, Il12a, Irg1, Itgav, Ly96, Lyn, Smad2, Mmp14, Cited2, Myc, Nfkbi…
GO:0045637	8.33974e-06	2.62926	21.0098	40	91	regulation of myeloid cell differentiation	Ogt, Adipoq, C1qc, Car2, Ctnnb1, Ccr1, Csf1r, Twist2, Fas, Hmgb1, Ifng, Il4, Itgb3, Jun, Lif, Zbtb7a, Mef2c, Kitl, Mitf, Myc, Nfkbia, Notch2, Rara, Rbp1, Ccl3, Tfe3, Rcor1, Klf10, Traf6, Ctr9, Zfp36, Ikzf1, Leo1, Pf4, Rnf41, Lrrc17, Dcstamp, Il23a, Clec2i, Clec2d
GO:0006955	8.57399e-06	1.89613	50.5128	79	221	immune response	Cd276, Traf3ip2, Adora2b, Adora3, Aicda, Anxa3, Apoa1, Atp7a, Cd37, Ctsc, Ctsh, Ercc1, P2ry14, Fas, Fcgr2b, Fer, Fkbp1a, Cxcl1, Hfe, Hmox1, Icam1, Irf8, Cxcl10, Ifng, Il18bp, Igj, Il10, Il5ra, Inpp5d, Lgals1, Lif, Ltb, Smad6, Mlh1, Msh2, Msh6, Nedd4, Nfkb2, Notch2, Osm, Prkcd, Lcp1, Prg2, Ptger4, Rbpj, Trim27, Rps6, Ccl1, Ccl12, Ccl3, Ccl4, Ccl7, Ccl8, Ccl9, Cxcl2, Sema7a, Serpinb9, Tfe3, Swap70,…
GO:0043933	8.72398e-06	1.41645	190.467	243	826	macromolecular complex subunit organization	Tubg2, Prkaa1, Nckap1l, Sharpin, Shmt2, Napa, Ogt, Mtrf1l, Abcg1, Adipoq, Aif1, Alox5ap, Anxa5, Ap1b1, Apaf1, Apoa1, Apoe, Arf6, Arg1, Arpc1b, Atf1, Axin1, Bcl10, Bcl2l11, Capza2, Capzb, Casp8, Ctnna1, Ctnnb1, Cav2, Cbr2, Cck, Ccrn4l, Cdk1, Cfl1, Cirbp, Coro1a, Col1a1, Ctcf, Ddx6, Dync1h1, Ect2, Ehd1, Eif2ak3, Eif4ebp1, Eps15, Fadd, Fas, Fer, Smc2, Fkbp1a, Gas7, Gfpt1, Glul, Gnb2l1, H2-Ke2, Hck, …
GO:0022607	9.26322e-06	1.33322	290.645	354	1256	cellular component assembly	Atg14, Tmem17, Tubg2, Rhoq, Tex15, E2f4, Prkaa1, Nckap1l, Sharpin, Mylk, Shmt2, Baiap2, Napa, Ogt, Ccdc88a, Arrb1, Abl2, Adipoq, Acta1, Aif1, Alox5ap, Anxa5, Ap1b1, Apaf1, Atg5, Apoa1, Apoe, Arf6, Arg1, Arpc1b, Atf1, Atp7a, Axin1, Bcl10, Bcl2l11, Capg, Capza2, Capzb, Casp8, Ctnna1, Ctnnb1, Cav2, Cbr2, Rb1cc1, Cck, Ccrn4l, Cd34, Cd9, Cdk1, Cenpa, Cenpc1, Cirbp, Coro1a, Col1a1, Creb1, Ctcf, Dach1, …
GO:0002696	9.59404e-06	2.02822	40.496	66	175	positive regulation of leukocyte activation	Cd276, Nckap1l, Ticam1, Adora2b, Adora3, Aif1, Bcl10, Prdm1, Cd28, Cd38, Cd80, Cd83, Cdkn1a, Coro1a, Ccr2, Efnb1, Fcer1g, Fgr, Gata3, H2-Ab1, Hes1, Hlx, Ifng, Igf1, Cd74, Il12a, Il12rb1, Il15, Il4, Il4ra, Il6, Il6st, Inpp5d, Irf1, Cd47, Lgals1, Xcl1, Il1rl1, Lyst, Mef2c, Pnp, Rara, Ccl2, Stat5a, Stat6, Syk, Tgfb1, Tlr4, Cd40, Traf6, Tnfsf4, Cd226, Zap70, Ikzf1, Bloc1s3, Malt1, Tnfsf13b, Itpkb, Gp…
GO:0009890	9.80088e-06	1.38485	218.447	274	944	negative regulation of biosynthetic process	Cd276, Xpo1, Fbxw11, Dusp22, Hat1, Whsc1, Cdk9, Eif2b3, Hivep1, Acp5, Adipoq, Ferd3l, Adora2b, Aicda, Ang, Apoe, Axin1, Bach1, Barx2, Prdm1, Bmp2, Bmpr2, Btrc, Tspo, Ciita, Ctnnb1, Runx3, Cbx3, Cd34, Cd38, Cebpa, Creb1, Smc3, Ctcf, Dab2, Dach1, Twist2, Dlx1, Dnmt3a, Edn1, Ednrb, Eif2ak3, Eif4ebp1, Elk3, Nr2f1, Fgf2, Foxn2, Lpin1, Fmr1, Fst, Gabpa, Gata1, Gata3, Gfi1, Gfpt1, Tsc22d3, Gclc, Gnb2l1,…
GO:0071841	1.05541e-05	1.22843	638.216	726	2758	cellular component organization or biogenesis at cellular level	Rpl5, Atg14, Mapre3, Emilin1, Numa1, Imp3, Xpo1, Pex12, Tmem17, Tubg2, Rhoq, Kdm3a, Tex15, E2f4, Prkaa1, Nckap1l, Sharpin, Kazald1, Hat1, Unc5a, Mylk, Whsc1, Cdk9, Bre, Cdc20, Baiap2, Napa, Ogt, Ccdc88a, Jmjd1c, Mtrf1l, Rcc2, Tpr, Chd9, Prr5, Rnf20, Arrb1, Abl1, Abl2, Acp2, Acta1, Adm, Adora2a, Parp1, Aebp2, Aicda, Aif1, Mta1, Bloc1s4, Boc, Ap1b1, Ap1g1, Ap1m1, Apaf1, Atg5, Rplp0, Arf6, Arpc1b, A…
GO:0032943	1.14284e-05	2.66009	19.8163	38	86	mononuclear cell proliferation	Prdm1, Btn1a1, Ctnnb1, Ccnd3, Cd151, Cxcr4, Fcgr2b, Fkbp1a, Fyn, H2-Ab1, Hprt, Il10, Inpp5d, Irf1, Itgam, Itgb2, Kng1, Lst1, Lyn, Slc11a1, P2rx7, Prkcd, Psmb10, Ptpn22, Rag2, Rps6, Satb1, Cblb, Il20rb, Prdx2, Tgfb1, Scgb1a1, Vpreb1, Malt1, Fcgr4, Tnfrsf13b, Cd274, Clec2i
GO:0060548	1.23178e-05	1.47575	143.703	189	621	negative regulation of cell death	Pafah2, Prkaa1, Nckap1l, Gcm2, Bre, Arrb1, Tmbim6, Adm, Adora2a, Aif1, Akt2, Atg5, Xiap, Apoe, Atp7a, Bcl10, Birc6, Btg2, Casp4, Casp2, Ctnna1, Ctnnb1, Rb1cc1, Cd34, Cd38, Cdk1, Cdkn1a, Cflar, Chl1, Comp, Dnajc5, Cst3, Ctsb, Ctsh, Twist2, Dlx1, Edn1, Ednrb, Egr3, Ercc1, Eya1, F2r, Fabp1, Fas, Fcer1g, Fgf2, Flt4, Fth1, Gata1, Gata3, Gcg, Gdnf, Tsc22d3, Gclc, Gclm, Gnaq, Hspa5, Hck, Hdac2, Htt, Hel…
GO:0032103	1.40984e-05	2.17692	31.7025	54	137	positive regulation of response to external stimulus	Nckap1l, Adora2b, Adora3, Aif1, Akt2, Alox5ap, C3ar1, Cd28, Ccr1, Ccr2, Ccr4, Cnr1, S1pr1, Edn1, Edn2, F7, Fcer1g, Fcgr1, Fcgr3, Cmklr1, Hmgb1, Hyal2, Cxcl10, Cd74, Il6, Cd47, Jak2, Kdr, Xcl1, Il1rl1, Ptger4, Ccl2, Ccl3, Ccl4, Ccl7, Sell, Slit2, Pde2a, Stat5a, Tgfb1, Tgm2, Thbs4, Tlr4, Tnfrsf1a, Tnfsf4, Vegfc, Pla2g7, Pik3cg, Scarf1, Ccl24, Scoc, Larp1, Atg7, Il23a
GO:0048002	1.60165e-05	5.00025	6.94216	18	30	antigen processing and presentation of peptide antigen	B2m, Ctse, Fcer1g, Fcgr1, Fcgr2b, Fcgr3, H2-Ab1, H2-K1, H2-M3, H2-DMb2, H2-Oa, Hfe, Cd74, Slc11a1, Tapbp, Traf6, Unc93b1, Ifi30
GO:0006954	2.0175e-05	1.91942	44.4311	70	193	inflammatory response	Chi3l4, Ano6, Ticam1, Hyal3, Casp6, Cd14, Chi3l3, Ccr4, Crhbp, Csf1r, Darc, S1pr3, F2r, Cxcl1, Hck, Hif1a, Hmox1, Cxcl10, Il1rn, Il4ra, Il5ra, Itgav, Itgb2, Kng1, Tlr7, Cd180, Ly86, Ly96, Nos2, Notch2, Slc11a1, P2rx7, Reg3b, Ptafr, Ptgdr, Rbpj, Ccl12, Ccl2, Ccl4, Ccl7, Ccl8, Cxcl2, Cxcl5, Selp, Serpinb9, Syk, Prdx2, Cd300a, Tgfb1, Pxk, Tlr1, Cd40, Hrh4, Ggt5, Tlr2, Nfkbid, Map2k3, Ahcy, Pla2g7, T…
GO:0006355	2.02452e-05	1.30204	323.446	387	1415	regulation of transcription, DNA-dependent	Zfp518b, Zfp513, Xpo1, Zfp692, E2f4, Dusp22, Prkaa1, Csdc2, Ticam1, Lpxn, Hat1, Whsc1, Gcm2, Cdk9, Jmjd1c, Zzz3, Slc30a9, Chd9, Hivep1, Abcg1, Adipoq, Ferd3l, Adora2a, Aebp2, Mta1, Mta3, Anp32a, Anxa3, Hnrnpd, Barx1, Prdm1, Ctnnd1, Runx3, Cbx3, Rb1cc1, Ccnk, Cdyl, Cebpg, Cenpb, Chd1, Atf6b, Dach1, Twist2, Dlx1, Dnmt3a, Dr1, E2f5, Edn1, Ednrb, Egr3, Elk3, Elk4, Ell, Etv6, Eya3, Wdr5, Fer, Foxn2, F…
GO:0002252	2.09566e-05	1.84252	50.8366	78	221	immune effector process	Ticam1, C8b, Cfd, Aicda, Anxa3, Apoa1, Atp7a, Bcl10, C1qa, C1qb, C9, Cebpg, Ctsc, Ctsh, Ercc1, Fadd, Fas, Fcgr2b, Gata3, H2-Ab1, Hyal2, Icam1, Cxcl10, Ifnar1, Il10, Il12rb1, Il15, Inpp5d, Itgax, Cd47, Lgals1, Tlr7, Lyst, Mlh1, Msh2, Msh6, Myo1f, Slc11a1, Prdx1, Pcbp2, Cfp, Prkcd, Prkce, Lcp1, Psen2, Ptger4, Rps6, Ccl3, Cxcl5, Serpinb9, Swap70, Il20rb, Tarbp2, Prdx2, Nlrp3, Arrb2, Tgfb3, Tnfaip3, …
GO:0031349	2.13499e-05	2.11519	32.8596	55	142	positive regulation of defense response	Ticam1, Rps6ka3, Adora2b, Adora3, Alox5ap, Arf6, Cd28, Ccr2, Cnr1, Fcer1g, Fcgr1, Fcgr3, Gfi1, H2-M3, Hyal2, Cd74, Il12a, Il6, Irf1, Irf4, Cd47, Jak2, Lag3, Xcl1, Klrb1c, Tlr7, Il1rl1, Ly96, Lyn, Mef2c, Nfkbia, Prkce, Ptger4, Ccl3, Pde2a, Stat5a, Arrb2, Tgm2, Tlr4, Tnfaip3, Tnfrsf1a, Traf3, Plscr1, Tnfsf4, Cd226, 5430435G22Rik, Ddx60, Tlr2, Pik3cg, Tlr5, Irf7, Unc93b1, Ccl24, Clec7a, Peli1
GO:0002286	2.20047e-05	3.8617	9.48762	22	41	T cell activation involved in immune response	Atp7a, Ccr2, Gata3, H2-M3, Hlx, Icam1, Ifng, Il4, Il4ra, Il6, Irf1, Slc11a1, Lcp1, Psen2, Ptger4, Rara, Rps6, Stat6, Tnfsf4, Gadd45g, Socs5, Il23a
GO:0006412	2.21817e-05	1.54842	104.214	142	452	translation	Rpl5, Rpn1, Iars, Eprs, Mrpl41, Mgat5, Ogt, Mtrf1l, Art3, Rpl10, Parp1, Akt2, Ang, Rplp0, Art2b, Atp7a, Zfp36l1, Ctnnb1, Cirbp, Eef1a1, Eef2, Eef2k, Galnt1, Gata1, Gna14, Gnaq, Gnb2l1, Hbegf, Eif2ak1, Igf1, Il6, Galnt10, Man2a1, Mgat1, Ppp1r15a, Ppp1ca, Qk, Rgs2, Rpl18, Rpl26, Rpl28, Rpl32, Rpl37a, Rpl6, Rpl7, Rpl9, Rps14, Rps15, Rps17, Rps18, Rps19, Rps29, Rps4x, Rps5, Rps7, St6gal1, St3gal1, St…
GO:0002819	2.25297e-05	2.47516	21.7521	40	94	regulation of adaptive immune response	B2m, Cd28, Ccr2, Fcer1g, Fcgr1, Fcgr2b, Fcgr3, H2-Ab1, H2-K1, H2-M3, Hlx, Ifng, Cd74, Il12a, Il12rb1, Il4, Il4ra, Irf1, Xcl1, Il1rl1, Mef2c, Slc11a1, P2rx7, Pnp, Trim27, Stat6, Il20rb, Tgfb1, Tnfaip3, Cd40, Traf6, Tnfsf4, Cd226, Malt1, Tnfsf13b, Map3k7, Irf7, Socs5, Sash3, Il23a
GO:0050863	2.30394e-05	1.98975	39.1075	63	169	regulation of T cell activation	Cd276, Nckap1l, Adora2a, Aif1, Bcl10, Btn1a1, Ctnnb1, Cd28, Cd80, Cd83, Coro1a, Ccr2, Efnb1, Gata3, H2-Ab1, H2-Oa, Hes1, Hlx, Ifng, Igf1, Cd74, Il12a, Il12rb1, Il15, Il4, Il4ra, Il6, Il6st, Irf1, Cd47, Kng1, Lag3, Lgals1, Xcl1, Pnp, Ptpn22, Rara, Ccl2, Stat5a, Cblb, Syk, Il20rb, Zeb1, Prdx2, Tgfb1, Traf6, Tnfsf4, Scgb1a1, Zap70, Ikzf1, Malt1, Tnfsf13b, Nfkbid, Itpkb, Icosl, Sit1, Socs5, Pdcd1lg2,…
GO:0070201	2.30801e-05	1.72288	64.7935	95	280	regulation of establishment of protein localization	Xpo1, Fbxw11, Rhoq, Dph3, Pkdcc, Adipoq, Adora2a, Ang, Apoa1, Arf6, Axin1, Btn1a1, Casp1, Cd14, Cd34, Cdk1, Cdkn1a, Csf1r, Ect2, Epha2, F2r, Fgr, Fzd7, Gata3, Gnaq, Gnb2l1, Hyal2, Ifng, Igf1, Il10, Il4ra, Il6, Jak2, Kcnn4, Lats1, Tlr7, Bbc3, Il1rl1, Lyn, Rab8a, Nfkbia, Nodal, Ogg1, P2rx7, Prdx1, Prkci, Pkia, Pkig, Lcp1, Inpp5k, Ptger4, Ptpn11, Trim27, Ccl3, Exoc4, Pde2a, Src, Syk, Tcf7l2, Nlrp3, …
GO:0048522	2.31297e-05	1.33691	255.165	312	1142	positive regulation of cellular process	Atg14, Mapre3, Emilin1, Fbxw11, Rhoq, Kdm3a, Pik3r6, Bre, Med21, Ccdc88a, Uhrf2, Rnf20, Zfp91, Rps6ka3, Abl2, Adcy7, Aicda, Alx4, Apoa1, Arf6, Phox2a, Arnt, Arntl, Atf1, Atf4, Barx2, Btg2, Btrc, Ciita, Cab39, Anxa2, Rb1cc1, Cckar, Cd14, Cfl1, Cirbp, Ctcf, Cyp17a1, Cyp1a1, Dazl, Dbi, Gadd45a, Arid3a, Dyrk1a, Egr2, Eif4e, Eif4ebp1, Elf1, En2, Epas1, Epha2, Nr2f1, Etv1, Eya3, Fabp1, Acsl1, Fcer1g, F…
GO:0009893	2.66454e-05	3.59997	10.1648	23	45	positive regulation of metabolic process	Atg14, Apoa1, Tspo, Gadd45a, Fabp1, Fgr, Prkce, Plau, Clic5, Abcd2, Apln, Angptl3, Sdcbp, Scoc, Vav3, Angptl4, Pmaip1, Pnpla2, Oma1, Mtdh, Mob1b, Plekhf1, Larp1
GO:0051345	2.79379e-05	1.57189	94.4134	130	408	positive regulation of hydrolase activity	Vrk3, Nckap1l, Prr5, Arrb1, Adra1a, Akt2, Ang, Apaf1, Apoa1, Arhgap5, Axin1, Bcl10, Bcl2l11, Bmp2, C9, Casp12, Cck, Chml, Ctsh, Cycs, Ect2, S1pr1, Eif2ak3, Epha2, F2r, Fabp1, Fgf2, Ctgf, Gdi2, Gm2a, Gnaq, Gnb2l1, Gpr65, Hspa5, Foxq1, Hmgb1, Ifng, Jak2, Jun, Arhgef1, Snx18, Bbc3, Mef2c, Men1, Mmp14, Msh2, Msh6, Myc, Myo9b, Nodal, Pcna, Pparg, Rab4a, Rasal1, Rasgrf1, Rest, Rgs2, Rnf7, Rp2h, Sh3bp1,…
GO:0008283	2.92808e-05	1.64964	75.0507	107	329	cell proliferation	E2f4, Dusp22, Ccdc88a, Uhrf2, Acvr2a, Amelx, Apoa1, Fabp7, Btrc, Cd151, Cd34, Cxcr4, Dbi, Epha2, Ercc1, Fas, Fer, Fkbp1a, Fst, Fyn, Gbx2, Gdnf, Gnb1, Hgf, Hhex, Hprt, Ifnar2, Igfbp4, Il4ra, Irf1, Itgam, Itgb2, Jag2, Junb, Lhx9, Mbd2, Melk, Mitf, Mki67, Cited2, Nfkbia, Nos2, Slc11a1, Numbl, Oca2, P2rx7, Prdx1, Pcm1, Abcb1a, Pim1, Prkcd, Por, Prkar1a, Psmb10, Ptger2, Ptgs1, Ptpn22, Rag2, Rasgrf1, R…
GO:0043066	3.05889e-05	1.46271	136.066	178	588	negative regulation of apoptotic process	Pafah2, Prkaa1, Nckap1l, Gcm2, Bre, Arrb1, Tmbim6, Adm, Adora2a, Aif1, Akt2, Atg5, Xiap, Apoe, Atp7a, Bcl10, Birc6, Btg2, Casp4, Casp2, Ctnna1, Ctnnb1, Rb1cc1, Cd38, Cdk1, Cdkn1a, Cflar, Chl1, Comp, Dnajc5, Ctsh, Twist2, Dlx1, Edn1, Ednrb, Egr3, Ercc1, Eya1, F2r, Fabp1, Fas, Fcer1g, Flt4, Gata1, Gata3, Gcg, Gdnf, Tsc22d3, Gclc, Gclm, Gnaq, Hspa5, Hck, Hdac2, Htt, Hells, Hgf, Hif1a, Hmgcr, Hmox1, …
GO:0009057	3.09691e-05	1.46898	132.595	174	573	macromolecule catabolic process	Pcsk9, Usp30, Fbxl14, Pan2, Xpo1, Fbxw11, Chi3l4, Jkamp, Cdc20, Uhrf2, Rnf20, Hyal3, Arrb1, Pygb, Manba, Abcg1, Adrb1, Apaf1, Apoe, Arntl, Auh, Axin1, Zfp36l1, Zfp36l2, Btg2, Btrc, Casp8, Ccrn4l, Chi3l3, Cst3, Cycs, Dab2, Dnase1l3, Dnase2a, Fgf2, Fkbp1a, Fyn, Gclc, Gnb2l1, Gpc1, Hspa5, Foxq1, Hmgb1, Hyal2, Ier3, Ifng, Il10, Ldlr, Psmb8, Smad7, Mlh1, Usp34, Myc, Nedd4, Nos2, P2rx7, Pcbp2, Pja1, Cn…
GO:0044093	3.33918e-05	1.36895	204.659	255	888	positive regulation of molecular function	Vrk3, Pik3r6, Nckap1l, Cdc20, Ogt, Ccdc88a, Prr5, Zfp91, Abl1, Abl2, Adipoq, Adcy7, Adora2b, Adra1a, Adrb1, Adrb2, Adrb3, Akt2, Stim2, Ang, Anxa3, Apaf1, Apoa1, Apoe, Arhgap5, Atp7a, Axin1, Bcl10, Bcl2l11, Bmp2, Btg1, C9, Cab39, Casp12, Cck, Cckar, Ccnd3, Cd81, Cdkn1a, Chml, Csf1r, Ctsh, Cycs, Ect2, S1pr1, Edn1, Edn2, Epha2, Epha4, F2r, Fabp1, Acsl1, Fer, Fgf2, Fgr, Ctgf, Slc37a4, Gdi2, Gdnf, Gcl…
GO:0006807	3.54889e-05	1.28297	347.832	411	1568	nitrogen compound metabolic process	Rpl5, Ints4, Imp3, Pan2, Upb1, Tubg2, Iars, Gmpr2, Scaf8, Eprs, Sf3b4, Atic, Nabp1, Mmadhc, Pgm3, Abca4, Abl1, Elac1, Parp1, Adssl1, Ak1, Ak2, Alas2, Aldoa, Lsm10, Ang, Apaf1, Apoa1, Arg1, Arg2, Art2b, Atp1b1, Atp1b3, Atp5k, Atp6v1a, Atp6v1b2, Atp7a, Atp10a, Auh, Zfp36l1, Zfp36l2, Cbr2, Ccrn4l, Cenpa, Cmah, Cmas, Cnp, Cpox, Pcyt1a, Cycs, Cyp1a1, Dck, Dhx15, Ddx6, Dhfr, Dnase1l3, Dnase2a, Dync1h1,…
GO:0051641	3.67225e-05	1.27879	351.273	415	1518	cellular localization	Pcsk9, Numa1, Traf3ip2, Xpo1, Fbxw11, Pex12, Rhoq, Tex15, Dph3, Kdelr3, Gga1, Pkdcc, Ap4e1, Ap1s2, Camk2d, Napg, Napa, Pttg1ip, Arrb1, Cse1l, Abcg1, Adipoq, Acvr2a, Adm, Adora2a, Adora2b, Adora3, Akt2, Ang, Anp32a, Anxa3, Ap1b1, Ap1g1, Ap1m1, Ap2a2, Ap2m1, Ap3s1, Ap4s1, Apoa1, Apoe, Arf6, Rhob, Arntl, Axin1, Bet1, Btn1a1, Bub1b, Bub3, Casp1, Ctnnb1, Cckar, Cd14, Cd34, Cd38, Cdk1, Cdkn1a, Cenpa, C…
GO:0071706	3.71827e-05	2.79683	15.7356	31	68	tumor necrosis factor superfamily cytokine production	Ticam1, Acp5, Adipoq, Tspo, Cd14, Cd34, Ccr2, Twist2, Fadd, Fcer1g, Fcgr3, Ifng, Il10, Jak2, Rara, Trim27, Ripk1, Ccl3, Ccl4, Arrb2, Tlr1, Tlr4, Tnfaip3, Tnfrsf1a, Twist1, Zfp36, Tlr2, Clec7a, Pf4, Sash3, Il23a
GO:0051172	4.121e-05	1.36346	205.257	255	887	negative regulation of nitrogen compound metabolic process	Xpo1, Fbxw11, Dusp22, Hat1, Whsc1, Cdk9, Srsf9, Hivep1, Acp5, Adipoq, Ferd3l, Aicda, Akt2, Axin1, Bach1, Barx2, Prdm1, Bmp2, Bmpr2, Btrc, Tspo, Ciita, Ctnnb1, Runx3, Cbx3, Cd34, Cd38, Cebpa, Creb1, Smc3, Ctcf, Dab2, Dach1, Twist2, Dlx1, Dnmt3a, Edn1, Ednrb, Elk3, Nr2f1, Ercc1, Fgf2, Foxn2, Lpin1, Fst, Gabpa, Gata1, Gata3, Gfi1, Tsc22d3, Gclc, Nkx6-2, Hdac2, Hells, Hes1, Hesx1, Foxq1, Hhex, Hic1, …
GO:0050715	4.38342e-05	3.33553	11.1075	24	48	positive regulation of cytokine secretion	Casp1, Cd14, Cd34, Csf1r, F2r, Fgr, Gata3, Hyal2, Ifng, Il10, Il4ra, Il1rl1, P2rx7, Ptger4, Ccl3, Src, Syk, Nlrp3, Twist1, Tlr2, Panx1, Clec4n, Pycard, Trim16
GO:0010740	4.86498e-05	1.6124	78.4464	110	339	positive regulation of intracellular protein kinase cascade	Dusp22, Sharpin, Ticam1, Arrb1, Adipoq, Adra1a, Adrb2, Adrb3, Akr1b3, Axin1, Bnip2, Ctnnb1, Ccr1, Ccr2, Csf1r, Ect2, F10, F2r, F7, Fgf2, Ctgf, Fkbp1a, Flt4, Gata3, Gcg, Hcls1, Hbegf, Hes1, Hmgcr, Hmox1, Ifng, Igf1, Igfbp4, Cd74, Il12a, Il15, Il4, Il6, Il6st, Ilk, Itgav, Itgb1, Itgb3, Itsn1, Jak2, Kdr, Kng1, Lgals1, Lgals9, Lif, Lmnb1, Lyn, Ngfr, Nodal, Nup62, Osm, P2rx7, P2ry1, Prkcd, Prkce, Ppm1…
GO:0008285	4.98759e-05	1.5221	103.207	139	446	negative regulation of cell proliferation	Cd276, Fntb, Adipoq, Adm, Adora2a, Adora2b, Aif1, Ang, Apoe, Atpif1, Prdm1, Bmp2, Btg1, Btg2, Btn1a1, Tspo, Ctnna1, Ctnnb1, Cav2, Runx3, Cd9, Cdk6, Cdkn1a, Cdkn2b, Cdkn2c, Cebpa, Dach1, Twist2, F2r, Fcgr2b, Fgf2, Fth1, Gata1, Gata3, H2-Ab1, Hes1, Hmox1, Eif2ak1, Slc6a4, Id2, Ifng, Igf1, Il10, Il12a, Il15, Il6, Ilk, Inhba, Inpp5d, Itgb1, Jak2, Jarid2, Jun, Klf4, Kng1, Lif, Xcl1, Lst1, Il1rl1, Lyn,…
GO:0051099	5.01342e-05	2.58007	18.0496	34	78	positive regulation of binding	Dph3, Ticam1, Arrb1, Anxa2, Calm1, Eif2ak3, Fkbp1a, Aktip, Gata3, Gcg, Hes1, Hmgb1, Igf1, Irf4, Jak2, Lfng, Mef2c, Men1, Pon1, Ran, Rara, Rfng, S100a10, Smarca4, Tcf7l2, Tlr4, Traf6, Plscr1, Twist1, Acd, Gsk3b, Herpud1, Cthrc1, Hmgb2
GO:0051171	5.59923e-05	1.29812	290.985	348	1287	regulation of nitrogen compound metabolic process	Zfp518b, Zfp513, Clk3, Zfp692, Tex15, E2f4, Mbnl2, Prkaa1, Nckap1l, Csdc2, Lpxn, Gcm2, Ccdc88a, Jmjd1c, Zzz3, Slc30a9, Chd9, Prr5, Rap1gap, Abcg1, Aebp2, Mta1, Mta3, Anp32a, Arhgap5, Hnrnpd, Barx1, Ctnnd1, Rb1cc1, Ccnk, Cdk11b, Cdkn1a, Cdyl, Cenpb, Chd1, Chml, Clk4, Atf6b, Crk, Dr1, E2f5, Ect2, Egr3, Elk4, Ell, Epha2, Epha4, Etv6, Wdr5, Fer, Fosb, Gbx2, Gcm1, Gdi2, Gnaq, Gnb2l1, Cmklr1, Gsx2, Guc…
GO:0050778	5.63653e-05	1.73841	56.2315	83	243	positive regulation of immune response	Nckap1l, Ticam1, Lpxn, C8b, Rps6ka3, Cfd, Arf6, B2m, Bcl10, C1qa, C1qb, C3ar1, C9, Cd28, Cd38, Ccr2, Cnr1, Elf1, Fcer1g, Fcgr1, Fcgr3, Fyn, Gata3, Gfi1, H2-Ab1, H2-K1, H2-M3, Cd79b, Cd74, Il12a, Il12rb1, Il15, Irf1, Irf4, Kcnn4, Lag3, Xcl1, Klrb1c, Tlr7, Ly96, Lyn, Mef2c, Nfkbia, Slc11a1, P2rx7, Cfp, Prkce, Prkch, Pnp, Psen2, Ptpn22, Stat5a, Cblb, Syk, Themis, Arrb2, Tlr4, Tnfaip3, Traf3, Traf6, …
GO:0045937	5.68746e-05	1.49797	110.38	147	477	positive regulation of phosphate metabolic process	Pik3r6, Nckap1l, Ccdc88a, Arrb1, Zfp91, Adipoq, Acvr2a, Aif1, Akt2, Ang, Axin1, Bcl10, Bmp2, Bmpr2, Cab39, Rb1cc1, Cck, Ccnd3, Cd80, Cd81, Cdkn1a, Csf1r, Dab2, Ect2, Edn1, Ednrb, Epha4, F2r, Acsl1, Fgf2, Fgf7, Ctgf, Flt4, Aktip, Fzd7, Gata1, Gcg, Gnb2l1, Hspa5, Hcls1, Hes1, Hgf, Hmgb1, Hspa2, Ifng, Igf1, Cd74, Ikbkg, Il12a, Il15, Il1rn, Il4, Il6, Il6st, Ilk, Inhba, Itgb1, Itgb3, Jak2, Lats1, Lif,…
GO:0045936	5.7516e-05	1.81093	48.1323	73	208	negative regulation of phosphate metabolic process	Arrb1, Abl1, Adipoq, Spred1, Spred2, Adora2a, Apoe, Cdkn1a, Cdkn2b, Cdkn2c, Socs1, Gadd45a, Fkbp1a, Gfra2, Gnaq, Gnb2l1, Hmgcr, Hyal2, Il6, Ilk, Irf1, Jun, Kng1, Lats1, Lyn, Smad6, Smad7, Mical1, Men1, Gadd45b, Nup62, Igbp1, Kat2b, Prkcd, Pkia, Pkig, Inpp5k, Psen2, Pten, Hexim1, Dusp1, Trim27, Rgs2, Slit2, Trib1, Cnksr3, Trib2, Tgfb1, Tnfaip3, Twist1, Uchl1, Dusp7, Gadd45g, Grem1, Taf7, Atxn7, Du…
GO:0008284	5.7887e-05	1.4387	138.38	179	598	positive regulation of cell proliferation	Cd276, Prkaa1, Nckap1l, Ticam1, Cdc20, Shmt2, Camk2d, Fntb, Adm, Adora2b, Adrb2, Aif1, Akr1b3, Mta3, Ang, Arg1, Arhgap5, Bmp2, Bmpr2, Birc6, Tspo, Ctnnb1, Cav2, Cck, Ccna2, Ccnd3, Cd28, Cd38, Cd80, Cd81, Cdk1, Cdk4, Cdk6, Cdkn1a, Coro1a, Cxcr2, Ccr3, Ccr2, Csf1r, Cst3, Ctsh, Dct, Twist2, S1pr1, Edn1, Edn2, Ednrb, Efnb1, Egr3, Eya1, F2r, Fgf2, Fgf6, Fgf7, Ctgf, Flt4, Fosl2, Fzd7, Gab2, Gata1, Glul…
GO:0045453	5.78942e-05	3.49339	9.95043	22	43	bone resorption	Acp5, Adrb2, Car2, Ctnnb1, Cd38, Csf1r, Ctsk, Ctss, Iapp, Inpp5d, Itgav, Itgb3, Tnfrsf11b, P2rx7, Pth1r, Rac2, Spp1, Src, Syk, Traf6, Tfrc, Dcstamp
GO:0048731	6.05424e-05	1.20489	638.679	718	2760	system development	Pcsk9, Zfp513, Numa1, Cd276, Tex15, E2f4, Pik3r6, Gmpr2, Nckap1l, Sharpin, Ypel1, Pkdcc, Exoc6, Unc5a, Mylk, Rnh1, Rapgef1, Whsc1, Gcm2, Cdc20, Eif2b3, Baiap2, Napa, Sema3d, Ogt, Ccdc88a, Arrb1, Pgm3, Abl2, Acp2, Acp5, Adipoq, Acta1, Acvr2a, Adam19, Adm, Adora2a, Adora2b, Adra1a, Adrb1, Adrb2, Afp, Aicda, Akt2, Alas2, Alx4, Amelx, Ang, Ank, Anxa3, Boc, Apaf1, Atg5, Apoa1, Apoe, Arf6, Rhob, Arhgap…
GO:0019886	6.16623e-05	11.0968	3.00827	10	13	antigen processing and presentation of exogenous peptide antigen via MHC class II	Ctse, Fcer1g, Fcgr2b, H2-Ab1, H2-DMb2, H2-Oa, Cd74, Traf6, Unc93b1, Ifi30
GO:2000113	6.32249e-05	1.35842	199.24	247	861	negative regulation of cellular macromolecule biosynthetic process	Xpo1, Fbxw11, Dusp22, Hat1, Whsc1, Cdk9, Eif2b3, Hivep1, Adipoq, Ferd3l, Aicda, Ang, Bach1, Barx2, Prdm1, Bmp2, Bmpr2, Btrc, Ciita, Ctnnb1, Runx3, Cbx3, Cd38, Cebpa, Creb1, Smc3, Ctcf, Dab2, Dach1, Twist2, Dlx1, Dnmt3a, Edn1, Ednrb, Eif2ak3, Eif4ebp1, Elk3, Nr2f1, Fgf2, Foxn2, Lpin1, Fmr1, Fst, Gabpa, Gata1, Gata3, Gfi1, Gfpt1, Tsc22d3, Gclc, Gnb2l1, Nkx6-2, Hdac2, Hbegf, Hells, Hes1, Hesx1, Foxq…
GO:0031663	6.45881e-05	3.95833	8.09919	19	35	lipopolysaccharide-mediated signaling pathway	Ticam1, Prdm1, Ly96, Lyn, Nfkbia, Prkce, Ccl2, Ccl3, Stat1, Trib1, Prdx2, Tgfb1, Tlr4, Tnfaip3, Traf6, Zcchc11, Mapk14, Mapk3, Mtdh
GO:0035587	6.45881e-05	3.95833	8.09919	19	35	purinergic receptor signaling pathway	Adora2a, Adora2b, Adora3, P2ry14, P2rx4, P2rx7, P2rx6, P2ry1, P2ry2, Gpr174, Gpr171, Gpr34, Oxgr1, Gpr183, Lpar6, Gpr15, P2ry13, P2ry10, Sucnr1
GO:0001933	6.77213e-05	1.83335	45.1241	69	195	negative regulation of protein phosphorylation	Arrb1, Abl1, Adipoq, Spred1, Spred2, Adora2a, Apoe, Cdkn1a, Cdkn2b, Cdkn2c, Socs1, Gadd45a, Fkbp1a, Gfra2, Gnaq, Gnb2l1, Hmgcr, Hyal2, Il6, Ilk, Irf1, Jun, Kng1, Lats1, Lyn, Smad6, Smad7, Mical1, Men1, Gadd45b, Nup62, Kat2b, Prkcd, Pkia, Pkig, Inpp5k, Psen2, Pten, Hexim1, Dusp1, Trim27, Rgs2, Slit2, Trib1, Cnksr3, Trib2, Tgfb1, Tnfaip3, Twist1, Uchl1, Dusp7, Gadd45g, Grem1, Taf7, Dusp4, Park2, Rg…
GO:0046907	6.78228e-05	1.37374	182.347	228	788	intracellular transport	Pcsk9, Xpo1, Fbxw11, Pex12, Gga1, Pkdcc, Ap4e1, Ap1s2, Napg, Napa, Pttg1ip, Cse1l, Abcg1, Adipoq, Anp32a, Ap1b1, Ap1g1, Ap1m1, Ap2a2, Ap2m1, Ap3s1, Ap4s1, Rhob, Arntl, Axin1, Bet1, Cdk1, Cdkn1a, Cfl1, Chml, Cnp, Dscr3, Ect2, Egr2, Ehd1, F2r, Fgf2, Aktip, Fzd7, Gnaq, Htt, Hes1, Hhex, Hif1a, Hyal2, Ifng, Igf1, Cd74, Il6, Itgb1, Jak2, Jun, Kif5b, Klc1, Kpna2, Tlr7, Nup155, Bbc3, Hook2, Lyst, Rab8a, …
GO:0032270	6.90582e-05	1.45315	127.345	166	552	positive regulation of cellular protein metabolic process	Pik3r6, Nckap1l, Ticam1, Cdc20, Ccdc88a, Arrb1, Zfp91, Adipoq, Acvr2a, Adrb2, Aif1, Akt2, Ang, Arnt, Bcl10, Bmp2, Bmpr2, Cab39, Rb1cc1, Cck, Ccnd3, Cd80, Cd81, Cdkn1a, Cirbp, Csf1r, Dazl, Dyrk1a, Ect2, Edn1, Ednrb, Epha4, F2r, Acsl1, Fgf2, Fgf7, Ctgf, Fkbp1a, Lpin1, Flt4, Aktip, Gata1, Gcg, Hspa5, Hcls1, Hes1, Hgf, Hmgb1, Hspa2, Igf1, Cd74, Ikbkg, Il12a, Il15, Il1rn, Il4, Il6, Il6st, Ilk, Inhba, …
GO:0032269	6.91314e-05	1.60934	75.6696	106	327	negative regulation of cellular protein metabolic process	Kdm3a, Eif2b3, Arrb1, Abl1, Adipoq, Spred1, Spred2, Adora2a, Ang, Atg5, Apoe, Cdkn1a, Cdkn2b, Cdkn2c, Socs1, Gadd45a, Edn1, Ednrb, Eif2ak3, Eif4ebp1, Fkbp1a, Fmr1, Gfra2, Gclc, Gnaq, Gnb2l1, Hmgcr, Eif2ak1, Hyal2, Il10, Il6, Ilk, Irf1, Itgav, Itgb3, Jarid2, Jun, Kng1, Lats1, Lyn, Smad6, Smad7, Mical1, Men1, Msx3, Gadd45b, Nup62, Igbp1, Kat2b, Prkcd, Pkia, Pkig, Inpp5k, Psen2, Pten, Hexim1, Dusp1,…
GO:0060249	6.94245e-05	1.96562	35.6364	57	154	anatomical structure homeostasis	Tex15, Slc28a3, Acp5, Parp1, Adrb2, Aldoa, Car2, Ctnnb1, Cd34, Cd38, Coro1a, Csf1r, Ctsh, Ctsk, Ctss, Epas1, Ercc1, F2r, Dclre1b, Fgf7, Hif1a, Hoxa13, Iapp, Il6, Inpp5d, Itgav, Itgb1, Itgb3, Napsa, Kdr, Mtm1, Myc, Tnfrsf11b, P2rx7, Pfkm, Pth1r, Rac2, Sod1, Spp1, Src, Pif1, Syk, Lpcat1, Il20rb, Tlr4, Traf6, Tfrc, Dclre1c, Vps54, Nbn, Tinf2, Acd, Ercc4, Pinx1, Sash3, Tnks2, Dcstamp
GO:0002757	7.1517e-05	2.05441	31.0083	51	134	immune response-activating signal transduction	Nckap1l, Ticam1, Lpxn, Rps6ka3, Arf6, Bcl10, C3ar1, Cd38, Elf1, Fcer1g, Fyn, Gata3, Gfi1, Cd79b, Irf1, Irf4, Kcnn4, Tlr7, Ly96, Lyn, Mef2c, Nfkbia, Prkce, Prkch, Psen2, Ptpn22, Cblb, Syk, Themis, Arrb2, Tlr4, Tnfaip3, Traf3, Traf6, Plscr1, Cd226, Zap70, 5430435G22Rik, Ddx60, Plcg2, Malt1, Tlr2, Tlr5, Irf7, Unc93b1, Clec7a, Rabgef1, Vav3, Peli1, Trat1, Clec2i
GO:0051052	7.26782e-05	1.85636	42.81	66	185	regulation of DNA metabolic process	Tex15, Cdk9, Bre, Ccdc88a, Adipoq, Anxa3, Atf1, Bmpr2, Cd28, Cdk1, Cdkn1a, Cebpg, Smc3, Cst3, Dnmt3a, Ercc1, Eya1, Eya3, Hgf, Hmgb1, Id3, Ifng, Igf1, Il4, Il6, Jun, Lig3, Kitl, Mlh1, Msh2, Msh6, Myc, Pcna, Pfn1, Pik3ca, Pnp, Rpa2, Src, Pif1, Stag2, Stat6, Prdm9, Tgfb1, Tgfb3, Wapal, Cd40, Ttf1, Twist1, Usp1, Ppp4r2, Tinf2, Dna2, Acd, Ercc4, Fbxw7, Tspyl2, Pdgfc, Gsk3b, Gmnn, Tipin, Cdt1, Babam1, …
GO:0001776	7.51575e-05	2.76492	14.8099	29	64	leukocyte homeostasis	Nckap1l, Bcl10, Bcl2l11, Ccnb2, Coro1a, Fas, Slc37a4, Hif1a, Ifng, Cd74, Ikbkg, Il6, Lyn, Mef2c, Men1, P2rx7, Rps6, Ccl2, Cxcl5, Skil, Stat5a, Tgfb1, Tnfaip3, Tnfsf13b, Siva1, Slc40a1, Tnfrsf13b, Pmaip1, Niacr1
GO:0042102	7.51575e-05	2.76492	14.8099	29	64	positive regulation of T cell proliferation	Cd276, Nckap1l, Aif1, Cd28, Cd80, Coro1a, Ccr2, Efnb1, Hes1, Ifng, Igf1, Il12a, Il12rb1, Il15, Il4, Il6, Il6st, Xcl1, Pnp, Stat5a, Syk, Traf6, Tnfsf4, Zap70, Tnfsf13b, Icosl, Pdcd1lg2, Sash3, Il23a
GO:0035589	7.76068e-05	6.18532	4.62811	13	20	G-protein coupled purinergic nucleotide receptor signaling pathway	P2ry14, P2ry1, P2ry2, Gpr174, Gpr171, Gpr34, Oxgr1, Gpr183, Lpar6, Gpr15, P2ry13, P2ry10, Sucnr1
GO:0001818	7.81262e-05	2.35021	21.2893	38	92	negative regulation of cytokine production	Nckap1l, Arrb1, Acp5, Adipoq, Apoa1, Tspo, Cd34, Cd83, Twist2, Fcgr2b, Slc37a4, Gata3, Cmklr1, Hmox1, Ifng, Il10, Il12a, Klf2, Klf4, Xcl1, Il1rl1, Slc11a1, Pparg, Rara, Trim27, Il20rb, Arrb2, Tgfb1, Tgfb3, Tlr4, Tnfaip3, Tnfrsf1a, Twist1, Tnfsf4, Scgb1a1, Wnt11, Tlr2, Il23a
GO:0001934	8.17948e-05	1.49845	105.058	140	454	positive regulation of protein phosphorylation	Pik3r6, Nckap1l, Ccdc88a, Arrb1, Zfp91, Adipoq, Acvr2a, Aif1, Akt2, Ang, Axin1, Bmp2, Bmpr2, Cab39, Rb1cc1, Cck, Ccnd3, Cd80, Cd81, Cdkn1a, Csf1r, Dab2, Ect2, Edn1, Ednrb, Epha4, F2r, Acsl1, Fgf2, Fgf7, Ctgf, Flt4, Aktip, Gata1, Gcg, Gnb2l1, Hspa5, Hcls1, Hes1, Hgf, Hmgb1, Hspa2, Ifng, Igf1, Cd74, Ikbkg, Il12a, Il15, Il1rn, Il4, Il6, Il6st, Ilk, Inhba, Itgb1, Itgb3, Jak2, Lats1, Lif, Lmnb1, Lrp8,…
GO:0006996	8.21548e-05	1.24675	403.681	468	1750	organelle organization	Mapre3, Numa1, Xpo1, Pex12, Rhoq, Kdm3a, Tex15, Prkaa1, Nckap1l, Sharpin, Hat1, Whsc1, Cdk9, Bre, Cdc20, Baiap2, Ogt, Ccdc88a, Jmjd1c, Rcc2, Tpr, Chd9, Prr5, Rnf20, Arrb1, Abl1, Abl2, Acta1, Parp1, Aebp2, Aicda, Aif1, Mta1, Bloc1s4, Ap1b1, Ap1g1, Ap1m1, Arf6, Arpc1b, Atp7a, Axin1, Bet1, Bcl2l11, Birc6, Bub1b, Bub3, Anxa2, Capza2, Capzb, Ctnnb1, Cav2, Cck, Cckar, Ccna2, Ccnb2, Ccng2, Ccnk, Cd28, C…
GO:0051234	8.29919e-05	1.18993	727.307	809	3143	establishment of localization	Pcsk9, Slc44a1, Slc15a4, Numa1, Apof, Traf3ip2, Xpo1, Fbxw11, Pex12, Rhoq, Dph3, Ano6, Kdelr3, Prkaa1, Nckap1l, Gga1, Osbpl11, Pkdcc, Slc25a45, Mylk, Slc12a6, Ap4e1, Ap1s2, Slc14a1, Camk2d, Slco4a1, Napg, Napa, Atp6v1h, Pttg1ip, Slc30a9, Srcrb4d, Cyb5, Arrb1, Slc35b1, Glra3, Hdlbp, Cse1l, Abca4, Abcg1, Abl1, Laptm4b, Atp6v0b, Slc28a3, Chrne, Adipoq, Clic1, Acvr2a, Adm, Adora2a, Adora2b, Adora3, A…
GO:0006461	8.55023e-05	1.39331	160.595	203	694	protein complex assembly	Tubg2, Prkaa1, Nckap1l, Sharpin, Shmt2, Napa, Ogt, Adipoq, Aif1, Alox5ap, Anxa5, Ap1b1, Apaf1, Arf6, Arg1, Arpc1b, Atf1, Axin1, Bcl10, Bcl2l11, Capza2, Capzb, Casp8, Ctnna1, Ctnnb1, Cav2, Cbr2, Cck, Cdk1, Cenpa, Cenpc1, Coro1a, Col1a1, Creb1, Ect2, Ehd1, Eif2ak3, Eif4ebp1, Eps15, Fadd, Fas, Fer, Fkbp1a, Gas7, Gfpt1, Glul, Gnb2l1, H2-Ke2, Hck, Hes1, Hmgb1, Hmgcr, Hmox1, Hprt, Slc6a4, Cd74, Ilk, Kc…
GO:0008219	8.72508e-05	1.53435	91.3007	124	405	cell death	Traf3ip2, Sharpin, Unc5a, Mrpl41, C8b, Rps6ka3, Acp2, Adrb1, Alx4, Cd5l, Arf6, Atpif1, Axin1, Bnip2, Btg1, Bub1b, Cdk11b, Cxcr2, Cxcr4, Creb1, Dmpk, Dnase1l3, Dnase2a, Eif2ak3, Epha2, Elmo1, Fgl2, Aktip, Fyn, Gas2, Gnb1, Gpr65, Foxq1, Hk2, Hprt, Id1, Jag2, Klf4, Krt8, Lamp1, Lsp1, Lyz2, Lyz1, Bmf, Mef2d, Mnt, Ppp1r15a, Gadd45b, Nodal, Tnfrsf11b, Osm, P2rx4, Pdcd4, Pdcd6ip, Pkm, Plau, Pura, Cxcl2,…
GO:0031324	8.94454e-05	1.34924	199.297	246	868	negative regulation of cellular metabolic process	Pcsk9, Cd276, Xpo1, Fbxw11, Dusp22, Hat1, Whsc1, Cdk9, Srsf9, Hivep1, Acp5, Ferd3l, Aicda, Akt2, Axin1, Bach1, Barx2, Prdm1, Bmp2, Bmpr2, Btn1a1, Btrc, Tspo, Ciita, Ctnnb1, Runx3, Cbx3, Cd34, Cd38, Cebpa, Cnr1, Creb1, Smc3, Cst3, Ctcf, Dab2, Dach1, Dbi, Twist2, Dlx1, Dnmt3a, Elk3, Nr2f1, Ercc1, Fgf2, Foxn2, Lpin1, Fst, Gabpa, Gata1, Gata3, Gfi1, Gfpt1, Tsc22d3, Nkx6-2, Hdac2, Hbegf, Hells, Hes1, …
GO:0016043	9.36519e-05	1.23285	452.35	519	1992	cellular component organization	Pcsk9, Mapre3, Emilin1, Numa1, Xpo1, Pex12, Kdm3a, Ano6, Lrrtm2, Kazald1, Hat1, Unc5a, Whsc1, Cdk9, Bre, Cdc20, Jmjd1c, Rcc2, Tpr, Chd9, Prr5, Rnf20, Abca4, Abl1, Acp2, Adm, Adora2a, Parp1, Adrb1, Aebp2, Aicda, Akt2, Aldoa, Mta1, Bloc1s4, Boc, Ap1g1, Ap1m1, Arhgap5, Atp6v0c, Bet1, Bmp2, Bmpr2, Birc6, Btg2, Bub1b, Bub3, Anxa2, Runx3, Serpinh1, Cckar, Ccna2, Ccnb2, Ccng2, Ccnk, Cd14, Cd28, Cd38, Cd…
GO:0048871	9.51993e-05	1.99115	32.8596	53	142	multicellular organismal homeostasis	Tex15, Prkaa1, Slc28a3, Acp5, Adrb1, Adrb2, Adrb3, Car2, Ctnnb1, Cckar, Cd34, Cd38, Coro1a, Ccr1, Cnr1, Csf1r, Ctsh, Ctsk, Ctss, Epas1, F2r, Fgf7, Hfe, Hoxa13, Iapp, Inpp5d, Itgav, Itgb1, Itgb3, Napsa, Kdr, Slc11a1, Tnfrsf11b, P2rx7, Pth1r, Rac2, Sod1, Spp1, Src, Tenc1, Syk, Lpcat1, Il20rb, Tlr4, Traf6, Tfrc, Vps54, Slc27a1, Apln, Slc40a1, Oma1, Sash3, Dcstamp
GO:0008104	9.68008e-05	1.42904	134.266	173	586	protein localization	Slc15a4, Traf3ip2, Dph3, Arrb1, Abcg1, Adora2a, Ang, Apoa1, Arf2, Arf4, Rhob, Bet1, Btn1a1, Casp1, Cd14, Cd34, Cd81, Csf1r, Dnm2, Eps15, Fgr, Aktip, Gata3, Gdi2, Cxcl10, Il10, Il4ra, Kcnn4, Lcp2, Snx18, Il1rl1, Tmed1, Hook2, Lyn, Lyst, Rab8a, Mtm1, Myo1c, Naca, Notch2, Nup50, Nup62, P2rx7, Pdcd6ip, Pfn1, Pnp, Pparg, Nup88, Psen2, Ptger4, Tmsb10, Tmsb4x, Nacad, Rab11b, Rab18, Rab19, Rab20, Rab24, …
GO:0032946	9.74536e-05	2.28517	22.2149	39	96	positive regulation of mononuclear cell proliferation	Cd276, Nckap1l, Ticam1, Aif1, Cd28, Cd38, Cd80, Cdkn1a, Coro1a, Ccr2, Efnb1, Hes1, Ifng, Igf1, Cd74, Il12a, Il12rb1, Il15, Il4, Il6, Il6st, Xcl1, Mef2c, Pnp, Stat5a, Syk, Tlr4, Cd40, Traf6, Tnfsf4, Zap70, Tnfsf13b, Gpr183, Icosl, Vav3, Pdcd1lg2, Peli1, Sash3, Il23a
GO:0009894	9.99775e-05	1.44796	123.802	161	535	regulation of catabolic process	Pcsk9, Atg14, Xpo1, Prkaa1, Nckap1l, Prr5, Arrb1, Rap1gap, Akt2, Apoe, Arhgap5, Arntl, Axin1, Btg2, Btrc, Rb1cc1, Chml, Cnr1, Crk, Cst3, Dab2, Dbi, Ect2, S1pr1, Epha2, Epha4, Fabp1, Fyn, Gdi2, Gclc, Gnaq, Gnb2l1, Gpr65, Hif1a, Hmgb1, Ier3, Ifng, Igf1, Il10, Jun, Arhgef1, Ldlr, Snx18, Smad7, Myo9b, Nedd4, Nos2, Pgam1, Prkcd, Prkce, Ppp1ca, Ppp1cb, Ppp2ca, Psen2, Pten, Rab4a, Rasal1, Rasgrf1, Rgs2,…
GO:0051716	0.000102075	1.39513	154.765	196	700	cellular response to stimulus	Atg14, Tex15, Mylk, Slc12a6, Gcm2, Cdk9, Bre, Eif2b3, Nabp1, Hyal3, Abl2, Adm, Parp1, Aicda, Alox5ap, Ang2, Apaf1, Atg5, Bach1, Bcat1, Btg2, Anxa2, Casp1, Cd14, Cd34, Cd68, Cdc25a, Cdk1, Cebpg, Coro1a, Col4a1, Cyp1a1, Dnmt3a, Egr2, Egr3, Ercc1, Eya3, Fabp1, Dclre1b, Smc2, Lpin1, Fosb, Slc37a4, Gata1, Gbp2, Cxcl1, H2-Ab1, Hmgb1, Eif2ak1, Slc6a4, Icam1, Irf8, Id2, Ifit3, Igtp, Il17ra, Junb, Jund, K…
GO:0002504	0.000103268	6.65993	4.1653	12	18	antigen processing and presentation of peptide or polysaccharide antigen via MHC class II	Ctse, Fcer1g, Fcgr2b, H2-Ab1, H2-DMb2, H2-Oa, H2-Ob, Cd74, Traf6, H2-Eb2, Unc93b1, Ifi30
GO:0002825	0.000103268	6.65993	4.1653	12	18	regulation of T-helper 1 type immune response	Ccr2, H2-Ab1, Hlx, Il12rb1, Il4ra, Irf1, Xcl1, Il1rl1, Slc11a1, Tnfsf4, Socs5, Il23a
GO:0050866	0.000105529	2.19229	24.529	42	106	negative regulation of cell activation	Cd276, Adora2a, Apoe, Prdm1, Btn1a1, Ccr2, Cnr1, Cnr2, Fas, Fcgr2b, Fer, H2-Ab1, Hlx, Hmox1, Id2, Cd74, Il10, Il4, Il4ra, Inpp5d, Irf1, Kng1, Lag3, Xcl1, Lst1, Lyn, Ptpn22, Cblb, Il20rb, Prdx2, Cd300a, Tgfb1, Tnfaip3, Tnfsf4, Scgb1a1, Nfkbid, Socs5, Rabgef1, Tnfrsf13b, Pdcd1lg2, Cd274, Peli1
GO:0044236	0.000105927	2.68791	15.0414	29	65	multicellular organismal metabolic process	Adora2b, Adrb1, Adrb2, Adrb3, Arg1, Serpinh1, Col1a1, F2r, Ctgf, Hif1a, Id1, Il6, Mmp13, Mmp14, Mmp2, Mmp8, Mmp9, P2rx7, Pepd, Prkcd, Ppard, Prtn3, Tenc1, Leprel1, Tgfb1, Tgfb3, Clic5, Oma1, Tiparp
GO:0044255	0.000111168	1.40182	148.794	189	643	cellular lipid metabolic process	Pcsk9, Inpp5f, Alg9, Prkaa1, Prkab2, Cyb5, Cds2, Abcg1, Adipoq, Impa2, Adh5, Akt2, Alox5ap, Ang, Apoa1, Apoe, Akr1b7, Cd81, Cel, Ch25h, Elovl3, Cmas, Cnr1, Csf1r, Pcyt1a, Cyp1a1, Dbi, Edn1, Edn2, Eif2ak3, Fabp2, Fabp1, Acsl1, Fgf2, Fgf7, Akr1b8, Lpin1, Slc37a4, B4galnt1, Gm2a, Hexa, Hmgcr, Hpgd, Hsd17b4, Cd74, Il6st, Inpp5d, Fabp5, Ldlr, Phyh, Lpl, Lta4h, Ltc4s, Elovl6, Lyst, Sik1, Mtm1, Myo5a, N…
GO:0010741	0.000118118	2.13053	26.1488	44	113	negative regulation of intracellular protein kinase cascade	Vrk3, Ypel1, Adipoq, Spred1, Spred2, Socs1, Epha2, Hyal2, Igf1, Irf1, Klf4, Lif, Il1rl1, Lyn, Men1, Nfkbia, P2rx7, Igbp1, Inpp5k, Pten, Dusp1, Stat1, Cnksr3, Socs2, Tle1, Tlr4, Tnfaip3, Otud7b, Leprot, Dusp7, Nfkbid, Slc9a3r1, Dusp4, Taok3, Magi2, Rgs14, Dusp14, Foxo1, Cdc42se1, Dusp6, Dusp19, Dab2ip, Rhoh, Dusp9
GO:1901135	0.0001222	1.30629	245.753	296	1062	carbohydrate derivative metabolic process	Tubg2, Rpn1, Chi3l4, Rhoq, Gmpr2, Nckap1l, Mgat5, Atic, Ogt, Prr5, Hyal3, Arrb1, Pgm3, Art3, Manba, Rap1gap, Abca4, Abcg1, Parp1, Aicda, Ak1, Ak2, Akt2, Aldoa, Akr1b3, Arhgap5, Art2b, Asgr2, Atp1b1, Atp1b3, Atp5k, Atp7a, Atp10a, Axin1, Bmp2, Ctnnb1, Ccnd3, Chi3l3, Chml, Cmah, Cmas, Crk, Cst3, Dck, Dcn, Dhx15, Ddx6, Dync1h1, Dnm2, Dnmt3a, Ect2, S1pr1, Eef1a1, Ehd1, Eif4a1, Eif4a2, Epha2, Epha4, Fg…
GO:0050708	0.000126467	2.14404	25.4546	43	110	regulation of protein secretion	Dph3, Adora2a, Ang, Apoa1, Btn1a1, Casp1, Cd14, Cd34, Csf1r, F2r, Fgr, Gata3, Hyal2, Ifng, Il10, Il4ra, Il6, Kcnn4, Il1rl1, Lyn, P2rx7, Ptger4, Trim27, Ccl3, Src, Syk, Nlrp3, Tgfb1, Tgfb3, Cd40, Traf6, Twist1, Tnfsf4, Nr1h2, Vegfc, Pik3c3, Tlr2, Zfp384, Panx1, Clec4n, Rabgef1, Pycard, Trim16
GO:0032760	0.000132628	4.04619	7.17357	17	31	positive regulation of tumor necrosis factor production	Ticam1, Cd14, Fadd, Fcer1g, Ifng, Jak2, Ripk1, Ccl3, Ccl4, Tlr4, Tnfrsf1a, Twist1, Tlr2, Clec7a, Pf4, Sash3, Il23a
GO:0010647	0.000136642	1.36724	170.777	213	738	positive regulation of cell communication	Dusp22, Sharpin, Ticam1, Rapgef1, Arrb1, Adipoq, Spred1, Spred2, Acvr2a, Adora2a, Adora3, Adra1a, Adrb2, Adrb3, Akt2, Akr1b3, Xiap, Axin1, Bcl2l11, Bmp2, Bmpr2, Bnip2, Ctnna1, Ctnnb1, Cav2, Cd28, Cdkn2b, Ccr1, Ccr2, Col1a1, Crk, Csf1r, Dab2, Dok2, Ect2, Eif2ak3, Eya1, F10, F2r, F7, Fadd, Fgf2, Fgr, Ctgf, Fkbp1a, Flt4, Gab2, Gata3, Gcg, Gfi1, Glul, Gnb2l1, Hcls1, Hbegf, Hes1, Hhex, Hic1, Hif1a, Hm…
GO:0002274	0.000144777	2.73895	13.847	27	60	myeloid leukocyte activation	Aif1, Slc7a2, Bcl10, Casp1, Cd48, Cxcr2, Cnr1, Cnr2, Edn2, Fcgr3, Hyal2, Il10, Il4, Il4ra, Irf4, Jun, Lcp2, Il1rl1, Slc11a1, Prkcd, Tgfb1, Tlr1, Traf6, Plscr1, Cd226, Rhoh, Dcstamp
GO:0010605	0.000146332	1.50602	94.0943	126	411	negative regulation of macromolecule metabolic process	Pcsk9, Cd276, Kdm3a, Cdk9, Eif2b3, Arrb1, Abl1, Spred1, Spred2, Adora2a, Adora2b, Aif1, Ang, Atg5, Apoe, Bmpr2, Cd34, Cdkn1a, Cdkn2b, Cdkn2c, Socs1, Ccr1, Smc3, Cst3, Gadd45a, Eif2ak3, Eif4ebp1, Ercc1, Fkbp1a, Fmr1, Fyn, Gfpt1, Gfra2, Gnaq, Gnb2l1, Hbegf, Hmgcr, Eif2ak1, Hyal2, Ier3, Il10, Il6, Ilk, Inpp5d, Itgav, Itgb3, Kng1, Lag3, Lats1, Lig3, Lyn, Smad6, Mical1, Mlh1, Msh2, Msh6, Mt1, Gadd45b,…
GO:0046209	0.000149162	2.96424	11.8017	24	51	nitric oxide metabolic process	Ticam1, Acp5, Aif1, Akt2, Slc7a2, Tspo, Cd34, H2-M3, Hrh1, Icam1, Ifng, Il10, Il4, Il6, Itgb2, Jak2, Nos2, P2rx4, Por, Sod2, Spr, Tlr4, Tlr2, Mapk9
GO:0007033	0.000151594	2.87509	12.4959	25	54	vacuole organization	Atg14, Acp2, Atg5, Atp6v0c, Rb1cc1, Aktip, Hexa, Hook2, Lyst, Man2a1, Mtm1, Hps4, Cln5, Pik3c3, Vps18, Atg4c, Cln8, Naglu, Wdr45, Lamtor1, Atg4b, Trp53inp2, Cln6, Atg16l1, Hook1
GO:0030316	0.000152439	2.79747	13.1901	26	57	osteoclast differentiation	Car2, Ctnnb1, Ccr1, Csf1r, Epha2, Gab2, Ifng, Il4, Inpp5d, Itgb3, Junb, Zbtb7a, Mitf, Notch2, Ccl3, Tfe3, Klf10, Traf6, Tfrc, Cd300lf, Mapk14, Lrrc17, Dcstamp, Il23a, Clec2i, Clec2d
GO:0006397	0.000152452	1.60177	69.4216	97	300	mRNA processing	Pan2, Mbnl2, Csdc2, Scaf8, Sf3b4, Srsf9, Aicda, Lsm10, Btg2, Cdk11b, Dhx15, Hnrnpl, Kin, Mlh1, Pabpc2, Papola, Cnot7, Prpf4b, Ptbp1, Prpf8, Slu7, Qk, Srsf2, Srsf3, Snrpb2, Son, Strap, Papolg, Dhx8, Tia1, Srek1, 2610301G19Rik, U2af2, Srsf7, Thoc1, Rbm27, Zfp36, Cstf3, Ythdc1, Ppp4r2, Leo1, Pcbp1, Rnasel, Rngtt, Prpf19, Prpf39, Tsen2, Lsm4, Cpsf2, Hnrnpu, Plrg1, Nono, Ddx20, Zfp326, Prpf40a, Adar, …
GO:0042590	0.000153102	Inf	1.38843	6	6	antigen processing and presentation of exogenous peptide antigen via MHC class I	Fcer1g, Fcgr1, Fcgr3, H2-K1, Tapbp, Ifi30
GO:0032651	0.000154074	4.54258	6.01654	15	26	regulation of interleukin-1 beta production	Acp5, Apoa1, Casp1, S1pr3, F2r, Ifng, Jak2, P2rx7, Ccl3, Nlrp3, Arrb2, Tnfaip3, Panx1, Pycard, Trim16
GO:0002440	0.000164296	2.20737	22.6777	39	98	production of molecular mediator of immune response	Traf3ip2, Aicda, Apoa1, Cd28, Cd37, Ercc1, Fas, Fcer1g, Fcgr2b, H2-Ab1, Hmox1, Ifng, Cd74, Il10, Il4, Il6, Xcl1, Mlh1, Msh2, Msh6, Slc11a1, Sema7a, Stat6, Swap70, Tgfb1, Tgfb3, Tlr4, Tnfaip3, Cd40, Traf6, Tnfsf4, Vpreb1, Malt1, Tlr2, Tnfsf13b, Map3k7, Nbn, Icosl, Sash3
GO:0032663	0.000172754	3.51798	8.562	19	37	regulation of interleukin-2 production	Cd276, Cd28, Cd34, Cd83, Ccr2, Gata3, Irf4, Lag3, Xcl1, Trim27, Stat5a, Il20rb, Tnfaip3, Traf6, Tnfsf4, Malt1, Map3k7, Sash3, Clec2i
GO:0023056	0.000174355	1.36045	170.546	212	737	positive regulation of signaling	Dusp22, Sharpin, Ticam1, Rapgef1, Arrb1, Adipoq, Spred1, Spred2, Acvr2a, Adora2a, Adora3, Adra1a, Adrb2, Adrb3, Akt2, Akr1b3, Xiap, Axin1, Bcl2l11, Bmp2, Bmpr2, Bnip2, Ctnna1, Ctnnb1, Cav2, Cd28, Cdkn2b, Ccr1, Ccr2, Col1a1, Crk, Csf1r, Dab2, Dok2, Ect2, Eif2ak3, Eya1, F10, F2r, F7, Fadd, Fgf2, Fgr, Ctgf, Fkbp1a, Flt4, Gab2, Gata3, Gcg, Gfi1, Glul, Gnb2l1, Hcls1, Hbegf, Hes1, Hhex, Hic1, Hif1a, Hm…
GO:0006413	0.000182291	2.42707	17.5868	32	76	translational initiation	Eif2b3, Ppp1r15b, Dazl, Eif2ak3, Eif4a1, Eif4a2, Eif4e, Eif4ebp1, Eif4g2, Fmr1, Eif2d, Rps2, Rara, Eif1, Eif3l, Eif2b5, Eif5b, Gtf2b, Eif4g3, Eif2s3y, Eif4e2, Eif2ak4, Eif3b, Eif3f, Eif1ax, Eif2s2, Paip2, Eif3h, Denr, Eif4b, Mtif2, Eif3j1
GO:0030335	0.000184868	1.70797	51.372	75	222	positive regulation of cell migration	Nckap1l, Mylk, Prr5, Acp5, Adora3, Aif1, Akt2, Anxa3, Arhgap5, Bmp2, Bmpr2, C3ar1, Coro1a, Ccr1, Ccr2, Col1a1, Csf1r, Ctsh, S1pr1, Edn1, Edn2, F2r, F7, Fer, Fgf2, Fgf7, Fgr, Flt4, Gata3, Gnb2l1, Cmklr1, Hbegf, Hif1a, Hmgb1, Icam1, Cxcl10, Igf1, Cd74, Il6st, Ilk, Itgav, Itgb1, Itgb3, Jak2, Kdr, Xcl1, Lyn, Abcc1, Mmp9, Myo1f, P2ry2, Prkce, Plau, Tmsb4x, Ccl2, Ccl3, Ccl4, Ccl7, Sell, Selp, Src, Tgfb…
GO:0045597	0.000189893	1.45568	109.455	143	473	positive regulation of cell differentiation	Cd276, Nckap1l, Pkdcc, Ogt, Adipoq, Clic1, Acvr2a, Adm, Adrb1, Boc, Prdm1, Bmp2, Bmpr2, Bnip2, Btg1, Tspo, Car2, Ctnnb1, Cd34, Cd83, Cebpa, Socs3, Cxcr4, Ccr1, Ccr2, Col1a1, Creb1, Csf1r, Dct, Ect2, Epha4, Fgf2, Ctgf, Gata3, Gdnf, Gfi1, Nkx6-2, Hdac2, Hes1, Hif1a, Hlx, Hmgb1, Id2, Ifng, Igf1, Cd74, Il15, Il4, Il4ra, Il6, Il6st, Ilk, Inhba, Inpp5d, Irf1, Irx3, Itgb1, Itgb3, Jak2, Jun, Junb, Jund, …
GO:0001819	0.00019744	2.0433	27.4161	45	119	positive regulation of cytokine production	Adipoq, Adora2b, Arnt, C3ar1, Ccr2, Creb1, Csf1r, Flt4, Gata3, H2-M3, Hif1a, Irf8, Ifnar1, Cd74, Il12a, Il12rb1, Il15, Il17ra, Il4ra, Il6, Irf1, Tlr7, Il1rl1, Nodal, Slc11a1, P2ry2, Rara, Sema7a, Sod1, Tgfb1, Cd40, Traf6, Wnt11, Zcchc11, Ddx60, Malt1, Map3k7, Mapk13, Mapk9, Tlr5, Irf7, Agpat1, Peli1, Atp6ap2, Rnf135
GO:0050727	0.000208537	1.84705	37.7191	58	163	regulation of inflammatory response	Cd276, Sharpin, Acp5, Adipoq, Adora2a, Adora2b, Adora3, Adrb2, Alox5ap, Apoa1, Apoe, Slc7a2, Cd28, Ccr1, Ccr2, Cnr1, Cnr2, Fcer1g, Fcgr1, Fcgr2b, Fcgr3, Fem1a, Gata3, Hmgb1, Hyal2, Ier3, Il10, Il17ra, Il4, Il6, Cd47, Jak2, Xcl1, Il1rl1, Lyn, Ppard, Pparg, Ptger4, Ccl3, Sema7a, Slit2, Pde2a, Stat5a, Il20rb, Nlrp3, Tgm2, Tlr4, Tnfaip3, Tnfrsf1a, Tnfsf4, Scgb1a1, Zfp36, Nt5e, Aoah, Pik3cg, Ccl24, Ra…
GO:0050871	0.000217303	2.77904	12.7273	25	55	positive regulation of B cell activation	Nckap1l, Ticam1, Prdm1, Cd28, Cd38, Cdkn1a, Ifng, Cd74, Il4, Il6, Inpp5d, Mef2c, Pnp, Stat5a, Stat6, Syk, Tgfb1, Tlr4, Cd40, Tnfsf4, Tnfsf13b, Gpr183, Vav3, Peli1, Sash3
GO:0051272	0.000225465	1.67394	54.1489	78	234	positive regulation of cellular component movement	Nckap1l, Mylk, Prr5, Acp5, Adora3, Aif1, Akt2, Anxa3, Arhgap5, Bmp2, Bmpr2, C3ar1, Coro1a, Ccr1, Ccr2, Col1a1, Csf1r, Ctsh, S1pr1, Edn1, Edn2, F2r, F7, Fer, Fgf2, Fgf7, Fgr, Flt4, Gata3, Gnb2l1, Cmklr1, Hbegf, Hif1a, Hmgb1, Icam1, Cxcl10, Igf1, Cd74, Il6st, Ilk, Itgav, Itgb1, Itgb3, Jak2, Kdr, Xcl1, Lyn, Abcc1, Mmp9, Myo1f, P2ry2, Prkce, Plau, Tmsb4x, Ccl2, Ccl3, Ccl4, Ccl7, Sell, Selp, Src, Tgfb…
GO:0031331	0.000225483	2.18746	22.2149	38	96	positive regulation of cellular catabolic process	Atg14, Prkaa1, Akt2, Apoe, Axin1, Btg2, Dab2, Fabp1, Gclc, Gnb2l1, Hmgb1, Ifng, Igf1, Smad7, Prkcd, Psen2, Pten, Trib1, Trib2, Twist1, Zfp36, Nrd1, Abcd2, Taf1, Ipcef1, Nub1, Scoc, Stub1, Socs5, Lrrk2, Pnpla2, Mtdh, Trp53inp2, Pnpt1, Fbxo22, Plekhf1, Larp1, Atg7
GO:0032799	0.000232556	13.3105	2.31405	8	10	low-density lipoprotein receptor particle metabolic process	Pcsk9, Adipoq, Apoe, Itgav, Itgb3, Pparg, Mylip, Cnpy2
GO:0035967	0.00024919	3.52825	8.09919	18	35	cellular response to topologically incorrect protein	Casp12, Ddit3, Eif2ak3, Hspa5, Ifng, Ppp1r15a, Ptpn1, Xbp1, Aars, Eif2ak4, Serp1, Rnf5, Stub1, Vapb, Herpud1, Ube2w, Derl1, Derl3
GO:2000514	0.000272669	4.16372	6.24795	15	27	regulation of CD4-positive, alpha-beta T cell activation	Nckap1l, Cd83, Ccr2, Gata3, Hlx, Il4, Il4ra, Il6, Irf1, Xcl1, Rara, Tnfsf4, Socs5, Sash3, Il23a
GO:0051338	0.000275924	1.71191	47.8213	70	208	regulation of transferase activity	Abl1, Spred1, Spred2, Adora2a, Apoe, Ccna2, Ccnb2, Ccnk, Cdkn2b, Cdkn2c, Gadd45a, Gnaq, Gnb2l1, Hmgcr, Hyal2, Il6, Klf4, Kng1, Lats1, Men1, Nos2, Nup62, Kat2b, Pkia, Pkig, Pparg, Inpp5k, Prkar1a, Prkar2a, Psen2, Pten, Hexim1, Dusp1, Rbl2, Trim27, Rgs2, Pif1, Trib1, Trib2, Tnfaip3, Uchl1, Dusp7, Taf7, Cln8, Slc9a3r1, Dusp4, Pik3r5, Rgs14, Tspyl2, Cks1b, Ccnl2, Dusp14, Socs5, Gsk3b, Ccnl1, Cables1,…
GO:0042098	0.000277033	2.58508	14.2957	27	62	T cell proliferation	Btn1a1, Ctnnb1, Ccnd3, Cd151, Cxcr4, Fkbp1a, Fyn, H2-Ab1, Irf1, Itgam, Itgb2, Kng1, Slc11a1, P2rx7, Psmb10, Rps6, Satb1, Cblb, Il20rb, Prdx2, Tgfb1, Scgb1a1, Malt1, Fcgr4, Cd274, Peli1, Clec2i
GO:0097285	0.000293726	1.60184	62.9423	88	272	cell-type specific apoptotic process	Pcsk9, Traf3ip2, Arrb1, Adipoq, Adora2a, Apaf1, Xiap, Rhob, Atp7a, Bcl10, Bcl2l11, Casp12, Casp2, Casp6, Chl1, Dnajc5, Dlx1, Dmpk, Edn1, Eif2ak3, F2r, Fas, Fcer1g, Gata3, Gdnf, Gclc, Gclm, Gnb1, Htt, Hif1a, Hmgb1, Hmgcr, Hmox1, Ifng, Igf1, Cd74, Il10, Il12a, Il6, Ilk, Itsn1, Jun, Kdr, Bbc3, Lyn, Mef2c, Kitl, Msh2, Mt1, Myc, Ncf2, Nefl, Ngfr, Nr4a3, Prkcd, Prkch, Prkci, Lgmn, Pten, Rapsn, Rps6, Rp…
GO:0002682	0.000295403	1.58185	66.2936	92	290	regulation of immune system process	Ticam1, C8b, Rps6ka3, Cfd, Adora2b, Apoa1, Aqp3, Arf6, Slc7a2, B2m, Bcl10, C1qa, C1qb, C9, Cd28, Cd37, Cd38, Cd80, Cd83, Cdkn1a, Coro1a, Ctsh, Efnb1, Fadd, Fcer1g, Fcgr1, Fcgr3, Fgr, Fkbp1a, Fyn, Gata3, Gfi1, H2-K1, H2-M3, H2-Oa, Hes1, Cd79b, Igf1, Il12a, Il12rb1, Il15, Il6, Il6st, Cd47, Kcnn4, Lgals1, Klrb1c, Tlr7, Ly96, Lyst, Myo1f, Slc11a1, P2rx7, Cfp, Prkce, Prkch, Pnp, Pparg, Psen2, Cxcl5, S…
GO:0043620	0.000301756	6.1034	3.93389	11	17	regulation of DNA-dependent transcription in response to stress	Arnt, Bach1, Epas1, Hif1a, Hmox1, Muc1, Nedd4, Vhl, Hif1an, Rgs14, Bclaf1
GO:0040017	0.000303985	1.6525	54.6117	78	236	positive regulation of locomotion	Nckap1l, Mylk, Prr5, Acp5, Adora3, Aif1, Akt2, Anxa3, Arhgap5, Bmp2, Bmpr2, C3ar1, Coro1a, Ccr1, Ccr2, Ccr4, Col1a1, Csf1r, Ctsh, S1pr1, Edn1, Edn2, F2r, F7, Fer, Fgf2, Fgf7, Fgr, Flt4, Gata3, Gnb2l1, Cmklr1, Hbegf, Hif1a, Hmgb1, Icam1, Cxcl10, Igf1, Cd74, Il6st, Ilk, Itgav, Itgb1, Itgb3, Jak2, Kdr, Xcl1, Lyn, Abcc1, Mmp9, Myo1f, P2ry2, Prkce, Plau, Tmsb4x, Ccl2, Ccl3, Ccl4, Ccl7, Sell, Selp, Sli…
GO:0046635	0.000306434	2.93356	10.8761	22	47	positive regulation of alpha-beta T cell activation	Nckap1l, Cd28, Cd80, Cd83, Ccr2, H2-Ab1, Hlx, Il12a, Il4ra, Il6, Irf1, Xcl1, Pnp, Rara, Syk, Tnfsf4, Zap70, Ikzf1, Itpkb, Socs5, Sash3, Il23a
GO:0042592	0.000309405	1.31326	203.013	246	883	homeostatic process	Pcsk9, E2f4, Nckap1l, Ypel1, Exoc6, Gcm2, Camk2d, Arrb1, Pmch, Abcg1, Chrne, Adipoq, Clic1, Acvr2a, Adm, Adora2a, Adra1a, Akt2, Alas2, Stim2, Steap4, Ang2, Apoa1, Apoe, Aqp3, Asgr2, Atp7a, Atp6v0c, Axin1, Bcl10, Bcl2l11, Bpgm, Tspo, C3ar1, Cck, Ccnb2, Cd9, Cdk6, Cebpg, Ckb, Clns1a, Cxcr2, Cxcr3, Cxcr4, Ccr2, Ccr10, Abcc2, Cnr2, Dbi, Ddit3, Dmpk, Dnase2a, S1pr1, Edn1, Edn2, Ednrb, Egr2, Ehd1, Eif2…
GO:0002703	0.000318711	2.08683	24.0662	40	104	regulation of leukocyte mediated immunity	Adora2b, Adora3, B2m, Cd28, Ccr2, Fcer1g, Fcgr1, Fcgr2b, Fcgr3, Fgr, H2-K1, H2-M3, Hmox1, Ifng, Il12a, Il4, Lag3, Xcl1, Klrb1c, Lyn, P2rx7, Pnp, Cxcl5, Stat5a, Stat6, Syk, Il20rb, Arrb2, Cd300a, Tgfb1, Cd40, Traf6, Tnfsf4, Cd226, Malt1, Map3k7, Rabgef1, Sash3, Il23a, Clec2d
GO:0002293	0.000320233	3.80721	6.94216	16	30	alpha-beta T cell differentiation involved in immune response	Atp7a, Ccr2, Gata3, Hlx, Ifng, Il4, Il4ra, Il6, Irf1, Ptger4, Rara, Stat6, Tnfsf4, Gadd45g, Socs5, Il23a
GO:0045646	0.000320233	3.80721	6.94216	16	30	regulation of erythrocyte differentiation	Nckap1l, Acvr2a, Cdk6, Gata1, Hif1a, Id2, Inhba, Inpp5d, Mafb, Lmo2, Lyn, Stat5a, Tal1, Mapk14, Klf13, Hmgb2
GO:0071824	0.000322093	2.32119	18.0496	32	78	protein-DNA complex subunit organization	Cebpg, Cenpa, Cenpc1, Creb1, Dach1, Hells, Hmgb1, H1foo, Rnf4, Smarca4, Tcf4, Senp6, Tspyl1, Baz1b, H2afj, Gtf2a2, H2afy, Hist1h1c, H2afz, Tspyl2, Nap1l1, Atf7ip, Set, Smarce1, Cenpw, Smarca2, Smarcc2, 1700024P04Rik, Cand1, Tspyl4, Arid2, Smarcd1
GO:0006915	0.000332111	1.54929	71.5693	98	317	apoptotic process	Sharpin, Unc5a, Mrpl41, Adrb1, Alx4, Cd5l, Arf6, Atpif1, Axin1, Bnip2, Btg1, Bub1b, Cdk11b, Cxcr2, Creb1, Dnase1l3, Dnase2a, Epha2, Elmo1, Fgf2, Aktip, Fyn, Gas2, Gpr65, Hk2, Id1, Jag2, Krt8, Lsp1, Bmf, Mef2d, Mnt, Ppp1r15a, Gadd45b, Tnfrsf11b, Osm, P2rx4, Pdcd4, Pdcd6ip, Pura, Sell, Skil, Slk, Csrnp1, Tns4, Pacs2, Tia1, Tnfrsf1a, Traf1, Traf3, Traf6, Vdac1, Vdac2, Gramd4, Thoc1, Gsn, Zc3h12a, Al…
GO:0016070	0.000348216	1.44363	103.721	135	464	RNA metabolic process	Rpl5, Ints4, Imp3, Pan2, Iars, Eprs, Sf3b4, Elac1, Lsm10, Auh, Zfp36l1, Zfp36l2, Ccrn4l, Cnp, Dhx15, Eif4g2, Fbl, Emg1, Hnrnpl, Kin, Mettl1, Mlh1, Pabpc2, Prpf4b, Prpf8, Slu7, Qk, Rpl26, Rpl7, Rps15, Rps17, Rps19, Rps6, Rps7, Srsf2, Srsf3, Snrpb2, Ssb, Tyw3, Papd5, Utp18, Dhx8, Adad1, Srek1, Ang4, Eif2b5, Rbm27, Cstf3, Smg5, Eif4g3, Ythdc1, Ppp4r2, Ctu1, Naf1, Aars, Pcbp1, Rngtt, Leng9, Nars2, Dk…
GO:0071901	0.000352016	2.204	20.3637	35	88	negative regulation of protein serine/threonine kinase activity	Abl1, Adipoq, Spred1, Spred2, Apoe, Cdkn1a, Cdkn2b, Cdkn2c, Hmgcr, Hyal2, Kng1, Lats1, Lyn, Men1, Nup62, Kat2b, Prkcd, Inpp5k, Pten, Hexim1, Dusp1, Rgs2, Tnfaip3, Uchl1, Dusp7, Dusp4, Rgs14, Dusp14, Gsk3b, Chordc1, Dusp6, Dusp19, Dab2ip, Hexim2, Dusp9
GO:0043408	0.000395422	1.54152	71.9671	98	311	regulation of MAPK cascade	Vrk3, Dusp22, Arrb1, Adipoq, Spred1, Spred2, Adra1a, Adrb2, Adrb3, Akt2, Axin1, Bnip2, Ctnnb1, Ccr1, Ccr2, Csf1r, Edn1, Epha2, Epha4, F2r, Fgf2, Ctgf, Flt4, Gcg, Hmgcr, Id1, Igf1, Igfbp4, Cd74, Il1rn, Il6, Ilk, Itgav, Itgb1, Itgb3, Kdr, Klf4, Kng1, Lif, Lmnb1, Lyn, Mdfi, Men1, Ngfr, Nodal, Osm, P2rx7, P2ry1, Prdx1, Pak1, Igbp1, Prkcd, Prkce, Psap, Dusp1, Ccl3, Sema7a, Sstr4, Src, Syk, Cnksr3, Arr…
GO:0032733	0.000405822	6.65708	3.47108	10	15	positive regulation of interleukin-10 production	Cd34, Cd83, Fcer1g, Il4, Xcl1, Il20rb, Tlr4, Tnfsf4, Sash3, Il23a
GO:0042832	0.000405822	6.65708	3.47108	10	15	defense response to protozoan	Gbp2, Irf8, Ifng, Il12a, Il6, Lyst, Slc11a1, Gbp7, Gbp3, Iigp1
GO:0002312	0.000414458	3.16571	9.02481	19	39	B cell activation involved in immune response	Aicda, Cd28, Ercc1, Ifng, Il4, Lgals1, Mlh1, Msh2, Msh6, Stat6, Swap70, Tgfb1, Tnfaip3, Cd40, Tnfsf4, Plcg2, Nbn, Gpr183, Icosl
GO:0002763	0.000414458	3.16571	9.02481	19	39	positive regulation of myeloid leukocyte differentiation	Ogt, Car2, Ccr1, Csf1r, Id2, Ifng, Itgb3, Jun, Lif, Kitl, Notch2, Ccl3, Stat5a, Klf10, Traf6, Ikzf1, Pf4, Dcstamp, Il23a
GO:0046637	0.000414458	3.16571	9.02481	19	39	regulation of alpha-beta T cell differentiation	Nckap1l, Cd83, Ccr2, Gata3, Hlx, Il4, Il4ra, Il6, Irf1, Pnp, Rara, Syk, Tnfsf4, Zap70, Ikzf1, Itpkb, Socs5, Sash3, Il23a
GO:0045862	0.000416486	2.55005	13.8843	26	60	positive regulation of proteolysis	Fbxw11, Ogt, Apoe, Axin1, Btrc, Dab2, Gclc, Gnb2l1, Hdac2, Ifng, Smad7, Psen2, Pten, Trib1, Trib2, Ift88, Nrd1, Taf1, Nub1, Stub1, Socs5, Aurkaip1, Lrrk2, Trim32, Fbxo22, Cln6
GO:0006986	0.000427733	2.60496	13.1901	25	57	response to unfolded protein	Jkamp, Casp12, Atf6b, Ddit3, Eif2ak3, Ube2j2, Hspa5, Ifng, Ppp1r15a, Edem1, Ptpn1, Xbp1, Aars, Eif2ak4, Serp1, Park2, Vapb, Herpud1, Edem3, Upf3a, Ubxn4, Derl1, Chac1, Derl3, Faf2
GO:0051253	0.000431081	1.31714	187.67	228	811	negative regulation of RNA metabolic process	Xpo1, Fbxw11, Dusp22, Hat1, Whsc1, Srsf9, Hivep1, Adipoq, Ferd3l, Aicda, Akt2, Axin1, Bach1, Barx2, Prdm1, Bmp2, Btrc, Ciita, Ctnnb1, Runx3, Cbx3, Cd38, Cebpa, Creb1, Ctcf, Dab2, Dach1, Twist2, Dlx1, Dnmt3a, Edn1, Ednrb, Elk3, Nr2f1, Fgf2, Foxn2, Lpin1, Fst, Gabpa, Gata1, Gata3, Gfi1, Tsc22d3, Gclc, Nkx6-2, Hdac2, Hells, Hes1, Hesx1, Foxq1, Hhex, Hic1, Hif1a, Hmgb1, Hspa8, Id1, Id2, Id3, Ifng, Il…
GO:0002690	0.000439566	2.91637	10.4132	21	45	positive regulation of leukocyte chemotaxis	Nckap1l, Aif1, C3ar1, Ccr1, Ccr2, Edn1, Edn2, F7, Cmklr1, Cxcl10, Cd74, Xcl1, Ccl2, Ccl3, Ccl4, Ccl7, Sell, Thbs4, Vegfc, Pla2g7, Il23a
GO:0031123	0.000439566	2.91637	10.4132	21	45	RNA 3'-end processing	Pan2, Elac1, Btg2, Mlh1, Pabpc2, Papola, Cnot7, Papolg, Zfp36, Zcchc11, Leo1, Cpsf2, Papolb, Rps21, Eri1, Mtpap, Tut1, Trnt1, Pnpt1, Lsm11, Cstf2t
GO:0034976	0.000441747	2.73837	11.8017	23	51	response to endoplasmic reticulum stress	Ppp1r15b, Atf4, Casp12, Ddit3, Eif2ak3, Hspa5, Ifng, Ppp1r15a, Ptpn1, Xbp1, Aars, Eif2ak4, Serp1, Vapb, Gsk3b, Fam129a, Herpud1, Dnajc10, Derl1, Col4a3bp, Chac1, Dab2ip, Derl3
GO:0044267	0.000459348	1.23569	334.005	386	1488	cellular protein metabolic process	Pcsk9, Usp30, Fbxl14, Vrk3, Clk3, Alg9, Pan2, Sbk1, Jkamp, Cdk20, Dusp22, Prkaa1, Sharpin, Pkdcc, Hat1, Mylk, Cdk9, Camk2d, Uhrf2, Ube2q2, Rnf20, Amhr2, Fntb, Rps6ka3, Abl2, Adh5, Aga, Ambp, Apoa1, B2m, Birc6, Btg1, Btg2, Bub1b, Casp8, Runx3, Ccna2, Ccnb2, Ccnk, Cct4, Cct6a, Cdk1, Cdk11b, Cdk4, Cdk6, Cdyl, Cfl1, Socs3, Clk4, Creb1, Dnajc5, Ctcf, Dclk1, Dcn, Dmpk, Dr1, Epha2, Eya1, Eya3, Bmp2k, Wd…
GO:0042093	0.000462108	3.84314	6.47935	15	28	T-helper cell differentiation	Atp7a, Ccr2, Gata3, Hlx, Il4, Il4ra, Il6, Irf1, Ptger4, Rara, Stat6, Tnfsf4, Gadd45g, Socs5, Il23a
GO:0042330	0.00048698	1.50867	77.5208	104	335	taxis	Itga9, Nckap1l, Unc5a, Aif1, Akt2, Boc, C3ar1, Runx3, Chl1, Coro1a, Cxcr2, Cxcr3, Cxcr4, Ccr1, Ccr9, Ccr3, Ccr2, Ccr4, Ccr10, Csf3r, S1pr1, Edn1, Edn2, Ednrb, Efnb1, Egr2, Egr3, Epha2, Epha4, Etv1, F7, Fcer1g, Fcgr3, Fer, Fgf2, Fgf7, Fpr1, Slc37a4, Gap43, Gata3, Gbx2, Cmklr1, Cxcl1, Hgf, Hmgb1, Hoxa1, Cxcl10, Ifng, Cd74, Itgam, Itgb2, Kdr, Lhx2, Lhx3, Xcl1, Lsp1, Lyn, Lyst, Abcc1, Foxd2, Myo9b, N…
GO:0002685	0.000516133	2.20212	19.2067	33	83	regulation of leukocyte migration	Nckap1l, Adora3, Aif1, C3ar1, Ccr1, Ccr2, Edn1, Edn2, F7, Cmklr1, Icam1, Cxcl10, Cd74, Itgb3, Xcl1, Lyn, Msn, Ptger4, Ccl2, Ccl3, Ccl4, Ccl7, Sell, Selp, Slit2, Thbs4, Tnfsf4, Vegfc, Grem1, Tlr2, Pla2g7, Rabgef1, Il23a
GO:0043065	0.000517385	1.62995	52.9224	75	231	positive regulation of apoptotic process	Arrb1, Abl1, Adipoq, Adrb2, Anxa5, Rhob, Bmp2, Tspo, Ctnnb1, Cck, Cnr1, Cycs, Ddit3, Ect2, Gnb2l1, Hif1a, Hmgb1, Hmgcr, Hoxa13, Hyal2, Id3, Ier3, Ifng, Il10, Inpp5d, Itgb1, Jun, Ldha, Lyn, Mef2c, Melk, Men1, Mmp2, Mmp9, Mt1, Ncf2, Nr4a3, Nos2, Notch2, Prkci, Sept4, Psen2, Dusp1, Aldh1a2, Rapsn, Rest, Rps6, Rps6ka2, Ccl3, Slit2, Smpd2, Src, Tcf7l2, Tsc22d1, Tlr4, 2610301G19Rik, Cd40, Tnfsf10, Plsc…
GO:0042508	0.000534047	7.48789	3.00827	9	13	tyrosine phosphorylation of Stat1 protein	Ifng, Il6st, Irf1, Jak2, Lif, Osm, Tnfrsf1a, Cd40, Il23a
GO:0042089	0.000538147	2.10778	21.5207	36	93	cytokine biosynthetic process	Cd276, Ticam1, Bcl10, Cd28, Cebpg, Ccr2, Fcgr3, Gata3, Ifnar1, Ifng, Il10, Il4, Il6, Inpp5d, Irf1, Irf4, Irf9, Klf4, Lag3, Ltb, Tlr7, Cma1, Stat5a, Syk, Trib2, Tia1, Tlr1, Tlr4, Traf6, Gadd45g, Tlr2, Map2k3, Icosl, Irf7, Rnf128, Clec2i
GO:0034613	0.00055749	1.32775	168.463	206	728	cellular protein localization	Xpo1, Fbxw11, Pex12, Rhoq, Tex15, Kdelr3, Gga1, Pkdcc, Ap4e1, Ap1s2, Napg, Napa, Pttg1ip, Cse1l, Adipoq, Akt2, Ap1b1, Ap1g1, Ap1m1, Ap2a2, Ap2m1, Ap3s1, Ap4s1, Arf6, Arntl, Axin1, Bub1b, Bub3, Ctnnb1, Cdk1, Cdkn1a, Cenpa, Cfl1, Chml, Col1a1, Ect2, Egr2, Ehd1, Epha2, Eya1, F2r, Fgf2, Fgf7, Fzd7, Gnaq, Gnb2l1, Gsg2, Gypa, Htt, Hes1, Hhex, Hyal2, Ifng, Igf1, Cd74, Il6, Itgb1, Jak2, Jun, Klc1, Kpna2,…
GO:0016311	0.000559424	1.51058	75.2068	101	325	dephosphorylation	Vrk3, Fbxw11, Dusp22, Nckap1l, Acp2, Acp5, Impa2, Spred1, Alppl2, Bmp2, Bpgm, Btrc, Cdc25a, Ell, Eya1, Eya3, Fkbp1a, Htt, Ifng, Inpp5d, Jak2, Mtmr4, Mef2c, Mtm1, Ppp1r12a, Igbp1, Prkcd, Pon1, Ppap2a, Ppm1a, Ppm1b, Ppp1ca, Ppp1cb, Ppp2ca, Ppp3ca, Ppp3r1, Inpp5k, Pten, Ptp4a2, Ptpn1, Ptpn11, Ptpn13, Dusp1, Ptpn18, Ptpn22, Mtmr11, Tenc1, Synj2, Inpp5a, Tgfb1, Mtmr6, Hsp90b1, Tiprl, Ctdsp1, Pcif1, Sm…
GO:0006796	0.000571252	1.32177	173.025	211	763	phosphate-containing compound metabolic process	Mob3c, Clk3, Sbk1, Cdk20, Prkaa1, Pkdcc, Mylk, Cdk9, Camk2d, Pgm3, Amhr2, Rps6ka3, Abl2, Ak1, Ak2, Aldoa, Apoa1, Atp7a, Bub1b, Runx3, Ccna2, Ccnb2, Ccnk, Cdk1, Cdk11b, Cdk4, Cdk6, Cfl1, Socs3, Ckb, Clk4, Creb1, Cycs, Dclk1, Dck, Dmpk, Dyrk1a, Eef2k, Eif2ak3, Epha2, Bmp2k, Fer, Fgr, Fyn, Gpd2, Gfpt1, Gykl1, Gsg2, Hck, Hk2, Eif2ak1, Il12rb1, Itgb2, Kcnh3, Kdr, Klf4, Tlr7, Sgk3, Smad2, Matk, Melk, M…
GO:0007165	0.000586868	1.25679	268.829	315	1198	signal transduction	Nlrp6, Tmem17, Itga9, Kdm3a, Unc5a, Il1rl2, Ppp1r15b, Amhr2, Cds2, Adam19, Adam4, Cfd, Adora2a, Adora2b, Afp, Amelx, Boc, Arnt, Arntl, Atf4, Atp7a, Cxcr5, Tspo, C3ar1, Casp8, Cck, Cckar, Ccnd3, Ccr6, Cd38, Cd48, Cdk4, Cdk6, Cebpa, Cfc1, Chrm1, Cxcr2, Ccr9, Ccr4, Ccr10, Cnr1, Cnr2, Creb1, Csf2ra, Csf2rb, Csf2rb2, Csf3r, Smc3, Darc, S1pr3, Emr1, Epas1, Epn1, Nr2f1, F2rl2, P2ry14, Acsl1, Fas, Fcer1g…
GO:0018193	0.000589042	1.37197	131.67	165	569	peptidyl-amino acid modification	Clk3, Sbk1, Prkaa1, Hat1, Camk2d, Ogt, Arrb1, Abl1, Abl2, Adipoq, Spred1, Spred2, Adh5, Akt2, Apoa1, Art2b, Atp7a, Axin1, Cck, Cd80, Cd81, Cdyl, Socs1, Clk4, Csf1r, Ctcf, Dcn, Dr1, Dyrk1a, Epha4, F2r, Wdr5, Fer, Fgf7, Fgr, Fkbp1a, Fkbp2, Flt4, Fyn, Galnt1, Gata1, Gcg, Gnb2l1, Gsg2, Hck, Hcls1, Hes1, Hgf, Hyal2, Ifng, Igf1, Cd74, Il12a, Il12rb1, Il15, Il4, Il6, Il6st, Ilk, Irf1, Irf4, Itgb1, Itgb2…
GO:0009164	0.000593601	1.44391	95.339	124	412	nucleoside catabolic process	Tubg2, Rhoq, Gmpr2, Nckap1l, Prr5, Arrb1, Rap1gap, Aicda, Akt2, Arhgap5, Axin1, Chml, Crk, Dnm2, Ect2, S1pr1, Eef1a1, Ehd1, Epha2, Epha4, Gdi2, Gna14, Gnaq, Gnaz, Gnb1, Gnb2l1, Gngt2, Gpr65, Hprt, Jun, Arhgef1, Snx18, Myo9b, Pnp, Rab11b, Rab4a, Ran, Rasal1, Rasgrf1, Rgs2, Rit1, Rp2h, Sh3bp1, Wdr67, Tbc1d4, Arhgap29, Arhgap9, Arrb2, Adap2, Snx13, Rin3, Depdc1b, Cd40, Tuba1b, Tubb2a, Vav1, Tbc1d22a…
GO:0050865	0.000593984	1.69478	44.0029	64	191	regulation of cell activation	Nckap1l, Ticam1, Adora2b, Adora3, Aif1, Slc7a2, Bcl10, Ctnnb1, Cd28, Cd38, Cd80, Cd83, Cdkn1a, Coro1a, Efnb1, Fcer1g, Fgr, Ctgf, Gata3, H2-Oa, Hes1, Ifng, Igf1, Il12a, Il12rb1, Il15, Il6, Il6st, Cd47, Jak2, Lgals1, Lmo4, Il1rl1, Lyst, Mef2c, Prkcd, Pnp, Rara, Ccl2, Selp, Stat5a, Stat6, Syk, Zeb1, Tlr4, Cd40, Traf6, Plscr1, Cd226, Zap70, Ikzf1, Bloc1s3, Malt1, Tnfsf13b, Itpkb, Gpr183, Icosl, Sit1,…
GO:0045893	0.000599681	1.28032	224.463	267	970	positive regulation of transcription, DNA-dependent	Mapre3, Fbxw11, Rhoq, Kdm3a, Med21, Rnf20, Arrb1, Rps6ka3, Adrb2, Aicda, Akt2, Alx4, Phox2a, Arnt, Arntl, Atf1, Atf4, Axin1, Barx2, Bcl10, Bmp2, Btg2, Btrc, Ciita, Ctnnb1, Ccna2, Cd28, Cd38, Cebpa, Col1a1, Creb1, Ctcf, Dab2, Ddit3, Arid3a, S1pr1, Egr2, Eif2ak3, Elf1, En2, Epas1, Nr2f1, Etv1, Eya1, F2r, Fadd, Fgf2, Lpin1, Fos, Fosl2, Fzd7, Gabpa, Gata1, Gata3, Gdnf, Hdac2, Hes1, Foxq1, Hhex, Hif1a…
GO:0043372	0.000613665	5.23109	4.1653	11	18	positive regulation of CD4-positive, alpha-beta T cell differentiation	Nckap1l, Cd83, Ccr2, Hlx, Il4ra, Il6, Irf1, Rara, Tnfsf4, Socs5, Sash3
GO:0045428	0.000619456	3.01473	9.25622	19	40	regulation of nitric oxide biosynthetic process	Ticam1, Acp5, Aif1, Akt2, Tspo, Cd34, H2-M3, Hrh1, Icam1, Ifng, Il10, Il4, Il6, Itgb2, Jak2, Sod2, Tlr4, Tlr2, Mapk9
GO:0051250	0.000619579	2.14048	20.1323	34	87	negative regulation of lymphocyte activation	Cd276, Adora2a, Prdm1, Btn1a1, Fas, Fcgr2b, H2-Ab1, Hlx, Id2, Cd74, Il10, Il4, Il4ra, Inpp5d, Irf1, Kng1, Lag3, Xcl1, Lst1, Lyn, Ptpn22, Cblb, Il20rb, Prdx2, Tgfb1, Tnfaip3, Tnfsf4, Scgb1a1, Nfkbid, Socs5, Tnfrsf13b, Pdcd1lg2, Cd274, Peli1
GO:0032963	0.000620251	2.64375	12.0331	23	52	collagen metabolic process	Adora2b, Arg1, Serpinh1, Col1a1, F2r, Ctgf, Hif1a, Id1, Il6, Mmp13, Mmp14, Mmp2, Mmp8, Mmp9, P2rx7, Pepd, Prkcd, Ppard, Prtn3, Tenc1, Leprel1, Tgfb1, Tgfb3
GO:0002275	0.000629958	2.71584	11.3389	22	49	myeloid cell activation involved in immune response	Ticam1, Adora2b, Adora3, Anxa3, Ccr2, Fcer1g, Fer, Fgr, Hmox1, Tlr7, Lyn, Myo1f, Prkce, Ccl3, Syk, Cd300a, Tlr4, Tyrobp, Tlr2, Rabgef1, Pi4k2a, Tac4
GO:0036006	0.000662258	Inf	1.15703	5	5	cellular response to macrophage colony-stimulating factor stimulus	Csf1r, Fer, Pde1b, Pde2a, Dcstamp
GO:0043281	0.000664665	1.78865	35.1736	53	152	regulation of cysteine-type endopeptidase activity involved in apoptotic process	Arrb1, Rps6ka3, Adora2a, Akt2, Apaf1, Xiap, Bcl10, Bcl2l11, C9, Casp12, Cck, Cflar, Cycs, Eif2ak3, F2r, Fabp1, Ctgf, Hspa5, Foxq1, Hmgb1, Igf1, Il6, Jak2, Klf4, Bbc3, Smad6, Mical1, Men1, Myc, Nodal, Igbp1, Por, Pparg, Ptma, Rest, Rnf7, Serpinb9, Nlrp3, Tnfaip3, Tnfsf10, Dap, Map3k5, Mapk9, Casp8ap2, Siva1, Pmaip1, Herpud1, Htra2, Pycard, Rps27l, Aifm3, Ift57, Dhcr24
GO:0033003	0.000667603	3.88516	6.01654	14	26	regulation of mast cell activation	Adora2b, Adora3, Cnr1, Cnr2, Fcer1g, Fer, Fgr, Hmox1, Lyn, Syk, Cd300a, Plscr1, Cd226, Rabgef1
GO:0051881	0.000667603	3.88516	6.01654	14	26	regulation of mitochondrial membrane potential	Clic1, Adora2a, Tspo, Cck, Gclc, Gclm, Htt, Ngfr, P2rx7, Prkce, Sod1, Sod2, Pmaip1, Aifm3
GO:0043092	0.000678717	8.87297	2.54546	8	11	L-amino acid import	Arg1, Arg2, Htt, Slc11a1, Slc1a1, Slc1a2, Slc1a3, Cln8
GO:0050718	0.000678717	8.87297	2.54546	8	11	positive regulation of interleukin-1 beta secretion	Casp1, Ifng, P2rx7, Ccl3, Nlrp3, Panx1, Pycard, Trim16
GO:0051770	0.000678717	8.87297	2.54546	8	11	positive regulation of nitric-oxide synthase biosynthetic process	Fntb, Jak2, Kdr, Ccl2, Tlr4, Tlr2, Mapk9, Nampt
GO:0008610	0.0006993	1.42922	98.3473	127	425	lipid biosynthetic process	Alg9, Prkaa1, Prkab2, Cds2, Abcg1, Adora2b, Alox5ap, Ang, Apoa1, Apoe, Bmp2, Tspo, Cd81, Ch25h, Elovl3, Cmas, Creb1, Pcyt1a, Cyp11a1, Cyp17a1, Cyp1a1, Cyp21a1, Dbi, Edn1, Edn2, Fgf2, Fgf7, B4galnt1, Hmgcr, Hrh1, Ifng, Igf1, Cd74, Fabp5, Ldlr, Lpl, Lta4h, Ltc4s, Elovl6, Stard5, Sik1, Myo5a, P2rx7, Pik3ca, Prkcd, Por, Ppap2a, Ppard, Prkab1, Mvd, Ptgs1, Pex2, Qk, Aldh1a2, Rest, Scd2, Smpd2, Sod1, Sy…
GO:0007050	0.000716883	1.63709	49.2894	70	213	cell cycle arrest	Cdk9, Bre, Tpr, Nabp1, Uhrf2, Ak1, Bcat1, Bub3, Casp2, Cdk1, Cdkn1a, Cdkn2b, Cdkn2c, Cradd, Gadd45a, Ddit3, Dclre1b, Gas2, Id2, Ifng, Il12a, Ilk, Inhba, Irf1, Mbd4, Men1, Mlf1, Msh2, Muc1, Myc, Notch2, Mybbp1a, Ptpn11, Pura, Rps6, Skil, Slfn1, Plk2, Stra8, Tcf7l2, Tgfb1, Rbbp8, Tiprl, Cenpe, Usp28, AY074887, Mapk14, Ppp2r5c, Zw10, Clspn, Nbn, Ing4, Taok3, Magi2, Zwint, Mad2l1, Rassf1, Nek6, Tipin…
GO:0050793	0.000718636	1.23476	308.695	357	1334	regulation of developmental process	Cd276, Rhoq, Pik3r6, Nckap1l, Ypel1, Pkdcc, Rnh1, Cdc20, Med21, Ogt, Ccdc88a, Abcg1, Abl2, Adipoq, Clic1, Acvr2a, Adm, Adora2b, Adrb1, Adrb2, Aldoa, Ank, Anxa3, Boc, Apoa1, Arf6, Rhob, Atf1, Axin1, Bcl2l11, Prdm1, Bmp2, Bmpr2, Bnip2, Btg1, Tspo, C1qc, C3ar1, Capzb, Car2, Casp6, Ctnna1, Ctnnb1, Cd28, Cd34, Cd83, Cdk1, Cdk6, Cebpa, Cfl1, Socs3, Coro1a, Cxcr4, Ccr1, Ccr3, Ccr2, Cnr1, Col1a1, Creb1, …
GO:0044248	0.000723143	1.22632	332.123	382	1441	cellular catabolic process	Pcsk9, Epg5, Usp30, Fbxl14, Inpp5f, Pan2, Fbxw11, Tubg2, Rhoq, Jkamp, Gmpr2, Nckap1l, Cdc20, Uhrf2, Prr5, Rnf20, Arrb1, Cbr3, Rap1gap, Abca4, Abcg1, Abl1, Aco2, Adipoq, Adh5, Aicda, Apaf1, Atg5, Arhgap5, Art2b, Arsb, Arsa, Atp1b1, Atp1b3, Atp5k, Atp7a, Atp10a, Auh, Bcat1, Bcat2, Zfp36l1, Zfp36l2, Btrc, Casp8, Rb1cc1, Ccrn4l, Cel, Chml, Cnp, Cnr1, Crk, Cst3, Ctsh, Cycs, Cyp1a1, Dbi, Dhx15, Ddx6, D…
GO:0034622	0.000726329	1.4454	91.4051	119	395	cellular macromolecular complex assembly	Tubg2, Nckap1l, Napa, Aif1, Ap1b1, Arf6, Arpc1b, Atf1, Axin1, Capza2, Capzb, Ccrn4l, Cenpa, Cenpc1, Cirbp, Coro1a, Creb1, Dach1, Ddx6, Dync1h1, Eps15, Fer, Fkbp1a, Gas7, H2-Ke2, Hells, Hmgb1, Lats1, Rps2, Smad2, Smad6, H1foo, Mbd2, Mlh1, Mybpc3, Nefl, Pak3, Pfn1, Pfn2, Prkcd, Prkce, Cnot7, Ppm1a, Prlr, Tmsb10, Tmsb4x, Slu7, Rnf4, Rps14, Rps15, Rps17, Rps6, Slit2, Smarca4, Aurkb, Surf6, Tarbp2, Tb…
GO:0006909	0.000732576	2.08545	21.0579	35	91	phagocytosis	Nckap1l, Adipoq, Aif1, Anxa3, Coro1a, Ccr2, Elmo1, Fcer1g, Fcgr1, Fcgr2b, Fcgr3, Fgr, Gnb2l1, Hck, Hmgb1, Icam5, Irf8, Itgav, Cd47, Slc11a1, P2rx7, Pip5k1c, Pros1, Prtn3, Pten, Sirpa, Rara, Ccl2, Syk, Tgfb1, Tgm2, Vav1, Dock1, Clec7a, Cdc42se1
GO:0009891	0.000760604	1.2446	280.926	327	1214	positive regulation of biosynthetic process	Mapre3, Cd276, Fbxw11, Rhoq, Kdm3a, Ticam1, Med21, Rnf20, Arrb1, Fntb, Rps6ka3, Abcg1, Adcy7, Adm, Adora2a, Adora2b, Adrb1, Adrb2, Adrb3, Aicda, Aif1, Akt2, Alx4, Apoe, Phox2a, Arnt, Arntl, Atf1, Atf4, Axin1, Barx2, Bcl10, Bmp2, Btg2, Btrc, Ciita, Ctnnb1, Ccna2, Cd28, Cd38, Cdk1, Cebpa, Cebpg, Cirbp, Ccr2, Col1a1, Creb1, Cst3, Ctcf, Cyp17a1, Dab2, Dazl, Dbi, Ddit3, Arid3a, S1pr1, Edn1, Egr2, Eif2…
GO:0000122	0.000772529	1.38106	119.868	151	518	negative regulation of transcription from RNA polymerase II promoter	Xpo1, Dusp22, Whsc1, Hivep1, Bach1, Barx2, Prdm1, Bmp2, Ciita, Ctnnb1, Runx3, Cebpa, Dach1, Twist2, Dlx1, Dnmt3a, Edn1, Ednrb, Nr2f1, Foxn2, Lpin1, Fst, Gabpa, Gata1, Gata3, Gfi1, Tsc22d3, Nkx6-2, Hdac2, Hes1, Foxq1, Hhex, Hic1, Hmgb1, Id1, Id2, Id3, Ifng, Jarid2, Klf4, Zbtb7a, Lrp8, Ripply3, Smad7, Maf, Mbd2, Mdfi, Mef2c, Men1, Foxd2, Foxk1, Cited2, Sik1, Msx3, Mxi1, Myc, Nedd4, Nodal, Igbp1, Pc…
GO:0002768	0.000788045	2.10068	20.3637	34	88	immune response-regulating cell surface receptor signaling pathway	Nckap1l, Lpxn, Bcl10, C3ar1, Cd38, Elf1, Fcer1g, Fcgr3, Fer, Fyn, Gata3, Cd79b, Kcnn4, Lyn, Mef2c, Prkch, Psen2, Ptpn22, Cblb, Syk, Themis, Cd40, Traf6, Plscr1, Cd226, Zap70, Plcg2, Malt1, Tlr2, Clec7a, Rabgef1, Vav3, Trat1, Clec2i
GO:0045628	0.000811654	11.6437	2.08265	7	9	regulation of T-helper 2 cell differentiation	Hlx, Il4ra, Il6, Irf1, Rara, Tnfsf4, Socs5
GO:0051347	0.00081536	1.48544	76.8266	102	332	positive regulation of transferase activity	Pik3r6, Nckap1l, Ccdc88a, Arrb1, Zfp91, Adipoq, Ang, Apoa1, Axin1, Cab39, Ccnd3, Cd81, Cdkn1a, Csf1r, Ect2, Edn1, Epha4, F2r, Acsl1, Fgf2, Fgr, Gcg, Hspa5, Hgf, Hmgb1, Hspa2, Igf1, Cd74, Ikbkg, Il1rn, Ilk, Itgb3, Jak2, Lmnb1, Lrp8, Lyn, Mdfi, Kitl, Gadd45b, Slc11a1, P2rx7, Pak1, Pak3, Pik3ca, Pim1, Prkcd, Ppp2ca, Prlr, Ptpn11, Sod1, Src, Syk, Prdx2, Tgfb1, Tgfb3, Tgfbr1, Serinc5, Tlr1, Tlr4, Cd40…
GO:0032732	0.000857619	5.54714	3.70249	10	16	positive regulation of interleukin-1 production	Casp1, Ifng, Jak2, P2rx7, Ccl3, Nlrp3, Tlr4, Panx1, Pycard, Trim16
GO:0018108	0.000885049	1.64667	46.2811	66	200	peptidyl-tyrosine phosphorylation	Clk3, Abl1, Abl2, Adipoq, Cck, Cd80, Cd81, Socs1, Clk4, Csf1r, Dyrk1a, Epha4, F2r, Fer, Fgf7, Fgr, Flt4, Fyn, Gata1, Gnb2l1, Hck, Hcls1, Hes1, Hgf, Hyal2, Ifng, Igf1, Cd74, Il12a, Il12rb1, Il15, Il4, Il6, Il6st, Irf1, Itgb1, Itgb2, Itgb3, Jak2, Kdr, Lif, Lrp8, Lyn, Kitl, Osm, Prkcd, Prkce, Psen2, Src, Stat5a, Syk, Arrb2, Thbs4, Tlr4, Tnfrsf1a, Cd40, Wee1, Zap70, Grem1, Mapk3, Abi2, Fbxw7, Pdgfc, …
GO:2001233	0.000898473	2.69163	10.8761	21	47	regulation of apoptotic signaling pathway	Bcl2l11, Cflar, Fadd, Fyn, Gdnf, Gnb2l1, Htt, Bbc3, Mcl1, Sept4, Ripk1, Src, Tnfsf10, Vdac2, Sh3glb1, Park7, Pmaip1, Htra2, Bclaf1, Opa1, Cyld
GO:0016064	0.000908902	2.13485	18.9752	32	82	immunoglobulin mediated immune response	C8b, Aicda, Bcl10, C1qa, C1qb, C9, Cd28, Ercc1, Fcer1g, Fcgr1, Fcgr2b, Fcgr3, H2-Ab1, Ifng, Cd74, Il4, Inpp5d, Xcl1, Mlh1, Msh2, Msh6, Prkcd, Stat6, Swap70, Tgfb1, Cd40, Tnfsf4, Cd226, Nbn, Icosl, C1ra, Irf7
GO:0046130	0.000929029	1.42815	93.7192	121	405	purine ribonucleoside catabolic process	Tubg2, Rhoq, Gmpr2, Nckap1l, Prr5, Arrb1, Rap1gap, Akt2, Arhgap5, Axin1, Chml, Crk, Dnm2, Ect2, S1pr1, Eef1a1, Ehd1, Epha2, Epha4, Gdi2, Gna14, Gnaq, Gnaz, Gnb1, Gnb2l1, Gngt2, Gpr65, Hprt, Jun, Arhgef1, Snx18, Myo9b, Pnp, Rab11b, Rab4a, Ran, Rasal1, Rasgrf1, Rgs2, Rit1, Rp2h, Sh3bp1, Wdr67, Tbc1d4, Arhgap29, Arhgap9, Arrb2, Adap2, Snx13, Rin3, Depdc1b, Cd40, Tuba1b, Tubb2a, Vav1, Tbc1d22a, Wnt11…
GO:0019637	0.000931974	1.24766	263.108	307	1137	organophosphate metabolic process	Pcsk9, Inpp5f, Alg9, Tubg2, Rhoq, Gmpr2, Nckap1l, Atic, Prr5, Arrb1, Pgm3, Rap1gap, Cds2, Abca4, Abcg1, Impa2, Adcy7, Adm, Adora2a, Adora2b, Adrb1, Adrb2, Adrb3, Adssl1, Ak1, Ak2, Akt2, Aldoa, Apoa1, Apoe, Arhgap5, Art2b, Atp1b1, Atp1b3, Atp5k, Atp7a, Atp10a, Axin1, Cd81, Chml, Cmas, Cnp, Crk, Csf1r, Pcyt1a, Dck, Dhx15, Ddx6, Dhfr, Dync1h1, Dnm2, Ect2, S1pr1, Edn1, Eef1a1, Ehd1, Eif4a1, Eif4a2, E…
GO:0031323	0.000935303	1.42505	93.6203	121	427	regulation of cellular metabolic process	Atg14, Clk3, Tex15, Mbnl2, Bre, Cdc20, Ogt, Prr5, Rap1gap, Arhgap5, Cdk11b, Chml, Clk4, Crk, Dyrk1a, Epha2, Fabp1, Gdi2, Hprt, Igfbp4, Arhgef1, Snx18, Myo9b, Ngfr, Pde1b, Pgam1, Plau, Pnp, Sept4, Rspo1, Rab4a, Rasal1, Rasgrf1, Rp2h, Rpa2, Sh3bp1, Pif1, Wdr67, Tbc1d4, Tacr3, Arhgap29, Arhgap9, Adap2, Snx13, Rin3, Mylip, Ift88, Depdc1b, Pxk, Vamp3, Vav1, Tbc1d22a, Arhgap30, Usp1, Nrd1, Ppp4r2, Tbc1…
GO:0042278	0.000960511	1.4	105.289	134	455	purine nucleoside metabolic process	Tubg2, Rhoq, Gmpr2, Nckap1l, Prr5, Arrb1, Rap1gap, Ak1, Akt2, Arhgap5, Axin1, Chml, Crk, Dnm2, Dnmt3a, Ect2, S1pr1, Eef1a1, Ehd1, Epha2, Epha4, Gamt, Gdi2, Gna14, Gnaq, Gnaz, Gnb1, Gnb2l1, Gngt2, Gpr65, Hprt, Jun, Arhgef1, Snx18, Myo9b, Pnp, Ptgdr, Rab11b, Rab4a, Ran, Rasal1, Rasgrf1, Rgs2, Rit1, Rp2h, Sh3bp1, Wdr67, Tbc1d4, Pank3, Arhgap29, Arhgap9, Arrb2, Adap2, Snx13, Rin3, Depdc1b, Cd40, Tuba…
GO:0042092	0.000965704	3.93492	5.55373	13	24	type 2 immune response	Ccr2, Gata3, Hlx, Cd74, Il4, Il4ra, Il6, Irf1, Xcl1, Rara, Stat6, Tnfsf4, Socs5
GO:0002683	0.000982785	1.70006	39.8017	58	172	negative regulation of immune system process	Cd276, Lpxn, Adora2a, Prdm1, Btn1a1, Ccr1, Ccr2, Cnr1, Cnr2, Elf1, Fas, Fcgr2b, Fer, H2-Ab1, Hlx, Hmox1, Id2, Cd74, Il10, Il4, Il4ra, Inpp5d, Irf1, Irf4, Kng1, Lag3, Xcl1, Lst1, Il1rl1, Lyn, Pcbp2, Ptger4, Ptpn22, Trim27, Ccl2, Slit2, Stat6, Cblb, Il20rb, Tarbp2, Prdx2, Arrb2, Cd300a, Tgfb1, Tgfb3, Tnfaip3, Tnfsf4, Scgb1a1, 5430435G22Rik, Grem1, Nfkbid, Socs5, Rabgef1, Tnfrsf13b, Pdcd1lg2, Cd274,…
GO:0051173	0.000990033	1.24646	262.414	306	1134	positive regulation of nitrogen compound metabolic process	Mapre3, Fbxw11, Rhoq, Kdm3a, Ticam1, Bre, Med21, Rnf20, Arrb1, Rps6ka3, Adcy7, Adm, Adora2a, Adora2b, Adrb1, Adrb2, Adrb3, Aicda, Aif1, Akt2, Alx4, Anxa3, Apoe, Phox2a, Arnt, Arntl, Atf1, Atf4, Axin1, Barx2, Bcl10, Bmp2, Btg2, Btrc, Ciita, Ctnnb1, Ccna2, Cd28, Cd38, Cdk1, Cebpa, Cebpg, Col1a1, Creb1, Cst3, Ctcf, Dab2, Ddit3, Arid3a, S1pr1, Egr2, Eif2ak3, Elf1, En2, Epas1, Nr2f1, Etv1, Eya1, Eya3,…
