# Supplementary material for: Reprogramming of lysosomal gene expression by interleukin-4 and Stat6
Source: BMC Genomics. 2013 Dec 5;14:853. doi: 10.1186/1471-2164-14-853 (PMC3880092; doi:10.1186/1471-2164-14-853)
Supplement: Additional file 12 — Stat6 binds to active chromatin regions. Analyses are based on publicly available ChIP-seq data deposited by Ostuni et al. [58]. Peak coordinates in bed format were downloaded from the NCBI GEO site [GEO:GSM1022256, GSM1022257, GSM1022258, GSM1022259, GSM1022260, GSM1022261, GSM1022262, GSM1022263, GSM1022264, GSM1022265, GSM1022266, GSM1022267, GSM1022297, GSM1022298, GSM1022299] and analyzed with the ChipPeakAnno package [112]. Columns A-C list the merged coordinates of 196 Stat6 peaks selected according to three criteria: (i) Stat6 peaks overlapped in all of three independent data sets obtained after growth of mouse macrophages with IL-4 for 1, 2 and 4 hours [GEO:GSM1022297, GSM1022298, GSM1022299]; (ii) peaks were filtered to exclude those located farther than 5kb from the nearest transcription start site; (iii) we further selected peaks close to genes annotated as encoding lysosomal proteins. Peak names in column E correspond to those in GSM1022299. Peaks were annotated with gene identifiers using information obtained through the BioMart server [123]. Columns H-S indicate whether the Stat6 peaks overlap with peaks obtained with antibodies against H3K26ac (columns H-K), H3K4me1 (columns L-O) or Pu.1 (columns P-S), using chromatin from wild-type or Stat6-deficient macrophages grown ± IL-4 for 4 hours as indicated in the column headers [58]. [file 1471-2164-14-853-S12.xls]

## Sheet: Sheet1
chromosome	start	end	width	peak	HGNS_ID	EntrezGene_ID	H3K27ac.wt.ctrl	H3K27ac.wt.il4	H3K27ac.ko.ctrl	H3K27ac.ko.il4	H3K4me1.wt.ctrl	H3K4me1.wt.il4	H3K4me1.ko.ctrl	H3K4me1.ko.il4	Pu.1.wt.ctrl	Pu.1.wt.il4	Pu.1.ko.ctrl	Pu.1.ko.il4
1	133587642	133588786	1145	MACS_peak_1290	5430435G22Rik	226421	TRUE	TRUE	TRUE	TRUE	TRUE	TRUE	TRUE	TRUE	TRUE	TRUE	TRUE	TRUE
1	140171229	140172008	780	MACS_peak_1413	Atp6v1g3	338375	TRUE	FALSE	TRUE	TRUE	TRUE	TRUE	TRUE	TRUE	TRUE	TRUE	TRUE	TRUE
1	154655235	154656007	773	MACS_peak_1615	Ncf2	17970	TRUE	TRUE	TRUE	TRUE	FALSE	TRUE	TRUE	TRUE	TRUE	TRUE	TRUE	TRUE
1	154657500	154658634	1135	MACS_peak_1616	Ncf2	17970	TRUE	TRUE	TRUE	TRUE	TRUE	TRUE	TRUE	TRUE	TRUE	TRUE	TRUE	TRUE
1	164500362	164503113	2752	MACS_peak_1781	Vamp4	53330	TRUE	TRUE	TRUE	TRUE	TRUE	TRUE	TRUE	TRUE	TRUE	TRUE	TRUE	TRUE
1	164500362	164505551	5190	MACS_peak_1782	Vamp4	53330	TRUE	TRUE	TRUE	TRUE	TRUE	TRUE	TRUE	TRUE	TRUE	TRUE	TRUE	TRUE
1	196768712	196769454	743	MACS_peak_2356	Cd34	12490	TRUE	TRUE	TRUE	TRUE	TRUE	TRUE	TRUE	TRUE	FALSE	FALSE	TRUE	FALSE
1	74421464	74422588	1125	MACS_peak_695	Slc11a1	18173	TRUE	TRUE	TRUE	TRUE	TRUE	TRUE	TRUE	TRUE	TRUE	TRUE	TRUE	TRUE
1	87790741	87791610	870	MACS_peak_838	Itm2c	64294	TRUE	TRUE	TRUE	TRUE	TRUE	TRUE	FALSE	FALSE	TRUE	TRUE	TRUE	TRUE
1	87791453	87792875	1423	MACS_peak_839	Itm2c	64294	TRUE	TRUE	TRUE	TRUE	TRUE	TRUE	TRUE	TRUE	TRUE	TRUE	TRUE	TRUE
1	87794006	87794679	674	MACS_peak_840	Itm2c	64294	FALSE	FALSE	FALSE	FALSE	TRUE	TRUE	TRUE	TRUE	FALSE	FALSE	FALSE	FALSE
1	89651701	89653319	1619	MACS_peak_880	Atg16l1	77040	TRUE	TRUE	TRUE	TRUE	TRUE	TRUE	TRUE	TRUE	TRUE	TRUE	TRUE	TRUE
1	89654556	89655568	1013	MACS_peak_881	Atg16l1	77040	TRUE	TRUE	TRUE	TRUE	TRUE	TRUE	TRUE	TRUE	TRUE	TRUE	TRUE	TRUE
1	108690361	108691190	830	MACS_peak_1108	Vps4b	20479	FALSE	FALSE	FALSE	FALSE	TRUE	TRUE	TRUE	TRUE	FALSE	FALSE	FALSE	FALSE
1	34489805	34492577	2773	MACS_peak_142	Ccdc115	69668	TRUE	TRUE	TRUE	TRUE	TRUE	TRUE	TRUE	TRUE	TRUE	TRUE	TRUE	TRUE
1	34495550	34497410	1861	MACS_peak_143	Ccdc115	69668	TRUE	TRUE	TRUE	TRUE	TRUE	TRUE	TRUE	TRUE	TRUE	TRUE	TRUE	TRUE
1	174011690	174013334	1645	MACS_peak_1989	Ncstn	59287	TRUE	TRUE	TRUE	TRUE	TRUE	TRUE	TRUE	TRUE	TRUE	TRUE	TRUE	TRUE
1	74353029	74354760	1732	MACS_peak_691	Tmbim1	69660	TRUE	TRUE	TRUE	TRUE	TRUE	TRUE	TRUE	TRUE	TRUE	TRUE	TRUE	TRUE
10	13216775	13217571	797	MACS_peak_2506	Fuca2	66848	TRUE	TRUE	TRUE	TRUE	TRUE	TRUE	TRUE	TRUE	TRUE	TRUE	TRUE	TRUE
10	13218782	13220441	1660	MACS_peak_2507	Fuca2	66848	TRUE	TRUE	TRUE	TRUE	TRUE	TRUE	TRUE	TRUE	TRUE	TRUE	TRUE	TRUE
10	23868420	23870079	1660	MACS_peak_2761	Stx7	53331	TRUE	TRUE	TRUE	TRUE	TRUE	TRUE	TRUE	TRUE	TRUE	TRUE	TRUE	TRUE
10	41241245	41242489	1245	MACS_peak_3003	Cd164	53599	FALSE	TRUE	FALSE	TRUE	TRUE	TRUE	TRUE	TRUE	FALSE	FALSE	FALSE	FALSE
10	41242648	41244881	2234	MACS_peak_3004	Cd164	53599	TRUE	TRUE	TRUE	TRUE	TRUE	TRUE	TRUE	TRUE	TRUE	TRUE	TRUE	TRUE
10	59735717	59737407	1691	MACS_peak_3227	Psap	19156	TRUE	TRUE	TRUE	TRUE	TRUE	TRUE	TRUE	TRUE	TRUE	TRUE	TRUE	TRUE
10	120802506	120803577	1072	MACS_peak_4187	Gns	75612	TRUE	TRUE	TRUE	TRUE	TRUE	TRUE	TRUE	TRUE	TRUE	TRUE	TRUE	TRUE
10	128345925	128346982	1058	MACS_peak_4334	Cd63	12512	TRUE	TRUE	TRUE	TRUE	TRUE	TRUE	TRUE	TRUE	TRUE	TRUE	TRUE	TRUE
10	61992686	61994259	1574	MACS_peak_3276	Srgn	19073	FALSE	TRUE	FALSE	FALSE	TRUE	TRUE	TRUE	TRUE	TRUE	TRUE	TRUE	FALSE
11	54910717	54911895	1179	MACS_peak_5040	Gm2a	14667	TRUE	TRUE	TRUE	TRUE	TRUE	TRUE	TRUE	TRUE	TRUE	TRUE	TRUE	TRUE
11	55021387	55022854	1468	MACS_peak_5044	Slc36a1	215335	TRUE	TRUE	TRUE	TRUE	TRUE	TRUE	TRUE	TRUE	TRUE	TRUE	TRUE	TRUE
11	69804153	69805534	1382	MACS_peak_5270	Gabarap	56486	TRUE	TRUE	TRUE	TRUE	FALSE	FALSE	FALSE	FALSE	TRUE	TRUE	TRUE	TRUE
11	75322357	75323440	1084	MACS_peak_5394	Rilp	280408	TRUE	TRUE	TRUE	TRUE	TRUE	TRUE	TRUE	TRUE	TRUE	TRUE	TRUE	TRUE
11	90111906	90112819	914	MACS_peak_5733	Mmd	67468	TRUE	TRUE	TRUE	TRUE	TRUE	TRUE	TRUE	TRUE	TRUE	TRUE	TRUE	TRUE
11	100869033	100872573	3541	MACS_peak_5891	Atp6v0a1	11975	TRUE	TRUE	TRUE	TRUE	TRUE	TRUE	TRUE	TRUE	TRUE	TRUE	TRUE	TRUE
11	100930790	100931667	878	MACS_peak_5892	Naglu	27419	TRUE	TRUE	TRUE	TRUE	TRUE	TRUE	TRUE	TRUE	TRUE	TRUE	TRUE	TRUE
11	48684022	48686580	2559	MACS_peak_4880	Irgm1	15944	TRUE	TRUE	TRUE	TRUE	TRUE	TRUE	TRUE	TRUE	TRUE	TRUE	TRUE	TRUE
11	48684022	48686580	2559	MACS_peak_4881	Irgm1	15944	TRUE	TRUE	TRUE	TRUE	TRUE	TRUE	TRUE	TRUE	TRUE	TRUE	TRUE	TRUE
11	69476972	69480461	3490	MACS_peak_5255	Cd68	12514	TRUE	TRUE	TRUE	TRUE	TRUE	TRUE	TRUE	TRUE	TRUE	TRUE	TRUE	TRUE
11	88815653	88817146	1494	MACS_peak_5718	Scpep1	74617	TRUE	TRUE	TRUE	TRUE	FALSE	FALSE	TRUE	TRUE	FALSE	FALSE	FALSE	FALSE
11	119213095	119214020	926	MACS_peak_6293	Sgsh	27029	TRUE	TRUE	TRUE	TRUE	TRUE	TRUE	TRUE	TRUE	TRUE	TRUE	TRUE	TRUE
11	119215469	119217113	1645	MACS_peak_6294	Sgsh	27029	TRUE	TRUE	TRUE	TRUE	TRUE	TRUE	TRUE	TRUE	TRUE	TRUE	TRUE	TRUE
12	8927578	8930951	3374	MACS_peak_6477	Laptm4a	17775	TRUE	TRUE	TRUE	TRUE	TRUE	TRUE	TRUE	TRUE	TRUE	TRUE	TRUE	TRUE
12	8927578	8930951	3374	MACS_peak_6478	Laptm4a	17775	TRUE	TRUE	TRUE	TRUE	TRUE	TRUE	TRUE	TRUE	TRUE	TRUE	TRUE	TRUE
12	8927578	8930951	3374	MACS_peak_6479	Laptm4a	17775	TRUE	TRUE	TRUE	TRUE	TRUE	TRUE	TRUE	TRUE	TRUE	TRUE	TRUE	TRUE
12	79961789	79964197	2409	MACS_peak_7142	Atp6v1d	73834	TRUE	TRUE	TRUE	TRUE	TRUE	TRUE	TRUE	TRUE	TRUE	TRUE	TRUE	TRUE
12	103674613	103677185	2573	MACS_peak_7547	Lgmn	19141	TRUE	TRUE	TRUE	TRUE	TRUE	TRUE	TRUE	TRUE	TRUE	FALSE	TRUE	TRUE
12	103681635	103682594	960	MACS_peak_7548	Lgmn	19141	TRUE	TRUE	TRUE	TRUE	FALSE	FALSE	TRUE	TRUE	FALSE	FALSE	FALSE	FALSE
13	20885413	20886346	934	MACS_peak_8006	Aoah	27052	TRUE	TRUE	TRUE	TRUE	TRUE	TRUE	TRUE	TRUE	TRUE	TRUE	TRUE	TRUE
13	74775998	74777538	1541	MACS_peak_8823	Erap1	80898	TRUE	TRUE	TRUE	TRUE	TRUE	FALSE	FALSE	TRUE	FALSE	TRUE	TRUE	TRUE
13	74775998	74777989	1992	MACS_peak_8824	Erap1	80898	TRUE	TRUE	TRUE	TRUE	TRUE	FALSE	FALSE	TRUE	FALSE	TRUE	TRUE	TRUE
13	64471119	64472473	1355	MACS_peak_8757	Ctsl	13039	TRUE	TRUE	TRUE	TRUE	TRUE	FALSE	TRUE	TRUE	FALSE	FALSE	FALSE	FALSE
14	103468497	103469487	991	MACS_peak_10616	Cln5	211286	TRUE	TRUE	TRUE	TRUE	TRUE	TRUE	TRUE	TRUE	TRUE	TRUE	FALSE	FALSE
14	103469633	103471101	1469	MACS_peak_10617	Cln5	211286	TRUE	TRUE	TRUE	TRUE	TRUE	TRUE	TRUE	TRUE	TRUE	TRUE	TRUE	TRUE
14	51748147	51749178	1032	MACS_peak_9981	Rnase6	78416	TRUE	TRUE	TRUE	TRUE	TRUE	TRUE	TRUE	TRUE	TRUE	TRUE	TRUE	TRUE
14	51548884	51550443	1560	MACS_peak_9967	Tmem55b	219024	TRUE	TRUE	TRUE	TRUE	TRUE	TRUE	TRUE	TRUE	TRUE	TRUE	TRUE	TRUE
14	51550383	51551839	1457	MACS_peak_9968	Tmem55b	219024	TRUE	TRUE	TRUE	TRUE	TRUE	TRUE	TRUE	TRUE	TRUE	TRUE	TRUE	TRUE
14	51762668	51763623	956	MACS_peak_9982	Rnase1	19752	FALSE	FALSE	FALSE	FALSE	FALSE	FALSE	FALSE	FALSE	FALSE	FALSE	FALSE	FALSE
15	38589528	38590617	1090	MACS_peak_11211	Atp6v1c1	66335	TRUE	TRUE	TRUE	TRUE	TRUE	TRUE	TRUE	TRUE	TRUE	TRUE	TRUE	TRUE
15	78074809	78076051	1243	MACS_peak_11765	Ncf4	17972	TRUE	TRUE	TRUE	TRUE	TRUE	TRUE	TRUE	TRUE	TRUE	TRUE	TRUE	TRUE
15	78077911	78078744	834	MACS_peak_11766	Ncf4	17972	TRUE	TRUE	TRUE	TRUE	TRUE	TRUE	TRUE	TRUE	TRUE	TRUE	TRUE	TRUE
15	89306240	89307530	1291	MACS_peak_11969	Arsa	11883	TRUE	TRUE	TRUE	TRUE	TRUE	TRUE	TRUE	TRUE	TRUE	TRUE	TRUE	TRUE
15	100250880	100252448	1569	MACS_peak_12100	Slc11a2	18174	TRUE	TRUE	TRUE	TRUE	TRUE	TRUE	TRUE	TRUE	TRUE	TRUE	TRUE	TRUE
16	20535073	20536709	1637	MACS_peak_12488	Ap2m1	11773	TRUE	TRUE	TRUE	TRUE	TRUE	TRUE	TRUE	TRUE	TRUE	TRUE	TRUE	TRUE
16	20535112	20536709	1598	MACS_peak_12489	Ap2m1	11773	TRUE	TRUE	TRUE	TRUE	TRUE	TRUE	TRUE	TRUE	TRUE	TRUE	TRUE	TRUE
16	20536750	20538768	2019	MACS_peak_12490	Ap2m1	11773	TRUE	TRUE	TRUE	TRUE	TRUE	TRUE	TRUE	TRUE	TRUE	TRUE	TRUE	TRUE
16	20539370	20541651	2282	MACS_peak_12491	Ap2m1	11773	TRUE	TRUE	TRUE	TRUE	TRUE	TRUE	TRUE	TRUE	TRUE	TRUE	TRUE	TRUE
16	10991694	10993371	1678	MACS_peak_12324	Litaf	56722	TRUE	TRUE	TRUE	TRUE	TRUE	TRUE	TRUE	FALSE	TRUE	TRUE	TRUE	TRUE
16	44135443	44137573	2131	MACS_peak_12898	Atp6v1a	11964	TRUE	TRUE	TRUE	TRUE	TRUE	TRUE	TRUE	TRUE	TRUE	TRUE	TRUE	TRUE
16	44137847	44139952	2106	MACS_peak_12899	Atp6v1a	11964	TRUE	TRUE	TRUE	TRUE	FALSE	FALSE	FALSE	FALSE	TRUE	TRUE	TRUE	TRUE
17	24488282	24489163	882	MACS_peak_13817	Abca3	27410	TRUE	TRUE	TRUE	TRUE	FALSE	FALSE	FALSE	FALSE	TRUE	TRUE	TRUE	TRUE
17	34278265	34280921	2657	MACS_peak_14058	H2-DMb2	15000	TRUE	TRUE	TRUE	TRUE	TRUE	TRUE	TRUE	TRUE	TRUE	TRUE	TRUE	TRUE
17	34278265	34281051	2787	MACS_peak_14059	H2-DMb2	15000	TRUE	TRUE	TRUE	TRUE	TRUE	TRUE	TRUE	TRUE	TRUE	TRUE	TRUE	TRUE
17	34376345	34377395	1051	MACS_peak_14063	H2-Ob	15002	FALSE	FALSE	FALSE	FALSE	FALSE	FALSE	TRUE	TRUE	FALSE	FALSE	FALSE	FALSE
17	34378530	34379565	1036	MACS_peak_14064	H2-Ob	15002	FALSE	FALSE	FALSE	FALSE	FALSE	FALSE	FALSE	FALSE	FALSE	FALSE	FALSE	FALSE
17	24303387	24304815	1429	MACS_peak_13811	Atp6v0c	11984	TRUE	TRUE	TRUE	TRUE	TRUE	TRUE	TRUE	TRUE	TRUE	TRUE	TRUE	TRUE
17	24307399	24310098	2700	MACS_peak_13812	Atp6v0c	11984	TRUE	TRUE	TRUE	TRUE	TRUE	TRUE	TRUE	TRUE	TRUE	TRUE	TRUE	TRUE
17	34764266	34766006	1741	MACS_peak_14082	Ppt2	54397	TRUE	TRUE	TRUE	TRUE	TRUE	TRUE	TRUE	TRUE	TRUE	TRUE	TRUE	TRUE
17	87351439	87352178	740	MACS_peak_14755	Atp6v1e2	74915	TRUE	TRUE	FALSE	FALSE	TRUE	TRUE	TRUE	TRUE	TRUE	TRUE	TRUE	TRUE
18	60964602	60967920	3319	MACS_peak_15473	Cd74	16149	TRUE	TRUE	TRUE	TRUE	TRUE	TRUE	TRUE	TRUE	TRUE	TRUE	TRUE	TRUE
18	62336294	62337354	1061	MACS_peak_15530	Adrb2	11555	TRUE	TRUE	TRUE	TRUE	TRUE	TRUE	TRUE	TRUE	TRUE	TRUE	TRUE	TRUE
19	10461818	10462532	715	MACS_peak_16015	Syt7	54525	FALSE	FALSE	FALSE	FALSE	FALSE	FALSE	FALSE	FALSE	TRUE	TRUE	TRUE	TRUE
19	11897072	11898230	1159	MACS_peak_16102	Stx3	20908	FALSE	FALSE	FALSE	FALSE	TRUE	TRUE	TRUE	TRUE	FALSE	FALSE	FALSE	FALSE
19	32185892	32187652	1761	MACS_peak_16445	Asah2	54447	FALSE	FALSE	FALSE	FALSE	TRUE	TRUE	TRUE	TRUE	TRUE	TRUE	TRUE	TRUE
2	91045991	91047535	1545	MACS_peak_18244	Acp2	11432	TRUE	TRUE	TRUE	TRUE	TRUE	TRUE	TRUE	TRUE	TRUE	TRUE	TRUE	TRUE
2	91566959	91567815	857	MACS_peak_18257	Ambra1	228361	TRUE	TRUE	TRUE	TRUE	TRUE	TRUE	TRUE	TRUE	TRUE	TRUE	TRUE	TRUE
2	119113959	119115532	1574	MACS_peak_18548	Vps18	228545	TRUE	TRUE	TRUE	TRUE	TRUE	TRUE	TRUE	TRUE	TRUE	TRUE	TRUE	TRUE
2	13417554	13418422	869	MACS_peak_17043	Cubn	65969	TRUE	TRUE	TRUE	TRUE	TRUE	TRUE	TRUE	TRUE	TRUE	FALSE	FALSE	TRUE
2	30997589	31001075	3487	MACS_peak_17362	Fnbp1	14269	TRUE	TRUE	TRUE	TRUE	TRUE	TRUE	TRUE	TRUE	TRUE	TRUE	TRUE	TRUE
2	30997589	31001080	3492	MACS_peak_17363	Fnbp1	14269	TRUE	TRUE	TRUE	TRUE	TRUE	TRUE	TRUE	TRUE	TRUE	TRUE	TRUE	TRUE
2	84261530	84262721	1192	MACS_peak_18172	Calcrl	54598	TRUE	TRUE	TRUE	TRUE	TRUE	TRUE	TRUE	TRUE	FALSE	FALSE	FALSE	FALSE
2	84264519	84267255	2737	MACS_peak_18174	Calcrl	54598	TRUE	TRUE	TRUE	TRUE	TRUE	TRUE	TRUE	TRUE	TRUE	TRUE	TRUE	TRUE
2	84265806	84268293	2488	MACS_peak_18175	Calcrl	54598	TRUE	TRUE	TRUE	TRUE	TRUE	TRUE	TRUE	TRUE	TRUE	TRUE	TRUE	TRUE
2	120173529	120174720	1192	MACS_peak_18573	Vps39	269338	TRUE	TRUE	TRUE	TRUE	TRUE	TRUE	TRUE	TRUE	TRUE	TRUE	TRUE	TRUE
2	120181342	120182237	896	MACS_peak_18575	Vps39	269338	FALSE	FALSE	FALSE	FALSE	FALSE	FALSE	FALSE	FALSE	FALSE	FALSE	FALSE	FALSE
2	126757827	126760454	2628	MACS_peak_18713	Sppl2a	66552	TRUE	TRUE	TRUE	TRUE	TRUE	TRUE	TRUE	TRUE	TRUE	TRUE	TRUE	TRUE
2	148700672	148702130	1459	MACS_peak_19064	Cst3	13010	TRUE	TRUE	TRUE	TRUE	TRUE	TRUE	TRUE	TRUE	TRUE	TRUE	TRUE	TRUE
2	148702794	148703741	948	MACS_peak_19065	Cst3	13010	TRUE	TRUE	TRUE	TRUE	TRUE	TRUE	TRUE	TRUE	TRUE	FALSE	TRUE	TRUE
2	174261358	174265447	4090	MACS_peak_19515	Ctsz	64138	TRUE	TRUE	TRUE	TRUE	TRUE	TRUE	TRUE	TRUE	TRUE	TRUE	TRUE	TRUE
3	57539023	57541616	2594	MACS_peak_20044	Rnf13	24017	TRUE	TRUE	TRUE	TRUE	TRUE	TRUE	TRUE	TRUE	TRUE	TRUE	TRUE	TRUE
3	57542525	57543143	619	MACS_peak_20045	Rnf13	24017	FALSE	TRUE	TRUE	TRUE	TRUE	TRUE	TRUE	TRUE	TRUE	TRUE	TRUE	TRUE
3	57543492	57544869	1378	MACS_peak_20046	Rnf13	24017	TRUE	TRUE	TRUE	TRUE	TRUE	TRUE	TRUE	TRUE	TRUE	TRUE	TRUE	TRUE
3	81736127	81737199	1073	MACS_peak_20369	Ctso	229445	TRUE	TRUE	TRUE	TRUE	TRUE	TRUE	TRUE	TRUE	TRUE	TRUE	TRUE	FALSE
3	95297608	95298898	1291	MACS_peak_20586	Ctsk	13038	TRUE	TRUE	TRUE	TRUE	TRUE	TRUE	TRUE	TRUE	FALSE	FALSE	FALSE	FALSE
3	95306366	95307763	1398	MACS_peak_20587	Ctsk	13038	TRUE	TRUE	TRUE	TRUE	TRUE	TRUE	TRUE	TRUE	TRUE	TRUE	TRUE	TRUE
3	95327121	95328373	1253	MACS_peak_20592	Ctss	13040	TRUE	TRUE	TRUE	TRUE	TRUE	TRUE	TRUE	TRUE	TRUE	TRUE	TRUE	TRUE
3	106349810	106351882	2073	MACS_peak_20827	Dram2	67171	TRUE	TRUE	TRUE	TRUE	FALSE	TRUE	TRUE	FALSE	TRUE	TRUE	TRUE	TRUE
3	145586501	145588389	1889	MACS_peak_21306	Bcl10	12042	TRUE	TRUE	TRUE	TRUE	TRUE	TRUE	TRUE	TRUE	TRUE	TRUE	TRUE	TRUE
3	145586530	145588389	1860	MACS_peak_21307	Bcl10	12042	TRUE	TRUE	TRUE	TRUE	TRUE	TRUE	TRUE	TRUE	TRUE	TRUE	TRUE	TRUE
3	145808458	145810163	1706	MACS_peak_21313	Mcoln2	68279	FALSE	FALSE	FALSE	FALSE	FALSE	FALSE	FALSE	FALSE	FALSE	FALSE	FALSE	FALSE
3	145816029	145817792	1764	MACS_peak_21315	Mcoln2	68279	TRUE	TRUE	TRUE	TRUE	TRUE	TRUE	TRUE	TRUE	TRUE	TRUE	TRUE	TRUE
3	10439685	10440768	1084	MACS_peak_19648	Snx16	74718	TRUE	TRUE	TRUE	TRUE	FALSE	FALSE	FALSE	FALSE	FALSE	FALSE	FALSE	FALSE
3	88355989	88357294	1306	MACS_peak_20485	Lamtor2	83409	TRUE	TRUE	TRUE	TRUE	TRUE	TRUE	TRUE	TRUE	TRUE	TRUE	TRUE	TRUE
4	33069431	33070435	1005	MACS_peak_21682	Rragd	52187	FALSE	TRUE	FALSE	TRUE	FALSE	FALSE	FALSE	FALSE	FALSE	FALSE	FALSE	FALSE
4	86220968	86221968	1001	MACS_peak_22244	Rraga	68441	TRUE	TRUE	TRUE	TRUE	FALSE	TRUE	TRUE	TRUE	TRUE	TRUE	TRUE	TRUE
4	86225661	86226465	805	MACS_peak_22245	Rraga	68441	TRUE	TRUE	TRUE	TRUE	TRUE	TRUE	TRUE	TRUE	TRUE	TRUE	TRUE	TRUE
4	123598001	123599571	1571	MACS_peak_22748	Rragc	54170	TRUE	TRUE	TRUE	TRUE	TRUE	TRUE	TRUE	TRUE	TRUE	TRUE	TRUE	TRUE
4	130468845	130470451	1607	MACS_peak_22875	Laptm5	16792	TRUE	TRUE	TRUE	TRUE	TRUE	TRUE	FALSE	TRUE	TRUE	TRUE	TRUE	TRUE
4	130468868	130470511	1644	MACS_peak_22876	Laptm5	16792	TRUE	TRUE	TRUE	TRUE	TRUE	TRUE	FALSE	TRUE	TRUE	TRUE	TRUE	TRUE
4	135474276	135477292	3017	MACS_peak_23044	Fuca1	71665	TRUE	TRUE	TRUE	TRUE	TRUE	TRUE	TRUE	TRUE	TRUE	TRUE	TRUE	TRUE
4	135474388	135477292	2905	MACS_peak_23045	Fuca1	71665	TRUE	TRUE	TRUE	TRUE	TRUE	TRUE	TRUE	TRUE	TRUE	TRUE	TRUE	TRUE
4	140538953	140540062	1110	MACS_peak_23141	Atp13a2	74772	TRUE	TRUE	TRUE	TRUE	TRUE	TRUE	TRUE	TRUE	TRUE	TRUE	TRUE	TRUE
4	19845133	19847061	1929	MACS_peak_21613	Atp6v0d2	242341	TRUE	TRUE	TRUE	TRUE	TRUE	TRUE	TRUE	TRUE	FALSE	TRUE	FALSE	TRUE
4	19853865	19854778	914	MACS_peak_21616	Atp6v0d2	242341	FALSE	TRUE	FALSE	FALSE	TRUE	TRUE	TRUE	TRUE	TRUE	TRUE	TRUE	TRUE
4	147311597	147313346	1750	MACS_peak_23255	Plod1	18822	TRUE	TRUE	TRUE	TRUE	TRUE	TRUE	TRUE	TRUE	TRUE	TRUE	TRUE	TRUE
5	35104775	35106381	1607	MACS_peak_23734	Htt	15194	TRUE	TRUE	TRUE	TRUE	TRUE	TRUE	TRUE	TRUE	TRUE	FALSE	FALSE	TRUE
5	35104775	35106381	1607	MACS_peak_23735	Htt	15194	TRUE	TRUE	TRUE	TRUE	TRUE	TRUE	TRUE	TRUE	TRUE	FALSE	FALSE	TRUE
5	35107255	35108701	1447	MACS_peak_23736	Htt	15194	FALSE	TRUE	FALSE	FALSE	TRUE	TRUE	TRUE	TRUE	FALSE	TRUE	TRUE	TRUE
5	112772994	112773800	807	MACS_peak_24526	Hps4	192232	TRUE	TRUE	TRUE	TRUE	TRUE	TRUE	TRUE	TRUE	TRUE	TRUE	TRUE	TRUE
5	92706892	92709344	2453	MACS_peak_24196	Naaa	67111	TRUE	TRUE	TRUE	TRUE	TRUE	TRUE	TRUE	TRUE	TRUE	TRUE	TRUE	TRUE
5	92937583	92938586	1004	MACS_peak_24207	Scarb2	12492	TRUE	TRUE	TRUE	TRUE	TRUE	TRUE	TRUE	TRUE	TRUE	TRUE	TRUE	TRUE
5	102498732	102500258	1527	MACS_peak_24357	Wdfy3	72145	TRUE	TRUE	TRUE	TRUE	TRUE	TRUE	TRUE	TRUE	TRUE	TRUE	TRUE	TRUE
5	120949855	120950762	908	MACS_peak_24639	Plbd2	71772	TRUE	FALSE	FALSE	FALSE	TRUE	TRUE	TRUE	TRUE	TRUE	TRUE	TRUE	TRUE
5	124545602	124546344	743	MACS_peak_24771	Abcb9	56325	TRUE	FALSE	TRUE	FALSE	FALSE	FALSE	TRUE	TRUE	TRUE	TRUE	TRUE	TRUE
5	128095229	128096759	1531	MACS_peak_24807	Slc15a4	100561	TRUE	TRUE	TRUE	TRUE	FALSE	TRUE	TRUE	TRUE	TRUE	TRUE	TRUE	TRUE
5	128097612	128098271	660	MACS_peak_24808	Slc15a4	100561	TRUE	TRUE	TRUE	TRUE	FALSE	TRUE	FALSE	FALSE	TRUE	TRUE	TRUE	TRUE
5	130476491	130477801	1311	MACS_peak_24819	Gusb	110006	TRUE	TRUE	TRUE	TRUE	TRUE	TRUE	TRUE	TRUE	TRUE	TRUE	TRUE	TRUE
5	130478052	130479398	1347	MACS_peak_24820	Gusb	110006	TRUE	TRUE	TRUE	TRUE	TRUE	TRUE	TRUE	TRUE	TRUE	TRUE	TRUE	TRUE
5	130483073	130483951	879	MACS_peak_24821	Gusb	110006	FALSE	FALSE	FALSE	FALSE	FALSE	FALSE	FALSE	FALSE	TRUE	TRUE	TRUE	TRUE
5	134705189	134706194	1006	MACS_peak_24838	Ncf1	17969	TRUE	TRUE	TRUE	TRUE	TRUE	TRUE	TRUE	TRUE	TRUE	TRUE	TRUE	TRUE
5	144982075	144982970	896	MACS_peak_25090	Tecpr1	70381	TRUE	TRUE	TRUE	TRUE	TRUE	TRUE	TRUE	TRUE	TRUE	FALSE	TRUE	TRUE
6	29417350	29418477	1128	MACS_peak_25439	Atp6v1f	66144	TRUE	TRUE	TRUE	TRUE	FALSE	TRUE	FALSE	TRUE	TRUE	TRUE	TRUE	TRUE
6	34333839	34334927	1089	MACS_peak_25522	Akr1b10	67861	TRUE	TRUE	TRUE	TRUE	FALSE	TRUE	FALSE	FALSE	TRUE	TRUE	TRUE	TRUE
6	54764963	54766787	1825	MACS_peak_25915	Znrf2	387524	TRUE	TRUE	TRUE	TRUE	TRUE	TRUE	TRUE	TRUE	TRUE	TRUE	TRUE	TRUE
6	54767254	54769218	1965	MACS_peak_25916	Znrf2	387524	TRUE	TRUE	TRUE	TRUE	TRUE	TRUE	TRUE	TRUE	TRUE	TRUE	TRUE	TRUE
6	54767254	54769954	2701	MACS_peak_25917	Znrf2	387524	TRUE	TRUE	TRUE	TRUE	TRUE	TRUE	TRUE	TRUE	TRUE	TRUE	TRUE	TRUE
6	108731337	108733329	1993	MACS_peak_26441	Arl8b	67166	TRUE	TRUE	TRUE	TRUE	TRUE	TRUE	TRUE	TRUE	TRUE	TRUE	TRUE	TRUE
6	5247110	5247861	752	MACS_peak_25256	Pon2	330260	TRUE	TRUE	TRUE	TRUE	TRUE	TRUE	FALSE	FALSE	TRUE	TRUE	TRUE	TRUE
6	86345696	86346466	771	MACS_peak_26188	Pcyox1	66881	TRUE	TRUE	TRUE	TRUE	TRUE	TRUE	TRUE	TRUE	TRUE	TRUE	TRUE	TRUE
6	86349345	86350077	733	MACS_peak_26189	Pcyox1	66881	FALSE	FALSE	FALSE	FALSE	TRUE	TRUE	TRUE	TRUE	TRUE	TRUE	TRUE	TRUE
6	120770071	120771260	1190	MACS_peak_26624	Atp6v1e1	11973	TRUE	TRUE	TRUE	TRUE	TRUE	TRUE	TRUE	TRUE	TRUE	TRUE	TRUE	TRUE
6	120771818	120773107	1290	MACS_peak_26625	Atp6v1e1	11973	TRUE	TRUE	TRUE	TRUE	FALSE	FALSE	FALSE	FALSE	TRUE	TRUE	TRUE	TRUE
7	87413975	87414919	945	MACS_peak_27831	Vps33b	233405	TRUE	TRUE	TRUE	TRUE	TRUE	TRUE	FALSE	TRUE	TRUE	TRUE	TRUE	TRUE
7	95425114	95427039	1926	MACS_peak_27957	Ctsc	13032	TRUE	TRUE	TRUE	TRUE	TRUE	TRUE	TRUE	TRUE	TRUE	TRUE	TRUE	TRUE
7	100024728	100025971	1244	MACS_peak_28020	Prcp	72461	TRUE	TRUE	TRUE	TRUE	TRUE	TRUE	TRUE	TRUE	TRUE	TRUE	TRUE	TRUE
7	100026416	100027929	1514	MACS_peak_28021	Prcp	72461	TRUE	TRUE	TRUE	TRUE	TRUE	TRUE	TRUE	TRUE	TRUE	TRUE	TRUE	TRUE
7	109053682	109055970	2289	MACS_peak_28206	Lamtor1	66508	TRUE	TRUE	TRUE	TRUE	TRUE	TRUE	TRUE	TRUE	TRUE	TRUE	TRUE	TRUE
7	109053682	109055970	2289	MACS_peak_28207	Lamtor1	66508	TRUE	TRUE	TRUE	TRUE	TRUE	TRUE	TRUE	TRUE	TRUE	TRUE	TRUE	TRUE
7	39011921	39013709	1789	MACS_peak_27445	Plekhf1	72287	TRUE	TRUE	TRUE	TRUE	TRUE	TRUE	TRUE	TRUE	FALSE	TRUE	TRUE	TRUE
7	39015094	39016016	923	MACS_peak_27446	Plekhf1	72287	FALSE	TRUE	FALSE	FALSE	TRUE	TRUE	TRUE	TRUE	FALSE	TRUE	FALSE	FALSE
7	52972065	52973744	1680	MACS_peak_27559	Sphk2	56632	TRUE	TRUE	TRUE	TRUE	FALSE	FALSE	FALSE	FALSE	TRUE	TRUE	TRUE	TRUE
7	106291446	106292333	888	MACS_peak_28107	Uvrag	78610	TRUE	TRUE	TRUE	FALSE	TRUE	TRUE	TRUE	TRUE	TRUE	TRUE	TRUE	TRUE
7	117758762	117760326	1565	MACS_peak_28329	Sbf2	319934	TRUE	TRUE	TRUE	TRUE	TRUE	TRUE	TRUE	TRUE	TRUE	TRUE	TRUE	TRUE
7	135609398	135610272	875	MACS_peak_28631	Tial1	21843	FALSE	TRUE	FALSE	TRUE	TRUE	TRUE	TRUE	TRUE	TRUE	TRUE	TRUE	TRUE
7	148725234	148727375	2142	MACS_peak_28785	Chid1	68038	TRUE	TRUE	TRUE	TRUE	TRUE	TRUE	TRUE	TRUE	TRUE	TRUE	TRUE	TRUE
7	152468862	152471184	2323	MACS_peak_28841	Tpcn2	233979	TRUE	TRUE	TRUE	TRUE	TRUE	TRUE	TRUE	TRUE	TRUE	TRUE	TRUE	TRUE
8	13154741	13156178	1438	MACS_peak_28940	Lamp1	16783	TRUE	TRUE	TRUE	TRUE	TRUE	TRUE	TRUE	TRUE	TRUE	TRUE	TRUE	TRUE
8	13159820	13161204	1385	MACS_peak_28941	Lamp1	16783	TRUE	TRUE	TRUE	TRUE	TRUE	TRUE	TRUE	TRUE	TRUE	TRUE	TRUE	TRUE
8	67470198	67471314	1117	MACS_peak_29374	Tmem192	73067	TRUE	TRUE	TRUE	TRUE	TRUE	TRUE	TRUE	TRUE	FALSE	TRUE	TRUE	TRUE
8	71611624	71616173	4550	MACS_peak_29445	Atp6v1b2	11966	TRUE	TRUE	TRUE	TRUE	TRUE	TRUE	TRUE	TRUE	TRUE	TRUE	TRUE	TRUE
8	71611624	71616173	4550	MACS_peak_29446	Atp6v1b2	11966	TRUE	TRUE	TRUE	TRUE	TRUE	TRUE	TRUE	TRUE	TRUE	TRUE	TRUE	TRUE
8	74763212	74764804	1593	MACS_peak_29535	Ap1m1	11767	TRUE	TRUE	TRUE	TRUE	FALSE	TRUE	TRUE	TRUE	TRUE	TRUE	TRUE	TRUE
8	87432032	87433137	1106	MACS_peak_29729	Dnase2a	13423	TRUE	TRUE	TRUE	TRUE	TRUE	FALSE	FALSE	FALSE	TRUE	TRUE	TRUE	TRUE
8	96706807	96707911	1105	MACS_peak_29813	Mt1	17748	TRUE	TRUE	TRUE	TRUE	TRUE	TRUE	TRUE	TRUE	TRUE	TRUE	TRUE	TRUE
8	108668458	108670494	2037	MACS_peak_29866	Pla2g15	192654	TRUE	TRUE	TRUE	TRUE	TRUE	TRUE	TRUE	TRUE	TRUE	TRUE	TRUE	TRUE
8	108671673	108673523	1851	MACS_peak_29867	Pla2g15	192654	TRUE	TRUE	TRUE	TRUE	TRUE	TRUE	TRUE	TRUE	TRUE	TRUE	TRUE	TRUE
8	108673605	108676180	2576	MACS_peak_29868	Pla2g15	192654	TRUE	TRUE	TRUE	TRUE	TRUE	TRUE	TRUE	TRUE	TRUE	TRUE	TRUE	TRUE
8	108676449	108677515	1067	MACS_peak_29869	Pla2g15	192654	TRUE	TRUE	TRUE	TRUE	TRUE	TRUE	TRUE	TRUE	TRUE	TRUE	TRUE	TRUE
8	112302005	112303036	1032	MACS_peak_29914	Ap1g1	11765	TRUE	TRUE	TRUE	TRUE	TRUE	TRUE	TRUE	TRUE	TRUE	TRUE	TRUE	TRUE
8	112302993	112303983	991	MACS_peak_29915	Ap1g1	11765	TRUE	TRUE	TRUE	TRUE	TRUE	TRUE	TRUE	TRUE	TRUE	TRUE	TRUE	TRUE
8	27090494	27091282	789	MACS_peak_29043	Hgsnat	52120	TRUE	FALSE	TRUE	TRUE	TRUE	TRUE	TRUE	TRUE	TRUE	TRUE	TRUE	TRUE
9	7272042	7272815	774	MACS_peak_30258	Mmp13	17386	TRUE	TRUE	FALSE	TRUE	TRUE	TRUE	TRUE	TRUE	TRUE	TRUE	TRUE	TRUE
9	21527131	21528547	1417	MACS_peak_30403	Ldlr	16835	TRUE	TRUE	TRUE	TRUE	TRUE	TRUE	TRUE	TRUE	TRUE	TRUE	TRUE	TRUE
9	59386637	59388046	1410	MACS_peak_30892	Hexa	15211	TRUE	TRUE	TRUE	TRUE	TRUE	TRUE	TRUE	TRUE	TRUE	TRUE	TRUE	TRUE
9	59388661	59390910	2250	MACS_peak_30893	Hexa	15211	TRUE	TRUE	TRUE	TRUE	TRUE	TRUE	TRUE	TRUE	TRUE	TRUE	TRUE	TRUE
9	21934763	21935825	1063	MACS_peak_30406	Acp5	11433	TRUE	TRUE	TRUE	TRUE	TRUE	TRUE	TRUE	TRUE	TRUE	TRUE	TRUE	TRUE
9	21937296	21937882	587	MACS_peak_30407	Acp5	11433	FALSE	FALSE	FALSE	FALSE	FALSE	FALSE	FALSE	FALSE	FALSE	TRUE	TRUE	FALSE
9	78434431	78437053	2623	MACS_peak_31252	Slc17a5	235504	TRUE	TRUE	TRUE	TRUE	TRUE	TRUE	TRUE	TRUE	TRUE	TRUE	TRUE	TRUE
9	78434453	78437053	2601	MACS_peak_31253	Slc17a5	235504	TRUE	TRUE	TRUE	TRUE	TRUE	TRUE	TRUE	TRUE	TRUE	TRUE	TRUE	TRUE
9	123759784	123762438	2655	MACS_peak_31805	Fyco1	17281	TRUE	TRUE	TRUE	TRUE	TRUE	TRUE	TRUE	TRUE	TRUE	TRUE	TRUE	TRUE
X	12168399	12169097	699	MACS_peak_31889	Atp6ap2	70495	TRUE	TRUE	TRUE	TRUE	TRUE	TRUE	TRUE	TRUE	TRUE	TRUE	TRUE	TRUE
X	67614319	67615262	944	MACS_peak_32084	Ids	15931	FALSE	TRUE	FALSE	FALSE	TRUE	TRUE	TRUE	FALSE	TRUE	TRUE	TRUE	TRUE
X	163699992	163701433	1442	MACS_peak_32582	Tlr8	170744	TRUE	TRUE	TRUE	TRUE	FALSE	FALSE	TRUE	FALSE	TRUE	TRUE	TRUE	TRUE
X	163701441	163702990	1550	MACS_peak_32583	Tlr8	170744	TRUE	TRUE	TRUE	TRUE	TRUE	TRUE	TRUE	TRUE	TRUE	TRUE	TRUE	TRUE
X	163763983	163764754	772	MACS_peak_32589	Tlr7	170743	TRUE	TRUE	TRUE	TRUE	TRUE	TRUE	TRUE	TRUE	TRUE	TRUE	TRUE	TRUE
X	163765364	163769010	3647	MACS_peak_32590	Tlr7	170743	TRUE	TRUE	TRUE	TRUE	TRUE	TRUE	TRUE	TRUE	TRUE	TRUE	TRUE	TRUE
X	163765364	163769010	3647	MACS_peak_32591	Tlr7	170743	TRUE	TRUE	TRUE	TRUE	TRUE	TRUE	TRUE	TRUE	TRUE	TRUE	TRUE	TRUE
X	163772381	163773146	766	MACS_peak_32592	Tlr7	170743	TRUE	TRUE	TRUE	TRUE	TRUE	TRUE	TRUE	TRUE	TRUE	TRUE	TRUE	TRUE
