# Supplementary material for: Reprogramming of lysosomal gene expression by interleukin-4 and Stat6
Source: BMC Genomics. 2013 Dec 5;14:853. doi: 10.1186/1471-2164-14-853 (PMC3880092; doi:10.1186/1471-2164-14-853)
Supplement: Additional file 13 — Oligonucleotides used for qPCR. Primers were designed based on sequence information obtained through the NCBI Entrez Gene server [124] using the Primer-BLAST software tool [125]. [file 1471-2164-14-853-S13.xls]

## Sheet: qPCR cDNA
Oligonucleotides used for cDNA amplification
		(6 and 24 hour time points in Figure 6)	(10 day time point in Figure 6)
Target Gene	Direction		Sequence
Acp5	Forward	5-'CGTCTCTGCACAGATTGCAT-3'	5'-ACGGGGTCACTGCCTACCTGTG-3'
	Reverse	5-'AAGCGCAAACGGTAGTAAGG-3'	5'-CGCAAGTAGCCGTTGGGGACC-3'
Arg1	Forward	5-'GAATCTGCATGGGCAACC-3'	5'-TCCCCTGACAACCAGCTCTGGG-3'
	Reverse	5-'GAATCCTGGTACATCTGGGAAC-3'	5'-TCCCCAGGGTCTACGTCTCGC-3'
Atp6v0a1	Forward	5-'ACCGTGGCTATCCTGCTG-3'	5'-ATGGAGGGCCTCTCGGCCTTC-3'
	Reverse	5-'CCCAGTGTAGAATTTGTTCTGGA-3'	5'-CATGCGCCCTGCCTCAGACTC-3'
Atp6v0d2	Forward	5-'AAGCCTTTGTTTGACGCTGT-3'	5'-TGCGGCAGGCTCTATCCAGAGG-3'
	Reverse	5-'GCCAGCACATTCATCTGTACC-3'	5'-CCACTGCCACCGACAGCGTC-3'
Atp6v1b2	Forward	5-'GACGGACATGAGCTCCTACG-3'	5'-GACGGACATGAGCTCCTACGCTG-3'
	Reverse	5-'AGATTGTGGCTAAGTCGGTATACAT-3'	5'-TCTACCTTCCACTCGACCGGCAC-3'
Atp6v1h	Forward	5-'GCTCACGATGTTGGAGAATATGT-3'	5'-AGCACTGCCTGGCCATACTTCCTG-3'
	Reverse	5-'GCATGTGGTTCATCACCAACT-3'	5'-TTCAACAGCAACACCGCTGCCAC-3'
Ctsk	Forward	5-'GAACAGATTCTCAACAGCAGGA-3'	5'-GATTCCAGCCAGCCAGCCCATC-3'
	Reverse	5-'GAGACAGAGCAAAGCTCACCA-3'	5'-TCCCTCTCAGGAGCGCCATGC-3'
Ctsl	Forward	5-'CAAATAAGAATAAATATTGGCTTGTCA-3'	5'-TCCTGTGAAGAACCAGGGCCAGTG-3'
	Reverse	5-'TGTAGCCTTCCATACCCCATT-3'	5'-GCCCTGATTGCCTTGAGCGTGAG-3'
Ifi30	Forward	5-'GCGTTCCTAACCATCGTCTG-3'	5'-GGAGCTTGTCGCTACTTCCTCGTC-3'
	Reverse	5-'GTGACACCTCAGGAGCATACAC-3'	5'-TATCCAGCAGACAGGCCTCCACC-3'
Mmp13	Forward	5-'CTTTTCCTCCTGGACCAAACT-3'	5'-TCCAGGCGATGAAGACCCCAACC-3'
	Reverse	5-'TCATGGGCAGCAACAATAAA-3'	5'-GGGTGCAGGCGCCAGAAGAATC-3'
Plekhf1	Forward	5-'GTGCTTAGCAAGCGCAAGTA-3'	5'-GGACGCCAGATGTACGGTGTGC-3'
	Reverse	5-'GGCAGTGGCTCCAATGTTA-3'	5'-GCACCAGGCACCTTGGTAGTGAC-3'
Ppia	Forward	5-'CGATGACGAGCCCTTGG-3'	5'-AGCCATGGAGCGTTTTGGGTCC-3'
	Reverse	5-'TCTGCTGTCTTTGGAACTTTGTC-3'	5'-AGGGACGCTCTCCTGAGCTACAG-3'

## Sheet: qPCR gDNA
Oligonucleotides used for ChIP-qPCR
Gene	Direction	Sequence
Arg	Forward	5-'GTCTTGCCCTGCTGACAAA-3'
Arg	Reverse	5-'CGACGAGAGACCAGCTCAT-3'
Atp6v0a1	Forward	5-'TCCCCTTTCCCTTTCTTCAT-3'
Atp6v0a1	Reverse	5-'CCGAGTTTTCACTGGGAGTC-3'
Atp6v0d2	Forward	5-'ATGCCCGTATCATTGTGGTT-3'
Atp6v0d2	Reverse	5-'CAGAATTAGCCTGCACCACTT-3'
Atp6v1b2	Forward	5-'TGGTCTTGCACAATTGAAGG-3'
Atp6v1b2	Reverse	5-'TCTGCAGGGAAAGAGGTTGT-3'
Ctsl	Forward	5-'ATGAGGGAAACGGGAACTCT-3'
Ctsl	Reverse	5-'GGACCTTGGCCTGCTAATTT-3'
Mmp13	Forward	5-'ACCGAGCTTAGGGTATGTGC-3'
Mmp13	Reverse	5-'TGACTTCTGTGGAACCAGCTAC-3'
Plekhf1	Forward	5-'GGGTTCCAATTCTCTGGTCA-3'
Plekhf1	Reverse	5-'GACTCCAACCAGGAATCAGC-3'
